# Supplementary material for: Discovery of novel thyrointegrin αvβ3 antagonist fb-PMT (NP751) in the management of human glioblastoma multiforme
Source: Neurooncol Adv. 2022 Dec 8;5(1):vdac180. doi: 10.1093/noajnl/vdac180 (PMC9985163; doi:10.1093/noajnl/vdac180)
Supplement: vdac180_suppl_Supplementary_Materials [file vdac180_suppl_supplementary_materials.zip]

Archive with 8 entries (8 files):
- GSEA Tables S1 764 DEGs.xlsx
- GSEA Tables S2 633 DEGs.xlsx
- GSEA Tables S3 TF PPIs.xlsx
- GSEA Tables S4 PPI Hub Proteins.xlsx
- Supplemental Summary SS1. GSEA of DEGs fb_PMT U87 RNA_seq.pptx
- Supplemental Summary SS2. GSEA of 764 fb-PMT up-regulated DEGs.pptx
- Supplemental Text. GBM_fbPMT Gene expression analysis Methods Results References.docx
- Supplemntal Figure S1. fbPMT GBM Summary Updated.pptx
