# Supplementary material for: Discovery of novel thyrointegrin αvβ3 antagonist fb-PMT (NP751) in the management of human glioblastoma multiforme
Source: Neurooncol Adv. 2022 Dec 8;5(1):vdac180. doi: 10.1093/noajnl/vdac180 (PMC9985163; doi:10.1093/noajnl/vdac180)
Supplement: vdac180_suppl_Supplementary_Materials [file vdac180_suppl_supplementary_materials.zip › GSEA Tables S1 764 DEGs.xlsx]

## Sheet: 764DEGs
764 genes	baseMean	log2FoldChange	lfcSE	stat	pvalue	padj		764 genes
CRABP1	3664.25	6.65395	2.23929	2.97146	0.00296387	0.0366711		up fb-PMT
CHGA	1455.67	5.7289	1.83749	3.11778	0.0018222	0.0301479
CDKN2A	2035.88	4.98522	1.58689	3.14149	0.00168088	0.0293314
MAB21L2	1653.58	4.86548	1.49959	3.24454	0.00117642	0.0252633
NPR1	125.289	4.7211	1.60342	2.9444	0.00323578	0.0378675
PHOX2B	1735.02	3.54714	1.19706	2.9632	0.00304459	0.0369686
COL3A1	9623.83	3.13016	0.530113	5.9047	3.53289e-09	1.50219e-05
RET	1636.8	2.86525	0.845356	3.3894	0.000700467	0.0210963
ACTC1	130.548	2.03675	0.626139	3.25288	0.00114242	0.0250532
RPL41	1639.24	1.46502	0.408638	3.58513	0.000336909	0.0163362
ROMO1	1243.8	1.45277	0.396438	3.66456	0.000247767	0.014733
PIR	164.27	1.44376	0.22747	6.34704	2.19501e-10	1.6238e-06
COX16	86.4437	1.42536	0.491486	2.90011	0.00373035	0.0408801
TYMP	209.916	1.40175	0.484337	2.89417	0.00380163	0.0413768
RN7SL1	70.0428	1.36125	0.418617	3.25178	0.00114685	0.0250532
MRPL54	617.786	1.34696	0.366762	3.67257	0.000240124	0.0146556
IFI27L2	892.956	1.34298	0.340482	3.94436	8.00127e-05	0.0104407
NUPR1	919.839	1.31861	0.342669	3.84807	0.000119054	0.0112902
ATP5I	1449.94	1.31108	0.35098	3.73547	0.000187364	0.0132045
AFP	57.2989	1.30429	0.417443	3.12448	0.00178122	0.0298928
RPS29	3011.72	1.28908	0.460135	2.80152	0.00508631	0.0483541
COX17	522.671	1.23924	0.282505	4.38662	1.15125e-05	0.00667513
PET100	579.928	1.22242	0.350437	3.48827	0.000486149	0.0183471
ATP2A1-AS1	48.0023	1.21603	0.361277	3.36593	0.000762874	0.0214218
RPS10	270.761	1.21533	0.298863	4.06653	4.77192e-05	0.00943324
RANGRF	39.7051	1.20506	0.404141	2.98177	0.00286584	0.0363704
NPAS1	41.2033	1.20436	0.384546	3.13189	0.00173683	0.0297481
GDPD3	57.3812	1.19815	0.28013	4.27712	1.89326e-05	0.00754024
MRPL23	143.186	1.19422	0.354422	3.36948	0.0007531	0.0213954
LINC00520	139.574	1.19194	0.245045	4.86419	1.14928e-06	0.00111272
DPM3	445.981	1.19105	0.31535	3.77692	0.000158782	0.0124069
TCEB2	1657.46	1.1744	0.319621	3.67434	0.000238464	0.0146556
NDUFA3	606.954	1.17373	0.384875	3.04965	0.00229107	0.0333618
POLR2L	2721.85	1.16975	0.350134	3.34085	0.000835219	0.0220679
S100A4	307.423	1.16933	0.369761	3.1624	0.00156477	0.0281129
UQCC2	906.241	1.1554	0.322394	3.58381	0.000338616	0.0163362
COX14	547.38	1.15416	0.336891	3.4259	0.000612769	0.0200544
SMIM4	306.003	1.15365	0.334147	3.45253	0.000555354	0.0195071
SERTAD4-AS1	95.7783	1.14455	0.340447	3.36189	0.000774112	0.0214218
URB1-AS1	67.7766	1.13823	0.333309	3.41495	0.000637944	0.0202933
ZSCAN16-AS1	85.5331	1.13032	0.382091	2.95825	0.00309389	0.0371464
ANKRD37	35.618	1.12715	0.323942	3.47948	0.000502381	0.0184632
UBL5	3129.78	1.12654	0.332775	3.38528	0.000711059	0.0210963
EVA1B	410.745	1.12642	0.319069	3.53034	0.000415029	0.017647
CCDC167	253.126	1.12137	0.345895	3.24195	0.00118717	0.0253441
PTMA	13617.5	1.11923	0.251784	4.44521	8.78049e-06	0.00533352
OST4	1375.87	1.11241	0.308417	3.60683	0.000309961	0.0156996
LAMTOR4	1153.5	1.11192	0.331022	3.35906	0.00078207	0.0214218
UQCRQ	2653.03	1.10742	0.299231	3.70087	0.000214859	0.014089
TOMM7	1868.71	1.1039	0.314636	3.50848	0.000450675	0.0181236
LINC00152	595.39	1.09898	0.292328	3.75941	0.000170313	0.0127048
RPS21	9289.74	1.09401	0.361766	3.02407	0.00249402	0.0342579
SHFM1	2389.86	1.09177	0.298321	3.65971	0.000252503	0.0148191
NUDT14	257.913	1.08626	0.319359	3.40138	0.000670477	0.02086
NDUFA13	2850.99	1.08445	0.310266	3.49522	0.000473671	0.0181236
FLJ20021	70.0063	1.08138	0.322009	3.35823	0.00078443	0.0214265
ZNF593	529.137	1.08083	0.311995	3.46424	0.000531726	0.0192644
COX6A1	2513.44	1.07897	0.322543	3.34521	0.000822207	0.0219796
PTMS	6100.17	1.07827	0.298641	3.6106	0.000305495	0.0156996
NUDT1	782.578	1.07644	0.302854	3.55431	0.000378974	0.0168265
IFI27L1	361.453	1.07608	0.30313	3.54989	0.000385399	0.0169522
SNRPD2	6609.49	1.07482	0.306762	3.50374	0.000458765	0.0181236
POLR2I	642.099	1.07254	0.303242	3.53689	0.000404862	0.0173886
RPL24	13262.2	1.06693	0.292107	3.65253	0.000259674	0.0150564
LINC00116	518.156	1.06138	0.286839	3.70026	0.000215378	0.014089
NDUFB2	2102.62	1.06035	0.306228	3.46261	0.000534962	0.0192644
LAGE3	634.561	1.05735	0.305883	3.45672	0.000546786	0.0194348
DUSP23	279.228	1.05451	0.301808	3.49399	0.000475862	0.0181236
MYEOV2	1123.06	1.0531	0.349189	3.01584	0.00256267	0.034776
C11orf31	2422.86	1.05296	0.307563	3.42357	0.000618038	0.0200793
NAA38	1028.58	1.05288	0.293242	3.59047	0.000330084	0.0162599
NDUFA11	2487.82	1.05166	0.298023	3.52878	0.000417477	0.0176508
WFDC21P	250.964	1.04615	0.325373	3.21525	0.00130333	0.0260684
EMILIN1	3968.75	1.04419	0.317814	3.28554	0.00101786	0.0236543
NDUFS6	1436.01	1.03905	0.300597	3.45664	0.000546964	0.0194348
TMSB10	30071.4	1.03775	0.292996	3.54186	0.000397313	0.0172385
NDUFS5	3605.42	1.03703	0.276531	3.75015	0.000176728	0.0130517
FTH1	93814.6	1.03642	0.264839	3.91338	9.10117e-05	0.0104407
FKBP2	1064.53	1.03566	0.275444	3.75996	0.000169942	0.0127048
HDDC3	424.309	1.03529	0.240375	4.30699	1.6549e-05	0.00754024
TMA7	1333.76	1.03213	0.32815	3.14531	0.00165913	0.0290713
RNFT2	124.28	1.03083	0.25283	4.07716	4.55896e-05	0.00943324
GCNT3	163.809	1.02915	0.19977	5.15169	2.58154e-07	0.000411627
GAPLINC	45.5971	1.02864	0.330805	3.10951	0.00187396	0.0302865
SURF2	423.566	1.02805	0.309041	3.32656	0.000879236	0.022233
DRAP1	4213.2	1.02683	0.301105	3.41022	0.000649093	0.0204946
HCFC1R1	1025.99	1.02638	0.288132	3.5622	0.000367767	0.0165848
PSMB3	3015.59	1.01841	0.284217	3.58323	0.000339376	0.0163362
C19orf60	680.369	1.01832	0.282143	3.60925	0.000307086	0.0156996
MRPL51	3586.96	1.01775	0.290845	3.49927	0.000466527	0.0181236
NDUFA1	1661.7	1.01295	0.317177	3.19364	0.00140489	0.0267736
FAU	6192.44	1.00975	0.304151	3.3199	0.000900502	0.0224352
SSNA1	1459.2	1.00899	0.296833	3.39917	0.000675918	0.0209272
CHCHD5	427.405	1.0059	0.33084	3.04043	0.00236238	0.0334828
S100A2	418.896	1.0042	0.330616	3.03736	0.00238661	0.0336245
MRPL41	1855.91	1.0035	0.333184	3.01184	0.0025967	0.0349896
C17orf89	1149.34	1.00269	0.296384	3.38306	0.000716829	0.0210963
RNF181	1085.35	1.00162	0.286321	3.49826	0.000468305	0.0181236
RPS25	4238.71	1.00135	0.294799	3.39672	0.000681995	0.0209709
VAMP5	604.938	0.998881	0.313379	3.18746	0.0014353	0.0270439
LINC01588	37.8438	0.998737	0.308111	3.24149	0.00118908	0.0253441
UQCC3	561.873	0.997448	0.296841	3.36021	0.000778821	0.0214218
C19orf70	891.034	0.996997	0.298157	3.34387	0.000826184	0.0219796
RPS16	22210.4	0.994455	0.30153	3.29803	0.000973654	0.0229999
TMEM261	723.831	0.992932	0.284139	3.49453	0.0004749	0.0181236
MIR4435-2HG	499.909	0.991247	0.2862	3.46348	0.00053324	0.0192644
TIMM10	1646.19	0.989532	0.320673	3.0858	0.00203008	0.0315417
COX6B1	3039.25	0.988242	0.291992	3.38449	0.000713115	0.0210963
RPL26	8810.99	0.987544	0.27381	3.60667	0.000310151	0.0156996
NMB	185.965	0.987051	0.26758	3.6888	0.000225313	0.0144358
COMMD6	931.055	0.984558	0.226205	4.3525	1.34596e-05	0.00686763
H2AFJ	499.978	0.98367	0.268926	3.65777	0.00025442	0.0148191
NDUFB7	1875.72	0.982653	0.295617	3.32407	0.000887124	0.022261
LOC100506100	140.612	0.981902	0.199641	4.91835	8.72772e-07	0.0010121
GADD45GIP1	2371.25	0.981678	0.3201	3.06679	0.00216374	0.0324799
RPL13A	24905.3	0.981041	0.291787	3.36218	0.000773291	0.0214218
HINT2	814.007	0.980861	0.317711	3.08727	0.00202001	0.0314235
SF3B5	1908.22	0.978159	0.282258	3.46547	0.000529297	0.0192356
NDUFA2	1126.62	0.974222	0.263828	3.69264	0.000221942	0.0143715
RPS20	14816.8	0.973208	0.282174	3.44896	0.000562748	0.0195597
ATP5L	2881.62	0.971587	0.276709	3.51122	0.000446053	0.0181236
RPLP1	26216.9	0.970519	0.302203	3.21148	0.00132052	0.0261524
SLIRP	1540.98	0.967229	0.281333	3.43802	0.000585979	0.0196704
FDX1L	491.482	0.964162	0.294801	3.27055	0.00107339	0.0241509
LIN7B	102.939	0.96232	0.343365	2.80262	0.005069	0.048326
S100A13	788.251	0.962041	0.271901	3.53821	0.00040285	0.0173607
NDUFB1	980.856	0.960888	0.265766	3.61554	0.000299721	0.015669
NDUFB9	4108.82	0.960238	0.275592	3.48428	0.000493471	0.0184596
PRR34-AS1	185.891	0.95986	0.299897	3.20063	0.00137126	0.0266237
ETFB	2862.45	0.958729	0.302519	3.16915	0.00152884	0.02782
RPS14	14482	0.954304	0.304797	3.13095	0.0017424	0.0297537
MRPL52	1156.66	0.953939	0.262986	3.62734	0.000286353	0.0152834
KDM4A-AS1	44.3643	0.951881	0.298801	3.18567	0.00144417	0.0270497
BLVRB	2071.58	0.951072	0.289476	3.28549	0.00101805	0.0236543
UBB	14142.1	0.950581	0.286945	3.31277	0.000923783	0.0226899
UBE2S	3788.49	0.947125	0.293329	3.22888	0.00124277	0.0256621
RPL37A	18878.8	0.944907	0.338235	2.79364	0.00521178	0.0490602
LAMTOR2	1068.13	0.942033	0.316993	2.97178	0.00296077	0.0366711
RPL34	6518.17	0.941688	0.26706	3.52613	0.000421686	0.0177525
PSMB10	475.023	0.941087	0.319188	2.94838	0.00319442	0.0377297
FSTL3	1290.72	0.939423	0.28552	3.29022	0.0010011	0.0234313
SDF2L1	1120.06	0.937175	0.268527	3.49006	0.000482918	0.0182792
RPL38	9924.48	0.935479	0.277397	3.37235	0.000745309	0.0212773
RPS9	11854.8	0.934759	0.30058	3.10985	0.00187183	0.0302865
MRPL11	1485.92	0.933596	0.268218	3.48074	0.000500024	0.0184632
PSMB6	3039.59	0.93324	0.278973	3.34527	0.000822024	0.0219796
RPL37	8402.86	0.931762	0.312237	2.98416	0.00284362	0.0362732
PMVK	868.314	0.929859	0.303277	3.06604	0.00216914	0.0324799
TMEM160	819.84	0.929166	0.322357	2.88241	0.00394645	0.0421927
EXOSC4	784.711	0.927852	0.278504	3.33155	0.00086363	0.0221231
C12orf57	2508.56	0.92751	0.286071	3.24223	0.00118597	0.0253441
RPL36AL	2125.57	0.9254	0.230004	4.02341	5.73622e-05	0.0099353
RPL28	13597.8	0.922989	0.300371	3.07283	0.0021204	0.0321362
BOLA1	206.694	0.921001	0.282304	3.26245	0.00110455	0.0246755
HMOX1	13873.7	0.920964	0.230403	3.99719	6.40984e-05	0.0099353
LINC01604	79.6752	0.920813	0.280026	3.28832	0.00100788	0.0235468
SNHG19	313.007	0.920553	0.283024	3.25257	0.00114368	0.0250532
RPS3	15575.1	0.920272	0.316374	2.90881	0.00362811	0.0401041
RPS19	19157.2	0.919546	0.284974	3.22677	0.00125196	0.0256621
POLR2J	777.191	0.919225	0.253414	3.62737	0.000286327	0.0152834
MT2A	22250	0.918808	0.250767	3.66398	0.000248322	0.014733
C8orf59	805.21	0.91862	0.251745	3.64901	0.000263256	0.0150587
SCAND1	1033.75	0.918554	0.28622	3.20926	0.00133079	0.0261524
POLR2F	1174.71	0.918374	0.283465	3.23981	0.00119608	0.0253441
C15orf65	80.1216	0.917171	0.322466	2.84424	0.00445176	0.0450688
RABAC1	2453.79	0.915206	0.279558	3.27376	0.00106128	0.0241509
RPS26	2954.05	0.914448	0.275214	3.32268	0.000891583	0.0223001
JOSD2	708.277	0.914111	0.293127	3.11849	0.00181783	0.0301479
NDUFB11	1687.11	0.914054	0.271488	3.36683	0.000760362	0.0214128
COX7B	2885.09	0.912757	0.229672	3.97418	7.06226e-05	0.010122
COX5B	2993.21	0.912087	0.319776	2.85227	0.00434085	0.0443859
TRMT112	2969.5	0.91203	0.275539	3.30999	0.000933003	0.0226899
MIEN1	850.666	0.911082	0.282081	3.22986	0.00123852	0.0256621
ROM1	151.343	0.910291	0.27048	3.36546	0.000764148	0.0214218
SOD1	5789.88	0.90975	0.233586	3.89472	9.83139e-05	0.0105386
TMEM258	1389.39	0.908962	0.28949	3.13988	0.00169019	0.0294135
RPS27A	8821.4	0.90825	0.258958	3.50733	0.000452625	0.0181236
UBA52	9407.24	0.908174	0.271296	3.34754	0.000815326	0.0219744
DPCD	554.139	0.90803	0.23018	3.94487	7.98428e-05	0.0104407
SNHG6	945.078	0.906599	0.300037	3.02163	0.00251419	0.0344163
MRPL14	1563.35	0.906205	0.277188	3.26928	0.00107821	0.0241717
KLHDC8B	390.215	0.905146	0.300856	3.00857	0.00262478	0.0352439
MRPL21	1159.35	0.904801	0.28085	3.22166	0.00127451	0.0257889
NME1	2199.88	0.902388	0.278505	3.24012	0.0011948	0.0253441
TMEM256	411.825	0.901834	0.253533	3.55707	0.000375016	0.0167262
SSSCA1	546.393	0.900158	0.278314	3.23432	0.00121931	0.0256621
ATOX1	1025.86	0.899838	0.274427	3.27897	0.00104188	0.024033
DCXR	631.127	0.898147	0.30143	2.97962	0.00288606	0.0364058
HIST1H1C	764.044	0.898063	0.294224	3.05232	0.00227083	0.0331806
DNLZ	356.356	0.897825	0.296241	3.03072	0.00243972	0.0338995
RPS17	18553.6	0.89747	0.316644	2.83432	0.00459235	0.0459812
UQCR11	2386.76	0.897307	0.320988	2.79545	0.00518275	0.0488905
EDF1	4518.47	0.895877	0.294602	3.04097	0.00235815	0.0334798
RPS15A	10230.6	0.895695	0.277643	3.22607	0.00125505	0.0256621
SNHG8	1086.39	0.895297	0.27784	3.22235	0.00127143	0.0257844
COA3	1001.52	0.894718	0.26167	3.41926	0.000627928	0.0202437
MRPL27	1031.07	0.893847	0.270877	3.29983	0.000967442	0.0229381
FIS1	1482.61	0.893655	0.30625	2.91805	0.00352225	0.0395858
SNRNP25	596.104	0.891194	0.251296	3.54639	0.000390543	0.017112
PFDN5	3678.81	0.89089	0.279996	3.1818	0.00146364	0.0272557
USE1	462.299	0.890805	0.308977	2.88308	0.00393811	0.0421927
TBCA	1948.48	0.889033	0.237585	3.74196	0.000182594	0.0131591
C16orf91	286.886	0.888964	0.27568	3.22462	0.00126138	0.0256621
LSR	94.4658	0.888073	0.297949	2.98062	0.00287667	0.0364035
NOP10	2569.57	0.887945	0.259251	3.42504	0.000614711	0.0200544
RPL31	12523.2	0.886792	0.288442	3.07443	0.00210908	0.0321043
RPL21	4457.55	0.88426	0.290036	3.0488	0.0022976	0.0334187
HSD17B14	319.574	0.883754	0.282755	3.12551	0.00177497	0.0298928
PPP1R35	646.035	0.880963	0.281754	3.12671	0.00176773	0.0298928
POLD4	760.207	0.878249	0.265318	3.31017	0.000932396	0.0226899
RPL35A	10191.9	0.877885	0.274695	3.19586	0.00139416	0.0267736
LINC00493	569.137	0.877545	0.255975	3.42825	0.000607491	0.0200544
PABPN1	162.011	0.875406	0.281288	3.11214	0.00185739	0.0302865
ANAPC11	2256.46	0.874367	0.291917	2.99526	0.00274211	0.0356558
UQCRB	3814.75	0.873637	0.217644	4.01406	5.96843e-05	0.0099353
GADD45B	681.498	0.872523	0.231362	3.77125	0.00016243	0.0124069
GPX1	5249.84	0.872206	0.273731	3.18636	0.00144073	0.0270497
MT1L	209.601	0.870367	0.23315	3.73308	0.00018915	0.0132571
RPL23	12625.2	0.869474	0.270234	3.21748	0.0012932	0.0260602
FTL	107247	0.869257	0.26905	3.23084	0.00123426	0.0256621
RPLP2	11480	0.868159	0.291256	2.98075	0.00287546	0.0364035
PSMC1	1560.46	0.86792	0.205047	4.23278	2.30823e-05	0.007649
NDUFB8	2483.26	0.867487	0.276989	3.13184	0.00173712	0.0297481
SELM	552.028	0.866543	0.296908	2.91856	0.00351654	0.0395858
SNAPC5	193.063	0.865038	0.255171	3.39003	0.000698859	0.0210963
RPS23	8901.77	0.864745	0.265303	3.25946	0.00111624	0.0248496
PSMB5	4010.49	0.863745	0.246048	3.51048	0.000447302	0.0181236
MRPL24	2042.15	0.863627	0.270759	3.18965	0.00142447	0.0269192
ANKRD39	235.033	0.863356	0.260715	3.31149	0.000928011	0.0226899
TIMM13	1485.35	0.863239	0.293447	2.94172	0.00326391	0.0381441
SLC9A3R2	1605.48	0.862877	0.257211	3.35474	0.000794392	0.0215601
RPL9	9656.13	0.862119	0.277846	3.10286	0.00191659	0.0305218
COX7A2	3753.94	0.861551	0.288447	2.98686	0.00281861	0.0361348
NOSIP	1039.36	0.860611	0.30158	2.85367	0.00432173	0.0443508
POLR3K	612.007	0.860394	0.257993	3.33494	0.000853165	0.0221231
PHPT1	1582.9	0.858164	0.28937	2.96563	0.00302066	0.0367743
MYL6B	1573.7	0.85657	0.265486	3.22642	0.00125348	0.0256621
NTHL1	346.594	0.856216	0.294081	2.9115	0.00359697	0.0399207
CDC26	179.633	0.85607	0.281661	3.03936	0.00237082	0.0335651
NDUFAF2	587.337	0.855529	0.244345	3.50132	0.000462959	0.0181236
KLC3	111.714	0.854801	0.299071	2.85819	0.00426064	0.0441142
MRPS17	392.184	0.854322	0.237786	3.59281	0.000327129	0.0162568
C14orf2	1711.78	0.850812	0.249413	3.41125	0.00064665	0.0204682
GAP43	190.87	0.848559	0.233187	3.63896	0.000273742	0.0150905
RPL27A	9796.85	0.848347	0.295331	2.87253	0.00407198	0.0429985
MYL6	18078	0.847659	0.27262	3.1093	0.0018753	0.0302865
RPS5	17372.5	0.847463	0.295639	2.86655	0.00414977	0.0433995
RPL39	407.844	0.847455	0.240543	3.52309	0.000426541	0.0178392
TXNDC17	1098.12	0.847326	0.287689	2.94528	0.00322662	0.0378298
CHCHD2	5730.61	0.847001	0.282135	3.00211	0.00268115	0.0353141
ATP5H	3832.65	0.843897	0.261595	3.22596	0.00125549	0.0256621
NDUFS7	1146.73	0.842579	0.279643	3.01305	0.00258638	0.034949
PXMP2	453.886	0.842243	0.264419	3.18527	0.00144621	0.0270497
PPP1R14B	2621.72	0.841668	0.286471	2.93806	0.00330274	0.0384045
POLE4	1245.74	0.841643	0.253803	3.31613	0.000912722	0.0226655
HRAS	1180.94	0.841402	0.265898	3.16438	0.00155414	0.0280321
ATP5J2	1786.35	0.839599	0.278925	3.01013	0.00261136	0.0351377
ZFAS1	4500.32	0.837931	0.281928	2.97214	0.00295727	0.0366711
SMCO4	137.325	0.83745	0.246715	3.39439	0.000687804	0.0210048
POP5	848.632	0.836823	0.207031	4.04202	5.29928e-05	0.00982382
RPL27	17115	0.836426	0.282759	2.95809	0.00309553	0.0371464
MT1E	3682.68	0.834592	0.238774	3.49532	0.000473492	0.0181236
GSTO1	4930.26	0.834372	0.275995	3.02314	0.00250168	0.0343134
NDUFS3	1412.51	0.834231	0.273848	3.04633	0.00231653	0.0334201
PQBP1	952.626	0.834039	0.289938	2.87661	0.00401968	0.042626
PPIH	1192.82	0.833897	0.238242	3.50021	0.000464886	0.0181236
AK1	1497.94	0.832384	0.256019	3.25126	0.00114896	0.0250532
C12orf45	275.083	0.830915	0.245796	3.38051	0.000723524	0.0210963
SELK	834.606	0.830076	0.221711	3.74396	0.000181146	0.0131293
FAAP20	688.085	0.829385	0.231193	3.58742	0.000333967	0.0162599
AURKAIP1	2654.15	0.828579	0.280308	2.95596	0.003117	0.0372476
CTU1	482.894	0.827746	0.26754	3.09392	0.00197533	0.031256
PFDN6	1155.73	0.827171	0.288231	2.86982	0.0041071	0.043155
ALKBH6	454.339	0.826846	0.200457	4.1248	3.71058e-05	0.00943324
C16orf95	124.335	0.826395	0.280633	2.94475	0.00323213	0.0378595
TMEM42	244.899	0.82592	0.208506	3.96113	7.45965e-05	0.0104407
SNRPC	2141.42	0.82565	0.248092	3.328	0.000874723	0.022233
FAM96B	1940.76	0.825307	0.25588	3.22537	0.0012581	0.0256621
ST20	85.6104	0.82454	0.269039	3.06476	0.00217847	0.0325013
NDUFA7	753.319	0.823393	0.285308	2.88598	0.00390201	0.0418974
TXN	12650.1	0.823377	0.230982	3.56468	0.000364296	0.0165848
RPS3A	6901.47	0.821932	0.248627	3.30588	0.000946787	0.0226899
CISD3	546.744	0.821851	0.284335	2.89043	0.0038472	0.0415373
KCTD17	527.182	0.820066	0.25601	3.20326	0.00135881	0.0264626
RPL13	17064.8	0.819671	0.278733	2.9407	0.00327471	0.038183
RPL39L	431.866	0.819668	0.264927	3.09394	0.00197518	0.031256
MRPS34	2085.82	0.819007	0.26902	3.04441	0.00233134	0.0334798
SEC11C	766.235	0.817047	0.22623	3.61158	0.000304337	0.0156996
TRAPPC2L	720.469	0.816241	0.288865	2.82568	0.00471803	0.0466537
EMG1	1626.69	0.81588	0.246608	3.30841	0.000938272	0.0226899
BCL7C	560.382	0.815318	0.276621	2.94742	0.00320439	0.0378124
MRPL36	688.166	0.815239	0.245948	3.31468	0.000917477	0.0226899
SEC61B	2916.19	0.814167	0.251239	3.24061	0.00119274	0.0253441
ATP5G2	3873.57	0.813971	0.259829	3.13272	0.00173194	0.0297481
RPL30	13686.2	0.813466	0.282095	2.88366	0.00393088	0.0421718
CYBA	1250.27	0.81321	0.285409	2.84928	0.00438185	0.0445377
HSPB1	8312.68	0.812901	0.264236	3.07642	0.00209503	0.0319285
RPL23A	3602.26	0.812644	0.245539	3.30963	0.000934177	0.0226899
DLGAP1-AS1	131.224	0.812498	0.19764	4.111	3.93942e-05	0.00943324
RPL32	9668.97	0.812461	0.277565	2.92711	0.00342132	0.039106
GYPC	87.1603	0.812213	0.260169	3.12187	0.00179705	0.0299649
MRPL53	1101.09	0.812148	0.269403	3.01463	0.00257297	0.0348047
LAMTOR5	1968.7	0.812104	0.241483	3.36299	0.000771027	0.0214218
PMM1	751.891	0.810375	0.289347	2.8007	0.00509921	0.048433
AKR1C1	1667.14	0.809694	0.270154	2.99716	0.00272509	0.0355312
USMG5	3320.39	0.806992	0.222192	3.63196	0.000281276	0.0152679
MRPS12	1588	0.806822	0.263456	3.06245	0.0021953	0.0326378
UFD1L	2262.79	0.805986	0.225269	3.57788	0.000346392	0.0164805
NSMCE1	1397.37	0.805935	0.250546	3.21672	0.00129667	0.0260684
COMMD4	2255.96	0.804049	0.265261	3.03117	0.00243612	0.0338995
IGFLR1	120.568	0.80298	0.267308	3.00395	0.00266501	0.0353141
TAF10	1896.41	0.801173	0.263889	3.03603	0.00239719	0.0336398
BOLA3	915.547	0.800981	0.253371	3.1613	0.00157066	0.0281356
CNPY2	2163.98	0.800922	0.247958	3.23007	0.00123761	0.0256621
PFDN4	993.685	0.800872	0.253303	3.16171	0.00156843	0.0281356
PSMB1	4877.97	0.800356	0.228022	3.51	0.000448114	0.0181236
NENF	983.115	0.800081	0.271498	2.94692	0.0032096	0.0378204
CENPW	960.243	0.798347	0.234289	3.40752	0.000655549	0.0205414
COPZ2	635.477	0.797318	0.276655	2.88199	0.0039517	0.0421927
RPL35	12519.4	0.797124	0.273801	2.91133	0.00359899	0.0399207
TPM2	5231.91	0.796245	0.240786	3.30686	0.000943474	0.0226899
VIM-AS1	107.916	0.795441	0.254787	3.12199	0.00179634	0.0299649
GPX4	4029.77	0.795163	0.282953	2.81023	0.00495066	0.0479302
BRI3	3919.46	0.794959	0.249842	3.18185	0.00146337	0.0272557
RPL18A	6984.93	0.794826	0.282689	2.81167	0.00492858	0.0478678
ENDOV	290.33	0.794021	0.266505	2.97939	0.00288827	0.0364058
HSCB	291.739	0.793918	0.253806	3.12804	0.00175973	0.02985
COX8A	3706.97	0.793465	0.255149	3.10981	0.00187209	0.0302865
FAM50A	2944.2	0.793197	0.259806	3.05304	0.00226534	0.0331385
COA6	702.522	0.792334	0.202734	3.90824	9.29697e-05	0.0104407
TREX1	329.564	0.79174	0.234377	3.37806	0.000730001	0.0211634
GTF2H5	953.424	0.790101	0.203201	3.88828	0.000100958	0.0105559
NDUFB4	2420.81	0.78969	0.229019	3.44814	0.000564458	0.0195658
ACYP1	337.123	0.789199	0.217085	3.63544	0.000277507	0.0151926
AIP	1360.97	0.788855	0.273052	2.88903	0.00386432	0.0416329
DTYMK	2300.69	0.787465	0.253388	3.10775	0.00188519	0.0302865
C19orf43	3656.22	0.786849	0.258627	3.04241	0.00234694	0.0334798
LSM7	1285.65	0.785832	0.279808	2.80847	0.0049778	0.0480565
PSMG4	333.946	0.78576	0.234023	3.35761	0.000786182	0.0214285
PTRHD1	338.517	0.785064	0.278461	2.8193	0.00481292	0.0472704
COX4I1	6556.36	0.784899	0.270895	2.89743	0.00376231	0.0410891
ZBTB8OS	740.113	0.784382	0.215523	3.63944	0.000273235	0.0150905
NUDT16L1	328.306	0.782823	0.248293	3.15283	0.00161699	0.0286079
SMDT1	508.679	0.782675	0.269245	2.90693	0.00364994	0.0402409
ZFAND2B	540.253	0.781902	0.25661	3.04705	0.00231102	0.0334201
C19orf24	857.991	0.781739	0.257448	3.03649	0.00239347	0.0336245
SNRPF	1569.07	0.780504	0.229876	3.39533	0.000685461	0.0210048
SNHG5	2922.01	0.779541	0.276785	2.81642	0.00485626	0.0475414
INAFM1	205.467	0.776132	0.255596	3.03656	0.00239293	0.0336245
COA4	1061.24	0.776093	0.252175	3.07759	0.00208679	0.0319174
NNMT	354.512	0.775439	0.257168	3.0153	0.00256726	0.0348012
CHMP4A	829.748	0.775179	0.251442	3.08294	0.00204968	0.0316534
TMEM208	1067.73	0.774731	0.258506	2.99695	0.00272695	0.0355312
RPA3	1120.82	0.774088	0.231752	3.34016	0.000837306	0.0220679
ZNHIT1	1561.86	0.773792	0.272982	2.83458	0.00458853	0.0459791
HSD17B10	1907.11	0.773162	0.268537	2.87916	0.00398736	0.0424564
NDUFC1	931.297	0.772527	0.227175	3.40059	0.000672415	0.0208694
SLC5A10	183.003	0.77173	0.224017	3.44497	0.000571133	0.0196474
PSMB4	7392.25	0.771163	0.221207	3.48617	0.000489996	0.0184377
PMS2P1	255.599	0.770735	0.237224	3.24897	0.00115823	0.0250797
MVD	548.973	0.770623	0.255382	3.01753	0.00254847	0.0346385
EXOC3-AS1	97.9167	0.770307	0.25862	2.97853	0.00289639	0.0364176
IFT27	429.808	0.770131	0.240509	3.20209	0.00136435	0.02653
PDCD5	1935.7	0.769169	0.26014	2.95675	0.00310896	0.0372375
C1orf56	141.578	0.767394	0.256245	2.99477	0.00274655	0.0356594
MRPS33	1676.65	0.767328	0.218231	3.51613	0.000437889	0.0181236
TAGLN3	108.322	0.766568	0.257618	2.97559	0.00292422	0.0364872
WDR83OS	1068.35	0.765607	0.247789	3.08975	0.00200324	0.0313924
STX8	386.673	0.764578	0.240925	3.17351	0.00150606	0.0276422
FLVCR1-AS1	99.7146	0.76278	0.271559	2.80889	0.00497122	0.0480401
APOA1BP	1796.53	0.7624	0.260972	2.92138	0.00348479	0.039548
RNASEH2A	2034.9	0.761423	0.243655	3.125	0.00177803	0.0298928
MRPL34	1100.72	0.760468	0.255316	2.97853	0.00289631	0.0364176
ZNF511	595.366	0.760109	0.268301	2.83304	0.00461069	0.046066
COX6C	2137.14	0.759309	0.233683	3.24931	0.00115684	0.0250797
RPS24	11440.9	0.758049	0.227709	3.32902	0.000871509	0.022233
NHP2	2476.25	0.757702	0.246971	3.06798	0.00215508	0.0324176
SWI5	697.928	0.757411	0.27016	2.80356	0.00505414	0.048326
MT1X	1159.93	0.757115	0.232865	3.2513	0.00114877	0.0250532
TP53I3	468.983	0.757058	0.241514	3.13463	0.00172072	0.0297017
FABP5	382.512	0.756821	0.251923	3.00417	0.00266307	0.0353141
MRPL20	1610.69	0.756305	0.248707	3.04094	0.00235839	0.0334798
SAT2	720.674	0.755566	0.260003	2.90598	0.003661	0.0403279
NDUFA8	2114.67	0.755081	0.258697	2.91879	0.00351398	0.0395858
NDUFA4	3823.86	0.754799	0.233269	3.23575	0.00121326	0.0255806
CKS1B	890.549	0.754727	0.235011	3.21146	0.00132062	0.0261524
ACOT13	773.451	0.754218	0.205684	3.66689	0.000245521	0.014733
NPDC1	819.538	0.752796	0.216621	3.47517	0.000510522	0.0186597
RPS6	20000.8	0.752671	0.234037	3.21604	0.00129973	0.0260684
MRPL12	2589.65	0.752302	0.250631	3.00163	0.00268538	0.0353141
HINT1	6703.67	0.750667	0.248631	3.0192	0.00253444	0.0345399
NEDD8	1355.88	0.749422	0.248278	3.01847	0.00254052	0.0345858
DYNLRB1	2381.27	0.749406	0.249612	3.00229	0.00267956	0.0353141
CCL26	119.285	0.748872	0.260823	2.87119	0.00408934	0.0430748
HEXIM2	200.955	0.748366	0.237763	3.14753	0.00164657	0.0289705
PMF1	288.241	0.748018	0.266056	2.8115	0.00493111	0.0478678
EIF4EBP1	2335.68	0.746534	0.25211	2.96114	0.003065	0.0369686
RASSF8-AS1	75.2045	0.745767	0.249885	2.98444	0.00284096	0.0362732
NDUFB3	1548.25	0.745563	0.227961	3.27058	0.00107329	0.0241509
ZCRB1	1354.18	0.74553	0.258692	2.88192	0.00395261	0.0421927
CUTA	3644.28	0.74537	0.236167	3.15612	0.00159885	0.0283657
PNKD	856.614	0.743582	0.241437	3.07982	0.00207128	0.0318328
NGFRAP1	4353.68	0.743314	0.232507	3.19695	0.00138888	0.0267736
IFT43	614.982	0.742836	0.240515	3.08852	0.00201156	0.0314051
CHCHD1	1225.06	0.74029	0.237848	3.11244	0.00185546	0.0302865
SNHG15	420.577	0.739261	0.25357	2.91541	0.00355223	0.0397717
ACYP2	167.233	0.739174	0.233285	3.16854	0.00153206	0.0278389
ATP5D	1624.28	0.738436	0.255112	2.89456	0.00379694	0.041361
B3GAT3	1224.72	0.737961	0.248666	2.96769	0.00300051	0.0367743
RPL26L1	764.629	0.736924	0.228108	3.23059	0.00123536	0.0256621
MYL9	2224.53	0.73631	0.171614	4.2905	1.78271e-05	0.00754024
MINOS1	2313.44	0.735494	0.23733	3.09904	0.00194152	0.0308418
MRPS11	1187.25	0.735343	0.247568	2.97027	0.00297543	0.0366711
NDUFS4	889.085	0.735251	0.225514	3.26034	0.0011128	0.0248161
MED31	177.538	0.734186	0.211047	3.47878	0.000503699	0.0184632
RPL10A	9076.03	0.73391	0.260647	2.81572	0.00486673	0.0475736
BEX1	883.31	0.733697	0.226939	3.23301	0.00122494	0.0256621
MRPL46	692.606	0.733617	0.220035	3.33409	0.000855788	0.0221231
PIN4	602.61	0.733529	0.241175	3.04148	0.00235416	0.0334798
COMMD1	466.566	0.733122	0.26167	2.8017	0.00508342	0.0483541
FAM89B	711.234	0.732554	0.246088	2.97679	0.00291281	0.0364872
HIGD2A	1139.5	0.732497	0.220182	3.32678	0.000878549	0.022233
GEMIN6	657.733	0.732184	0.223676	3.27342	0.00106256	0.0241509
HHLA3	183.095	0.731862	0.222161	3.29429	0.000986717	0.0231371
BCL2L12	773.51	0.730433	0.232227	3.14534	0.00165893	0.0290713
PSMA5	4034.2	0.729395	0.211111	3.45503	0.000550241	0.0194429
PSMD4	4370.42	0.728529	0.211992	3.43659	0.000589095	0.0197179
ATP5G1	1623.05	0.728435	0.224294	3.24768	0.00116348	0.025106
SERF2	4639.56	0.727924	0.25302	2.87694	0.00401552	0.042626
GPATCH4	1801.14	0.727788	0.192314	3.78438	0.000154094	0.0123875
UQCR10	1452.47	0.727133	0.235231	3.09114	0.00199387	0.0313924
ARL6IP4	3080.57	0.726333	0.259617	2.79771	0.00514669	0.0486666
NDUFAF4	878.137	0.725676	0.204205	3.55367	0.000379902	0.0168265
NUDT2	469.989	0.725089	0.256048	2.83185	0.00462796	0.0461927
RAB30-AS1	139.122	0.724808	0.22944	3.15902	0.00158298	0.0282413
UCHL1	15823.8	0.72476	0.205107	3.53357	0.000409983	0.0174908
JMJD4	169.788	0.724571	0.258528	2.80268	0.00506807	0.048326
NDUFB6	1780.55	0.724519	0.235506	3.07644	0.00209487	0.0319285
BABAM1	2645.57	0.724396	0.241441	3.0003	0.00269713	0.0353593
GPANK1	751.546	0.723723	0.243252	2.9752	0.00292795	0.0364872
PFN1	20285.2	0.723199	0.250432	2.8878	0.00387943	0.04169
SPAG7	841.571	0.720867	0.238386	3.02395	0.00249495	0.0342579
SEPW1	1560.4	0.720463	0.243331	2.96083	0.00306812	0.0369686
ID1	5335.92	0.718424	0.204925	3.5058	0.000455242	0.0181236
NDUFA6	1689.53	0.718334	0.247556	2.9017	0.00371147	0.0407081
PSMA7	7133.72	0.717848	0.224584	3.19634	0.00139184	0.0267736
SNRPE	1307.62	0.716558	0.22906	3.12825	0.00175849	0.02985
PRELID1	1388.7	0.716461	0.249804	2.8681	0.00412951	0.043248
PRDX2	1882.5	0.716404	0.257117	2.7863	0.0053314	0.0495543
WDR74	1072.81	0.715996	0.230307	3.10887	0.00187804	0.0302865
FRG1	474.452	0.71551	0.225143	3.17802	0.00148283	0.0274215
MRPL47	1707.28	0.715233	0.186643	3.83209	0.000127057	0.0115767
BAX	2141.15	0.714994	0.245211	2.91583	0.00354738	0.0397717
NXT1	536.46	0.714816	0.257047	2.78088	0.00542118	0.04975
FXYD5	2243.09	0.714395	0.253798	2.81481	0.00488055	0.0476694
TXN2	1478.57	0.712991	0.247317	2.8829	0.00394028	0.0421927
LSM10	944.884	0.711467	0.253593	2.80555	0.0050231	0.0482127
MPG	767.628	0.711028	0.253308	2.80697	0.00500097	0.0481452
EEF1D	7431.44	0.711014	0.251791	2.82383	0.00474542	0.0467794
C9orf16	710.782	0.710704	0.247443	2.87219	0.00407639	0.0430095
TMEM134	306.891	0.710374	0.253954	2.79726	0.00515386	0.0486732
PTTG1	2702.79	0.710287	0.217139	3.27111	0.00107125	0.0241509
RBMX2	784.421	0.709823	0.166808	4.25533	2.08738e-05	0.00757216
MRPL57	704.605	0.709595	0.234639	3.0242	0.00249296	0.0342579
ATPIF1	2452.47	0.708939	0.236818	2.9936	0.00275709	0.0357165
RPL23AP82	128.331	0.708451	0.254416	2.78462	0.0053591	0.0495543
TOMM6	2536.13	0.708087	0.232109	3.05067	0.00228331	0.0332868
LOC100506844	459.596	0.707995	0.23746	2.98153	0.00286814	0.0363704
ITPA	1015.04	0.70692	0.23808	2.96926	0.00298522	0.0367209
HES1	321.581	0.706031	0.177101	3.9866	6.70271e-05	0.0100124
ZNF428	622.362	0.70601	0.251174	2.81084	0.00494122	0.0478953
DOK1	1476.8	0.705773	0.246053	2.86837	0.00412587	0.0432468
RRP7A	1336.5	0.704526	0.252337	2.79201	0.0052382	0.0491312
METTL5	1102.07	0.704325	0.194548	3.62031	0.000294247	0.0155743
ATP5O	3241	0.703714	0.222338	3.16507	0.00155048	0.028014
TRAPPC2B	136.811	0.70045	0.219402	3.19254	0.00141027	0.0267736
PSME2	1824.43	0.699735	0.239485	2.92183	0.00347982	0.0395268
NANS	2520.23	0.698622	0.222859	3.13481	0.00171964	0.0297017
SPP1	2756.83	0.698515	0.22365	3.12326	0.00178861	0.0299416
SMIM10	229.362	0.698232	0.228189	3.05988	0.00221423	0.0328427
RGS10	461.895	0.696079	0.242675	2.86836	0.00412601	0.0432468
RWDD1	1402.18	0.695524	0.231668	3.00225	0.00267993	0.0353141
AKR1C3	243.278	0.69486	0.184115	3.77406	0.00016061	0.0124069
ELP5	857.695	0.693484	0.233845	2.96556	0.00302128	0.0367743
LSM3	1967.95	0.693364	0.232799	2.97838	0.00289776	0.0364176
WBSCR22	1847.09	0.692698	0.234368	2.9556	0.00312063	0.0372476
MRPL17	2332.13	0.692196	0.242738	2.85162	0.00434975	0.0444005
CD99	4024.07	0.691774	0.23365	2.96073	0.00306913	0.0369686
NCBP2-AS2	404.13	0.689868	0.220067	3.13481	0.00171965	0.0297017
MRPS7	1732.1	0.686774	0.238514	2.87938	0.00398454	0.0424564
MGST3	2546.34	0.686523	0.216028	3.17794	0.00148325	0.0274215
DNAJC30	369.666	0.686373	0.205989	3.33209	0.000861958	0.0221231
ATP6V0E1	3847.79	0.685721	0.199211	3.44218	0.00057704	0.0196474
DBI	2730.22	0.684738	0.239382	2.86044	0.00423057	0.0438872
TALDO1	5137.7	0.683865	0.239725	2.85271	0.00433488	0.0443786
EIF3J-AS1	127.187	0.683162	0.202826	3.36823	0.000756537	0.0214128
RING1	1061.82	0.683128	0.235256	2.90377	0.00368697	0.040509
CHMP2A	2605.54	0.681129	0.244509	2.7857	0.00534122	0.0495543
CBR1	1450.91	0.68101	0.223508	3.04691	0.00231208	0.0334201
FAM174A	350.267	0.679138	0.190522	3.56462	0.000364385	0.0165848
SAT1	1218.61	0.677828	0.174755	3.87873	0.000105002	0.0106875
AP2S1	5997.14	0.67725	0.24003	2.82152	0.00477963	0.047044
FAM24B	152.863	0.675992	0.228872	2.95358	0.00314109	0.0373418
ZNF232	249.248	0.675738	0.215858	3.13047	0.00174524	0.0297625
C1orf123	652.542	0.675649	0.219881	3.07279	0.00212068	0.0321362
ANP32B	9160.54	0.675221	0.171391	3.93965	8.16005e-05	0.0104407
EIF3I	8373.04	0.674809	0.240742	2.80304	0.00506238	0.048326
CWC15	915.142	0.674801	0.210275	3.20913	0.00133138	0.0261524
RNASEH2C	764.145	0.673874	0.234215	2.87716	0.00401275	0.042626
PSMA3	3182.38	0.673264	0.215803	3.1198	0.00180974	0.0301371
NOL12	399.183	0.673055	0.235322	2.86014	0.00423455	0.0438872
SNF8	2032.41	0.672934	0.226975	2.9648	0.0030288	0.0368307
PBDC1	880.63	0.672388	0.206747	3.25223	0.00114502	0.0250532
TOMM5	3212.66	0.671913	0.212568	3.16093	0.00157264	0.0281356
MANF	2763.66	0.671389	0.184519	3.63859	0.00027414	0.0150905
DPY30	885.792	0.66946	0.203675	3.2869	0.00101297	0.0236224
LINC00467	160.554	0.668695	0.217219	3.07844	0.00208086	0.0318866
SRP14	4078.78	0.668226	0.220012	3.03722	0.00238767	0.0336245
SPACA6P	121.626	0.667867	0.234025	2.85383	0.00431955	0.0443508
RNF25	889.565	0.66726	0.239414	2.78706	0.0053189	0.0495543
JTB	2348.32	0.666187	0.235743	2.82591	0.00471472	0.0466537
NQO2	964.84	0.665707	0.194785	3.41766	0.000631623	0.0202437
MAGEH1	278.3	0.664052	0.180749	3.67389	0.000238886	0.0146556
RAB13	3708.89	0.663858	0.193764	3.42611	0.000612285	0.0200544
C6orf203	274.116	0.662195	0.185904	3.56202	0.000368008	0.0165848
ZNF576	396.1	0.660474	0.205426	3.21514	0.00130383	0.0260684
DPM2	1563.09	0.657286	0.218751	3.00472	0.00265827	0.0353141
PSMA2	4679.02	0.65727	0.198543	3.31047	0.000931407	0.0226899
CBY1	513.88	0.656835	0.226993	2.89364	0.00380808	0.0413942
MMAB	613.04	0.656822	0.229557	2.86126	0.00421967	0.043868
DDIT3	949.667	0.655729	0.216476	3.02911	0.00245275	0.0339001
CLU	2845.8	0.654217	0.20595	3.17658	0.00149021	0.0274698
PGP	796.761	0.653561	0.223886	2.91917	0.00350959	0.0395858
RAB34	1353.22	0.651002	0.188312	3.45703	0.000546158	0.0194348
MDH2	5809.9	0.650785	0.229523	2.83538	0.00457709	0.0459005
CFDP1	1205.63	0.650645	0.182416	3.56682	0.000361338	0.0165848
KNOP1	926.557	0.648827	0.166335	3.90072	9.59078e-05	0.0104564
EEPD1	225.156	0.648346	0.194206	3.33844	0.000842512	0.0220679
URM1	2063.91	0.647511	0.232528	2.78465	0.00535847	0.0495543
ALG14	241.042	0.646895	0.231666	2.79236	0.00523256	0.0491181
COX7C	3705.6	0.646305	0.225169	2.87031	0.00410076	0.0431464
DYNLT1	2386.03	0.646029	0.224296	2.88026	0.00397349	0.0423795
COPRS	1527.98	0.64439	0.231206	2.78708	0.00531849	0.0495543
SIL1	718.697	0.644168	0.21721	2.96565	0.0030204	0.0367743
BOD1	1670.26	0.64395	0.175491	3.66943	0.000243096	0.014733
ZNF541	116.399	0.643294	0.201113	3.19866	0.00138067	0.026725
RPL14	10705.8	0.641663	0.212401	3.021	0.00251942	0.0344163
EMC7	2414.36	0.641644	0.193765	3.31145	0.000928139	0.0226899
CISD1	1245.96	0.640622	0.201047	3.18643	0.00144042	0.0270497
C15orf40	421.434	0.640552	0.213902	2.99461	0.00274798	0.0356594
NUDT22	888.018	0.640098	0.224376	2.85279	0.00433367	0.0443786
HSPA1B	1683.32	0.639763	0.19002	3.36681	0.000760427	0.0214128
NSA2	2246.74	0.638319	0.229322	2.7835	0.00537752	0.049635
RPS27L	4316.07	0.637655	0.215437	2.95982	0.00307818	0.0370077
CDK2AP2	1099.65	0.63586	0.223922	2.83965	0.00451628	0.0455831
LMAN2	3699.93	0.634767	0.212901	2.98151	0.00286835	0.0363704
COMMD3	426.903	0.633825	0.208705	3.03694	0.00238992	0.0336245
SS18L2	439.571	0.633624	0.206281	3.07165	0.00212881	0.0321362
MRPS28	706.878	0.633168	0.205074	3.08751	0.00201841	0.0314235
RBX1	1518.34	0.632984	0.223	2.83849	0.00453282	0.0456725
PPAPDC1A	243.352	0.632493	0.172181	3.67342	0.000239327	0.0146556
PRDX1	15747.2	0.629553	0.205897	3.05762	0.00223105	0.032939
NDUFA12	1296.29	0.629176	0.220886	2.84842	0.00439369	0.0446225
TP53I13	490.425	0.628261	0.225368	2.78771	0.00530813	0.0495543
PTS	784.886	0.627317	0.195245	3.21298	0.00131367	0.0261051
CCDC58	666.555	0.626982	0.171751	3.65053	0.000261705	0.0150587
SAP18	2750.96	0.626705	0.186306	3.36384	0.000768664	0.0214218
LENG1	338.421	0.626342	0.212398	2.94891	0.00318894	0.0377297
PSMA6	4228.99	0.626142	0.203232	3.08093	0.00206355	0.0317523
UPF3A	503.645	0.625989	0.206379	3.0332	0.00241972	0.0338071
C11orf74	299.498	0.624815	0.211349	2.95632	0.00311334	0.0372476
NMRAL1	550.339	0.624224	0.220603	2.82962	0.0046603	0.0463342
SPHK1	2999.82	0.623135	0.218131	2.8567	0.00428065	0.0441521
FAM162A	887.605	0.622432	0.187403	3.32136	0.000895812	0.022362
SQRDL	1176.52	0.622088	0.197035	3.15724	0.0015927	0.0283657
NFU1	893.124	0.621893	0.169858	3.66126	0.000250975	0.0148191
ALKBH2	474.568	0.621018	0.222534	2.79066	0.00526	0.0492588
COX5A	2898.27	0.620767	0.209941	2.95687	0.00310779	0.0372375
ENY2	2000.26	0.61925	0.18501	3.34712	0.000816547	0.0219744
UQCRFS1	1855.48	0.618053	0.208249	2.96785	0.00299891	0.0367743
OGFOD2	470.338	0.617089	0.211142	2.92263	0.00347094	0.0394611
EIF1	14356.1	0.616026	0.205845	2.99267	0.00276547	0.0357772
POMP	3460.53	0.614746	0.161425	3.80824	0.000139958	0.0121308
SNRPG	1031.01	0.614004	0.212504	2.88938	0.00386003	0.0416218
PPP1R7	2120.09	0.612009	0.194872	3.14057	0.0016862	0.0293841
LOC728554	194.821	0.610811	0.209238	2.91921	0.00350915	0.0395858
NDUFV2	2114.87	0.608901	0.187439	3.24854	0.00116	0.0250797
MED18	797.075	0.608632	0.20485	2.97111	0.00296722	0.0366711
CMC1	580.278	0.608166	0.207497	2.93097	0.00337906	0.0389019
ZCCHC17	1292.02	0.607924	0.204334	2.97514	0.00292853	0.0364872
ALDH2	1307.65	0.607887	0.194528	3.12493	0.00177848	0.0298928
TMEM99	494.93	0.606421	0.197417	3.07178	0.00212787	0.0321362
MED19	564.38	0.602661	0.20354	2.96089	0.00306749	0.0369686
C12orf65	608.351	0.602421	0.168415	3.57701	0.000347542	0.0164805
CRNDE	400.676	0.600627	0.215946	2.78138	0.00541287	0.04975
AIFM2	1240.11	0.599859	0.192643	3.11383	0.00184677	0.0302865
ZNHIT3	750.897	0.596973	0.210889	2.83074	0.00464401	0.0462856
FAHD1	868.238	0.593063	0.154228	3.84537	0.000120372	0.0112902
MED10	1147.06	0.590457	0.204884	2.88191	0.00395267	0.0421927
RANBP1	4654.57	0.590314	0.207545	2.84426	0.00445142	0.0450688
HMGN1	2206.91	0.588836	0.17062	3.45116	0.000558176	0.0195071
MED30	412.397	0.588456	0.201478	2.92069	0.00349257	0.03957
PAGR1	1549.54	0.587658	0.20073	2.9276	0.00341585	0.039106
TBC1D7	588.997	0.587512	0.211335	2.78	0.00543587	0.0497905
LOC728392	376.26	0.587406	0.191591	3.06593	0.00216992	0.0324799
CMC2	1169.99	0.585159	0.206191	2.83794	0.00454055	0.0457131
CD27-AS1	267.779	0.584296	0.196935	2.96694	0.00300775	0.0367743
C11orf73	652.568	0.582008	0.20304	2.86647	0.00415079	0.0433995
ARL3	1357.27	0.581958	0.171927	3.38492	0.000711991	0.0210963
HEBP1	1256.63	0.580349	0.202127	2.87121	0.00408906	0.0430748
SETMAR	217.148	0.579348	0.178003	3.2547	0.00113511	0.0250532
CAPG	3031.83	0.578226	0.195682	2.95493	0.00312742	0.0372835
LARP6	2108.71	0.577922	0.188243	3.07008	0.00214	0.032267
DGUOK	1298.79	0.577881	0.190367	3.03561	0.00240046	0.0336487
TRAPPC1	2478.14	0.577678	0.198843	2.9052	0.00367019	0.0403943
BLOC1S2	1402.31	0.575146	0.19354	2.97171	0.00296145	0.0366711
TCEAL3	675.633	0.574131	0.183344	3.13144	0.00173951	0.0297481
GTF3C6	1121.24	0.572138	0.203511	2.81134	0.00493356	0.0478678
MRPL16	1171.03	0.569	0.167702	3.39292	0.000691512	0.0210048
PTRH2	708.75	0.56823	0.141371	4.01942	5.83411e-05	0.0099353
KIAA0930	1847.41	0.567156	0.168852	3.35888	0.000782576	0.0214218
CPNE7	454.447	0.567099	0.165549	3.42557	0.000613502	0.0200544
LSM6	656.288	0.566198	0.20002	2.83071	0.00464453	0.0462856
CDK11B	896.854	0.564966	0.183532	3.0783	0.00208183	0.0318866
BTF3	7844.56	0.564695	0.17257	3.27227	0.00106686	0.0241509
PDCL3	534.222	0.564557	0.167827	3.36392	0.000768425	0.0214218
TCEAL4	2291.41	0.563533	0.193099	2.91836	0.00351875	0.0395858
S100A10	5317.53	0.563057	0.193117	2.91563	0.00354967	0.0397717
POP4	1174	0.562935	0.191406	2.94105	0.00327106	0.0381753
DNAJC8	4801.92	0.562637	0.164387	3.42262	0.000620197	0.0200793
IGFBP7	1835.06	0.561721	0.18323	3.06565	0.00217195	0.0324799
SRGN	2382	0.557865	0.145479	3.83468	0.000125726	0.0115378
MRPS14	662.265	0.557391	0.155362	3.5877	0.000333611	0.0162599
PTGR1	2236.82	0.55734	0.177751	3.13551	0.00171555	0.0297017
RNMTL1	704.748	0.556217	0.197934	2.81012	0.00495234	0.0479302
ZMAT2	2223.47	0.555832	0.182334	3.04842	0.00230047	0.0334201
TMEM18	709.184	0.553172	0.179105	3.08855	0.00201139	0.0314051
DYNLL1	6695	0.552391	0.195671	2.82306	0.00475669	0.0468544
SF3B6	2477.4	0.551947	0.182051	3.03182	0.00243081	0.0338879
NRGN	283.002	0.55108	0.188325	2.92622	0.00343108	0.0391825
PSMA4	5620.8	0.550583	0.171746	3.20579	0.0013469	0.0262708
GEMIN8	276.018	0.548941	0.192541	2.85104	0.00435769	0.0444338
SPATA33	235.52	0.547849	0.195558	2.80147	0.00508711	0.0483541
ERICH1	383.956	0.543721	0.174014	3.12459	0.00178054	0.0298928
PSMC5	4767.51	0.542904	0.192564	2.81934	0.00481227	0.0472704
CAMTA1	858.518	0.542414	0.180323	3.00802	0.00262955	0.0352708
CXorf56	808.296	0.541779	0.177444	3.05324	0.00226385	0.0331385
ATP5F1	3727.93	0.541357	0.169538	3.19313	0.0014074	0.0267736
PPIC	733.349	0.540033	0.157983	3.41829	0.000630155	0.0202437
MRPS25	859.693	0.538937	0.162149	3.32371	0.000888278	0.022261
TPT1	38342.8	0.53838	0.190967	2.81924	0.00481376	0.0472704
CKS2	3512.45	0.538304	0.188212	2.86008	0.00423528	0.0438872
MPC2	1797.49	0.535903	0.178306	3.00552	0.00265131	0.0353141
RPL6	12746.6	0.5356	0.181339	2.95358	0.00314106	0.0373418
DYRK4	327.342	0.534347	0.184694	2.89315	0.00381404	0.0413942
SDHB	2925.19	0.533956	0.18692	2.85661	0.00428198	0.0441521
SFXN4	599.406	0.532893	0.177419	3.00358	0.00266823	0.0353141
TCEB1	2780.18	0.53286	0.179105	2.97513	0.00292868	0.0364872
ITGB1BP1	2623.03	0.531983	0.191289	2.78104	0.00541856	0.04975
TMEM251	483.038	0.531966	0.162812	3.26737	0.00108552	0.0242927
HSPB11	1083.87	0.531372	0.177682	2.99057	0.00278454	0.0359147
SMAGP	543.919	0.53051	0.173748	3.05332	0.00226322	0.0331385
UBE2T	1261.49	0.530487	0.179713	2.95185	0.00315874	0.0374954
NDUFB5	2630.2	0.528521	0.180201	2.93296	0.00335752	0.0388093
PRR13	1568.03	0.527966	0.189254	2.78972	0.00527539	0.049335
DNAJC19	719.777	0.52668	0.157148	3.3515	0.000803764	0.0217221
RPL22	1789.26	0.525968	0.15726	3.34457	0.000824093	0.0219796
COA5	488.584	0.525926	0.170628	3.0823	0.00205409	0.0316823
ISY1	606.196	0.525383	0.175	3.0022	0.00268037	0.0353141
LAT	368.45	0.524505	0.183215	2.86279	0.00419931	0.0437634
DNAJC1	894.687	0.524436	0.137161	3.8235	0.000131572	0.0118193
BHMT2	296.776	0.524101	0.149926	3.49574	0.000472744	0.0181236
SNRPB2	1889.2	0.523562	0.163771	3.19691	0.00138909	0.0267736
TTC1	1796	0.523356	0.1336	3.91733	8.9534e-05	0.0104407
HDDC2	1065.96	0.52194	0.167804	3.11042	0.00186824	0.0302865
RBM8A	2628.6	0.517356	0.138384	3.73854	0.000185091	0.01319
GLRX	911.024	0.514938	0.171695	2.99915	0.00270734	0.0354065
SPCS1	2519.03	0.513645	0.173012	2.96884	0.00298926	0.0367351
TAF3	531.752	0.512333	0.149669	3.42312	0.000619071	0.0200793
MRPL13	1373.67	0.511808	0.17565	2.9138	0.00357063	0.0397752
FAM104B	253.411	0.510731	0.159972	3.19262	0.00140987	0.0267736
COPS5	2028.43	0.509331	0.161177	3.16008	0.00157726	0.0281787
ENSA	3318.8	0.508613	0.182138	2.79246	0.00523092	0.0491181
PPA2	1476.03	0.50725	0.158161	3.20718	0.00134045	0.0262251
MRPL32	1157.46	0.506085	0.168381	3.00559	0.00265068	0.0353141
MLLT11	3919.59	0.505252	0.104424	4.83846	1.30847e-06	0.00111272
MKKS	1101.34	0.504625	0.149265	3.38072	0.000722958	0.0210963
SNRPA1	1219.03	0.5021	0.159584	3.1463	0.00165351	0.0290526
NIT2	1191.12	0.50202	0.143684	3.49393	0.000475965	0.0181236
MRPS5	1500.13	0.502012	0.162202	3.09498	0.00196824	0.0312275
TRIAP1	1096.18	0.501387	0.175945	2.84968	0.00437629	0.0445377
ISCU	1905.51	0.500259	0.162849	3.07191	0.00212691	0.0321362
LOC339803	472.812	0.496982	0.142065	3.49828	0.000468276	0.0181236
REXO2	2165.99	0.49318	0.169243	2.91404	0.00356787	0.0397752
SUMO2	3225.03	0.490175	0.157686	3.10856	0.00188003	0.0302865
PITHD1	2109.32	0.489377	0.159601	3.06626	0.00216756	0.0324799
PSMC2	4624.38	0.487345	0.0977433	4.98597	6.16522e-07	0.000786435
ATP6V1E1	4285.12	0.486142	0.142312	3.41604	0.000635399	0.0202629
SKP1	5395.29	0.483783	0.132023	3.6644	0.000247923	0.014733
NDUFV3	753.307	0.482665	0.159024	3.03518	0.00240396	0.0336607
SNRPD1	2487.33	0.482625	0.171404	2.81571	0.00486701	0.0475736
CACYBP	3381.89	0.482317	0.143106	3.37034	0.000750764	0.0213767
SRI	2370.28	0.479354	0.139179	3.44416	0.000572845	0.0196474
C21orf59	1256.65	0.475884	0.166611	2.85625	0.00428674	0.0441521
C9orf78	2625.29	0.473804	0.144436	3.28037	0.00103671	0.023957
CWC25	559.726	0.472317	0.158483	2.98023	0.00288028	0.0364058
CHMP5	3030.58	0.471003	0.138786	3.39372	0.000689493	0.0210048
TIMM17A	2785.73	0.470899	0.160875	2.92711	0.00342129	0.039106
CCDC53	810.801	0.470302	0.169071	2.78168	0.00540785	0.04975
POLR2K	1661	0.470027	0.158484	2.96576	0.00301935	0.0367743
CETN2	1756.08	0.469299	0.148249	3.16561	0.00154758	0.0280013
TMEM70	927.101	0.466174	0.139627	3.33871	0.000841679	0.0220679
PCOLCE2	996.127	0.464712	0.134485	3.4555	0.000549264	0.0194429
HSBP1	3947.59	0.464711	0.158708	2.92809	0.0034105	0.0390875
FAM96A	2099.7	0.461381	0.146736	3.14429	0.0016649	0.0290925
GLRX3	4059.86	0.459825	0.15165	3.03215	0.00242818	0.0338879
OSTC	2765.99	0.45683	0.155764	2.93283	0.00335885	0.0388093
MSANTD3	2255.14	0.455356	0.14912	3.05363	0.00226094	0.0331385
MDH1	4450.24	0.455045	0.147884	3.07705	0.00209061	0.0319285
ANP32A	3976.88	0.452693	0.135378	3.34391	0.000826058	0.0219796
PSMA1	4781.95	0.448613	0.119684	3.7483	0.000178034	0.0130517
CCDC174	401.972	0.44501	0.149579	2.97509	0.00292904	0.0364872
NDUFAF5	349.435	0.444446	0.152218	2.9198	0.00350256	0.0395858
FAM213A	1302.01	0.434929	0.152525	2.85153	0.00435095	0.0444005
POU2F2	436.604	0.431467	0.122678	3.51707	0.000436332	0.0181236
MYL12B	5934.63	0.431374	0.144542	2.98443	0.00284112	0.0362732
ORC6	1157.85	0.430884	0.124522	3.4603	0.000539572	0.0193336
PSMD7	4485.54	0.429915	0.129283	3.32538	0.000882967	0.0222591
ANAPC16	1713.35	0.426587	0.150873	2.82745	0.00469199	0.0465404
MRPS9	662.802	0.426417	0.13634	3.12759	0.00176247	0.0298566
C14orf166	2419.62	0.425191	0.139137	3.05592	0.00224372	0.0330877
TMEM14A	1322.65	0.422805	0.148347	2.8501	0.00437049	0.0445287
TATDN3	418.946	0.419828	0.132454	3.16962	0.00152639	0.0278151
MRPL44	975.405	0.419714	0.150392	2.7908	0.00525772	0.0492588
HACD1	845.334	0.418106	0.139092	3.00597	0.00264732	0.0353141
DCUN1D5	1165.99	0.411574	0.136295	3.01973	0.00253	0.0345162
RPF1	1290.62	0.406761	0.145373	2.79806	0.00514105	0.0486493
RFC4	1747.58	0.405959	0.107216	3.78636	0.000152869	0.0123875
PCMT1	3260.2	0.403371	0.143484	2.81127	0.00493463	0.0478678
TMEM243	526.228	0.401333	0.144297	2.78131	0.00541408	0.04975
SRSF7	4184.18	0.40075	0.13679	2.92967	0.00339318	0.038959
SMS	8027.96	0.395903	0.123378	3.20886	0.00133263	0.0261524
TM2D2	1298.85	0.395516	0.141939	2.78652	0.00532766	0.0495543
SP110	451.68	0.392547	0.14058	2.79233	0.00523294	0.0491181
HMGB3	1590.44	0.391746	0.133175	2.94158	0.00326539	0.0381441
EVA1A	1247.69	0.386889	0.139089	2.7816	0.00540924	0.04975
ZNF330	1287.51	0.381781	0.13741	2.77839	0.00546283	0.0499076
OSTF1	1042.99	0.381776	0.119563	3.19309	0.00140761	0.0267736
RPP38	403.175	0.370579	0.13044	2.841	0.0044973	0.0454577
UBE2F	666.164	0.36515	0.11914	3.06487	0.00217764	0.0325013
MESDC2	2254.63	0.363218	0.126352	2.87466	0.0040446	0.0428513
WDR70	632.177	0.362923	0.11009	3.29662	0.000978571	0.0230733
TMEM59	4677.29	0.361774	0.107676	3.35984	0.000779884	0.0214218
POPDC3	840.668	0.360023	0.119963	3.00113	0.00268983	0.0353362
SAFB2	1467.73	0.355434	0.126815	2.80278	0.00506645	0.048326
ATPAF1	1040.68	0.3459	0.121277	2.85214	0.00434256	0.0443859
SPATS2	1368.93	0.338684	0.0940273	3.60197	0.000315811	0.0159229
SNRPD3	3250.8	0.336621	0.119178	2.82451	0.00473528	0.0467531
UBE2L3	3158.82	0.327084	0.111633	2.92999	0.00338969	0.0389539
SPOP	1607.95	0.314273	0.112163	2.80192	0.00507987	0.0483541
RBM17	1989.37	0.312879	0.105154	2.97543	0.00292576	0.0364872
CCDC80	4547.21	0.31264	0.112225	2.78583	0.00533902	0.0495543
CDC123	3172.09	0.298714	0.0956547	3.12284	0.00179117	0.0299452
RDH11	2796.4	0.243641	0.0871655	2.79515	0.0051875	0.0488905

## Sheet: GSEA
764 genes	Term	Overlap	P-value	Adjusted P-value	Odds Ratio	Combined Score	Genes	Ligand Perturbations from GEO down (159 signoficant records)										764 genes	Term	Overlap	P-value	Adjusted P-value	Odds Ratio	Combined Score	Genes	Ligand Perturbations from GEO up (149 significant records)										764 genes	Term	Overlap	P-value	Adjusted P-value	Odds Ratio	Combined Score	Genes	ARCHS4 TFs Coexp (148 significant records)
up fb-PMT	fibroblast growth factor 2 (FGF2) human embryonic fibroblast GDS2422 ligand:9	116/265	1.24478e-93	3.22398e-91	22.9316	4905.56	RPL30;NDUFA13;NDUFA11;RPL31;NDUFA12;RPL34;MT1X;COX6A1;RPL10A;RPL6;RPS14;MT2A;RPS17;RPS16;SNRPD2;RPS19;PTTG1;RPL36AL;RPL35;RPL38;RPL37;RPS10;TMSB10;WDR83OS;ATP6V0E1;RPL23;RPS6;COX6B1;RBX1;ATP5J2;MYL6;RPL24;PSME2;RPL27;SNRPE;RPL26;SNRPF;UBA52;MGST3;COX7A2;TXN;ATP5H;ATP5O;UBB;PRDX1;NDUFV2;SHFM1;SS18L2;TMA7;LSM3;EIF1;RPS26;RPS25;RPS29;UQCRQ;ID1;RPS20;RPS21;RPS24;NOP10;RPS23;COX7B;RPLP1;COX4I1;DPY30;T…	159 significant records										up fb-PMT	estradiol human endometrial cancer cells GSE56946 ligand:218	122/307	2.25892e-92	5.8732e-90	19.5691	4129.53	RPL32;NDUFA11;RPL31;RPL34;SRP14;RPL10A;C14ORF166;RPL6;RPS17;CHCHD2;PSMD7;RPS16;SNRPD2;RPS19;RPL18A;PTTG1;RPL36AL;RPL35;RPL38;RPL39;RPS10;RPL23;COX6B1;ATP5J2;RPL27;SNRPE;UBA52;SRSF7;FKBP2;RBM8A;COX17;MRPL14;ATP5H;MRPL12;ATP5O;MRPL13;MRPL20;KLC3;ZNHIT1;UBB;PRDX1;EIF4EBP1;NDUFV2;BTF3;RPL41;SDF2L1;UQCC3;SHFM1;SNHG8;TBCA;SNHG5;MRPL21;RPS26;RPS25;COPS5;RPS29;UBE2S;RPL27A;UBE2T;PIR;RPS20;RPS24;MRPS12;MY…	149 significant records										up fb-PMT	BOLA3 human tf ARCHS4 coexpression	191/299	2.9802e-200	4.6819e-197	59.037	27123.1	HDDC2;NDUFA13;NDUFA11;NDUFA12;PDCD5;CISD1;GPATCH4;TMEM261;COX6A1;SRP14;C14ORF166;UBE2L3;TXNDC17;RPS14;PSMD7;SNRPD2;RPS19;RPL36AL;SNRPD1;FAM162A;CDC26;RPL35;SNRPD3;CHCHD1;LINC00493;WDR83OS;C8ORF59;TRAPPC2L;RPL21;ACOT13;COX6B1;RBX1;ATP5J2;TMEM258;SNRPG;NHP2;SNRPE;SNRPF;SNRNP25;SNRPC;PHPT1;CUTA;ENY2;SMIM4;COX16;NDUFB11;COX17;MRPL17;MRPL14;ATP5I;COX7A2;ATP5H;ATP5O;MRPL13;ANAPC11;MRPL11;MRPL20;DGUOK;E…
	Anti-Mullerian hormone rat ovary GDS3199 ligand:249	94/243	1.42992e-69	1.85175e-67	17.9723	2848.99	COX7B;NDUFA11;RPL34;RPLP1;COX4I1;DPY30;COX6A1;RPL10A;ATP5G2;COX7C;ATP5G1;RPL6;RPS14;TRMT112;RPS17;UCHL1;CHCHD2;RPS16;SNRPD2;RPS19;RPL18A;PTTG1;RPL36AL;SUMO2;UQCRFS1;SNRPD3;RPL37;RPS10;TMSB10;SKP1;COX8A;RPS9;RPL21;RPL23;RPS6;NSMCE1;USMG5;RPS3A;DYNLL1;ATP5F1;SDHB;MYL6;PSMA4;PSMA1;PSMA2;SNRPG;RPL24;RPL27;RPL26;PFN1;RPL28;PTMA;PFDN5;SF3B5;NDUFB11;NDUFB4;COX7A2;ATP5H;HSD17B10;MRPL54;MYL12B;ATP5L;PRDX1…												estradiol human endometrial cancer cells GSE56946 ligand:217	129/364	2.41369e-90	3.1378e-88	16.4257	3389.47	IFI27L2;RPL32;NDUFA11;RPL31;MT1L;RPL34;MT1X;COX6A1;RPL10A;C14ORF166;RPL9;RPL6;TXN2;MT2A;RPS17;CHCHD2;PSMD7;RPL36AL;SNRPD1;RPL38;RPL37;RPL39;RPL23;COX6B1;ATP5J2;SNHG15;MYL6;RAB34;RPL24;PSME2;RPL27;RPL26;AURKAIP1;PHPT1;UBA52;SRSF7;CUTA;RNASEH2C;FKBP2;SMIM4;ANAPC16;DCUN1D5;MRPL14;COX7A2;ATP5H;MRPL12;MRPL13;ANAPC11;MRPL20;ZNHIT1;S100A13;EIF4EBP1;COX14;COA4;SDF2L1;GADD45B;SURF2;SNHG8;TBCA;SNHG5;MRPL21…												POLR2L human tf ARCHS4 coexpression	182/299	1.34401e-184	1.05572e-181	51.1008	21635.1	CCDC167;IFI27L2;NDUFA13;NDUFA11;NDUFA12;CISD1;NUDT1;TMEM261;COX6A1;C14ORF166;CISD3;TXNDC17;RPS14;CHCHD5;MT2A;SNRPD2;RPS19;RPL36AL;SNRPD1;HCFC1R1;RPL35;SNRPD3;RPS10;CHCHD1;LINC00493;WDR83OS;C8ORF59;ATP6V0E1;TRAPPC2L;RPL21;COX6B1;RBX1;ATP5J2;MYL6;TMEM256;TMEM258;BOLA3;RAB34;SNRPG;NHP2;S100A4;SNRPE;SNRPF;AURKAIP1;SNRPC;PHPT1;UBA52;CUTA;RNASEH2C;FKBP2;ENY2;SMIM4;COX16;NDUFB11;MGST3;COX17;MRPL17;MRPL1…
	17beta-estradiol mouse thymus GSE2889 ligand:154	101/437	1.64058e-50	1.41636e-48	8.569	982.301	TMEM261;COX6A1;SRP14;CHCHD2;SNRPD2;RPL36AL;SNRPD1;RPL35;RPS10;CHCHD1;HMGN1;RPS9;RPL21;RPL22;TALDO1;COX6B1;ATP5J2;MYL6;SNRPG;RPL27;SNRPE;SNRPC;PHPT1;SRSF7;NDUFB11;COX7A2;ATP5H;MRPL20;PRDX2;EMG1;MED30;SWI5;SERF2;SHFM1;SNHG8;MRPL24;LSM3;EIF1;MANF;HIGD2A;RPS25;RPL27A;OSTC;SELK;ANP32B;RPS21;NOP10;MRPS14;COX4I1;DPY30;MRPL32;CKS1B;HINT1;SUMO2;UQCRFS1;RBM17;GPX1;RPL13A;USMG5;EDF1;NDUFC1;CACYBP;DYNLL1;NME…												estradiol human endometrial cancer cells GSE56946 ligand:226	92/213	2.31924e-73	2.01001e-71	21.6276	3617.15	IFI27L2;NDUFA13;C11ORF31;NDUFA11;MRPS12;MYL6B;SAT2;ETFB;ATP5G2;C14ORF166;ATP5G1;MRPL41;UBL5;RPS17;RPS16;RPL18A;HCFC1R1;RPL35;ARL6IP4;RPL38;RPS10;TMSB10;HMGN1;COX8A;GPX1;RPL21;RPS6;EDF1;NDUFC1;COMMD4;COX6B1;MYL6;TMEM258;NDUFS7;RAB34;RPL37A;NAA38;RPL26;AURKAIP1;PHPT1;PTMA;SF3B5;RNASEH2C;NDUFB9;FKBP2;RNASEH2A;NDUFB7;BRI3;MRPS34;COX17;TIMM13;NDUFB2;NDUFB1;ATP5I;SEPW1;ATP5H;COX5B;LAGE3;ANAPC11;ATP5L;C…												RFXANK human tf ARCHS4 coexpression	154/299	2.135e-139	1.11803e-136	33.2393	10613.3	RPL30;NDUFA13;RPL32;NDUFA11;MPG;RPL34;NUDT1;TMEM261;RPL10A;C14ORF166;TXNDC17;RPS14;CHCHD2;SNRPD2;PSMD4;RPS19;RPL18A;RPL35;ARL6IP4;SNRPD3;RPL37;RPS10;CHCHD1;LINC00493;WDR83OS;RPS9;C8ORF59;TRAPPC2L;RPS6;TALDO1;COX6B1;ATP5J2;TMEM256;TMEM258;BOLA3;SNRPG;NHP2;RPL27;RPL26;SNRPF;SNRNP25;PFN1;AURKAIP1;SNRPC;PHPT1;UBA52;CUTA;RNASEH2A;NDUFB11;PPP1R35;MRPL17;MRPL14;MRPL12;ATP5O;PMF1;ANAPC11;MRPL11;BCL2L12;M…
	estradiol human endometrial cancer cells GSE56946 ligand:224	84/299	3.2345e-49	2.09434e-47	10.9286	1220.21	C11ORF31;RPLP1;SAT2;SRP14;C14ORF166;TXNDC17;CKS1B;PAGR1;HEBP1;RPS14;UBL5;RPS17;SNRPD2;PSMD4;PTTG1;SNRPD1;MPC2;TIMM17A;ARL6IP4;RPLP2;SNRPD3;HMGN1;GPX1;MRPS25;ATPIF1;RPS6;USMG5;CNPY2;NGFRAP1;MRPL51;EEF1D;RAB34;NDUFS5;JTB;PSME2;RPL27;CHMP4A;RPL26;AURKAIP1;PTMA;PRR13;PPIC;FTL;SF3B5;NDUFB9;DTYMK;FKBP2;BRI3;MRPS34;COX17;TIMM13;UQCR11;NEDD8;ATP5H;ANAPC11;PSMB6;EMG1;PRDX1;PSMB1;RPL14;RPL13;TCEB2;SAP18;TC…												17beta-estradiol mouse uterus GSE38800 ligand:120	112/383	7.21463e-68	4.68951e-66	12.0214	1858.5	HDDC2;NDUFA13;NDUFA12;CISD1;COX6A1;CLU;TXNDC17;CHCHD2;RPL36AL;RPL35;CHCHD1;HMGN1;TPM2;TALDO1;SDHB;ATP5J2;MYL6;SNRPG;NHP2;RPL27;SNRPF;AURKAIP1;SNRPC;RPL28;MYL9;RNASEH2C;FKBP2;UQCRB;NDUFB11;MRPL14;COX7A2;ATP5H;MRPL12;ATP5O;MRPL20;PRDX2;SWI5;COX14;SERF2;S100A10;DNAJC19;COA3;RPL41;UQCC2;SHFM1;MANF;RPS26;UQCRQ;OSTC;ANP32B;COX7B;COX4I1;DBI;NENF;ETFB;ATP5G2;ATP5G1;CKS1B;HINT1;H2AFJ;SEC61B;COX8A;MRPS28;G…												EIF3K human tf ARCHS4 coexpression	149/299	7.19788e-132	2.82697e-129	30.8273	9308.83	HDDC2;RPL30;NDUFA13;RPL32;NDUFA11;RPL31;NDUFA12;RPL34;COX6A1;RPL10A;C14ORF166;RPL9;TXNDC17;RPS14;RPS17;CHCHD2;RPS16;SNRPD2;RPS19;RPL18A;RPL36AL;RPL35;SNRPD3;RPL37;RPL39;RPS10;CHCHD1;RPS9;TRAPPC2L;RPL21;RPL22;SDHB;COX6B1;ATP5J2;TMEM256;TMEM258;DNAJC30;BOLA3;SNRPG;NHP2;RPL27;SNRPF;AURKAIP1;SNRPC;RPL28;UBA52;CUTA;UQCRB;NDUFB11;MRPL14;ATP5I;COX7A2;ATP5H;MRPL12;ATP5O;ANAPC11;MRPL11;C12ORF57;MRPL20;COX…
	Interleukin-1 beta human epidermal keratinocytes GDS2611 ligand:56	92/371	8.75002e-49	4.53251e-47	9.30216	1029.36	RPL30;RPL32;RPL31;NDUFA12;RPL34;ZFAS1;COX4I1;MRPL36;RPL10A;ATP5G2;RPS17;HINT1;RPS16;SNRPD2;PSMD4;RPS19;PTTG1;ALDH2;RPL35;RPLP2;TMEM14A;RPS9;RPL21;DYNLT1;RPL23;RPS5;RPL22;RPS6;RPL13A;RPS3A;NME1;COX6B1;NGFRAP1;NDUFS5;SNRPG;RPL24;JTB;RPL27;RPL26;NUPR1;RPL28;UBA52;PTMA;PFDN5;ISCU;CUTA;NDUFB9;UQCRB;GTF3C6;NDUFB5;MRPS33;RPS27L;NEDD8;TXN;ATP5H;UQCR10;COX5B;SNHG19;HSD17B10;PSMA7;PSMB3;RPL14;RPS3;RPL13;TC…												estradiol human endometrial cancer cells GSE56946 ligand:220	87/231	3.50716e-63	1.82372e-61	17.038	2450.21	C11ORF31;RPLP1;SAT2;SRP14;C14ORF166;COX7C;TXNDC17;MRPL41;PAGR1;HEBP1;RPS14;TRMT112;UBL5;RPS17;CHCHD2;RPS16;PSMD4;FAM162A;ARL6IP4;RPLP2;RPL38;RPL37;GPX1;RPL23;RPL13A;CNPY2;DUSP23;MRPL51;NDUFS7;EEF1D;RAB34;SNRPG;PSME2;NAA38;AURKAIP1;UBA52;CUTA;SF3B5;NDUFB9;NDUFB8;NDUFB6;PPP1R35;MGST3;MRPS34;TIMM13;SEPW1;UQCR10;ATP5O;LAGE3;ANAPC11;ATP5L;C12ORF57;PSMB4;EMG1;RPS15A;PSMB5;UBB;S100A13;RPS3;TMEM208;COX14…												POLE4 human tf ARCHS4 coexpression	141/299	3.65153e-120	1.14731e-117	27.3279	7515.59	RPL32;NDUFA11;CISD1;TMEM261;COX6A1;C14ORF166;CISD3;TXNDC17;MT2A;CHCHD2;SNRPD2;RPS19;HCFC1R1;RPL35;RPS10;WDR83OS;RPS9;TRAPPC2L;RPL22;COX6B1;RBX1;ATP5J2;TMEM134;TMEM258;BOLA3;NHP2;RPL24;JTB;RPL27;AURKAIP1;SNRPC;PHPT1;UBA52;NCBP2-AS2;RNASEH2C;SMIM4;MRPL17;MRPL14;TXN;MRPL12;ATP5O;MYL12B;ANAPC11;MRPL11;MRPL20;ATP5D;S100A13;EIF4EBP1;SERF2;S100A10;FIS1;PRELID1;SDF2L1;TMA7;MRPL27;MRPL23;MRPL24;MRPL21;LSM…
	estradiol human endometrial cancer cells GSE56946 ligand:223	81/290	3.00375e-47	1.29662e-45	10.7966	1156.55	NDUFA13;C11ORF31;FAM89B;NUDT1;HSPB1;SAT2;ATP5G2;TXNDC17;CKS1B;MRPL41;PAGR1;HEBP1;TRMT112;UBL5;RPS17;CHCHD2;SNRPD2;PSMD4;RPS19;PTTG1;FAM162A;HCFC1R1;ARL6IP4;RPL38;TMSB10;HIST1H1C;COX8A;GPX1;MRPS25;RPS5;RPS6;CNPY2;NDUFC1;NGFRAP1;MRPL51;EEF1D;RAB34;CKS2;AURKAIP1;PTMA;PRR13;FTL;CUTA;DTYMK;NDUFB8;BRI3;PPP1R35;MRPS34;TIMM13;ATP5I;NEDD8;SEPW1;SRI;COX5B;LAGE3;C12ORF57;PSMB4;PSMB3;RPL13;TCEB2;COX14;RABAC1…												17beta-estradiol mouse uterus GSE38800 ligand:124	108/395	4.48716e-62	1.94443e-60	10.8699	1535.47	HDDC2;NDUFA13;COX6A1;CLU;TXNDC17;CHCHD2;RPL36AL;RPL35;RPL39;CHCHD1;HMGN1;TPM2;TALDO1;SDHB;ATP5J2;MYL6;SNRPG;NHP2;RPL27;SNRPF;AURKAIP1;MYL9;RNASEH2C;FKBP2;UQCRB;NDUFB11;MRPL14;COX7A2;ATP5H;MRPL12;ATP5O;MRPL20;PRDX2;IGFBP7;COX14;SERF2;S100A10;DNAJC19;COA3;RPL41;UQCC2;SHFM1;MANF;RPS26;UQCRQ;ANP32B;COX7B;COX4I1;DBI;NENF;ETFB;ATP5G2;ATP5G1;CKS1B;HINT1;H2AFJ;SEC61B;COX8A;MRPS28;GPX1;GSTO1;USMG5;EDF1;CA…												ZNF576 human tf ARCHS4 coexpression	131/299	4.03428e-106	1.05631e-103	23.4889	5700.28	NDUFA13;NDUFA11;CISD1;COX6A1;SRP14;C14ORF166;TXNDC17;RPS14;SNRPD2;RPS19;SNRPD1;CDC26;SNRPD3;CHCHD1;WDR83OS;CMC1;CNPY2;RBX1;ATP5J2;TMEM256;GPANK1;TMEM258;BOLA3;SNRPG;NHP2;SNRPE;SNRPF;SNRPC;PHPT1;CUTA;ENY2;SMIM4;COX16;COX17;MRPL14;COX7A2;ATP5O;ANAPC11;MRPL20;DGUOK;PRDX2;EMG1;ZNHIT3;COX14;COA3;UQCC2;TMA7;MRPL27;MRPL21;LSM3;LSM7;LSM6;UQCRQ;UBE2T;RNF181;PIN4;NOP10;MRPS17;RPLP1;MRPS12;DPY30;MRPL36;ATP5…
	17beta-estradiol mouse thymus GDS1275 ligand:271	99/475	3.51243e-45	1.2996e-43	7.46737	764.36	NDUFA13;RPL34;PDCD5;TMEM261;SRP14;CHCHD2;RPS19;RPL36AL;MYEOV2;RPL39;TMSB10;RPS10;CHCHD1;HMGN1;WDR83OS;RPL21;RPL22;SDHB;COX6B1;ATP5J2;MYL6;SNRPG;RPL27;SNRPE;SNRPC;SRSF7;UQCRB;NDUFB11;PRDX2;MED30;PRDX1;NDUFV2;S100A10;SHFM1;MRPL23;MRPL24;EIF1;RPS25;RPL27A;OSTC;SELK;RPS20;DYNLRB1;NOP10;COX4I1;DBI;MRPL32;HINT1;MED10;SUMO2;UQCRFS1;SRGN;GPX1;GPX4;RPL13A;USMG5;EDF1;NDUFC1;CACYBP;DYNLL1;ATP5F1;PSMA6;PSMA3…												estradiol (E2) mouse uterine tissue GSE61921 ligand:289	107/392	2.07889e-61	7.72158e-60	10.8294	1513.15	HDDC2;NDUFA13;COX6A1;CLU;TXNDC17;CHCHD2;RPL36AL;RPL35;RPL39;CHCHD1;HMGN1;TPM2;TALDO1;SDHB;ATP5J2;MYL6;SNRPG;NHP2;SNRPF;AURKAIP1;RPL28;MYL9;RNASEH2C;NDUFB11;COX17;MRPL14;ATP5H;MRPL12;ATP5O;MRPL20;PRDX2;PRDX1;SWI5;IGFBP7;COX14;SERF2;S100A10;DNAJC19;COA3;RPL41;UQCC2;SHFM1;MANF;RPS26;UQCRQ;UBE2S;OSTC;ANP32B;COX7B;DBI;NENF;ETFB;ATP5G2;ATP5G1;PTMS;CKS1B;HINT1;H2AFJ;SEC61B;COX8A;MRPS28;SRGN;GPX1;GSTO1;U…												ZNF706 human tf ARCHS4 coexpression	123/299	2.32336e-95	5.21428e-93	20.7806	4528.14	IFI27L2;NDUFA12;CISD1;TMEM261;COX6A1;SRP14;HDDC3;TXNDC17;CHCHD5;SNRPD2;MPC2;IGFLR1;TMEM14A;SKP1;LINC00493;WDR83OS;C8ORF59;RPL21;STX8;COX6B1;RBX1;PPA2;TMEM258;BOLA3;SNRPG;NHP2;PHPT1;NCBP2-AS2;FKBP2;ENY2;SMIM4;COX16;MGST3;COX17;C1ORF56;COX7A2;ATP5O;MRPL13;ANAPC11;DGUOK;BLOC1S2;ZNF428;COX14;NDUFV2;SERF2;DNAJC19;COA3;TMA7;CWC15;PTRHD1;LSM3;EIF1;LSM7;LSM6;UQCRQ;NDUFAF4;SELK;PIN4;MRPS17;C11ORF31;RPLP1;…
	17beta-estradiol mouse thymus GSE2889 ligand:156	71/247	2.17891e-42	7.05422e-41	11.0952	1064.36	NDUFA13;MRPS14;RPL34;RPLP1;COX4I1;TMEM261;COX6A1;RPL10A;RPL6;CKS1B;RPS14;HINT1;SNRPD2;SUMO2;RPL35;UQCRFS1;RPL39;RPS10;CHCHD1;HMGN1;RPS5;RPL22;USMG5;RPL13A;CACYBP;DYNLL1;SDHB;MYL6;PSMA2;RPL37A;CKS2;SNRPG;RPL27;SNRPE;SNRPC;UBA52;PTMA;SRSF7;NDUFB9;NDUFB11;NDUFB4;RPS27L;COX7A2;PSMA7;PSMB6;SWI5;WBSCR22;RPS3;RPL13;TCEB2;RPS27A;POLR2I;POLR2J;POLR2K;NDUFA8;NDUFA7;PBDC1;RPL35A;RPS25;UBE2S;RPL27A;RPA3;OSTC…												estradiol mouse uterus GSE23072 ligand:76	102/358	1.72473e-60	5.60536e-59	11.4235	1571.99	HDDC2;NDUFA13;CISD1;COX6A1;CLU;TXNDC17;CHCHD2;RPL36AL;RPL35;RPL39;CHCHD1;HMGN1;TPM2;TALDO1;SDHB;ATP5J2;MYL6;NHP2;SNRPF;AURKAIP1;MYL9;RNASEH2C;UQCRB;NDUFB11;MRPL14;COX7A2;ATP5H;MRPL12;ATP5O;MRPL20;PRDX2;SWI5;PMVK;COX14;SERF2;S100A10;COA3;RPL41;UQCC2;SHFM1;RPS26;UBE2S;UQCRQ;ANP32B;COX7B;DBI;NENF;ETFB;ATP5G1;CKS1B;HINT1;H2AFJ;SEC61B;COX8A;MRPS28;GPX1;GSTO1;USMG5;CACYBP;LSR;DYNLL1;PTGR1;PSMA5;PSMA6;S…												ZNF232 human tf ARCHS4 coexpression	122/299	4.80004e-94	9.42607e-92	20.4622	4396.8	NDUFA13;NDUFA12;GPATCH4;TMEM261;COX6A1;SRP14;C14ORF166;TXNDC17;RPS14;PSMD7;SNRPD2;SNRPD1;CDC26;SNRPD3;CHCHD1;LINC00493;C8ORF59;RPL21;COX6B1;RBX1;ATP5J2;TMEM258;BOLA3;SNRPG;NHP2;SNRPE;SNRPF;SNRPC;ENY2;RBM8A;COX16;MGST3;COX17;MRPL14;COX7A2;ATP5O;MRPL13;ANAPC11;MRPL20;DGUOK;RPL39L;DNAJC19;COA4;FIS1;COA3;UQCC2;SHFM1;SS18L2;KNOP1;TMA7;MRPL27;TBCA;LSM3;LSM7;LSM6;UQCRQ;NDUFAF4;NDUFAF2;PIN4;NOP10;MRPS17;…
	estradiol human endometrial cancer cells GSE56946 ligand:226	86/387	1.53413e-41	4.41489e-40	7.97935	749.884	RPL30;RPL32;RPL31;RPL34;RPLP1;HSPB1;DBI;RPL10A;SRP14;RPL9;COX7C;RPL6;PTMS;CKS1B;TRMT112;RPS14;HINT1;PTTG1;FAM162A;FTH1;RPLP2;SNRPD3;RPL39;GPX4;HSBP1;RPS5;CMC2;TALDO1;RPS3A;DYNLL1;ATP5F1;NME1;PSMA6;MRPL51;PSMA2;NDUFS6;NDUFS5;CKS2;NHP2;RPL24;JTB;PSME2;RPL27;RPL28;PFDN5;FTL;PPP1R35;POMP;COX7A2;TXN;MRPL12;ATP5O;PSMA7;MYL12B;MRPL20;PRDX2;PSMB4;EMG1;RPS15A;UBB;PRDX1;PSMB1;RPL14;SAP18;RPS27A;S100A10;BTF…												17beta-estradiol mouse uterus GSE38800 ligand:122	105/400	2.13518e-58	6.16831e-57	10.2302	1358.48	HDDC2;NDUFA13;RPL10A;COX6A1;CLU;TXNDC17;CHCHD2;RPL35;RPL39;CHCHD1;HMGN1;TPM2;TALDO1;SDHB;ATP5J2;SNRPG;NHP2;SNRPF;AURKAIP1;MYL9;RNASEH2C;UQCRB;NDUFB11;COX17;MRPL14;COX7A2;ATP5H;MRPL12;ATP5O;MRPL20;PRDX2;PRDX1;SWI5;COX14;SERF2;S100A10;DNAJC19;COA3;RPL41;UQCC2;SHFM1;RPS26;UQCRQ;ANP32B;COX7B;COX4I1;DBI;NENF;ETFB;ATP5G2;COX7C;ATP5G1;PTMS;HINT1;H2AFJ;SEC61B;COX8A;MRPS28;GPX1;GLRX3;GSTO1;USMG5;EDF1;LSR;…												THAP3 human tf ARCHS4 coexpression	120/299	1.95622e-91	3.41468e-89	19.838	4143.44	IFI27L2;NDUFA11;NDUFA12;CISD1;COX6A1;SRP14;CISD3;TXNDC17;TXN2;SNRPD2;RPS19;SNRPD1;CHCHD1;LINC00493;WDR83OS;TRAPPC2L;COX6B1;RBX1;TMEM258;BOLA3;SNRPG;NHP2;CHMP4A;SNRPF;AURKAIP1;SNRPC;PHPT1;RNASEH2C;SMIM4;COX16;NDUFB11;ARL3;MRPL14;MRPL12;ATP5O;ANAPC11;MRPL11;ATP5D;SERF2;FIS1;COA3;SURF2;UQCC2;TMA7;MRPL21;LSM3;LSM7;UQCRQ;NDUFAF4;PSMG4;RNF181;PIN4;C11ORF31;MRPS12;MED19;MRPL36;NENF;ETFB;ATP5G1;TRMT112;C…
	Interleukin-1 beta mouse embryonic fibroblasts from IRAK-4 kinase deficient mutants GDS2641 ligand:60	70/249	4.34621e-41	1.12567e-39	10.7384	997.992	NDUFA13;RPL34;RPLP1;COX6A1;RPL10A;RPL6;RPS14;RPS17;RPS19;RPL18A;RPL36AL;HCFC1R1;RPL35;RPLP2;RPL38;SEC61B;RPS10;TMSB10;HMGN1;RPL21;RPL23;TPM2;RPS5;RPL22;USMG5;RPL13A;ZCRB1;REXO2;COX6B1;MRPL52;MYL6;NSA2;RPL37A;S100A4;SNRPE;RPL26;RPL28;UBA52;PFDN5;PRR13;SMIM4;NDUFB11;ARL3;POMP;COX7A2;SEPW1;ATP5H;ATP5O;PRDX2;PSMB5;RPL14;RPL13;TCEB2;IGFBP7;RPS27A;TMA7;RPL35A;SNHG6;RPL23A;COX6C;EIF1;RPS26;RPS29;RPL27A;…												estradiol human endometrial cancer cells GSE56946 ligand:221	93/314	9.1598e-57	2.38155e-55	11.9252	1538.73	IFI27L2;RPL30;NXT1;NDUFA11;MT1L;COX4I1;MRPS12;MT1X;RPL10A;RPL9;COX7C;PAGR1;RPS14;TRMT112;MT2A;RPS17;HINT1;FTH1;RPL38;RPL37;RPL39;C17ORF89;GPX1;GSTO1;RPL23;RPS3A;SNHG15;PSMA6;DUSP23;MYL6;MRPL51;NDUFS7;NDUFS6;RAB34;RPL24;PSME2;RPL27;SRSF7;CUTA;SF3B5;RNASEH2C;NDUFB9;DTYMK;ZNF593;SMIM4;ANAPC16;NDUFB4;TIMM13;NDUFB2;MRPL14;COX7A2;TXN;UQCR10;ATP5O;COX5B;COX5A;MRPL54;ANAPC11;PSMB6;MRPL20;PSMB4;EMG1;ZNHIT…												ZNF771 human tf ARCHS4 coexpression	116/299	2.69779e-86	4.23823e-84	18.6378	3672.21	IFI27L2;POP5;NDUFA11;PDCD5;CISD1;TMEM261;C14ORF166;CHCHD2;RPS19;SNRPD1;HCFC1R1;RPL35;WDR83OS;RPS9;STX8;COX6B1;RBX1;TMEM258;BOLA3;SNRPG;NHP2;CHMP4A;NUPR1;SNRPF;SNRPC;PHPT1;CUTA;RNASEH2C;ENY2;SMIM4;COX17;ATP5I;COX7A2;MRPL12;ATP5O;PMF1;ANAPC11;MRPL11;C12ORF57;MRPL20;NTHL1;NDUFV3;SERF2;DNAJC19;FIS1;COA3;TMA7;MRPL23;LSM7;UQCRQ;SELM;PSMG4;MRPS17;COX7B;C11ORF31;MRPS11;RPLP1;MRPS12;MRPL36;ETFB;ATP5G2;COX…
	17beta-estradiol mouse thymus GSE2889 ligand:155	75/293	7.67737e-41	1.80767e-39	9.49621	877.143	MRPS14;RPL34;RPLP1;COX4I1;HSCB;TMEM261;COX6A1;RPL10A;CKS1B;HINT1;SNRPD2;RPL35;MYEOV2;UQCRFS1;RPL38;RPS10;CHCHD1;HMGN1;RPS9;RPL21;RPL22;USMG5;RPL13A;CACYBP;DYNLL1;SDHB;MYL6;PSMA2;RPL37A;CKS2;SNRPG;RPL27;SNRPE;NAA38;DNAJC8;SNRPC;PHPT1;RPL28;UBA52;SRSF7;NDUFB9;NDUFB11;MRPS33;NDUFB4;RPS27L;NEDD8;COX7A2;ATP5H;PSMA7;PSMB6;PSMB5;MED30;PRDX1;RPL14;RPS3;TCEB2;RPS27A;POLR2J;POLR2K;TMA7;RPL35A;LSM3;EIF1;RPS…												estradiol human endometrial cancer cells GSE56946 ligand:222	94/331	1.47095e-55	3.47679e-54	11.247	1420	NDUFA11;RPL31;POP4;RPLP1;SRP14;RPL6;CKS1B;HINT1;RPS16;SNRPD2;RPS19;PTTG1;RPL36AL;TIMM17A;RPL35;RPLP2;UQCRFS1;RPL38;OSTF1;RPL21;HSBP1;RPL23;RPS5;ATPIF1;RPS6;EDF1;RPS3A;APOA1BP;NME1;RBX1;PSMA5;PSMA6;MYL6;PSMA3;NGFRAP1;PSMA2;EEF1D;NDUFS5;CKS2;NHP2;NDUFS3;RPL24;JTB;PSME2;RPL27;RPL26;PFN1;AURKAIP1;PRR13;FTL;SF3B5;GTF3C6;SF3B6;POMP;TIMM13;TXN;ATP5H;SRI;COX5B;PSMA7;RPS15A;PSMB5;UBB;PSMB3;MINOS1;PRDX1;LM…												LARP7 human tf ARCHS4 coexpression	109/299	1.45652e-77	2.08018e-75	16.6815	2951.34	NDUFA13;GPATCH4;COX6A1;C14ORF166;TXNDC17;PSMD7;SNRPD2;RPL36AL;SNRPD1;CDC26;SNRPD3;CHCHD1;LINC00493;C8ORF59;RPL21;ACYP2;RBX1;ATP5J2;TMEM258;BOLA3;SNRPG;SNRPE;SNRPF;SNRNP25;SNRPC;ENY2;COX16;UQCRB;COX17;ATP5I;COX7A2;MRPL13;MRPL20;EMG1;PRDX1;RPL39L;DNAJC19;COA4;RPL41;UQCC2;SHFM1;SS18L2;KNOP1;TMA7;TBCA;LSM3;MANF;LSM6;NDUFAF4;OSTC;NDUFAF2;NOP10;MRPS14;DPY30;MRPL36;COX7C;ATP5G1;MRPL32;CKS1B;TRMT112;TIMM…
	testosterone human skeletal muscle GDS2920 ligand:62	79/329	8.57162e-41	1.85004e-39	8.75851	808.038	RPL30;RPL32;FAM89B;RPL31;RPL34;HSPB1;MT1X;MYL6B;DBI;SRP14;RPL10A;C14ORF166;RPL9;RPS14;RPS17;HINT1;SNRPD2;ALDH2;HCFC1R1;SUMO2;RPL37;TMSB10;GPX4;RPS5;RPL22;RPS6;NOSIP;RPL13A;NDUFC1;RPS3A;DYNLL1;MYL6;TMEM258;RPL37A;FAM96B;JTB;PSME2;RPL27;S100A4;RPL26;PFN1;UBA52;ISCU;FTL;NDUFB6;NDUFB5;MGST3;COX17;AK1;POMP;NDUFB3;NDUFB2;SEPW1;UQCR10;MYL12B;RPS15A;PRDX1;RPL13;RPS27A;POLR2J;SERF2;CD99;S100A10;POLR2L;RPL…												estradiol mouse uterus GSE24525 ligand:140	99/375	2.85624e-55	6.18852e-54	10.2269	1284.42	HDDC2;NDUFA13;CISD1;COX6A1;CLU;TXNDC17;CHCHD2;RPL36AL;RPL35;SNRPD3;CHCHD1;HMGN1;TPM2;TALDO1;SDHB;ATP5J2;NHP2;SNRPF;AURKAIP1;MYL9;FKBP2;UQCRB;COX7A2;ATP5H;MRPL12;ATP5O;MRPL20;PRDX2;SWI5;IGFBP7;COX14;SERF2;S100A10;COA3;RPL41;UQCC2;SHFM1;RPS26;UBE2S;UQCRQ;OSTC;ANP32B;COX7B;DBI;ETFB;ATP5G2;ATP5G1;CKS1B;HINT1;H2AFJ;SEC61B;COX8A;MRPS28;GPX1;GSTO1;USMG5;CACYBP;EDF1;LSR;DYNLL1;NME1;PSMA5;PSMA6;SMDT1;MRPL…												TCEAL8 human tf ARCHS4 coexpression	108/299	2.41688e-76	3.1641e-74	16.416	2858.26	HDDC2;NDUFA13;NDUFA12;PDCD5;COX6A1;SRP14;C14ORF166;TXNDC17;SNRPD2;SNRPD1;CDC26;SKP1;LINC00493;C8ORF59;RPL21;RBX1;ATP5J2;TMEM256;TMEM258;SNRPG;SNRPE;SNRPF;SNRPC;ENY2;COX16;COX17;COX7A2;ATP5O;MRPL13;ANAPC11;DGUOK;RPL39L;DNAJC19;COA3;UQCC2;SHFM1;SS18L2;KNOP1;TMA7;MRPL27;TBCA;LSM3;LSM6;NDUFAF4;OSTC;NDUFAF2;NOP10;MRPS17;DPY30;MRPL36;TRIAP1;COX7C;MRPL32;CKS1B;TRMT112;C14ORF2;SUMO2;GLRX3;DYNLT1;USMG5;ND…
	estradiol human breast epithelial cells GSE23500 ligand:130	72/269	1.18169e-40	2.35428e-39	10.0555	924.468	COX7B;RPL32;RPL31;RPL34;SRP14;RPL10A;RPL9;COX7C;RPL6;MT2A;RPS17;HINT1;CHCHD2;RPS16;RPL18A;RPL36AL;RPL35;RPL38;OSTF1;RPS10;TMSB10;HMGN1;C8ORF59;RPL21;TPM2;RPS5;RPL22;RPS6;DYNLL1;PSMA5;MYL6;NSA2;NDUFS5;NDUFS4;SNRPG;SMS;RPL24;JTB;PFN1;FTL;ENY2;NDUFB5;COX17;NDUFB3;RPS27L;TXN;COX5B;C12ORF57;UBB;RPS3;SNRPB2;RPS27A;BTF3;RWDD1;RPL41;PPP1R14B;SDF2L1;NDUFA4;SHFM1;SS18L2;RPL35A;COX6C;GTF2H5;EIF1;SOD1;DRAP1;…												17beta-estradiol mouse stomach GSE29715 ligand:128	91/337	1.07693e-51	2.15386e-50	10.438	1224.98	RPL30;COX7B;NDUFA13;RPL32;RPLP1;COX4I1;HSPB1;COX6A1;RPL10A;ATP5G2;RPL9;RPL6;RPS16;RPS19;RPL18A;RPL36AL;HCFC1R1;RPL35;RPLP2;RPL38;RPL37;RPS10;COX8A;RPL23;TPM2;RPS5;RPL22;ATPIF1;APOA1BP;MYL6;SMDT1;MRPL51;NDUFS7;NDUFS5;RPL37A;SNRPG;NDUFS3;RPL24;PSME2;RPL27;NAA38;PHPT1;RPL28;MYL9;UBA52;NDUFB9;NDUFB8;NDUFB7;UQCRB;NDUFB6;NDUFB11;NDUFB4;MRPS34;NDUFB2;UQCR11;COX7A2;ATP5H;UQCR10;ATP5O;COX5B;HSD17B10;PSMB1…												HESX1 human tf ARCHS4 coexpression	104/299	1.56048e-71	1.88578e-69	15.3867	2508.62	NDUFA13;RPL31;GPATCH4;COX6A1;C14ORF166;TXNDC17;RPS14;SNRPD2;RPS19;SNRPD1;FAM162A;CDC26;SNRPD3;C8ORF59;RPL21;RBX1;ATP5J2;TMEM258;SNRPG;SNRPE;SNRPF;SNRPC;ENY2;SMIM4;COX16;UQCRB;ATP5I;COX7A2;ATP5O;MRPL13;ANAPC11;MRPL11;MRPL20;DGUOK;PRDX1;RPL39L;DNAJC19;COA3;RPL41;UQCC2;SHFM1;SS18L2;KNOP1;TMA7;TBCA;LSM3;LSM6;RPS20;NOP10;RPLP1;DPY30;COX7C;MRPL32;CKS1B;TRMT112;UBL5;C14ORF2;SUMO2;RFC4;ATPIF1;USMG5;NDUFC…
	TGF-beta1 mouse renal mesangial MES-13 cells GDS1892 ligand:15	73/286	1.1321e-39	2.09439e-38	9.43505	846.105	NDUFA13;RPL34;COX4I1;DBI;ETFB;RPS17;HINT2;FTH1;MPC2;HCFC1R1;COX8A;CBR1;TRAPPC2L;GPX4;USMG5;ACOT13;CYBA;NDUFC1;NUDT16L1;ATP5F1;APOA1BP;COX6B1;ATP5J2;TMEM256;NGFRAP1;NDUFS7;NDUFS3;JTB;NAA38;PHPT1;CUTA;NDUFB9;NDUFB8;NDUFB11;NDUFB5;MRPS34;MRPL14;COX7A2;ATP5H;UQCR10;ATP5O;COX5B;MIEN1;SWI5;S100A13;ROMO1;NDUFV3;RPS27A;NDUFV2;POLR2K;FIS1;OST4;COA3;NDUFA8;NDUFA6;SMAGP;NDUFA4;NDUFA3;NDUFA2;TMA7;SNHG8;MRPL2…												EPO mouse Erythroid progenitor cell GDS927 ligand:166	94/368	4.46176e-51	8.28612e-50	9.70927	1125.66	RPL34;RPLP1;PDCD5;HMGB3;COX6A1;RPL10A;COX7C;RPL6;UBL5;RPS17;HINT1;PSMD7;SNRPD2;RPS19;RPL37;RPS10;TMSB10;HMGN1;RPL21;GLRX3;RPS5;RPS6;USMG5;RPL13A;DYNLL1;SDHB;PSMA5;MRPL52;PSMA6;PSMA3;PSMA4;PSMA2;EEF1D;CKS2;SNRPG;NHP2;NDUFS3;SNRPE;RPL28;VAMP5;PTMA;PFDN6;SF3B5;NDUFB8;NDUFB5;SF3B6;SSNA1;COX17;POMP;TIMM13;UQCR11;COX7A2;UQCR10;MRPL12;ATP5O;COX5B;TMEM70;PSMA7;EMG1;RPS15A;PSMB3;PRDX1;RPS3;RPL13;TCEB2;POL…												GTF2F2 human tf ARCHS4 coexpression	96/299	2.97084e-62	3.33371e-60	13.4743	1908.92	MRPS17;PDCD5;DPY30;GPATCH4;COX6A1;SRP14;C14ORF166;COX7C;MRPL32;TXNDC17;CKS1B;PSMD7;SNRPD2;SNRPD1;CDC26;SUMO2;TIMM17A;SNRPD3;CHCHD1;SKP1;C8ORF59;RFC4;GLRX3;USMG5;CACYBP;MRPL47;NDUFC1;NME1;RBX1;ATP5J2;PSMA5;PSMA3;MRPL51;PSMA4;BOLA3;PTRH2;NDUFS5;CKS2;SNRPG;SNRPE;SNRPA1;SNRPF;DNAJC8;SNRPC;PFDN4;CDC123;ENY2;RBM8A;COX16;NDUFB6;GTF3C6;SF3B6;NDUFB4;POMP;NDUFB3;UQCR10;TIMM10;ATP5O;MRPL13;ANAPC11;RPF1;PSMB…
	estradiol human endometrial cancer cells GSE56946 ligand:219	62/231	3.55453e-35	6.13749e-34	9.96438	790.397	RPL30;RPL32;FAM89B;HMGB3;HSPB1;SAT2;MRPL34;ATP5G2;C14ORF166;CKS1B;RPS17;RPS16;RPS19;PTTG1;FAM162A;RPLP2;RPL38;SMCO4;RPL39;COX8A;CMC2;RPS5;RPL13A;RPS3A;DYNLL1;ATP5F1;MRPL51;NDUFS7;CKS2;RPL24;RPL27;RPL28;PTMA;CUTA;BRI3;PPP1R35;MRPS34;SEPW1;ATP5H;LAGE3;RPL14;RPL13;TCEB2;RPL41;SDF2L1;UQCC3;NDUFA4;RPL35A;RPL23A;SNHG5;SOD1;RPS26;RPS25;RPS29;RPL27A;SELK;TOMM7;RGS10;RPS20;FAU;RPS21;RPS23												estradiol mouse uterus GSE23241 ligand:149	90/342	4.38774e-50	7.60541e-49	10.0593	1143.25	HDDC2;COX7B;NDUFA13;NDUFA12;CISD1;DBI;NENF;ETFB;COX6A1;ATP5G2;CLU;ATP5G1;HINT1;CHCHD2;RPL36AL;H2AFJ;SEC61B;CHCHD1;HMGN1;COX8A;MRPS28;GPX1;GSTO1;TPM2;TALDO1;USMG5;CACYBP;EDF1;LSR;DYNLL1;SDHB;ATP5J2;PSMA5;PSMA6;SMDT1;MRPL51;NDUFS6;SNRPG;NHP2;NAA38;SNRPF;SNRPC;RNASEH2C;NDUFB9;NDUFB8;NDUFB7;NDUFB6;POMP;TIMM13;NDUFB2;RPS27L;MRPL14;UQCR11;ATP5H;UQCR10;MRPL12;ATP5O;COX5B;COX5A;PSMA7;PSMB6;MRPL20;PRDX2;P…												ZNF593 human tf ARCHS4 coexpression	93/299	6.81101e-59	6.68756e-57	12.8036	1714.84	C11ORF31;NXT1;NDUFA11;MPG;MRPS12;NUDT1;MRPL36;MRPL34;ATP5G1;UBE2L3;MRPL41;TRMT112;CHCHD2;SNRPD2;C9ORF16;ARL6IP4;SSSCA1;SEC61B;SMIM10;NUDT14;COX8A;C17ORF89;GPX4;DCXR;ATPIF1;JOSD2;NME1;MRPL52;C19ORF60;DUSP23;DNAJC1;NDUFS6;NHP2;NDUFS3;C19ORF24;BLVRB;NAA38;PFN1;AURKAIP1;SNRPC;NCBP2-AS2;SF3B5;RNASEH2C;HACD1;DTYMK;NDUFB7;DCUN1D5;NDUFB11;SSNA1;MRPS34;MRPL16;TIMM13;MRPL14;UQCR11;TMEM160;TIMM10;MRPL12;COX…
	transforming growth factor-beta human Hepatocellular carcinoma Huh-7 cell line GDS4269 ligand:17	70/302	3.88156e-35	6.28327e-34	8.2622	654.649	RPL30;COX7B;RPL32;CETN2;RPLP1;CISD1;COX6A1;RPL10A;COX7C;SAT1;UBL5;RPS17;SNRPD2;RPS19;C14ORF2;ATP6V1E1;RPS10;MRPS28;RPS9;RFC4;DYNLT1;CMC2;RPL22;ATPIF1;RPS6;ACOT13;RPL13A;NDUFC1;COX6B1;PSMA5;PSMA1;NDUFS4;PSME2;RPL27;NUPR1;PFDN5;UQCRB;ATP5I;GLRX;ATP5H;UQCR10;ATP5O;MRPL13;ATP5L;PSMB6;RPL14;EIF4EBP1;RPL13;METTL5;RPS27A;SERF2;BTF3;NDUFA7;MDH1;SS18L2;NDUFA2;NDUFA1;RPL35A;RPL23A;COX6C;GTF2H5;SOD1;RPS25;R…												testosterone mouse submandibular glands from BALB/c females GDS1833 ligand:53	85/306	2.29627e-49	3.73144e-48	10.7709	1206.29	COX7B;RPLP1;PDCD5;COX6A1;RPL10A;COX7C;PTMS;UBL5;HINT1;SNRPD2;RPS19;FTH1;RPL37;SEC61B;ATP6V1E1;NANS;RPS10;TRAPPC2L;RPL21;GPX4;GSTO1;RPS5;ATPIF1;CNPY2;EDF1;NDUFC1;DYNLL1;PTGR1;SDHB;PSMA6;DPM3;SMDT1;PSMA2;EEF1D;RPL37A;FAM96A;NUPR1;RPL28;PFDN6;FKBP2;NDUFB8;NDUFB7;NDUFB6;NDUFB11;SF3B6;COX17;POMP;TIMM13;NDUFB2;UQCR11;COX7A2;GLRX;UQCR10;COX5B;PSMA7;PSMB6;RPS15A;MIEN1;PSMB3;PRDX1;PSMB1;SPP1;RPL13;TCEB2;P…												FOXB1 human tf ARCHS4 coexpression	93/299	6.81101e-59	6.68756e-57	12.8036	1714.84	C11ORF74;IFI27L2;RPL30;NDUFA13;RPL32;NDUFA11;RPL31;NDUFA12;RPL34;RPLP1;MYL6B;ETFB;SRP14;ATP5G2;RPL9;COX7C;RPL6;RPS14;TRMT112;UBL5;CHCHD5;SNRPD2;RPS19;SNRPD1;C14ORF2;FAM162A;SUMO2;RPL35;RPLP2;RPL37;RPL39;LINC00493;C8ORF59;RPL21;CXORF56;RPL22;RPL13A;NDUFC1;RPS3A;COMMD6;COX6B1;RBX1;ATP5J2;TMEM256;TMEM258;NDUFS5;RPL37A;NDUFS4;CKS2;SNRPG;PMS2P1;SNRPE;GEMIN6;SNRPF;PFDN4;UBA52;PFDN5;RNASEH2A;SF3B6;NDUFB…
	estradiol human endometrial cancer cells GSE56946 ligand:222	65/269	7.72183e-34	1.17644e-32	8.67542	661.447	IFI27L2;NDUFA13;C11ORF31;MRPS12;SAT2;COX6A1;ATP5G2;C14ORF166;RPL9;TXNDC17;MRPL41;MT2A;RPS17;CHCHD2;ARL6IP4;RPL39;COX8A;GPX1;NDUFC1;DUSP23;TMEM258;NDUFS7;RAB34;RPL37A;NAA38;MVD;CUTA;RNASEH2C;NDUFB9;FKBP2;ANAPC16;BRI3;PPP1R35;COX17;ATP5I;UQCR10;MYL12B;ANAPC11;ATP5L;C12ORF57;ZNHIT1;S100A13;RPS3;TMEM208;COX14;ROMO1;SERF2;S100A10;POLR2L;COA4;HEXIM2;OST4;NDUFA7;SDF2L1;UQCC3;NDUFA3;RPL23A;MANF;FDX1L;LSM…												estradiol human endometrial cancer cells GSE56946 ligand:225	80/312	1.33174e-43	2.03678e-42	9.58056	945.838	IFI27L2;NDUFA13;RPL31;MT1L;RPLP1;PDCD5;MT1X;C14ORF166;MRPL32;TXNDC17;RPS14;MT2A;RPS17;PSMD7;RPL36AL;SNRPD1;MED10;SUMO2;ARL6IP4;RPLP2;RPL38;SEC61B;RPS10;HMGN1;COX8A;RPS6;USMG5;MRPL47;NDUFC1;SNHG15;DUSP23;MRPS9;TMEM258;RAB34;RPL37A;NAA38;RPL26;AURKAIP1;PTMA;SRSF7;SF3B5;NDUFB9;ZNF593;FKBP2;SMIM4;GTF3C6;NDUFB4;COX17;TIMM13;NDUFB2;NDUFB1;ATP5I;PTS;ATP5L;KLC3;TCEAL4;S100A13;RPL14;TMEM208;POLR2F;TCEB1;R…												EDF1 human tf ARCHS4 coexpression	88/299	1.92792e-53	1.78162e-51	11.7376	1424.71	NDUFA13;RPL32;NDUFA11;COX4I1;MRPS12;NENF;COX6A1;RPL10A;ATP5G2;ATP5G1;CISD3;MRPL41;TRMT112;RPS17;CHCHD2;HINT2;RPL18A;H2AFJ;RPL35;ARL6IP4;RPLP2;RPS10;COX8A;RPS9;GPX4;DCXR;RPL22;JOSD2;COX6B1;ATP5J2;MRPL53;MYL6;MRPL51;EEF1D;NDUFS6;NDUFS5;JTB;C19ORF24;NAA38;AURKAIP1;RPL28;UBA52;PFDN6;SF3B5;RNASEH2C;NDUFB7;NDUFB11;PPP1R35;SSNA1;MRPS34;UQCR11;MRPL12;COX5B;COX5A;LAGE3;HSD17B10;PSMA7;MRPL20;LMAN2;ATP5D;AP…
	progesterone rat ovary GDS2783 ligand:275	52/168	4.88966e-33	7.03568e-32	12.038	895.603	RPL32;RPL31;NDUFA12;RPL9;COX7C;RPL6;SNRPD2;RPS19;RPL18A;RPL35;MYEOV2;SEC61B;RPL23;RPL22;RPS6;USMG5;RPS3A;PSMA4;CKS2;PSME2;RPL26;SNRPC;RPL28;NDUFB9;POMP;TIMM13;COX7A2;COX5B;PSMA7;ATP5L;UBB;PSMB3;TCEB2;NDUFV2;RPS27A;RPL41;NDUFA6;NDUFA4;NDUFA1;COX6C;SOD1;SPCS1;FABP5;UQCRQ;RPS29;RPL27A;PSMG4;RPS20;FAU;RPS24;RPS23;TOMM6												estradiol human endometrial cancer cells GSE56946 ligand:219	84/369	1.95112e-41	2.81829e-40	8.21406	769.966	NXT1;NDUFA11;MT1L;POP4;COX4I1;MT1X;DBI;SRP14;COX7C;MRPL32;TXNDC17;PAGR1;RPS14;MT2A;FTH1;RPL37;GPX1;ATPIF1;USMG5;MRPL47;NDUFC1;MRPL46;NME1;SNHG15;DUSP23;MYL6;NGFRAP1;EEF1D;RAB34;PSME2;NAA38;RPL26;SNRPC;PHPT1;UBA52;SRSF7;SF3B5;NDUFB9;DTYMK;ZNF593;ANAPC16;DCUN1D5;GTF3C6;NDUFB4;TIMM13;NDUFB2;NEDD8;COX7A2;UQCR10;MRPL13;MRPL54;PTS;ANAPC11;PSMB6;MRPL20;EMG1;RPS15A;PSMB5;UBB;PSMB3;PSMB1;TMEM208;TCEB1;RPS…												DNAJC2 human tf ARCHS4 coexpression	84/299	3.2345e-49	2.67442e-47	10.9286	1220.21	MRPS17;PDCD5;DPY30;GPATCH4;C14ORF166;MRPL32;TXNDC17;CKS1B;TRMT112;PSMD7;SNRPD1;CDC26;SUMO2;TIMM17A;SNRPD3;CHCHD1;C8ORF59;RFC4;GLRX3;ATPIF1;USMG5;CACYBP;MRPL47;NME1;RBX1;PSMA3;MRPL51;PSMA4;PSMA2;NDUFS6;BOLA3;NDUFS5;CKS2;SNRPG;NHP2;FAM96A;SNRPE;GEMIN6;RPL26;SNRPF;SNRPC;PFDN4;PTMA;SRSF7;CDC123;ENY2;DCUN1D5;RBM8A;GTF3C6;SF3B6;POMP;TIMM13;UQCR10;TIMM10;MRPL13;MRPL57;RPF1;PSMB6;MRPL20;EMG1;PRDX1;PSMB1;…
	estradiol human endometrial cancer cells GSE56946 ligand:220	74/369	1.22247e-32	1.66641e-31	6.88594	505.992	RPL30;RPL32;RPL31;HMGB3;HSPB1;DBI;ATP5G2;RPL9;RPL6;PTMS;MT2A;RPS19;FTH1;MPC2;TIMM17A;SEC61B;RPL39;HMGN1;COX8A;C17ORF89;RPL21;DYNLT1;GSTO1;RPS5;RPS6;ACOT13;NDUFC1;RPS3A;DYNLL1;ATP5F1;PSMA6;TMEM258;PSMA2;NDUFS5;RPL37A;CKS2;JTB;CHMP4A;RPL26;SNRPF;PTMA;FTL;FKBP2;ANAPC16;BRI3;GTF3C6;POMP;COX7A2;TXN;MYL12B;MRPL20;MINOS1;PRDX1;RPL14;EMC7;NDUFV2;BTF3;MDH1;SHFM1;NDUFA3;RPL35A;RPL23A;SNHG5;RPS25;TMEM59;COP…												estradiol human estrogen receptor (ER)-positive MCF7 breast cancer cells GDS3217 ligand:41	69/276	6.70317e-37	9.17276e-36	9.12662	760.184	MRPS17;HSPB1;MT1X;MRPL36;C14ORF166;RPL9;ATP5G1;CKS1B;TRMT112;MT2A;HINT1;SNRPD2;PTTG1;C14ORF2;H2AFJ;MYEOV2;UQCRFS1;SNRPD3;CMC2;USMG5;DYNLL1;NME1;COX6B1;PSMA5;PSMA6;PSMA1;BOLA3;PTRH2;NDUFS5;SNRPG;NHP2;NDUFS3;FAM96B;SNRPA1;SNRNP25;UBA52;FTL;SF3B5;NDUFB9;RNASEH2A;SF3B6;MRPL16;PSMA7;PSMB6;PSMB4;EMG1;PSMB5;PSMB3;PRDX1;POLR2J;SERF2;COA4;PRELID1;MDH1;RPL23A;COX6C;LSM3;MANF;RPS26;UBE2S;UQCRQ;PSMC1;UBE2T;E…												RPA2 human tf ARCHS4 coexpression	84/299	3.2345e-49	2.67442e-47	10.9286	1220.21	CCDC167;NDUFA13;NDUFA12;PDCD5;DPY30;GPATCH4;TRIAP1;COX6A1;ATP5G1;UBE2L3;CKS1B;TRMT112;SNRPD2;SNRPD1;CDC26;SUMO2;TIMM17A;SNRPD3;SEC61B;RFC4;CACYBP;MRPL47;NDUFC1;MRPS7;ATP5F1;NME1;RBX1;PSMA5;PSMA6;PSMA3;MRPL51;PSMA4;PSMA1;PSMA2;SNRPG;NHP2;PSME2;FAM96A;PPIH;PMS2P1;SNRPE;SNRPA1;DNAJC8;SNRPC;SRSF7;CDC123;NDUFB8;RNASEH2A;RBM8A;GTF3C6;SF3B6;POMP;NDUFB3;MRPL16;NDUFB2;TIMM10;ATP5O;MRPL13;PMF1;ANAPC11;RPF1…
	EPO human CD34+ derived erythoblast GDS4557 ligand:165	61/275	1.39823e-29	1.8107e-28	7.71289	512.442	RPL30;NDUFA13;RPL32;RPL31;RPL34;RPLP1;COX6A1;RPL10A;BABAM1;RPS14;MT2A;RPS17;CHCHD2;SNRPD2;RPL39;COX8A;GPX1;RPL21;GPX4;RPS5;RPL22;RPS6;RPL13A;RPS3A;NSA2;JTB;RPL27;S100A4;RPL26;PFN1;RPL28;UBA52;PFDN5;ISCU;GYPC;UQCR11;COX7A2;ATP5L;PRDX2;ZMAT2;PRDX1;AP2S1;RPL14;RPL13;CD99;S100A10;FIS1;RPL41;MDH1;NDUFA4;NDUFA3;NDUFA1;RPL23A;COX6C;RPS29;UQCRQ;TOMM7;RPS20;RPS21;RPS24;TPT1												estriol mouse uterus GSE23241 ligand:151	73/315	1.29834e-36	1.68785e-35	8.29174	685.163	COX7B;NDUFA13;COX4I1;DBI;NENF;COX6A1;RPL10A;ATP5G2;CLU;ATP5G1;TXNDC17;CHCHD2;H2AFJ;RPL35;SEC61B;COX8A;GPX1;GSTO1;TPM2;ATPIF1;TALDO1;PTGR1;SDHB;PSMA5;SMDT1;CCDC80;CKS2;SNRPG;NAA38;SNRPF;AURKAIP1;SNRPC;RPL28;MYL9;PPIC;NDUFB9;NDUFB8;NDUFB7;NDUFB6;POMP;TIMM13;NDUFB2;RPS27L;MRPL14;UQCR11;CAPG;UQCR10;ATP5O;COX5B;COX5A;ATP5L;PSMB6;PRDX2;ATP5D;TCEB2;ROMO1;SERF2;S100A10;NPDC1;COA3;RPL41;PPP1R14B;MDH2;NDUF…												ZNF547 human tf ARCHS4 coexpression	82/299	3.76324e-47	2.95602e-45	10.538	1126.47	MRPS17;NDUFA13;NDUFA12;MRPS11;DPY30;SRP14;COX7C;RPS14;UBL5;SNRPD2;C14ORF2;CDC26;SUMO2;LINC00493;WDR83OS;C8ORF59;MKKS;TRAPPC2L;RPL21;DYNLT1;CMC2;USMG5;NDUFC1;COMMD6;RBX1;ATP5J2;PSMA4;TMEM258;PSMA2;NDUFS5;SNRPG;SNRPE;GEMIN6;SNRPF;PFDN4;CUTA;ENY2;BEX1;SMIM4;COX16;UQCRB;NDUFB6;SF3B6;MRPS33;ARL3;NDUFB4;COX17;POMP;NDUFB3;RPS27L;NDUFB1;COX7A2;UQCR10;MRPL13;ANAPC11;PSMB6;MRPL20;DGUOK;PSMB5;POLR2F;TCEB1;R…
	interleukin-10 human PBMC GSE59184 ligand:142	61/276	1.73217e-29	2.13635e-28	7.67661	508.388	RPL30;RPL32;NDUFA12;RPL34;SQRDL;RPL10A;RPL9;RPL6;RPS17;CHCHD2;SNRPD2;RPS19;ALDH2;RPL35;SNRPD3;RPL39;TMSB10;GPX1;RPL21;GPX4;RPS5;RPL22;RPS6;USMG5;RPL13A;RPS3A;PSMA6;NSA2;PSMA4;PSMA1;SNRPG;NHP2;RPL24;PSME2;RPL27;RPL26;PTMA;PFDN5;RPL14;RPS3;RPL13;BTF3;RPL41;TMA7;SNHG6;RPL23A;HIGD2A;RPS26;RPS25;PSMC5;SPCS1;RPS29;RPL27A;RPS20;ANP32B;FAU;SLIRP;RPS21;RPS24;RPS23;TOMM6												17beta-estradiol human MCF-7 cells GSE5840 ligand:84	75/353	7.41589e-35	9.18158e-34	7.42318	583.364	MRPS17;HDDC2;NXT1;CISD1;HMGB3;MRPL36;TRIAP1;MRPL32;ALKBH2;MT2A;CHCHD2;SNRPD1;MYEOV2;UQCRFS1;SEC61B;RPL39;HMGN1;GSTO1;CMC2;WDR74;USMG5;CACYBP;DYNLL1;NME1;ATP5J2;C12ORF45;NSA2;PSMA3;TMEM258;NDUFS6;BOLA3;PTRH2;NDUFS5;SNRPG;NHP2;PSME2;BLVRB;SNRPF;PFN1;PFDN4;PTMA;SRSF7;ISCU;NCBP2-AS2;PRR13;SF3B5;ZNF593;GTF3C6;MRPL16;MRPL14;ATP5I;NEDD8;COX5A;TMEM243;PSMB5;TCEAL4;MINOS1;PRDX1;POLR2K;COA4;PRELID1;MDH2;SN…												APTX human tf ARCHS4 coexpression	81/299	3.95014e-46	2.95508e-44	10.346	1081.62	MRPS17;POP5;MRPS14;DPY30;TRIAP1;C14ORF166;ATP5G1;TXNDC17;CKS1B;NFU1;SNRPD2;SUMO2;TIMM17A;SKP1;MKKS;TRAPPC2L;RFC4;USMG5;CACYBP;MRPL47;NDUFC1;ZCRB1;ATP5F1;NME1;RBX1;PSMA5;PSMA6;PSMA3;CFDP1;MRPL51;PSMA4;PPA2;PSMA1;NDUFS5;NHP2;SNRPE;DNAJC8;SNRPC;PFDN4;CHMP5;CDC123;RBM8A;COX16;NDUFB6;GTF3C6;SF3B6;POMP;NDUFB3;MRPL16;MRPL17;COX7A2;TIMM10;ATP5O;MRPL13;PSMB6;PSMB5;C16ORF91;PSMB1;METTL5;ROMO1;POLR2K;COA4;C…
	neuromedin U mouse type-2 Th cell line D10.G4.1 GDS882 ligand:19	54/221	1.59627e-28	1.87924e-27	8.68454	555.852	COX7B;RPL34;RPLP1;PDCD5;COX7C;RPS17;SNRPD2;RPL37;RPS10;RPL21;GLRX3;CYBA;MRPL52;PSMA6;PSMA3;MRPL51;PSMA4;SNRPG;RPL24;PTMA;PFDN6;NDUFB9;CDC123;NDUFB5;SSNA1;COX17;POMP;NDUFB3;TIMM13;GLRX;PSMA7;UBB;PRDX1;RPL13;RPS27A;SEC11C;NDUFA8;RPL41;SPAG7;GADD45B;SURF2;MDH2;TAF10;RPL23A;MANF;RPS26;PDCL3;FABP5;UQCRQ;OSTC;TOMM7;RPS24;TOMM5;RPS23												estradiol human endometrial cancer cells GSE56946 ligand:224	69/301	2.55587e-34	3.02057e-33	8.13245	629.041	RPL30;NDUFA11;MT1L;RPL34;MT1X;DBI;RPL10A;ATP5G2;RPL9;PTMS;TRMT112;MT2A;HINT1;RPS16;RPL18A;FAM162A;FTH1;RPL38;SMCO4;RPL39;COX8A;S100A2;GPX4;RPL23;RPL13A;RPS3A;ATP5F1;MYL6;PSMA3;NDUFS7;RPL37A;CKS2;NHP2;RPL24;SNRPE;MVD;SNRPF;RPL28;UBA52;NDUFB4;TXN;UQCR10;MRPL13;HSD17B10;MYL12B;KLC3;RPS15A;UBB;RPS3;RPS27A;BTF3;COA4;RWDD1;NDUFA4;NDUFA3;TMA7;RPL35A;RPL23A;TBCA;COX6C;SNHG5;RPS26;RPS29;UQCRQ;RPL27A;RPA3;…												TTF1 human tf ARCHS4 coexpression	80/299	4.07107e-45	2.78072e-43	10.1562	1038.09	MRPS17;C11ORF31;DPY30;GPATCH4;COX6A1;SRP14;MRPL32;TXNDC17;CKS1B;SNRPD1;CDC26;SUMO2;TIMM17A;SNRPD3;CHCHD1;C8ORF59;RFC4;RPL21;CMC1;ATPIF1;COMMD3;USMG5;MRPL47;NME1;RBX1;PSMA3;MRPL51;PSMA4;PSMA2;BOLA3;NDUFS5;CKS2;SNRPG;SNRPE;SNRPA1;SNRPF;PFDN4;PTMA;SRSF7;CDC123;ENY2;SF3B6;NDUFB4;COX17;POMP;NDUFB3;NDUFB1;UQCR10;MRPL13;MRPL57;ANAPC11;PSMB6;MRPL20;DGUOK;ZNHIT3;METTL5;POLR2F;ROMO1;SNRPB2;POLR2K;RPL39L;CE…
	estradiol human endometrial cancer cells GSE56946 ligand:225	61/288	2.09431e-28	2.35838e-27	7.26621	463.098	RPL30;HSPB1;MRPL34;COX6A1;SRP14;CKS1B;TRMT112;HINT1;CHCHD2;RPS16;RPS19;PTTG1;FAM162A;SKP1;GPX4;RPS5;TALDO1;RPL13A;RPS3A;DYNLL1;NME1;MYL6;MRPL51;EEF1D;NDUFS5;CKS2;NHP2;JTB;PSME2;RPL28;UBA52;PFDN5;FTL;BRI3;COX7A2;SEPW1;TXN;MRPL12;MYL12B;PRDX2;RPS15A;PSMB5;UBB;PRDX1;PSMB1;RPS27A;COA4;NDUFA8;PPP1R14B;RPL35A;RPL23A;SNHG5;SOD1;LSM7;INAFM1;RPL27A;EIF3I;TOMM7;FAU;RPS21;RPS23												estradiol human estrogen receptor (ER)-positive MCF7 breast cancer cells GDS3217 ligand:40	68/308	9.46202e-33	1.06962e-31	7.73305	570.22	RET;MRPS17;UFD1L;POP5;NDUFA13;HSPB1;MT1X;MRPL36;ATP5G1;CKS1B;TRMT112;MT2A;RPS17;SNRPD2;PTTG1;MYEOV2;SNRPD3;CMC2;USMG5;CACYBP;ATP5F1;NME1;PSMA6;NSA2;BOLA3;NDUFS5;CKS2;SNRPG;NHP2;FAM96B;NDUFS3;JTB;BLVRB;SNRPF;SNRNP25;ISCU;SF3B5;NDUFB9;RNASEH2A;MRPL16;MRPL14;TIMM10;PSMB6;EMG1;PSMB5;PSMB3;PRDX1;SERF2;COA4;RANBP1;PRELID1;MRPL27;MANF;EIF1;RPS26;FABP5;UBE2S;PSMC1;UBE2T;OSTC;EIF3I;NDUFAF2;FAU;SLIRP;POLR3…												YEATS4 human tf ARCHS4 coexpression	80/299	4.07107e-45	2.78072e-43	10.1562	1038.09	MRPS14;NDUFA12;PDCD5;DPY30;MRPL36;COX6A1;SRP14;C14ORF166;TXNDC17;CKS1B;SNRPD2;SNRPD1;SUMO2;SNRPD3;CHCHD1;COA6;C17ORF89;C8ORF59;RFC4;GLRX3;BOLA1;USMG5;CACYBP;MRPL47;NDUFC1;COMMD6;ATP5F1;NME1;RBX1;MRPS9;PSMA3;PSMA4;PPA2;PSMA2;PTRH2;CKS2;SNRPG;SMS;FAM96A;SNRPE;SNRPA1;SNRPF;SNRPC;PFDN4;SRSF7;CDC123;ENY2;RNASEH2A;RBM8A;NDUFB6;GTF3C6;SF3B6;POMP;NDUFB3;MRPL14;ATP5O;MRPL13;MRPL57;RPF1;PSMB6;MRPL20;PSMB5;…
	estradiol mouse uterus GSE56423 ligand:92	54/226	5.302e-28	5.72174e-27	8.42987	529.432	RPL30;NDUFA13;RPL32;RPL34;COX4I1;DBI;NENF;RPL9;RPL6;RPS14;RPS17;RPS16;RPL18A;FTH1;RPL35;RPL38;RPL39;RPS10;HIST1H1C;RPS9;GSTO1;RPL23;RPS5;RPL22;TALDO1;ACOT13;RPL13A;CCDC80;RPL37A;RPL26;NUPR1;UBA52;PPIC;NDUFB11;COX17;ATP5L;RPS15A;RPS3;IGFBP7;RABAC1;RPS27A;S100A10;RPL41;RPL23A;COX6C;RPS25;COL3A1;RPS29;TOMM7;RPS20;FAU;RPS21;RPS24;TPT1												estradiol human endometrial cancer cells GSE56946 ligand:223	63/310	3.08953e-28	3.34699e-27	6.9092	437.659	RPL32;RPL31;MT1L;RPL34;RPLP1;MT1X;DBI;RPL10A;RPL9;RPL6;MRPL32;MT2A;PSMD7;RPS16;RPL39;RFC4;S100A2;RPL23;USMG5;MRPL47;RPS3A;SNHG15;MYL6;PSMA3;NDUFS5;RPL37A;RPL24;RPL27;SNRPE;MVD;RPL28;SRSF7;SF3B5;ZNF593;COX16;RPS27L;MRPL13;MYL12B;ANAPC11;MRPL20;KLC3;RPS15A;PSMB1;RPL14;EMC7;BTF3;COA4;RWDD1;MDH1;NDUFA4;RPL35A;TBCA;COX6C;EIF1;UQCRQ;INAFM1;RPL27A;PSMC1;RPA3;ID1;RPS20;RPS24;TPT1												ZNF511 human tf ARCHS4 coexpression	78/299	4.09083e-43	2.67779e-41	9.78306	954.85	C11ORF31;NXT1;NDUFA11;MPG;MRPS12;MRPL36;RPL10A;ATP5G1;MRPL41;BABAM1;CHCHD2;RPL18A;ARL6IP4;COX8A;C17ORF89;RPS9;GPX4;DCXR;JOSD2;DUSP23;MRPS9;NDUFS6;RAB34;NHP2;DNLZ;NDUFS3;JTB;C19ORF24;RPL27;S100A4;SNRNP25;PFN1;AURKAIP1;SNRPC;NCBP2-AS2;SF3B5;RNASEH2C;ZNF593;RNASEH2A;NDUFB7;NDUFB11;SSNA1;URM1;MRPS34;TIMM13;MRPL17;UQCR11;TMEM160;MRPL12;COX5A;NPAS1;LAGE3;HSD17B10;PSMA7;PSMB10;MRPL11;RRP7A;BCL2L12;MRPL2…
	neuromedin U mouse type-2 Th cell line D10.G4.1 GDS882 ligand:21	57/254	5.57441e-28	5.77509e-27	7.79172	488.963	NXT1;RPL34;COX6A1;CKS1B;HINT1;RPS19;RPL37;SEC61B;RPS10;RBM17;ATPIF1;RPS6;NSMCE1;CNPY2;CYBA;NDUFC1;DYNLL1;SMDT1;MRPL51;CKS2;SNRPG;JTB;DNAJC8;RPL28;PRR13;CDC123;NDUFB11;NDUFB5;NDUFB3;TMEM160;COX7A2;GLRX;UQCR10;PSMB10;MYL12B;RPS15A;PRDX1;SWI5;S100A13;TCEB2;RABAC1;S100A10;POLR2L;BTF3;RANBP1;RPL41;PPP1R14B;NDUFA7;TRAPPC1;SHFM1;MRPL24;POLE4;FABP5;RPL27A;RNF181;ANP32B;RPS23												nitric oxide human CD3+ T cells GDS4188 ligand:280	45/158	5.21278e-27	5.42129e-26	10.5916	640.989	RPL30;RPL32;RPL34;ZFAS1;RPS27L;TRIAP1;RPL9;C12ORF57;RPS14;RPS17;HINT1;RPS16;RPS19;FAM162A;FTH1;RPL35;RPL13;RPL38;RPL39;S100A10;SRGN;RPS9;RPL41;GPX4;RPL23;RPS5;RPS6;RPL35A;SNHG6;RPS3A;EIF1;RPS25;RPS29;EEF1D;SELK;RPL37A;FAM96B;RPL27;RPS20;ANP32B;UBA52;PFDN5;TPT1;FTL;RPS23												ZC3H15 human tf ARCHS4 coexpression	77/299	3.98752e-42	2.50576e-40	9.59963	915.089	PDCD5;DPY30;GPATCH4;MRPL36;SRP14;C14ORF166;RPL9;COX7C;MRPL32;TXNDC17;CKS1B;TRMT112;SNRPD2;SNRPD1;SUMO2;TIMM17A;SNRPD3;C8ORF59;RPL21;CXORF56;USMG5;CACYBP;MRPL47;ATP5F1;NME1;RBX1;PSMA5;PSMA6;NSA2;PSMA3;PSMA4;PSMA2;NDUFS5;SNRPG;NHP2;PPIH;SNRPE;SNRPA1;SNRPF;DNAJC8;SNRPC;PFDN4;ENY2;UQCRB;GTF3C6;SF3B6;POMP;MRPL16;COX7A2;MRPL13;RPF1;PSMB6;EMG1;PSMB1;METTL5;SAP18;SNRPB2;RPS27A;POLR2K;RPL39L;BTF3;PBDC1;SH…
	17beta-estradiol mouse thymus GDS1275 ligand:272	73/431	2.54696e-27	2.53716e-26	5.5708	341.128	MRPS14;RPLP1;PDCD5;DPY30;DBI;HSCB;TMEM261;CKS1B;HINT1;SNRPD2;RPL36AL;SNRPD1;CDC26;SUMO2;UQCRFS1;CHCHD1;COX8A;RPL22;RPL13A;USMG5;EDF1;CACYBP;DYNLL1;NME1;COX6B1;MYL6;SMDT1;PSMA2;NDUFS5;RPL37A;CKS2;SNRPG;SNRPE;GEMIN6;SRSF7;PFDN6;CHMP5;NDUFB9;UQCRB;RPS27L;NEDD8;COX7A2;ATP5H;PSMA7;PSMB4;PSMB5;MIEN1;MED30;MINOS1;SWI5;RPL13;TCEB2;POLR2I;POLR2K;RANBP1;MDH1;PBDC1;SHFM1;NDUFA1;MRPL23;COX6C;MANF;HIGD2A;FABP…												estradiol human estrogen receptor (ER)-positive MCF7 breast cancer cells GDS3217 ligand:39	68/390	2.91622e-26	2.91622e-25	5.73888	337.429	RET;MRPS17;NXT1;MRPL36;TRIAP1;C14ORF166;CKS1B;RPL36AL;SNRPD1;MYEOV2;UQCRFS1;SNRPD3;CMC2;USMG5;EDF1;CACYBP;DYNLL1;NME1;NSA2;PTRH2;BOLA3;CKS2;NHP2;SMS;BLVRB;FAM96A;RPL27;SNRPA1;SNRPF;SNRNP25;SRSF7;PTMA;ISCU;PRR13;SF3B5;CDC123;RNASEH2A;GTF3C6;SF3B6;MRPS34;MRPL16;MRPL14;NEDD8;TIMM10;EMG1;PSMB5;SERF2;POLR2K;COA4;RANBP1;PRELID1;SHFM1;TBCA;RPS26;SPCS1;FABP5;UBE2S;UBE2T;OSTC;NDUFAF2;ANP32B;FAU;SLIRP;POLR…												TCF15 human tf ARCHS4 coexpression	76/299	3.81424e-41	2.21932e-39	9.41827	876.532	HDDC2;C11ORF31;PDCD5;DPY30;GPATCH4;COX6A1;C14ORF166;COX7C;ATP5G1;CKS1B;TRMT112;UBL5;PSMD7;SNRPD1;RPL35;SNRPD3;RPS10;CHCHD1;MRPS28;C8ORF59;C21ORF59;ATPIF1;USMG5;ATP5J2;MRPS9;CTU1;MRPL51;TMEM258;NDUFS6;BOLA3;NDUFS5;CKS2;SNRPG;SNRPE;SNRPF;PFDN4;PTMA;ENY2;NDUFB7;UQCRB;NDUFB4;POMP;NDUFB2;NDUFB1;MRPL14;ATP5I;UQCR10;TIMM10;COX5B;COX5A;BCL2L12;MRPL20;PABPN1;POLR2F;SNRPB2;POLR2I;RPL39L;DNAJC19;COA4;NDUFA6…
	17beta-estradiol mouse thymus GDS1275 ligand:273	73/433	3.43484e-27	3.2949e-26	5.53927	337.54	MRPS14;RPL34;COX4I1;DBI;TMEM261;SRP14;ATP5G1;MRPL32;CKS1B;HINT1;RPL36AL;SNRPD1;MED10;SUMO2;RPL39;RPS10;CHCHD1;HMGN1;RPL21;RPL22;RPL13A;USMG5;EDF1;CACYBP;DYNLL1;MYL6;PSMA2;NDUFS5;CKS2;SNRPG;RPL27;SNRPE;SNRPC;PHPT1;SRSF7;PFDN6;NDUFB9;NDUFB6;NDUFB4;RPS27L;NEDD8;ATP5H;PSMA7;PSMB4;RPS15A;MIEN1;MED30;SWI5;TCEB2;RPS27A;POLR2I;POLR2K;S100A10;PBDC1;SHFM1;RPL35A;COX6C;MRPL24;HIGD2A;RPS25;FABP5;RPL27A;RPA3;…												interleukin-33 mouse CD8 T cells GSE72791 ligand:237	41/135	6.37573e-26	6.13959e-25	11.548	669.951	NDUFA13;RPL32;RPLP1;COX6A1;RPL10A;RPL9;RPL6;RPS14;RPL36AL;RPL35;RPLP2;RPL13;RPL38;RPL39;TMSB10;POLR2K;S100A10;RPS9;RPL41;RPL21;GADD45B;MDH2;RPL23;RPS5;RPL22;NDUFA1;USMG5;RPL13A;RPL35A;RPL23A;RPS26;RPS29;RPL27A;RPL37A;RPL26;FAU;RPL28;UBA52;PTMA;TPT1;RPS23												ZNF691 human tf ARCHS4 coexpression	76/299	3.81424e-41	2.21932e-39	9.41827	876.532	MRPS17;CISD1;DPY30;GPATCH4;MRPL36;TMEM261;C14ORF166;ATP5G1;CKS1B;TRMT112;SNRPD2;PSMD4;SNRPD1;C14ORF2;TRAPPC2L;ATPIF1;CACYBP;MRPS7;ATP5F1;NME1;COX6B1;PSMA3;PSMA4;TMEM258;PSMA2;PTRH2;CKS2;SNRPG;NHP2;FAM96A;SNRPE;SNRPA1;SNRNP25;DNAJC8;SNRPC;VAMP5;SRSF7;SF3B5;CDC123;ENY2;NDUFB6;MRPL16;TIMM13;NDUFB2;MRPL14;UQCR10;TIMM10;ATP5O;MRPL13;HSD17B10;MRPL11;PSMB6;DGUOK;PSMB5;WDR70;PRDX1;PSMB1;EIF4EBP1;RABAC1;S…
	interleukin-2 mouse Cytotoxic T cell line GDS3222 ligand:216	48/182	4.44551e-27	4.1121e-26	9.55657	579.873	RPL32;RPL34;COX4I1;RPLP1;ATP5H;RPL10A;RPL9;RPS14;RPS17;RPS15A;RPL18A;RPL36AL;RPL14;RPLP2;RPL13;RPL38;RPS27A;RPL39;RPS10;TMSB10;S100A10;BTF3;RPL41;RPL23;RPS5;RPL22;SNHG8;RPL13A;RPL35A;RPL23A;TBCA;EIF1;RPS25;MYL6;RPS29;RPL27A;EIF3I;RPL37A;S100A4;RPL27;SNRPE;RPL26;FAU;RPL28;UBA52;RPS21;RPS24;RPS23												estradiol human breast epithelial cells GSE23500 ligand:130	62/331	9.15987e-26	8.50559e-25	6.22732	359.02	RPL30;RPLP1;COX4I1;HSPB1;MT1X;TXNDC17;RPS14;TRMT112;SNRPD2;RPS19;PTTG1;RPLP2;RPL39;COX8A;RPS9;ATP6V0E1;GPX1;S100A2;TALDO1;CYBA;RPS3A;NME1;COX6B1;RBX1;MRPL51;TMEM258;RPL37A;NDUFS3;DNAJC8;AURKAIP1;UBA52;PFDN5;TP53I13;NNMT;MGST3;COX7A2;MRPL54;PSMB10;RN7SL1;PSMB6;C19ORF70;RPS15A;PSMB5;ORC6;PSMB3;PSMB1;POLR2F;IGFBP7;SERF2;S100A10;NDUFA8;MDH2;NDUFA3;AKR1C3;NDUFA1;MRPL21;LSM7;TOMM7;RPS20;FAU;HSPA1B;NOP10												SSB human tf ARCHS4 coexpression	73/299	2.97692e-38	1.61267e-36	8.88625	767.837	HDDC2;PDCD5;DPY30;HMGB3;GPATCH4;C14ORF166;MRPL32;TXNDC17;CKS1B;PSMD7;SNRPD2;SNRPD1;SUMO2;TIMM17A;SNRPD3;C8ORF59;RFC4;GLRX3;USMG5;CACYBP;NDUFC1;NME1;RBX1;ATP5J2;MRPS9;PSMA3;MRPL51;PSMA4;TMEM258;PSMA2;NDUFS5;CKS2;SNRPG;SNRPE;SNRPA1;SNRPF;DNAJC8;SNRPC;PFDN4;PTMA;CDC123;ENY2;COX16;NDUFB6;GTF3C6;SF3B6;NDUFB4;POMP;TIMM10;MRPL13;PSMB6;MRPL20;PSMB5;PRDX1;METTL5;SNRPB2;RPL39L;DNAJC19;COA4;SHFM1;KNOP1;TMA7…
	estradiol human endothelial cells GSE29881 ligand:129	64/337	6.42112e-27	5.73472e-26	6.35077	383.016	NDUFA13;COX4I1;HSPB1;MT1X;TRMT112;MT2A;UCHL1;CHCHD2;ALDH2;FTH1;TMSB10;SRGN;RPS9;GPX1;GPX4;TALDO1;USMG5;RPL13A;EDF1;DUSP23;MYL6;NGFRAP1;PSMA4;PSMA1;EEF1D;NDUFS6;NDUFS5;RPL26;PFN1;SNRPC;PHPT1;MYL9;MT1E;NEDD8;TXN;ATP5L;PSMB6;PSMB5;AP2S1;ROMO1;EMC7;CD99;POLR2K;POLR2L;NPDC1;OST4;PPP1R14B;SPAG7;TRAPPC1;NDUFA1;RPL23A;COX6C;MANF;SOD1;MLLT11;RPS26;PSMC5;UQCRQ;PSMC1;OSTC;ANP32B;FAU;NOP10;FAM50A												leptin mouse liver GDS3653 ligand:276	66/382	2.79662e-25	2.50731e-24	5.66138	320.073	MRPS17;RPL31;RPL34;MRPS12;CISD1;RPL9;COX7C;CLU;SAT1;USE1;RPS14;UBL5;RPS17;HINT1;RPS16;HINT2;RPS19;RPL36AL;RPL35;RPL38;RPL37;RPL39;COA6;HIST1H1C;COX8A;RPS9;RPL22;RPS6;ACOT13;CNPY2;ATP5F1;ATP5J2;PSMA2;RPL37A;RPL24;RPL27;RPL28;POMP;MRPL17;RPS27L;UQCR11;MRPL12;SPP1;RPS3;EIF4EBP1;IGFBP7;NDUFV2;BTF3;RPL41;FAHD1;NDUFA6;NDUFA4;NDUFA2;RPL35A;RPL23A;TBCA;COX6C;SOD1;RPS26;RPS25;SPCS1;RPS20;FAU;LAMTOR4;RPS21…												VPS72 human tf ARCHS4 coexpression	73/299	2.97692e-38	1.61267e-36	8.88625	767.837	C11ORF31;POP4;MRPS12;MRPL34;COX6A1;ATP5G1;UBE2L3;CKS1B;PCMT1;TRMT112;SNRPD2;PSMD4;SUMO2;SNRPD3;C21ORF59;NME1;DPM2;MRPL51;NDUFS6;NHP2;FAM96B;JTB;SNRPF;SNRNP25;DNAJC8;AURKAIP1;SNRPC;PHPT1;NCBP2-AS2;DTYMK;NDUFB8;RNASEH2A;NDUFB7;DCUN1D5;RBM8A;NDUFB11;GTF3C6;MRPS34;MRPL16;UQCR11;MRPL12;ATP5O;COX5B;COX5A;MRPL57;LAGE3;HSD17B10;PSMA7;ANAPC11;MRPL11;PSMB6;PRDX2;EXOSC4;PSMB1;EIF4EBP1;SAP18;POLR2F;SCAND1;PO…
	interleukin-33 mouse CD8 T cells GSE72791 ligand:237	75/465	1.18604e-26	1.02395e-25	5.26013	314.012	NXT1;DPY30;HMGB3;DBI;TMEM261;SAT1;CISD3;CKS1B;CHCHD2;RPS19;MED10;FTH1;SUMO2;MYEOV2;UQCRFS1;CHCHD1;GPX1;EDF1;CACYBP;CYBA;REXO2;ATP5F1;SDHB;ATP5J2;NGFRAP1;NDUFS3;RPL24;JTB;S100A4;SNRPE;SNRNP25;DNAJC8;PFN1;AURKAIP1;SRSF7;NDUFB6;NDUFB5;MRPS34;TIMM13;RPS27L;NEDD8;COX5A;PSMB10;MRPL20;PSMB4;EMG1;RPS15A;PSMB5;AP2S1;TMEM208;ROMO1;RABAC1;NDUFV2;POLR2J;SERF2;NDUFA8;PRELID1;MDH1;NDUFA3;COX6C;EIF1;SOD1;EIF3I;…												estradiol mouse uterus GSE23072 ligand:78	42/158	5.50344e-24	4.76965e-23	9.58831	513.518	RPL34;COX4I1;RPLP1;COX17;DBI;CAPG;RPL9;RPS14;RPS17;RPS16;RPS19;RPL18A;UBB;RPS3;SPP1;RPL35;RPLP2;RPL13;RPL38;RABAC1;RPS27A;BTF3;RPL41;SPHK1;RPL22;RPL13A;RPL35A;FAM213A;EIF1;RPS26;RPS25;MYL6;RPS29;EEF1D;RPL37A;SNRPG;TOMM7;RPL26;FAU;UBA52;RPS24;RPS23												POU3F1 human tf ARCHS4 coexpression	72/299	2.63682e-37	1.33627e-35	8.71284	733.848	CCDC167;RPL30;NDUFA13;RPL34;RPLP1;ETFB;SRP14;ATP5G2;RPL9;COX7C;RPL6;RPS14;TRMT112;UBL5;SNRPD2;RPS19;SNRPD1;C14ORF2;SUMO2;RPLP2;RPL37;RPL39;LINC00493;C8ORF59;RPL21;RPL22;USMG5;RPL13A;COMMD6;COX6B1;RBX1;ATP5J2;TMEM256;TMEM258;NDUFS5;RPL37A;CKS2;SNRPG;SNRPE;TAGLN3;SNRPF;PFDN4;PTMA;CUTA;ENY2;UQCRB;ARL3;NDUFB4;CRABP1;C15ORF40;RPS27L;COX7A2;UQCR10;TCEB2;HES1;ROMO1;SNRPB2;NDUFV3;RPL41;NMB;NDUFA7;NDUFA4;…
	interleukin-2 mouse Cytotoxic T cell line GDS3222 ligand:215	48/200	4.21617e-25	3.52254e-24	8.41694	472.406	RPL32;RPL34;RPLP1;COX4I1;GLRX;ATP5H;RPL10A;SAT1;RPS15A;RPS19;RPL18A;RPL36AL;RPL14;RPLP2;RPL13;RPL38;RPS27A;RPL39;RPS10;TMSB10;S100A10;BTF3;RPS9;RPS5;RPL22;SNHG8;RPL13A;RPL35A;RPL23A;TBCA;EIF1;RPS26;MYL6;RPS29;RPL27A;EIF3I;RPL37A;RPL27;RPS20;S100A4;SNRPE;RPL26;FAU;RPL28;UBA52;RPS21;RPS24;RPS23												estrogen mouse lungs from ovariectomized animals GDS960 ligand:49	47/203	7.02261e-24	5.88993e-23	8.01738	427.43	NDUFA13;RPL34;RPLP1;COX7A2;SEPW1;RPL10A;CLU;RPL6;RPS14;RPS17;HINT1;FTH1;SUMO2;RPS3;RPL35;RPLP2;RPL38;COX14;SMCO4;NDUFV3;RPS27A;RPL39;RPS10;S100A10;RPL41;NDUFA7;GPX1;RPL21;RPL23;SHFM1;NDUFA3;NDUFA2;RPL13A;CYBA;RPL23A;MRPL23;RPS26;RPL27A;RNF181;RPL27;RPL26;FAU;RPL28;UBA52;RPS21;RPS24;TPT1												DUSP12 human tf ARCHS4 coexpression	72/299	2.63682e-37	1.33627e-35	8.71284	733.848	MRPS17;POP5;C11ORF31;DPY30;SRP14;TXNDC17;PCMT1;TRMT112;SNRPD2;C14ORF2;MED10;SUMO2;TIMM17A;SEC61B;SKP1;DYNLT1;USMG5;MRPL47;NDUFC1;NME1;RBX1;PSMA6;PSMA3;PSMA4;PSMA1;PSMA2;PTRH2;SNRPG;NHP2;SNRPE;SNRPA1;SNRPC;PFDN4;SRSF7;NCBP2-AS2;CDC123;ENY2;RBM8A;COX16;NDUFB6;GTF3C6;SF3B6;ARL3;POMP;COX7A2;ATP5O;MRPL13;PSMA7;ANAPC11;RPF1;PSMB6;MRPL20;DGUOK;PSMB5;ZNHIT3;PSMB1;METTL5;POLR2F;SNRPB2;POLR2K;COA3;NDUFA6;P…
	estradiol human endothelial cells GDS3600 ligand:30	52/246	2.56163e-24	2.07332e-23	7.1686	389.408	RPL34;SRP14;RPL9;SAT1;RPL6;RPL36AL;FTH1;SUMO2;RPL38;RPL39;SKP1;HMGN1;SRGN;RPL23;RPL22;ATPIF1;USMG5;RPS3A;PSMA6;MYL6;PSMA4;RPL24;RPL27;RPL28;ISCU;CHMP5;SF3B5;UQCRB;NDUFB5;MRPL17;RPS27L;COX7A2;PSMA7;PSMB4;RPS15A;BLOC1S2;PRDX1;PSMB1;RPL14;RPS3;LINC00152;NDUFA8;RPL41;NDUFA4;TMA7;TBCA;MRPL21;RPS25;RPS29;RAB13;TOMM7;RPS21												Interleukin 1&Icirc;&sup2; rat insulinoma cell line (Pdx1 overexpression) GDS4332 ligand:206	57/310	2.401e-23	1.95081e-22	6.04923	315.065	RET;COX7B;RPL32;RPL31;RPLP1;COX7C;SAT1;RPS17;SNRPD2;RPS19;RPL18A;FTH1;RPL35;RPL37;GLRX3;RPL23;RPS5;USMG5;RPL13A;EDF1;NDUFC1;ATP5J2;PSMA6;MYL6;NDUFS7;PSME2;RPL26;UBA52;PFDN5;BEX1;NDUFB4;POMP;NDUFB2;TIMM10;SRI;COX5B;PSMA7;PSMB10;RPS15A;MED31;IGFBP7;RPS27A;S100A10;NPDC1;OST4;NDUFA8;RPL41;NMB;MDH1;SOD1;RPS25;TMEM59;RPS29;UQCRQ;RPS20;FAU;RPS21												ID3 human tf ARCHS4 coexpression	70/299	1.95019e-35	9.57424e-34	8.37176	669.092	NDUFA11;COX6A1;C14ORF166;TXNDC17;CKS1B;TRMT112;SNRPD2;RPS19;SNRPD1;RPL35;SNRPD3;RPL37;RPS10;NME1;ATP5J2;MYL6;MRPL51;PSMA4;TMEM258;RAB34;NDUFS5;RPL37A;CKS2;SNRPG;NHP2;SNRPE;SNRPF;SNRPC;PTMA;PPIC;CDC123;RNASEH2A;NDUFB4;POMP;TIMM13;MRPL14;UQCR10;MRPL13;ANAPC11;MRPL11;PSMB6;BCL2L12;MRPL20;PSMB5;NTHL1;PRDX1;S100A13;POLR2F;IGFBP7;HES1;ROMO1;POLR2L;RPL39L;COA4;RPL41;SHFM1;KNOP1;TMA7;RPL35A;TBCA;LSM3;MAN…
	estradiol mouse uterus GSE23241 ligand:148	59/324	6.62748e-24	5.20157e-23	5.99111	319.75	HDDC2;NDUFA13;RPL34;COX4I1;NENF;COX6A1;RPL10A;ATP5G2;USE1;RPS19;RPL18A;EVA1B;H2AFJ;RPL35;RPL37;RPS10;SIL1;COX8A;RPS9;GSTO1;TPM2;RPS5;RPL22;TALDO1;RPL13A;CCDC80;SNRPG;RPL26;RPL28;MYL9;PPIC;RNASEH2C;NDUFB8;MRPL14;UQCR11;ATP5H;UQCR10;COX5B;HSD17B10;ATP5L;PSMB6;PRDX2;RPS15A;UBB;RABAC1;NPDC1;RPL41;UQCC3;SHFM1;NDUFA2;MRPL23;FAM213A;RPS26;RPS25;COL3A1;RPS29;SELM;LAMTOR2;RPS23												estradiol mouse hematopoietic stem cells (HSCs) GSE52711 ligand:97	54/280	3.38685e-23	2.66843e-22	6.39748	331.003	NDUFA12;RPLP1;COX6A1;ATP5G1;CKS1B;NRGN;HINT1;SNRPD2;RPL36AL;SEC61B;WDR83OS;GPX1;GLRX3;REXO2;NME1;COX6B1;ATP5J2;NGFRAP1;PSMA4;EEF1D;NHP2;PSME2;S100A4;SNRPA1;DTYMK;FKBP2;NDUFB6;RPS27L;NEDD8;SEPW1;COX5B;PMF1;LAGE3;PSMA7;PSMB4;PSMB5;ORC6;MINOS1;AP2S1;POLR2L;RANBP1;OST4;NDUFA4;NDUFA2;COX6C;SNHG5;GTF2H5;RPS26;LSM6;RPS29;OSTC;EIF3I;NOP10;TPT1												HES1 human tf ARCHS4 coexpression	69/299	1.62784e-34	7.74952e-33	8.20403	638.279	CCDC167;RPL30;NDUFA13;NDUFA11;RPL31;RPL34;CETN2;RPLP1;SRP14;RPL9;COX7C;RPS14;UBL5;SNRPD2;C14ORF2;RPLP2;RPL37;RPL39;COX8A;LINC00493;C8ORF59;RPL21;CMC2;RPL13A;NDUFC1;COMMD6;COX6B1;RBX1;ATP5J2;MYL6;TMEM256;TMEM258;NDUFS5;RPL37A;CKS2;SNRPG;GEMIN6;UBA52;PFDN5;MGST3;NDUFB3;C15ORF40;RPS27L;NDUFB1;ATP5H;UQCR10;DPCD;ORC6;UBB;TCEB2;POLR2F;ROMO1;NDUFV3;OST4;RPL41;PET100;NDUFA4;SHFM1;NDUFA3;TMA7;RPL35A;KLHDC…
	growth hormone mouse 3T3-F442A adipocytes GDS1489 ligand:10	66/404	7.27004e-24	5.53806e-23	5.28674	281.668	MRPS17;NDUFA13;MRPS14;RPL10A;COX6A1;RPL6;UBE2L3;RPS17;PSMD4;SNRPD2;HCFC1R1;SSSCA1;RPL37;HMGN1;RPL21;GSTO1;RPS5;RPS6;TALDO1;NDUFC1;SDHB;PSMA5;PSMA6;SMDT1;MRPL51;CCDC80;RAB34;NDUFS5;RPL37A;RPL28;PTMA;FKBP2;NDUFB8;BRI3;NDUFB5;MGST3;MRPS34;POMP;TIMM13;NDUFB2;ATP5O;HSD17B10;PSMB10;PSMB6;POLD4;RPS15A;ZNHIT1;PSMB3;PRDX1;RPS3;RPL13;POLR2F;RABAC1;CD99;POLR2L;COA3;NDUFA8;RPL41;NDUFA7;ATOX1;MANF;FABP5;UQCRQ…												interleukin-12 mouse CD8 T cells GSE72791 ligand:236	42/168	7.47997e-23	5.71998e-22	8.82271	449.493	RPL32;RPL34;RPLP1;COX6A1;RPL10A;RPL9;RPL6;RPS17;RPL36AL;RPL14;RPS3;RPL35;RPLP2;RPL13;RPL38;RPS27A;RPL39;RPS10;POLR2K;RPS9;RPL41;RPL21;MDH2;RPL23;RPS5;RPL22;RPL13A;RPL35A;RPL23A;RPS26;RPS29;RPL27A;SNRPE;RPS20;RPL26;FAU;RPL28;UBA52;PTMA;RPS24;TPT1;RPS23												ZNF738 human tf ARCHS4 coexpression	68/299	1.33169e-33	6.15318e-32	8.03814	608.478	CCDC167;RPL31;RPL34;DPY30;HMGB3;SRP14;RPL9;COX7C;TXNDC17;RPS14;UBL5;SNRPD2;SNRPD1;C14ORF2;SKP1;LINC00493;C8ORF59;RPL21;NDUFC1;ACYP1;COMMD6;RBX1;MRPS9;TMEM256;PSMA4;TMEM258;NDUFS5;NDUFS4;CKS2;SNRPG;SNRPE;GEMIN6;SNRPF;SNRPC;PFDN4;RNFT2;ENY2;COX16;NDUFB6;SF3B6;ARL3;NDUFB4;NDUFB3;RPS27L;COX7A2;UQCR10;ATP5O;ANAPC11;DGUOK;PRDX2;ZNHIT3;POLR2F;ROMO1;SNRPB2;POLR2I;RPL39L;DNAJC19;RPL41;NDUFA6;PET100;NDUFA4…
	17beta-estradiol human U2OS osteosarcoma cell line GDS1094 ligand:45	53/268	2.53498e-23	1.87588e-22	6.59479	343.122	RPL30;RPL32;RPL34;HSPB1;DBI;RPL10A;CLU;RPS14;SNRPD2;RPS19;FTH1;RPL35;RPLP2;RPS10;TMSB10;GPX1;RPL21;S100A2;GPX4;RPL23;TPM2;RPS5;RPL22;NME1;NGFRAP1;EEF1D;SMS;RPL24;NNMT;MGST3;RPS27L;GLRX;UQCR10;SRI;RPS15A;PRDX1;RPL14;RPS3;RPL13;S100A10;BTF3;RANBP1;MDH2;SOD1;RPS26;FABP5;RPS29;UQCRQ;ID1;TOMM7;FAU;RPS21;RPS23												17beta-estradiol mouse uterus GDS1058 ligand:35	61/366	1.36875e-22	1.01679e-21	5.38578	271.136	NDUFA11;PDCD5;DBI;COX6A1;COX7C;CLU;SAT1;CKS1B;HINT1;PSMD7;SNRPD2;SEC61B;TMSB10;GSTO1;NDUFC1;DYNLL1;SDHB;MRPL52;PSMA6;PSMA3;SMDT1;MRPL51;PSMA4;PSMA2;NHP2;JTB;SNRPE;NDUFB8;UQCRB;NDUFB5;CRABP1;MRPS34;COX17;TIMM13;NDUFB2;COX7A2;UQCR10;ATP5O;COX5B;PSMB6;ZNHIT1;PSMB5;PSMB3;MINOS1;PRDX1;SWI5;SPP1;TCEB2;POLR2L;RANBP1;COA3;PPP1R14B;MDH2;FAM213A;MANF;UQCRQ;OSTC;PSMC2;ANP32B;TOMM5;NOP10												ZNF22 human tf ARCHS4 coexpression	67/299	1.0675e-32	4.79153e-31	7.87407	579.668	MRPS17;MRPS14;DPY30;SRP14;MRPL32;CKS1B;SNRPD2;SNRPD1;CDC26;SUMO2;SKP1;MRPS28;C8ORF59;RFC4;COMMD3;USMG5;ACYP1;RBX1;PSMA6;PSMA3;PSMA4;PPA2;TMEM258;PSMA2;NDUFS5;CKS2;SNRPG;NHP2;SNRPE;SNRPA1;SNRPF;SNRPC;PFDN4;SRSF7;CDC123;ENY2;COX16;NDUFB6;GTF3C6;POMP;NDUFB3;MRPL16;TIMM10;ATP5O;MRPL13;PSMB6;DGUOK;PSMB5;PSMB1;METTL5;SNRPB2;POLR2K;RPL39L;DNAJC19;COA3;NDUFA6;MDH1;SHFM1;SS18L2;CWC15;LSM3;LSM6;NDUFAF4;RPA…
	interleukin-15 human PBMC GSE59184 ligand:144	54/279	2.83346e-23	2.03852e-22	6.42625	333.638	RPL30;RPL32;RPL31;RPL34;ZFAS1;RPLP1;RPL10A;RPL9;RPL6;RPS14;RPS17;RPS16;RPS19;RPL35;RPLP2;RPL39;HMGN1;RPS9;GPX1;RPL21;GPX4;RPS5;RPL22;RPS6;RPL13A;RPS3A;RPL37A;RPL24;JTB;RPL27;S100A4;RPL26;RPL28;UBA52;PFDN5;PRR13;RPS3;HMOX1;RPL13;S100A10;RPL41;SNHG6;RPL23A;RPS26;FABP5;RPS29;RPL27A;TOMM7;FXYD5;FAU;RPS21;RPS24;TPT1;RPS23												testosterone human skeletal muscle GDS2920 ligand:62	52/271	2.8472e-22	2.05631e-21	6.34193	314.626	COX7B;COX4I1;ATP5G2;ATP5G1;CHCHD2;PSMD7;RPS16;RPL36AL;C14ORF2;FTH1;COX8A;RPL21;TPM2;DCXR;TALDO1;ATP5F1;COX6B1;NDUFS7;NDUFS6;NDUFS4;NDUFS3;NDUFB7;GYPC;UQCRB;NDUFB4;ATP5I;COX7A2;GLRX;COX5B;COX5A;TMEM70;ATP5L;PSMB6;ATP5D;TCEB2;NDUFV2;POLR2I;BTF3;NDUFA8;SPAG7;MDH1;NDUFA4;NDUFA3;TMA7;MRPL23;COX6C;HIGD2A;RPS25;RPS29;UQCRQ;PSMC1;PSMC2												ALX1 human tf ARCHS4 coexpression	66/299	8.38342e-32	3.65843e-30	7.71178	551.828	HDDC2;RPL32;NDUFA12;PDCD5;CISD1;MRPL36;RPL10A;C14ORF166;COX7C;PAGR1;RPS17;SNRPD2;RBMX2;SUMO2;RPL35;SNRPD3;RPS10;MKKS;GLRX3;CNPY2;ATP5F1;NME1;CTU1;MRPL51;NDUFS6;BOLA3;RPL37A;SNRPF;SNRPC;POPDC3;CDC123;ENY2;URM1;COX17;POMP;TIMM13;NDUFB2;MRPL14;NEDD8;TIMM10;MRPL12;ATP5O;COX5A;HSD17B10;PTS;EMG1;NTHL1;S100A13;METTL5;POLR2I;BTF3;CENPW;NDUFA6;SURF2;CDKN2A;SHFM1;CWC15;MRPL21;SOD1;LSM6;UBE2T;NDUFAF2;PIR;SF…
	17beta-estradiol human U2OS osteosarcoma cell line GDS1094 ligand:46	54/283	5.75473e-23	4.02831e-22	6.31268	323.269	RPL32;RPL34;HMGB3;MT1X;DBI;RPL10A;CLU;RPL6;RPS14;MT2A;RPS17;SNRPD2;FTH1;RPL35;TMSB10;GPX1;S100A2;GPX4;RPL23;TPM2;RPS5;RPS6;RPL13A;RPS3A;NME1;NGFRAP1;TMEM258;EEF1D;RPL24;RPL28;NNMT;ANP32A;NDUFB4;RPS27L;GLRX;UQCR10;SRI;ATP5O;RPS15A;IGFBP7;S100A10;RANBP1;SOD1;RPS26;DRAP1;RPS25;RPS29;UQCRQ;ID1;RAB13;TOMM7;RPS24;TPT1;RPS23												retinoic acid mouse CD4+ T cells pooled from spleen and mesenteric/peripheral lymph nodes GDS3840 ligand:73	63/403	8.86377e-22	6.2286e-21	4.99475	242.12	NDUFA13;COX4I1;HMGB3;TMEM261;COX6A1;ATP5G2;CKS1B;TRMT112;HINT1;SUMO2;UQCRFS1;COX8A;GPX4;NSMCE1;CYBA;COMMD4;COX6B1;MYL6;NGFRAP1;PSMA2;CKS2;SNRPG;SNRPE;NAA38;SNRNP25;PFN1;AURKAIP1;PTMA;SF3B5;CDC123;NDUFB7;NDUFB11;SSNA1;NDUFB3;RPS27L;MRPL14;COX7A2;PSMB10;EMG1;ATP5D;S100A13;AP2S1;NDUFV2;S100A10;NDUFA8;PRELID1;NDUFA7;TRAPPC1;NDUFA6;NDUFA4;NDUFA3;NDUFA2;SNHG8;COX6C;LSM3;HIGD2A;SOD1;UBE2S;RPL27A;UBE2T;C…												CDX4 human tf ARCHS4 coexpression	65/299	6.44885e-31	2.66609e-29	7.55126	524.935	CCDC167;COX7B;MRPS11;HMGB3;MRPL34;ATP5G1;MRPL32;CKS1B;UCHL1;PSMD7;SNRPD2;RPL18A;GLRX3;CACYBP;CNPY2;MRPS7;REXO2;ATP5F1;NME1;MRPS9;PSMA3;PSMA4;PSMA1;PSMA2;RAB34;CKS2;SNRPG;NHP2;SMS;SNRPE;SNRPA1;SNRPF;SNRNP25;AURKAIP1;SNRPC;CDC123;POMP;TIMM13;MRPL14;TMEM160;TIMM10;MRPL13;HSD17B10;PSMA7;PSMB6;BCL2L12;EXOSC4;PSMB5;NTHL1;PSMB1;EIF4EBP1;RPL39L;NDUFA8;NQO2;PBDC1;NDUFA1;LSM3;UBE2T;OSTC;PSMC2;PIN4;SLIRP;PO…
	17beta-estradiol mouse uterus GSE38800 ligand:121	48/228	1.87764e-22	1.27976e-21	7.09721	355.051	RPL30;NDUFA13;RPL32;NDUFB11;RPL34;RPLP1;NENF;RPL9;RPL6;RPS14;RPS17;RPS16;RPS15A;RPS19;RPL18A;FTH1;RPS3;RPL35;RPLP2;RPL13;RPL38;RABAC1;RPL39;S100A10;RPL41;RPS9;RPL23;RPS5;RPL22;ATPIF1;TALDO1;RPL23A;FAM213A;CCDC80;RPS29;RPL37A;TOMM7;RPL27;RPS20;RPL26;FAU;NUPR1;RPL28;UBA52;RPS21;TPT1;RPS23;PPIC												Interleukin-6 mouse macrophage GSE411 ligand:230	54/310	4.94774e-21	3.3853e-20	5.63886	263.647	RPL34;RPLP1;COX6A1;COX7C;RPS17;FTH1;RPL37;RPS10;TMSB10;RPL21;GLRX3;RPS5;NSMCE1;NDUFC1;MRPL52;PSMA3;PSMA4;PSMA2;NDUFS5;SNRPG;NHP2;PSME2;PTMA;SF3B6;COX17;POMP;COX7A2;GLRX;UQCR10;COX5B;PSMB10;PSMB6;PRDX1;SPP1;RPS3;ROMO1;S100A10;POLR2L;RANBP1;SHFM1;NDUFA2;RPL23A;MRPL23;COX6C;ATOX1;MANF;EIF1;RPS26;TOMM7;CHMP2A;SLIRP;RPS24;NOP10;RPS23												FARSB human tf ARCHS4 coexpression	65/299	6.44885e-31	2.66609e-29	7.55126	524.935	DPY30;GPATCH4;C14ORF166;ATP5G1;MRPL32;CKS1B;PCMT1;SNRPD2;SUMO2;TIMM17A;SKP1;RFC4;GLRX3;CACYBP;MRPL47;ATP5F1;NME1;PSMA5;PSMA6;MRPS9;PSMA3;MRPL51;PSMA4;PPA2;PSMA1;PSMA2;SNRPG;NHP2;SNRPE;SNRPA1;DNAJC8;SNRPC;PFDN4;SRSF7;CDC123;RNASEH2A;NDUFB6;GTF3C6;SF3B6;POMP;TIMM10;ATP5O;MRPL13;MRPL11;PSMB6;EMG1;PSMB5;PRDX1;PSMB1;EIF4EBP1;METTL5;NDUFV2;POLR2K;MDH1;MDH2;LSM3;SPCS1;NDUFAF4;PSMC1;RPA3;UBE2T;OSTC;EIF3I…
	interleukin-15 human PBMC GSE59184 ligand:145	53/289	9.98217e-22	6.62919e-21	6.00133	290.201	RPL30;RPL32;NDUFA12;ZFAS1;RPLP1;RPL10A;RPL9;RPL6;RPS17;RPS16;SNRPD2;ALDH2;RPL35;GPX1;RPL21;RPS5;RPL22;RPS6;RPL13A;RPS3A;NSA2;RPL24;BLVRB;FAM96A;RPL27;S100A4;RPL26;UBA52;PTMA;FTL;CUTA;AP2S1;RPL14;SPP1;RPS3;HMOX1;RPL13;BTF3;RPL41;NQO2;SNHG6;RPL23A;HIGD2A;RPS26;RPS25;SPCS1;FABP5;TOMM7;ANP32B;RPS24;TPT1;RPS23;TOMM6												insulin-like growth factor-I (IGF-I) human MCF-7 cells GDS3484 ligand:14	52/288	5.08849e-21	3.39232e-20	5.87983	274.749	NDUFA13;HSPB1;DBI;ATP5G1;CKS1B;CHCHD2;PSMD7;FTH1;SEC61B;HMGN1;COX8A;RFC4;CMC2;CYBA;EDF1;ATP5F1;NME1;PSMA6;NGFRAP1;PSMA4;NDUFS6;DDIT3;CKS2;NHP2;JTB;PSME2;SNRPA1;NUPR1;PFN1;SNRPC;POMP;SEPW1;MRPL12;COX5A;PSMA7;ORC6;ATP5D;AP2S1;EIF4EBP1;S100A10;NPDC1;PPP1R14B;TMA7;EIF1;PSMC5;FABP5;UBE2S;ID1;PSMC2;ANP32B;FAU;SLIRP												ZMAT5 human tf ARCHS4 coexpression	63/299	3.58313e-29	1.44336e-27	7.23543	473.911	CCDC167;IFI27L2;NDUFA13;C11ORF31;NDUFA11;POP4;MRPS11;SRP14;USE1;TATDN3;HINT2;MED10;LINC00493;WDR83OS;MKKS;ALG14;TRAPPC2B;NDUFC1;COMMD4;MRPL53;TMEM134;NHP2;FAM96B;CHMP4A;GEMIN6;NAA38;PHPT1;SF3B5;NDUFB8;SMIM4;NDUFB7;NDUFB11;NDUFB2;ATP5I;UQCR11;TIMM10;ATP5O;MRPL57;HSD17B10;PTS;ANAPC11;PSMB6;KLC3;C19ORF70;ZNHIT1;ZNHIT3;SAP18;POLR2F;ROMO1;SCAND1;RABAC1;POLR2J;POLR2L;COA3;PET100;NDUFA2;GTF2H5;LSM7;SPCS…
	interleukin-2 mouse Cytotoxic T cell line GDS3222 ligand:214	45/210	1.88128e-21	1.21813e-20	7.23391	345.219	RPL32;RPL34;RPLP1;COX4I1;GLRX;ATP5H;RPL10A;SAT1;RPS15A;RPS19;RPL18A;RPL14;RPLP2;RPL13;RPL38;RPS27A;RPL39;RPS10;TMSB10;S100A10;RPS9;GPX4;RPL23;RPS5;RPL22;NDUFA1;RPL13A;RPL35A;RPL23A;TBCA;EIF1;RPS29;RPL27A;RPL37A;RPL27;RPS20;S100A4;RPL26;FAU;RPL28;UBA52;RPS21;RPS24;PRR13;RPS23												interleukin-2 mouse Cytotoxic T cell line GDS3222 ligand:215	61/400	1.47437e-20	9.58342e-20	4.83691	220.87	MRPS17;ANKRD37;NDUFA13;NDUFA12;PDCD5;CISD1;ETFB;COX6A1;CISD3;CKS1B;HINT1;SNRPD2;FTH1;TIMM17A;CHCHD1;GPX1;USMG5;CACYBP;CYBA;DYNLL1;SDHB;NME1;ATP5J2;PSMA5;PSMA3;PSMA4;PSMA2;NHP2;PFN1;PFDN4;PTMA;SF3B5;CDC123;FKBP2;UQCRB;NDUFB11;NDUFB3;COX17;POMP;COX7A2;AFP;MRPL12;PSMA7;EMG1;ZNHIT1;MINOS1;ATP5D;ROMO1;POLR2K;POLR2L;RANBP1;OST4;MDH2;TMA7;LSM3;MANF;SPCS1;OSTC;NOP10;LAT;TOMM5												SOX2 human tf ARCHS4 coexpression	60/299	1.26374e-26	4.727e-25	6.77432	403.974	RPL30;RPL31;RPL34;CETN2;RPLP1;HMGB3;MYL6B;ATP5G2;RPL9;COX7C;RPL6;RPS14;UBL5;SNRPD2;RPS19;SNRPD1;C14ORF2;RPL37;RPL39;C8ORF59;RPL21;RPL13A;COMMD6;ATP5J2;TMEM256;TMEM258;NDUFS5;RPL37A;CKS2;SNRPG;SNRPF;PTMA;ARL3;NDUFB4;RPS27L;NDUFB1;NEDD8;SEPW1;UQCR10;ANAPC11;ORC6;PABPN1;TCEB2;POLR2F;HES1;ROMO1;SNRPB2;RPL41;NDUFA4;SHFM1;NDUFA3;KNOP1;TMA7;RPL35A;RPS25;RPS29;RAB13;RPS20;FAU;RPS23
	17beta-estradiol mouse uterus GSE38800 ligand:123	42/184	3.25965e-21	2.05914e-20	7.82205	368.987	RPL30;RPL32;RPL34;RPLP1;NENF;RPL9;RPL6;RPS14;RPS17;RPS16;RPS15A;RPS19;RPL18A;RPS3;RPLP2;RPL13;RPL38;IGFBP7;RABAC1;RPS27A;RPL39;RPS10;RPS9;RPL41;RPL23;RPS5;RPL22;RPL13A;RPL23A;FAM213A;MYL6;CCDC80;RPS29;RPL37A;RPS20;RPL26;FAU;RPL28;RPS21;TPT1;PPIC;RPS23												interleukin-2 mouse Cytotoxic T cell line GDS3222 ligand:214	60/390	1.96993e-20	1.24923e-19	4.88275	221.548	MRPS17;ANKRD37;NDUFA12;PDCD5;CISD1;COX6A1;SRP14;CISD3;HINT1;SNRPD2;FTH1;SUMO2;TIMM17A;CHCHD1;GPX1;USMG5;CACYBP;CYBA;DYNLL1;SDHB;ATP5J2;PSMA3;PSMA4;PSMA2;NHP2;PFN1;PFDN4;SRSF7;PTMA;FKBP2;UQCRB;NDUFB3;COX17;POMP;RPS27L;COX7A2;TIMM10;AFP;MRPL12;PSMA7;EMG1;ORC6;MIEN1;ZNHIT1;ATP5D;ROMO1;POLR2K;SEC11C;POLR2L;RANBP1;OST4;MDH2;LSM3;MANF;SPCS1;OSTC;ANP32B;NOP10;LAT;TOMM5												GTF3A human tf ARCHS4 coexpression	60/299	1.26374e-26	4.727e-25	6.77432	403.974	C11ORF31;NXT1;MPG;NENF;MRPL41;BABAM1;HINT2;C9ORF16;ARL6IP4;SMIM10;GPX4;RPS6;NSMCE1;TALDO1;CYBA;C19ORF60;DOK1;DUSP23;DNAJC1;EEF1D;NDUFS3;JTB;C19ORF24;S100A4;NAA38;PFN1;AURKAIP1;ISCU;NCBP2-AS2;PRR13;RNASEH2C;HACD1;ZNF593;SSNA1;MRPS34;MRPL16;UQCR11;TMEM160;MRPL12;COX5A;MRPL57;LAGE3;PSMB10;EXOSC4;MED30;ATP5D;EIF4EBP1;SCAND1;BTF3;GADD45GIP1;RANBP1;PRELID1;SDF2L1;TRAPPC1;MRPL23;NMRAL1;DRAP1;LSM7;PXMP2;…
	interleukin-2 mouse Cytotoxic T cell line GDS3222 ligand:213	43/195	4.58714e-21	2.82874e-20	7.48788	350.665	RPL32;RPL34;RPLP1;COX4I1;GLRX;ATP5H;RPL10A;SAT1;RPS15A;RPL18A;RPL14;RPLP2;RPL13;RPL38;RPS27A;RPL39;RPS10;TMSB10;S100A10;RPS9;GPX4;RPS5;RPL22;NDUFA1;RPL13A;RPL35A;RPL23A;TBCA;EIF1;RPS29;RPL27A;RPL37A;RPL27;RPS20;SNRPE;RPL26;FAU;RPL28;UBA52;RPS21;RPS24;PRR13;RPS23												neuromedin U mouse type-2 Th cell line D10.G4.1 GDS882 ligand:22	47/243	2.16948e-20	1.34301e-19	6.3678	288.316	RPLP1;AK1;NDUFB3;UQCR11;CAPG;COX7A2;RPL10A;TXNDC17;PSMB6;RPS17;EMG1;RPS15A;SNRPD2;RPS19;RPS3;TIMM17A;TMSB10;S100A10;POLR2L;SRGN;RANBP1;RPL21;GADD45B;GLRX3;SURF2;MDH2;RPS5;CACYBP;EDF1;COX6C;MRPL21;EIF1;RPS26;PSMA6;NSA2;LSM7;UBE2S;OSTC;NHP2;SNRPE;FXYD5;NUPR1;SLIRP;PTMA;RPS24;NOP10;TPT1												COPS4 human tf ARCHS4 coexpression	60/299	1.26374e-26	4.727e-25	6.77432	403.974	MRPS17;CISD1;DPY30;SRP14;PCMT1;SUMO2;TIMM17A;SEC61B;TMEM14A;SKP1;GLRX3;DYNLT1;USMG5;CACYBP;NDUFC1;ATP5F1;RBX1;PSMA6;PSMA3;PSMA4;PPA2;PSMA1;PSMA2;NDUFS4;SNRPG;SNRPE;PFDN4;CHMP5;CDC123;BEX1;COX16;NDUFB6;GTF3C6;NDUFB5;SF3B6;POMP;NDUFB3;COX7A2;ATP5O;MRPL13;PTS;PSMB6;DGUOK;PSMB5;PSMB1;METTL5;SAP18;NDUFV2;POLR2K;DNAJC19;NDUFA6;MDH1;TTC1;FAM104B;LSM3;SPCS1;NDUFAF4;OSTC;PSMC2;TOMM5
	estriol mouse uterus GSE23241 ligand:150	49/261	1.25965e-20	7.58718e-20	6.14973	281.786	HDDC2;RPL30;NDUFA13;RPL32;RPL34;NENF;RPL10A;RPL6;RPS14;RPS17;RPS16;RPL18A;EVA1B;RPL35;RPLP2;RPL39;RPS10;RPS9;TPM2;RPS5;RPL22;RPS6;ACOT13;RPL13A;MYL6;CCDC80;RPL27;RPL26;RPL28;MYL9;UBA52;PPIC;NDUFB11;PRDX2;RPS15A;IGFBP7;RABAC1;S100A10;NPDC1;RPL23A;MRPL23;COX6C;FAM213A;RPS29;TOMM7;RPS20;FAU;RPS21;RPS23												interleukin-2 mouse Cytotoxic T cell line GDS3222 ligand:213	61/405	2.80119e-20	1.69375e-19	4.76534	214.544	ANKRD37;NDUFA13;PDCD5;CISD1;COX6A1;SRP14;CISD3;HINT1;SNRPD2;FTH1;TIMM17A;CHCHD1;USMG5;CACYBP;CYBA;DYNLL1;REXO2;SDHB;ATP5J2;PSMA5;PSMA3;PSMA4;PSMA2;NHP2;PFN1;PFDN4;SRSF7;PTMA;FKBP2;UQCRB;NDUFB3;COX17;POMP;RPS27L;COX7A2;TIMM10;AFP;MRPL12;PSMA7;MRPL20;EMG1;PSMB5;MIEN1;ZNHIT1;ATP5D;ROMO1;POLR2K;SEC11C;POLR2L;COA3;NDUFA8;RANBP1;OST4;MDH2;MANF;SPCS1;OSTC;ANP32B;NOP10;LAT;TOMM5												NFYB human tf ARCHS4 coexpression	53/299	5.07077e-21	1.8526e-19	5.75435	268.905	MRPS17;DPY30;HMGB3;TRIAP1;SRP14;C14ORF166;COX7C;MRPL32;TXNDC17;CKS1B;SNRPD1;SUMO2;SKP1;C8ORF59;RFC4;USMG5;MRPL47;RBX1;PSMA3;PSMA4;TMEM258;PSMA2;CKS2;SNRPG;FAM96A;SNRPA1;SNRPF;PFDN4;PTMA;SRSF7;ENY2;COX16;NDUFB6;GTF3C6;SF3B6;POMP;MRPL13;PSMB6;PSMB5;SNRPB2;RPL39L;DNAJC19;NDUFA4;SHFM1;KNOP1;TMA7;LSM3;LSM6;NDUFAF4;RPA3;UBE2T;OSTC;TOMM5
	nitric oxide human CD3+ T cells GDS4188 ligand:280	64/442	2.61045e-20	1.53661e-19	4.56127	205.678	NDUFA13;C11ORF31;NDUFA12;MT1X;DBI;SQRDL;SRP14;COX7C;RPL6;UBL5;MT2A;CHCHD2;UQCRFS1;SNRPD3;SEC61B;TMSB10;HMGN1;SP110;RPL22;NSMCE1;TALDO1;USMG5;ATP5F1;NME1;PSMA5;MRPL53;PSMA6;NSA2;NGFRAP1;MRPL51;PSMA4;TMEM258;NDUFS6;SNRPG;NHP2;RPL24;PSME2;FAM96A;SNRPE;PTMA;MT1E;NDUFB9;NDUFB8;GTF3C6;MRPS33;GLRX;COX7A2;PSMB10;MYL12B;PSMB4;EMG1;UBB;PSMB3;PSMB1;SERF2;NDUFA4;TBCA;COX6C;MRPL24;SOD1;RPS26;SPCS1;OSTC;TOMM6												interleukin-2 mouse Cytotoxic T cell line GDS3222 ligand:216	62/418	3.01285e-20	1.78032e-19	4.68389	210.535	MRPS17;NDUFA12;PDCD5;ETFB;COX6A1;ATP5G1;CKS1B;HINT1;SNRPD2;FTH1;SUMO2;TIMM17A;CHCHD1;GPX1;USMG5;CACYBP;DYNLL1;SDHB;ATP5J2;PSMA3;PSMA4;PSMA2;CKS2;NHP2;PSME2;PFN1;PTMA;CDC123;FKBP2;UQCRB;COX17;POMP;COX7A2;AFP;MRPL12;PSMA7;EMG1;PSMB5;MINOS1;PSMB3;ATP5D;SPP1;TCEB2;ROMO1;POLR2K;SEC11C;POLR2L;RANBP1;OST4;MDH1;MDH2;NDUFA2;TMA7;LSM3;MANF;SPCS1;UBE2S;OSTC;SELK;ANP32B;NOP10;LAT												ZNF3 human tf ARCHS4 coexpression	52/299	2.91671e-20	1.0414e-18	5.61473	252.557	IFI27L1;HDDC2;NDUFA11;PDCD5;MRPL36;HSCB;ATP5G1;RPL35;SNRPD3;CHCHD1;COA6;C17ORF89;DYNLT1;ATPIF1;CNPY2;CTU1;NDUFS6;BOLA3;RPL37A;JTB;NAA38;SNRPA1;SNRPF;SF3B5;RNASEH2C;DTYMK;SMIM4;NDUFB7;NDUFB11;NDUFB4;MRPS34;TIMM13;ATP5I;COX5B;COX5A;NPAS1;MRPL54;MRPL20;KLC3;POLR2F;GADD45GIP1;FAHD1;NDUFA3;SNF8;TBCA;MRPL23;MRPL21;SOD1;PXMP2;TOMM7;PIN4;RPS21
	estradiol human endometrium GDS3313 ligand:270	51/293	6.54665e-20	3.76796e-19	5.61412	247.991	RPL30;RPL32;RPL34;ZFAS1;RPL9;CLU;TRMT112;RPS16;RPL36AL;RPLP2;RPL38;RPL21;RPL23;RPS5;RPL22;RPS6;RPL13A;RPS3A;NSA2;RPL24;S100A4;RPL26;PTMA;PFDN5;ISCU;FTL;BEX1;C12ORF57;RPL14;RPS3;RPL13;IGFBP7;RPS27A;S100A10;SNHG8;RPL35A;SNHG6;RPL23A;FAM213A;EIF1;SOD1;RPS26;RPS25;RPS29;RPL27A;ID1;TOMM7;RPS20;FAU;RPS21;RPS23												estradiol human endothelial cells GSE29881 ligand:129	48/263	1.0784e-19	6.23073e-19	5.93093	259.025	RPL30;RPL32;NDUFB5;RPL34;COX7A2;SRP14;RPL10A;C14ORF166;RPL9;COX7C;SAT1;RPL6;MRPL32;MYL12B;RPS17;RPS16;SUMO2;RPS27A;RPL39;BTF3;LINC00493;NDUFA8;RPL21;DYNLT1;RPL23;RPS6;TMA7;RPS3A;TBCA;EIF1;RPS25;NSA2;RPS29;NDUFS4;TOMM7;FAM96A;RPL27;RPS20;SNRPF;RPL28;LINC00520;UBA52;PTMA;RPL26L1;TPT1;RPS23;FTL;SERTAD4-AS1												THAP7 human tf ARCHS4 coexpression	51/299	1.63737e-19	5.71623e-18	5.47656	236.894	UFD1L;NXT1;NDUFA11;MRPS12;NENF;MRPL41;BABAM1;CHCHD2;OGFOD2;C9ORF16;ARL6IP4;RPS10;JMJD4;GPX4;DCXR;JOSD2;DOK1;EEF1D;NDUFS6;JTB;C19ORF24;BLVRB;AURKAIP1;RNASEH2C;ZNF593;RNASEH2A;DCUN1D5;PPP1R35;SSNA1;MRPS34;MRPL12;COX5A;LAGE3;HSD17B10;PSMA7;MRPL11;RRP7A;EXOSC4;AP2S1;EIF4EBP1;SCAND1;POLR2J;POLR2L;GADD45GIP1;PRELID1;PPP1R14B;SDF2L1;CDKN2A;MDH2;MRPL23;UBE2S
	estradiol mouse uterus GSE24525 ligand:139	56/353	8.86998e-20	4.99419e-19	5.04377	221.265	HDDC2;NDUFA13;COX4I1;NENF;USE1;RPL6;HINT1;RPS19;RPL18A;PTTG1;EVA1B;RPLP2;RPL38;RPL39;RPS10;HIST1H1C;RPS9;TPM2;RPS5;RPL22;RPS6;ACOT13;RPL13A;MYL6;CCDC80;EEF1D;RPL37A;RPL24;RPL27;PHPT1;RPL28;MYL9;UBA52;PPIC;NDUFB11;POMP;PRDX2;RPS15A;IGFBP7;COX14;RABAC1;RPS27A;NPDC1;SHFM1;RPL23A;MRPL23;COX6C;FAM213A;RPS26;ACTC1;RPS29;SELM;TOMM7;FAU;RPS21;TPT1												testosterone mouse liver GSE13388 ligand:158	50/287	1.4683e-19	8.29783e-19	5.61376	243.441	RPL34;RPLP1;PDCD5;DBI;COX6A1;RPS14;HINT1;CHCHD2;RPL36AL;RPL38;RPL39;GPX1;RPL23;USMG5;RPL13A;NDUFS6;SNRPE;PTMA;ISCU;NDUFB9;UQCRB;NDUFB6;NDUFB11;RPS27L;COX7A2;COX5A;TMEM243;PABPN1;PSMB3;RPL14;RPL13;NDUFV3;RPS27A;NDUFA6;NDUFA4;NDUFA3;NDUFA1;RPL35A;COX6C;MANF;HIGD2A;SOD1;RPS26;RPS29;RPL27A;PSMC2;RPS20;NOP10;TPT1;RPS23												ZNF90 human tf ARCHS4 coexpression	48/299	2.49464e-17	8.51973e-16	5.07067	193.851	MRPS17;RNFT2;COX16;NDUFB6;RPL34;RPLP1;MRPS33;COX17;ZBTB8OS;RPS27L;UQCR10;MRPL13;MRPL57;TXNDC17;SNRPD1;METTL5;TCEB1;NDUFV3;RPL39L;C8ORF59;RPL21;CMC2;CCDC58;NDUFA3;KNOP1;TMA7;ALG14;ACOT13;RPL35A;MRPL47;CNPY2;COMMD1;COMMD6;GTF2H5;LSM3;RBX1;PSMA3;MRPL51;TMEM258;PSMA2;SNRPG;RPL24;GEMIN6;SNRPF;SLIRP;PFDN4;POLR3K;RPL26L1
	17beta-estradiol mouse uterus GSE38800 ligand:125	42/201	1.14802e-19	6.32632e-19	6.97951	304.384	RPL30;RPL32;NDUFB11;RPL34;RPLP1;NENF;RPL9;RPL6;RPS14;RPS17;RPS16;RPS19;RPL18A;FTH1;RPS3;RPL35;RPLP2;RPL13;RPL38;RABAC1;RPS10;RPL41;RPS9;RPL23;RPS5;RPL22;RPS6;RPL13A;RPL23A;FAM213A;CCDC80;RPS29;EEF1D;RPL37A;RPS20;RPL26;FAU;RPL28;UBA52;RPS21;RPS24;RPS23												17beta-estradiol human MCF-7 cells GSE5840 ligand:85	49/276	1.49999e-19	8.29783e-19	5.73883	248.742	RPL30;MRPL36;RPL10A;C14ORF166;RPL9;RPL6;PCMT1;RPS17;CHCHD2;SNRPD2;RPS9;RPL21;RPS5;RPL22;RPS6;RPS3A;DYNLL1;NME1;COX6B1;MRPL53;NSA2;TMEM258;EEF1D;PTRH2;NHP2;RPL24;RPL27;ISCU;CUTA;NDUFB9;COX7A2;HSD17B10;MYL12B;C12ORF57;TMEM243;TCEAL4;UBB;RPL14;BTF3;NDUFA4;TMA7;NDUFA1;RPL23A;RPS29;RPL27A;RAB13;RPS20;ANP32B;RPS23												TCF7L1 human tf ARCHS4 coexpression	47/299	1.2661e-16	4.14383e-15	4.93817	180.764	NDUFB4;TIMM13;DPY30;HMGB3;ATP5I;SEPW1;UQCR10;C14ORF166;COX7C;CKS1B;PSMB6;MRPL20;SNRPD1;PRDX1;POLR2F;SNRPB2;SNRPD3;POLR2I;RPL39L;RPL41;C8ORF59;RPL21;UQCC2;NDUFA4;PBDC1;SHFM1;NDUFA3;KNOP1;TMA7;TBCA;MRPS7;LSM3;ATP5J2;PSMA4;LSM6;TMEM258;BOLA3;NDUFS5;RAB13;CKS2;SNRPG;SNRPE;SNRPF;SLIRP;PFDN4;PTMA;NOP10
	Interleukin 1&Icirc;&sup2; rat insulinoma cell line GDS4332 ligand:182	49/275	1.27892e-19	6.90084e-19	5.76453	250.775	COX7B;RPL31;NDUFA12;HMGB3;DBI;ATP5G2;RPL9;UBE2L3;FTH1;HCFC1R1;RPL35;SNRPD3;RPS10;HRAS;COX8A;RPL21;RPL13A;DYNLL1;ATP5J2;SNRPG;RPL26;PFN1;PTMA;COX17;TIMM13;UQCR11;COX7A2;COX5B;PSMA7;PRDX1;SWI5;ROMO1;NDUFV3;BTF3;FIS1;COA3;PRELID1;NDUFA4;NDUFA3;MRPL27;RPL23A;COX6C;EIF1;DRAP1;UBE2S;ID1;ANP32B;NOP10;TPT1												17beta-estradiol human U2OS osteosarcoma cell line GDS1094 ligand:44	52/321	7.4724e-19	4.02581e-18	5.14956	214.932	UFD1L;RPL30;COX7B;ETFB;COX6A1;RPL9;CHCHD2;RPS19;ALDH2;C14ORF2;RPL38;RPL37;SKP1;COX8A;RPS9;DYNLT1;GSTO1;RPS5;DCXR;EDF1;LSR;PSMA3;PSMA2;RPL37A;NDUFS4;BLVRB;RPL28;PTMA;COX17;COX7A2;PTS;PRDX2;PSMB4;UBB;PRDX1;PSMB1;RPS3;POLR2F;NDUFV2;S100A10;RPL41;SDF2L1;COX6C;EIF1;TP53I3;UBE2S;RPA3;PSMC2;RGS10;IFT27;HSPA1B;TPT1												ZNF581 human tf ARCHS4 coexpression	47/299	1.2661e-16	4.14383e-15	4.93817	180.764	ZNF593;C11ORF31;NDUFB11;BRI3;SSNA1;MRPS12;TIMM13;MRPL12;MRPL34;RPL10A;COX5A;LAGE3;PQBP1;RPF1;BCL2L12;RPS17;EXOSC4;RPS19;C16ORF91;C9ORF16;AP2S1;EIF4EBP1;RPLP2;ROMO1;RPS10;BTF3;GADD45GIP1;PRELID1;RPS9;GPX4;RPS5;ATPIF1;RPL13A;HIGD2A;COPRS;RPS25;PDCL3;NSA2;RAB34;NHP2;C19ORF24;RPS20;SNRPA1;FAU;AURKAIP1;RPL28;RPS23
	Interleukin-6 mouse macrophage (SOCS3 KO) GSE411 ligand:234	54/335	1.95888e-19	1.03541e-18	5.13042	221.002	RPL34;RPLP1;COX6A1;RPL10A;SAT1;RPL6;PTMS;CKS1B;RPS17;HINT1;RPS19;FTH1;SSSCA1;RPL37;RPS10;TMSB10;HMGN1;RPL21;GPX4;GSTO1;RPS5;ATPIF1;RPS6;TALDO1;CYBA;SDHB;APOA1BP;RPL37A;CKS2;S100A4;SNRPE;RPL28;PTMA;NDUFB8;BRI3;MGST3;CAPG;MYL12B;RPS15A;PRDX1;RPL13;RPS27A;CD99;ATOX1;SOD1;RPS26;RPL27A;RGS10;ANP32B;RPS24;HSPA1B;NOP10;TPT1;RPS23												estradiol mouse uterus GSE23072 ligand:77	39/181	7.60104e-19	4.02581e-18	7.23328	301.778	NDUFA13;NNMT;RPLP1;HSPB1;RPS27L;DBI;GDPD3;ETFB;RPL9;RPS17;RPS19;UBB;SPP1;RPS3;RPL35;RPLP2;RPL13;RPS27A;RPL39;SERF2;S100A10;RPL41;GPX1;GSTO1;CACYBP;DYNLL1;MANF;MYL6;CCDC80;RPS29;ID1;RPL37A;NUPR1;RPL26;FAU;UBA52;RPS24;TPT1;RPS23												CREB3 human tf ARCHS4 coexpression	46/299	6.25987e-16	2.00699e-14	4.80704	168.281	CUTA;MAGEH1;FKBP2;PSMA7;ANAPC11;PSMB6;DGUOK;TRMT112;CHCHD2;C19ORF70;MED10;PSMB1;HCFC1R1;S100A13;AP2S1;TIMM17A;UQCRFS1;SSSCA1;SCAND1;NANS;RABAC1;EMC7;SKP1;POLR2L;WDR83OS;PRELID1;FAHD1;PMM1;MDH1;GPX4;GLRX3;RPS5;JOSD2;MRPL21;EIF1;MLLT11;MYL6;IFT43;SELM;DDIT3;EIF3I;FAM96B;AURKAIP1;PHPT1;PPIC;FTL
	insulin-like growth factor-I (IGF-I) human MCF-7 cells GDS3484 ligand:14	52/312	2.05898e-19	1.06655e-18	5.33034	229.348	CETN2;MT1X;RPL10A;ATP5G2;RPL6;HEBP1;MT2A;PSMD4;RPL36AL;RPL38;RPL37;HIST1H1C;RPS9;ATP6V0E1;RPL23;RPL22;RPL13A;RPS3A;COX6B1;NSA2;RPL24;RPL28;PTMA;PFDN5;ISCU;PRR13;FTL;CUTA;ENY2;NDUFB5;NDUFB4;RPS27L;SRI;PSMB4;RPS15A;RPL14;RPS3;RPL13;BTF3;RPL41;MDH1;RPL23A;TBCA;RPS25;TMEM59;COPS5;RPS29;RAB13;TOMM7;RPS21;HSPA1B;LAMTOR5												transforming growth factor-beta human Hepatocellular carcinoma Huh-7 cell line GDS4269 ligand:17	50/298	7.74194e-19	4.02581e-18	5.36166	223.594	UFD1L;SRP14;CLU;UBE2L3;HEBP1;FTH1;SUMO2;RPL37;RPL39;TMSB10;MKKS;TALDO1;NOSIP;CYBA;EDF1;DYNLL1;NME1;MYL6;PSMA3;NDUFS5;RPL37A;SNRPG;NDUFS3;RPL24;SNRNP25;PFN1;RPL28;UBA52;PTMA;FTL;ENY2;NDUFB11;NDUFB4;RPS27L;AFP;SRI;PSMA7;PRDX2;RPS15A;PSMB5;UBB;AP2S1;SPP1;S100A10;TMA7;PSMC5;TP53I3;UBE2S;ID1;DYNLRB1												CREM human tf ARCHS4 coexpression	45/299	3.01386e-15	8.93353e-14	4.67726	156.387	IFI27L2;NDUFA13;GTF3C6;COX17;NDUFB3;UQCR11;NEDD8;SQRDL;SRP14;PMF1;PQBP1;RPF1;PSMB6;DGUOK;CDC26;MED10;IGFLR1;SAP18;SNRPB2;SEC61B;NDUFV2;SERF2;POLR2K;OST4;ATP6V0E1;NDUFA6;PET100;GSTO1;CMC2;TREX1;NDUFA1;EIF1;RBX1;PSMA5;PSMA6;PSMA3;SPCS1;PSMA1;SELK;RGS10;PSME2;POLR3K;ISCU;NOP10;LAMTOR5
	interleukin-2 mouse Cytotoxic T cell line GDS3222 ligand:212	44/225	2.32764e-19	1.18208e-18	6.43355	276.027	RPL32;BRI3;RPL34;RPLP1;COX4I1;GLRX;ATP5H;RPL10A;SAT1;RPS15A;RPL18A;PRDX1;RPL14;RPLP2;RPL13;RPL38;RPS27A;RPL39;RPS10;S100A10;HIST1H1C;RPS9;GPX4;GSTO1;RPL22;SNHG8;RPL13A;RPL35A;RPL23A;TBCA;EIF1;RPS29;RPL27A;EIF3I;RPL27;RPS20;S100A4;SNRPE;RPL26;RPL28;RPS21;RPS24;PRR13;RPS23												interleukin-13 human esophageal epithelial cells GDS3223 ligand:205	49/291	1.49819e-18	7.63781e-18	5.37887	220.761	UFD1L;RPL30;RPL34;RPL9;MRPL32;RPL35;RPL39;TMSB10;RPL21;GPX4;CMC2;RPS5;USMG5;MRPL47;RPS3A;WFDC21P;NSA2;BOLA3;CKS2;SNRPG;RPL24;PSME2;FAM96A;RPL27;RPL26;FTL;GTF3C6;NDUFB5;COX7A2;TXN;RPS15A;UBB;RPL14;GCNT3;IGFBP7;NDUFA4;TMA7;SNHG8;SNHG6;TBCA;RPS25;UQCRQ;RPL27A;FAU;SLIRP;RPS24;RPL26L1;TPT1;CCL26												SRY human tf ARCHS4 coexpression	45/299	3.01386e-15	8.93353e-14	4.67726	156.387	ANKRD37;RPL31;NDUFB11;RPL34;NDUFB4;DPY30;SRP14;ATP5G2;COX7C;DPCD;RPS14;PRDX2;SNRPD2;RPS19;FAM162A;SUMO2;TCEB2;METTL5;ROMO1;SNRPB2;RPL37;RPS27A;C8ORF59;RPL21;SHFM1;RPL22;NDUFA2;TMA7;ACOT13;RPL13A;RPL35A;KLHDC8B;CWC15;ELP5;RPS25;SPCS1;TMEM258;RPS29;RPL27A;RPL37A;RPS20;SNRPE;SNRPF;POLR3K;RPS23
	TGF-beta human HMEC-TR mammary epithelial cell line GDS4071 ligand:245	50/303	1.60375e-18	7.98793e-18	5.25432	215.291	RPL32;RPL34;CISD1;MRPL36;C14ORF166;COX7C;CKS1B;TRMT112;MT2A;PTTG1;SNRPD1;RPL35;UQCRFS1;RPL21;RPS6;RPL13A;CACYBP;RPS3A;NME1;BOLA3;CKS2;SNRPG;NHP2;JTB;FAM96A;PTMA;MT1E;NDUFB9;CDC123;TIMM10;EMG1;BOD1;TMA7;CWC15;TBCA;MRPL21;RPS26;COPRS;SPCS1;RPS29;UBE2S;UBE2T;ID1;NDUFAF2;RPS20;ANP32B;SLIRP;HSPA1B;TOMM5;TOMM6												insulin-like growth factor-I (IGF-I) human MCF-7 cells GDS3484 ligand:13	48/280	1.58772e-18	7.93861e-18	5.49143	225.062	UFD1L;NXT1;POMP;DBI;SEPW1;MRPL12;COX5A;PSMA7;MYL12B;EMG1;ORC6;SNRPD1;RPL35;SEC61B;TMSB10;SERF2;S100A10;COA4;PPP1R14B;CMC2;TMA7;CACYBP;CYBA;EDF1;DYNLL1;MANF;NME1;RPS26;PSMA3;PSMC5;PSMA4;FABP5;UBE2S;NDUFS6;NDUFAF4;PTRH2;SNRPG;NHP2;JTB;SNRPA1;FAU;SNRPF;SLIRP;PFN1;SRSF7;POLR3K;HSPA1B;TOMM6												RAD51 human tf ARCHS4 coexpression	45/299	3.01386e-15	8.93353e-14	4.67726	156.387	DTYMK;CDC123;RNASEH2A;NUDT1;GPATCH4;TIMM10;C14ORF166;MRPL13;ATP5G1;PSMA7;UBE2L3;ANAPC11;MRPL11;CKS1B;PSMB6;SNRPD2;SNRPD1;PRDX1;EIF4EBP1;SNRPD3;NDUFV2;RPL39L;RANBP1;RFC4;CACYBP;LSM3;NME1;PSMA6;PDCL3;PSMA4;PSMA2;RPA3;UBE2T;SNRPG;NHP2;PPIH;SNRPA1;SNRPF;SNRNP25;DNAJC8;SNRPC;PTMA;SRSF7;POLR3K;TOMM5
	estradiol human endometrial cancer cells GSE56946 ligand:221	48/286	3.89265e-18	1.90226e-17	5.3513	214.52	FKBP2;FAM89B;BRI3;PPP1R35;MRPS34;COX17;HMGB3;HSPB1;SAT2;DBI;SEPW1;MRPL34;SRP14;C14ORF166;CKS1B;MRPL41;HEBP1;KLC3;RPS19;TCEAL4;PTTG1;RPL36AL;FAM162A;RPL14;RPS3;RPLP2;TCEB1;SNRPD3;SMCO4;HMGN1;RANBP1;SDF2L1;UQCC3;SHFM1;ATPIF1;RPS6;RPL13A;SOD1;RPS25;LSM7;UBE2S;INAFM1;ID1;SELK;RPL37A;CKS2;MVD;PTMA												Interleukin 1&Icirc;&sup2; rat insulinoma cell line GDS4332 ligand:184	50/307	2.83836e-18	1.3924e-17	5.17145	208.944	RPL32;RPLP1;PDCD5;CISD1;COX7C;SAT1;RPS17;CHCHD2;RPS16;RPL18A;RPL35;RPL37;RPS10;GLRX3;CACYBP;NME1;PSMA5;PSMA6;PSMA2;DDIT3;CKS2;PSME2;RPL27;UBA52;ISCU;CHMP5;NDUFB5;COX17;NDUFB1;MRPL12;PSMA7;PSMB4;RPS15A;UBB;MINOS1;BLOC1S2;PSMB1;TCEB2;IGFBP7;S100A10;NPDC1;OST4;RPL41;SOD1;RPS25;FABP5;EIF3I;TOMM7;FAU;RPS21												CHRAC1 human tf ARCHS4 coexpression	45/299	3.01386e-15	8.93353e-14	4.67726	156.387	CDC123;RNASEH2A;MRPL16;GPATCH4;MRPL13;ATP5G1;UBE2L3;MRPL11;ATP5L;CKS1B;LSM10;TRMT112;SNRPD2;PSMB3;WBSCR22;RPS3;POLR2L;BTF3;COA4;RFC4;MDH2;RPS6;ELP5;ATP5F1;LSM3;NME1;PSMA5;DPM2;PSMA3;SPCS1;PSMA1;PSMA2;UBE2T;EIF3I;PSMC2;NHP2;PSME2;SNRPA1;ANP32B;FXYD5;PFN1;SNRPC;SRSF7;TOMM5;TOMM6
	interleukin-2 mouse Cytotoxic T cell line GDS3222 ligand:203	54/358	4.20163e-18	2.01523e-17	4.73651	189.513	NDUFA13;RPL34;COX4I1;CISD1;PTMS;RPS17;RPS19;RPL18A;MYEOV2;RPLP2;RPL38;TRAPPC2L;GPX4;RPL23;RPL22;CACYBP;CYBA;DYNLL1;REXO2;MYL6;CFDP1;PSMA4;NDUFS7;JTB;PSME2;S100A4;RPL26;RPL28;UBA52;NDUFB7;NDUFB11;BRI3;SSNA1;TMEM160;NEDD8;GLRX;SEPW1;PSMB10;PABPN1;BLOC1S2;ATP5D;AP2S1;TCEB2;RABAC1;POLR2L;TMA7;SNHG6;HIGD2A;RPL27A;PIN4;FXYD5;LAMTOR4;LAT;RPS23												Interleukin-6 mouse macrophage GSE411 ligand:232	47/275	4.13655e-18	1.99167e-17	5.46488	218.741	NDUFB6;TM2D2;SF3B6;POMP;TIMM13;UQCR11;GDPD3;GLRX;ATP5O;COX6A1;COX7C;PSMB10;PSMB6;RPS17;PSMD4;UBB;PSMB3;FTH1;SPP1;HMOX1;TCEB2;POLR2F;RPL37;SEC61B;NANS;RABAC1;CD99;S100A10;COA3;RPL41;RPL21;ATPIF1;NSMCE1;DYNLL1;ATOX1;MANF;RPS26;MRPL52;PSMA6;PSMA2;UQCRQ;FAM96A;BAX;FXYD5;NOP10;PRR13;RPS23												MRPL28 human tf ARCHS4 coexpression	44/299	1.41238e-14	4.10899e-13	4.54882	145.066	NDUFB7;MPG;SSNA1;MRPS12;MRPS34;LAGE3;HSD17B10;PSMA7;MRPL11;RRP7A;MRPL41;BABAM1;CHCHD2;EXOSC4;PSMD4;LMAN2;AP2S1;EIF4EBP1;ARL6IP4;SCAND1;RPS10;GADD45GIP1;RANBP1;PRELID1;PPP1R14B;GPX4;GSTO1;MDH2;DCXR;AIP;EDF1;JOSD2;MRPL23;DRAP1;DPM2;UBE2S;NDUFS6;NHP2;C19ORF24;BAX;PFN1;AURKAIP1;PFDN6;FAM50A
	17beta-estradiol mouse uterus GDS1058 ligand:31	51/329	1.12856e-17	5.31448e-17	4.87785	190.348	RPL34;RPL10A;COX7C;SAT1;UBE2L3;HINT1;SNRPD2;RPS19;SSSCA1;RPS10;TMSB10;HMGN1;GSTO1;RPS6;SPATS2;CNPY2;NUDT16L1;DYNLL1;APOA1BP;PSMA6;PSMA3;SMDT1;JTB;PHPT1;NDUFB9;UQCRB;NDUFB11;NDUFB5;NDUFB2;UQCR11;COX5B;MYL12B;ANAPC11;UBB;PSMB3;RPL13;TCEB2;RABAC1;CD99;S100A10;BTF3;COA3;NDUFA7;NDUFA2;ATOX1;COL3A1;UQCRQ;RPL27A;TOMM7;ANP32B;RPS23												Interleukin 1&Icirc;&sup2; rat insulinoma cell line GDS4332 ligand:191	50/323	2.52363e-17	1.19299e-16	4.86425	185.903	RPL32;PDCD5;CISD1;RPL9;ATP5G1;RPS14;RPS17;RPS16;RPS19;RPL36AL;RPL37;GLRX3;RPL23;RPS6;RPL13A;CACYBP;CNPY2;EDF1;RPS3A;SDHB;PSMA6;NDUFS7;DDIT3;PSME2;RPL26;PFDN5;CHMP5;CUTA;NDUFB5;POMP;NDUFB2;PSMB10;PSMB4;RPS15A;PRDX1;TCEB2;IGFBP7;EMC7;NDUFV2;NPDC1;OST4;RPL23A;SOD1;RPS25;TMEM59;EIF3I;ID1;TOMM7;RPS20;RPS21												MLX human tf ARCHS4 coexpression	43/299	6.43963e-14	1.77485e-12	4.4217	134.304	MRPS17;POMP;MRPL17;MRPL14;MRPL36;GLRX;TXN;SQRDL;MRPL12;CISD3;MRPL11;LSM10;PSMB6;POLD4;EMG1;PSMB5;AIFM2;EIF4EBP1;TIMM17A;S100A10;COA4;JMJD4;PRELID1;ATP6V0E1;GSTO1;MDH2;TALDO1;JOSD2;MRPS7;MRPL24;MANF;NME1;PSMA5;NUDT22;PSMA3;SPCS1;OSTC;EIF3I;PSMC2;SNRPC;PRR13;PPIC;FTL
	transforming growth factor-beta human fibroblasts GDS4574 ligand:18	43/238	1.34423e-17	6.21706e-17	5.82356	226.234	NDUFA11;NDUFB6;RPL34;RPLP1;SRP14;RPL10A;RPL9;RPS14;RPS16;SNRPD2;RPS19;UBB;TCEAL3;FTH1;PRDX1;RPL35;RPL13;RPL39;TMSB10;CD99;RPL41;RPS9;RPL21;RPL23;RPS5;RPS6;RPL13A;RPS3A;RPL23A;RPS25;NGFRAP1;RAB13;CKS2;RPL27;S100A4;RPL28;UBA52;RPS21;PTMA;PFDN5;HSPA1B;TPT1;FTL												17beta-estradiol human MCF-7 cells GSE5840 ligand:83	49/312	2.89939e-17	1.34615e-16	4.94391	188.261	RET;HDDC2;RPL30;COX7B;NXT1;RPL34;MRPL36;MRPL32;CKS1B;SNRPD2;MYEOV2;RFC4;CMC2;USMG5;DYNLL1;NME1;PSMA6;PTRH2;CKS2;SNRPG;NHP2;PSME2;BLVRB;RPL27;RPL26;SNRPF;SRSF7;SF3B5;NDUFB9;MRPL14;ORC6;MINOS1;PRDX1;RPS3;COA4;NDUFA4;COX6C;FAM213A;RPS26;FABP5;RPS29;RPA3;UBE2T;NDUFAF2;FAU;SLIRP;TOMM5;TPT1;TOMM6												ZNF622 human tf ARCHS4 coexpression	43/299	6.43963e-14	1.77485e-12	4.4217	134.304	DCUN1D5;SSNA1;MRPS12;GPATCH4;MRPL12;HSD17B10;PSMA7;PQBP1;BABAM1;PSMB6;EXOSC4;PSMD4;FTH1;PRDX1;MED10;C16ORF91;LMAN2;PSMB1;WBSCR22;AP2S1;EIF4EBP1;TIMM17A;SCAND1;NANS;EMC7;PRELID1;GLRX3;GSTO1;NOSIP;SDHB;EIF1;DPM2;PSMA2;PSMC1;PSMC2;NHP2;SMS;C19ORF24;AURKAIP1;ITPA;NCBP2-AS2;PPIC;FTL
	interleukin-12 human PBMC peripheral blood mononuclear cells GDS3498 ligand:197	45/262	1.77936e-17	8.08515e-17	5.48544	211.561	EIF3J-AS1;RPL30;ZFAS1;SF3B6;SAT2;SRP14;RPL10A;RPL6;C12ORF57;HINT1;RPS16;HINT2;TCEAL3;FAM162A;H2AFJ;RPL14;RPL35;LOC100506844;RPL37;RPS27A;LINC00152;C8ORF59;RPL21;RPS5;CMC1;RPS6;NSMCE1;RPL35A;SNHG6;RPS3A;TMEM42;COMMD6;PTRHD1;RPS25;TMEM256;DNAJC1;PNKD;RAB34;RPL24;FAM96A;RPL27;FXYD5;FAU;RPL28;RPS24												17beta-estradiol mouse mammary gland GSE6931 ligand:87	41/229	1.08104e-16	4.93107e-16	5.74562	211.229	NDUFB9;NDUFB8;UQCRB;NDUFB6;NDUFB5;RPL34;COX17;NDUFB3;UQCR11;COX7A2;DBI;UQCR10;ETFB;ATP5O;COX5B;COX6A1;COX7C;MYL12B;HINT1;UBB;MINOS1;PRDX1;S100A13;ROMO1;TMSB10;RPL41;NDUFA7;TRAPPC2L;GLRX3;MDH2;RPS6;TALDO1;USMG5;ACYP2;SDHB;SMDT1;UQCRQ;NDUFS6;NDUFS5;NDUFS3;JTB												NUFIP1 human tf ARCHS4 coexpression	43/299	6.43963e-14	1.77485e-12	4.4217	134.304	CDC123;ENY2;COX16;GTF3C6;SF3B6;POMP;GPATCH4;C14ORF166;MRPL13;RPF1;CKS1B;EMG1;PSMB5;SNRPD1;PRDX1;SUMO2;SNRPB2;SNRPD3;RPL39L;GLRX3;SHFM1;KNOP1;LSM3;NME1;PDCL3;NSA2;PSMA3;PSMA4;LSM6;PSMA2;UBE2T;PSMC2;SNRPG;NHP2;SNRPE;SNRPA1;SNRPF;SNRNP25;SLIRP;SNRPC;PFDN4;SRSF7;TOMM5
	Interleukin 1&Icirc;&sup2; rat insulinoma cell line (Pdx1 overexpression) GDS4332 ligand:194	46/274	1.95192e-17	8.71635e-17	5.34115	205.502	RPL32;NDUFB6;MRPS33;NDUFB4;PDCD5;COX7A2;TRIAP1;RPL10A;RPL9;RPL6;RPS14;UCHL1;CHCHD2;RPS16;RPS15A;UBB;PRDX1;SWI5;PSMB1;MED31;SUMO2;TIMM17A;ROMO1;RPL37;SKP1;FIS1;COA3;RPS9;RPL21;MDH1;NDUFA4;RPS6;MRPL27;DYNLL1;COX6C;SOD1;RPS26;EEPD1;UBE2S;ID1;RPS20;RPL26;RPS21;PTMA;RPS23;TOMM6												EPO human CD34+ derived erythoblast GDS4557 ligand:165	49/325	1.58657e-16	6.99168e-16	4.70781	171.269	SAT1;HEBP1;TRMT112;PTTG1;RPL36AL;C14ORF2;H2AFJ;SUMO2;UQCRFS1;HIST1H1C;RFC4;GSTO1;CMC2;MRPL47;RBX1;PSMA6;PSMA4;CKS2;SNRPG;FAM96B;BLVRB;PTMA;FTL;CHMP5;NDUFB9;BEX1;POMP;RPS27L;TXN;TMEM70;PSMB4;ORC6;BLOC1S2;PSMB1;HMOX1;NDUFV2;LINC00152;PET100;AKR1C1;SS18L2;MRPL27;AKR1C3;CWC15;UBE2S;UBE2T;SELK;ANP32B;HSPA1B;NOP10												ZIC5 human tf ARCHS4 coexpression	42/299	2.85524e-13	7.47596e-12	4.29588	124.084	NDUFB4;POMP;DPY30;HMGB3;GPATCH4;UQCR10;C14ORF166;COX7C;CKS1B;MRPL20;UBL5;PSMD7;RPS19;SNRPD1;SNRPB2;SNRPD3;RPL39L;C8ORF59;RFC4;RPL21;PET100;NDUFA4;SHFM1;KNOP1;TMA7;RPL35A;LSM3;ATP5J2;MRPL51;PSMA4;LSM6;TMEM258;NDUFS5;CKS2;SNRPG;SNRPE;SNRPF;SLIRP;SNRPC;PFDN4;PTMA;NOP10
	Interleukin-1 human epidermal keratinocyte GDS3011 ligand:227	46/277	3.02683e-17	1.32873e-16	5.27095	200.488	RPL34;RPLP1;HSPB1;NDUFB1;COX7A2;C14ORF166;RPS17;CHCHD2;RPS16;PSMB5;RPS19;C14ORF2;FAM162A;PRDX1;RPS3;RPL35;RPL13;RPL38;POLR2J;S100A10;BTF3;WDR83OS;RPL41;RPL21;MDH2;DCXR;TMA7;RPS3A;COX6C;REXO2;NME1;RPS26;PSMC5;NGFRAP1;SPCS1;FABP5;RPS29;ID1;RPL37A;RPS20;RPL26;NUPR1;DYNLRB1;RPS24;TPT1;FTL												Interleukin 1&Icirc;&sup2; rat insulinoma cell line GDS4332 ligand:186	49/325	1.58657e-16	6.99168e-16	4.70781	171.269	RPL32;FAM89B;PDCD5;SAT1;RPS17;RPS16;RPL18A;RPL36AL;H2AFJ;FTH1;RPL35;SNRPD3;HMGN1;GLRX3;CACYBP;NME1;PSMA5;PSMA6;PSMA2;DDIT3;PSME2;S100A4;ISCU;NDUFB9;MRPS34;POMP;ATP5H;MRPL12;PSMA7;PSMB10;PSMB4;RPS15A;UBB;PSMB1;TCEB2;NDUFV2;NPDC1;OST4;RPL41;SOD1;PSMC5;FABP5;UBE2S;PSMC1;EIF3I;PSMC2;RPS20;FAU;RPS21												TAX1BP1 human tf ARCHS4 coexpression	42/299	2.85524e-13	7.47596e-12	4.29588	124.084	DCUN1D5;CETN2;SF3B6;POMP;DPY30;SRP14;MRPL13;UBE2L3;MYL12B;PTTG1;PRDX1;WBSCR22;SAP18;COX14;SEC61B;ATP6V1E1;POLR2K;SKP1;S100A10;ATP6V0E1;MDH1;DYNLT1;BOD1;NDUFA4;USMG5;MRPL47;DYNLL1;LSM3;RBX1;PSMA5;PSMA6;PDCL3;TMEM59;PSMA3;PSMA4;PSMA2;OSTC;SELK;NIT2;RPL26L1;PPIC;CHMP5
	estradiol mouse uterus GSE23072 ligand:78	59/442	4.25313e-17	1.83594e-16	4.1195	155.29	RPL30;NDUFA13;NENF;COX6A1;SRP14;TXNDC17;PTMS;HINT1;CHCHD2;PTTG1;FTH1;SEC61B;RPL39;SIL1;CHCHD1;COX8A;SRGN;CBR1;TPM2;RPS6;TALDO1;USMG5;CNPY2;DYNLL1;PTGR1;PSMA5;MRPL51;CCDC80;FAM96B;BLVRB;RPL27;MYL9;PTMA;PPIC;NDUFB11;UQCR10;COX5A;MYL12B;PRDX2;PSMB4;RPS15A;IGFBP7;S100A10;NPDC1;COA3;NDUFA8;RANBP1;MDH2;NDUFA4;SHFM1;UPF3A;RPL23A;COX6C;ACTC1;ID1;SELK;CDK2AP2;IFT27;TPT1												17beta-estradiol human U2OS osteosarcoma cell line GDS1094 ligand:45	49/332	3.81164e-16	1.65171e-15	4.58967	162.948	UFD1L;RPLP1;MT1X;ETFB;SRP14;MT2A;CHCHD2;PTTG1;ALDH2;RPL36AL;SKP1;COX8A;DYNLT1;GSTO1;DCXR;EDF1;LSR;DYNLL1;ATP5J2;MYL6;PSMA3;PSMA2;RPL37A;SNRPG;BLVRB;PPIH;PTMA;ARL3;COX17;SEPW1;COX5A;PTS;PRDX2;UBB;RPL41;SDF2L1;NDUFA6;MDH1;SHFM1;RPL23A;TBCA;COX6C;TP53I3;UBE2S;RPL27A;PSMC2;RGS10;IFT27;HSPA1B												ZNF428 human tf ARCHS4 coexpression	42/299	2.85524e-13	7.47596e-12	4.29588	124.084	CUTA;RNFT2;COX7B;FKBP2;NDUFA12;MRPS33;ARL3;COX4I1;SAT2;COX7A2;SEPW1;COX7C;TXNDC17;UBL5;UCHL1;CHCHD2;RPS19;C14ORF2;HCFC1R1;IGFLR1;RPLP2;RPL13;TCEB2;UQCRFS1;ROMO1;RPL37;SCAND1;NDUFV3;POLR2I;TMSB10;LINC00493;SPATS2;TMA7;RPL35A;SNF8;COX6B1;GAP43;DNAJC30;NDUFS6;RPL37A;SNRNP25;RPL28
	17beta-estradiol rat ischemic cerebral cortex GDS2311 ligand:263	40/215	6.42058e-17	2.72612e-16	6.01768	224.366	NDUFB9;FKBP2;MGST3;COX4I1;NDUFB4;NDUFB2;MYL6B;UQCR11;SEPW1;ATP5H;COX6A1;RPL9;NRGN;RPS14;MT2A;RPS16;RPS15A;PSMB5;SNRPD2;RPL36AL;ENSA;RPS3;NDUFV3;RPS10;COX8A;NDUFA8;MDH1;GPX4;MDH2;RPL22;DYNLL1;RPS26;RPS25;TMEM59;TAGLN3;FAU;DYNLRB1;UBA52;RPS21;RPS24												estrogen mouse left lung from ovariectomized animals GDS960 ligand:51	46/298	5.49158e-16	2.34067e-15	4.82637	169.59	NDUFA13;NDUFB8;UQCRB;PCOLCE2;NDUFB11;COX4I1;SEPW1;USE1;LAGE3;CHCHD2;RPS15A;ALDH2;PABPN1;MINOS1;PRDX1;SWI5;RPS3;TIMM17A;NDUFV3;RPL39;SRGN;NDUFA7;GPX1;RPL21;NDUFA4;RPL23;RPS5;RPL13A;RPL35A;CYBA;RPL23A;COX6C;EIF1;MYL6;COL3A1;ACTC1;RPS29;NDUFS3;RPL27;SNRPE;FAU;DYNLRB1;DNAJC8;PFN1;PTMA;TOMM6												OTX1 human tf ARCHS4 coexpression	41/299	1.23051e-12	2.92898e-11	4.17135	114.393	RPL30;RPL31;RPL34;RPLP1;ARL3;MYL6B;NEDD8;SRP14;ATP5G2;RPL9;COX7C;DPCD;RPL6;PRDX2;UBL5;RPS19;C14ORF2;RPLP2;RPL13;POLR2F;ROMO1;RPL37;RPS10;RPL41;RPL21;PET100;NDUFA4;SHFM1;NDUFA2;RPL13A;RPL35A;KLHDC8B;CWC15;TBCA;COMMD6;TMEM256;PITHD1;RPL37A;RPS20;RPL26;TOMM6
	calcium(2+) mouse blastocyst GDS3293 ligand:281	40/223	2.40407e-16	1.00428e-15	5.7522	206.873	BEX1;PDCD5;PQBP1;RPS17;CHCHD2;RPS15A;PSMB5;MED10;ATP5D;WBSCR22;TIMM17A;RPLP2;RPL13;TCEB1;SCAND1;RPS10;RPL39L;RPS9;RPL21;GLRX3;RPS5;TMA7;TALDO1;RPL13A;RPL35A;SNHG6;RPL23A;COX6C;MYL6;SPCS1;RPS29;RPL37A;RPL27;RPS21;PTMA;RPS24;HSPA1B;TOMM5;NOP10;RPS23												interleukin-2 mouse Cytotoxic T cell line GDS3222 ligand:212	52/375	6.72712e-16	2.82105e-15	4.27643	149.398	MRPS17;ANKRD37;ETFB;COX6A1;SRP14;CISD3;RPL6;SNRPD2;FTH1;TIMM17A;CHCHD1;USMG5;CACYBP;CYBA;DYNLL1;REXO2;SDHB;ATP5J2;PSMA3;PSMA4;PSMA2;NHP2;PFN1;PFDN4;PTMA;FKBP2;UQCRB;COX17;POMP;COX7A2;TIMM10;AFP;MRPL12;PSMA7;EMG1;ZNHIT1;MIEN1;ROMO1;POLR2K;POLR2L;RANBP1;OST4;MDH2;MANF;SPCS1;ACTC1;OSTC;SELK;FXYD5;TOMM5;NOP10;LAT												MSX1 human tf ARCHS4 coexpression	41/299	1.23051e-12	2.92898e-11	4.17135	114.393	CCDC167;RPL30;ANKRD37;RPL31;RPL34;RPLP1;NDUFB3;C15ORF40;RPS27L;UQCR10;RPL9;RPS14;UBL5;ORC6;C14ORF2;TCEB2;HES1;ROMO1;RPL37;NDUFV3;LINC00493;RPL41;RPL21;PET100;CMC2;SHFM1;NDUFA3;TMA7;ALG14;RPL13A;RPL35A;NDUFC1;RPL23A;COMMD6;COMMD4;COX6B1;TMEM258;SELK;RPL37A;RPS20;GEMIN6
	interleukin-12 mouse CD8 T cells GSE72791 ligand:236	57/432	2.51977e-16	1.0359e-15	4.05498	145.644	DPY30;HMGB3;CKS1B;CHCHD2;SNRPD2;MED10;TALDO1;CACYBP;CYBA;COMMD1;NUDT16L1;ATP5F1;SDHB;ATP5J2;SMDT1;FAM96A;S100A4;NAA38;SNRNP25;AURKAIP1;PFDN6;NDUFB6;ANP32A;NDUFB5;SSNA1;NEDD8;PSMB10;PSMB4;EMG1;PSMB5;MED30;PRDX1;SWI5;AP2S1;TCEB2;ROMO1;NDUFV3;RABAC1;NDUFV2;BTF3;PRELID1;MDH1;NDUFA3;SNHG6;EIF1;SOD1;EIF3I;RPA3;PSMC2;SELK;FXYD5;ANP32B;DYNLRB1;HSPA1B;NOP10;LAT;LAMTOR5												Anti-Mullerian hormone rat ovary GDS3199 ligand:249	50/357	1.64837e-15	6.8028e-15	4.31779	146.973	MRPS17;RPL32;PDCD5;CISD1;SRP14;RPL9;USE1;EVA1B;MYEOV2;RPL38;SEC61B;GPX1;GLRX3;GSTO1;RPS5;RPL22;RPL13A;CACYBP;COMMD1;ATP5J2;PSMA6;NGFRAP1;SNRPF;DNAJC8;PRR13;CHMP5;NDUFB9;UQCRB;NDUFB5;NDUFB3;PRDX2;RPS15A;UBB;MINOS1;SAP18;IGFBP7;RPL41;MDH1;NDUFA1;RPL23A;TBCA;RPS25;COL3A1;SPCS1;RPS29;EIF3I;SELK;ANP32B;RPS21;RPS23												FOXD3 human tf ARCHS4 coexpression	41/299	1.23051e-12	2.92898e-11	4.17135	114.393	TIMM13;HMGB3;GPATCH4;C14ORF166;CKS1B;BCL2L12;MRPL20;TRMT112;PSMD7;SNRPD2;SNRPD1;PRDX1;EIF4EBP1;SNRPD3;RPS10;RPL39L;RANBP1;RFC4;SHFM1;KNOP1;TMA7;LSM3;MANF;NME1;PSMA4;TMEM258;PSMA2;UBE2S;NDUFS5;RAB13;CKS2;TOMM7;SNRPG;NHP2;SNRPE;SNRPF;SLIRP;PFDN4;PTMA;TOMM5;NOP10
	17beta-estradiol mouse uterus GDS1058 ligand:37	41/237	3.79418e-16	1.53546e-15	5.50879	195.606	NDUFB8;RPL34;RPLP1;POMP;TIMM13;COX7A2;COX6A1;ANAPC11;PTMS;CKS1B;HINT1;SNRPD2;RPS3;RPL13;TCEB2;RPL37;RPS27A;CD99;S100A10;HMGN1;BTF3;RPL41;ATPIF1;RPS6;USMG5;RPL13A;NDUFC1;DYNLL1;SDHB;MANF;ACTC1;UBE2S;RPL37A;CKS2;SNRPG;ANP32B;RPL28;PTMA;RPS24;TPT1;RPS23												progesterone rat ovary GDS2783 ligand:275	55/432	4.07777e-15	1.65659e-14	3.88055	128.575	RPL30;COX4I1;CETN2;DBI;RPL10A;ATP5G2;SAT1;MRPL32;MT2A;UCHL1;PTTG1;FTH1;SUMO2;RPL37;TMSB10;SKP1;RPS9;RPL21;GLRX3;RPS5;COMMD3;CACYBP;NSA2;PSMA3;PSMA1;SNRPG;FAM96A;RPL27;SNRPF;PTMA;PFDN5;ENY2;DCUN1D5;SF3B6;NDUFB4;MYL12B;RPS15A;PRDX1;PSMB1;RPL14;RPS3;POLR2K;S100A10;BTF3;TMA7;RPL23A;TBCA;EIF1;RPS26;RPS25;COL3A1;EIF3I;ANP32B;RPS21;TPT1												ZNF503 human tf ARCHS4 coexpression	41/299	1.23051e-12	2.92898e-11	4.17135	114.393	CCDC167;RPL30;RPL32;NDUFA11;RPL31;RPLP1;ATP5G2;RPL9;ANAPC11;PTMS;UBL5;RPS17;SNRPD2;PABPN1;C14ORF2;RPL35;RPLP2;TCEB2;POLR2F;HES1;RPL37;RPL39;RPS10;POLR2L;COX8A;RPL41;CDKN2A;SHFM1;RPL22;TMA7;RPL13A;RPL35A;ATP5J2;CTU1;TMEM256;UBE2S;RPL37A;RAB13;ANP32B;FAU;UBA52
	growth hormone mouse 3T3-F442A adipocytes GDS1489 ligand:12	48/322	5.15351e-16	2.05348e-15	4.6394	163.315	COX7B;NNMT;RPL34;RPLP1;NDUFB3;DBI;ETFB;RPL10A;HSD17B10;RPL6;POLD4;RPS17;RPS15A;RPS19;PRDX1;S100A13;SPP1;RPS3;EIF4EBP1;TIMM17A;RPL13;SSSCA1;RPL37;RPS27A;RPS10;RPL21;MDH2;RPS5;TALDO1;RPL13A;RPL23A;COX6C;FAM213A;HIGD2A;RPS26;PSMA5;PSMA6;PSMA3;COL3A1;PSMA1;PSMA2;RPL27A;PSMC2;TOMM7;NDUFS3;PSME2;S100A4;RPS23												17beta-estradiol rat ischemic cerebral cortex GDS2311 ligand:263	51/385	8.48076e-15	3.39231e-14	4.04801	131.16	RPL30;HSPB1;ATP5G2;RPL6;TXN2;RPS19;FTH1;TIMM17A;RPL35;RPLP2;RPL21;RPL23;RPS5;RPS6;RPL13A;NME1;PSMA6;NGFRAP1;NDUFS7;DDIT3;NDUFS5;RPL24;RPL27;RPL26;AURKAIP1;NDUFB3;POMP;NEDD8;COX7A2;ATP5O;COX5A;PRDX2;PSMB4;UBB;PRDX1;RPL14;HMOX1;TCEB2;RABAC1;RPS27A;NDUFV2;PET100;NDUFA4;NDUFA3;SOD1;PSMC5;RPS29;PSMC1;RPL27A;HSPA1B;TPT1												MRRF human tf ARCHS4 coexpression	41/299	1.23051e-12	2.92898e-11	4.17135	114.393	MRPS17;POP5;CDC123;ENY2;SF3B6;MRPL13;ATP5G1;C12ORF65;CKS1B;ALKBH2;EMG1;PSMB5;SNRPD1;CDC26;TIMM17A;TCEB1;ALG14;SETMAR;ATP5F1;MRPS5;GTF2H5;LSM3;NME1;PSMA5;PSMA6;PSMA3;MRPL51;PSMA4;SPCS1;PPA2;PSMA1;PSMA2;PTRH2;UBE2T;OSTC;EIF3I;SNRPG;GEMIN6;SRSF7;POLR3K;TOMM5
	leptin mouse liver GDS3653 ligand:277	44/277	8.19117e-16	3.21441e-15	4.9841	173.139	NDUFA13;ANAPC16;MGST3;RPLP1;RPS27L;GLRX;UQCR10;COX5B;RPL9;COX7C;ATP5G1;HSD17B10;RPS14;RPS17;UBB;FTH1;SPP1;RPL35;ATP6V1E1;COA6;COA5;HIST1H1C;CBR1;PRELID1;RPL41;NDUFA7;GPX1;NDUFA4;BHMT2;NDUFA3;ATPIF1;NDUFA2;NDUFA1;TALDO1;ACOT13;MRPL23;COX6B1;HIGD2A;NDUFS6;RPL37A;PGP;RPL27;FAU;ISCU												estradiol mouse uterus GSE56423 ligand:93	40/249	1.16704e-14	4.59741e-14	5.02974	161.363	HDDC2;NDUFA13;RPL32;RPL34;COX4I1;UQCR10;TIMM10;NENF;COX6A1;PSMA7;PRDX2;RPL18A;H2AFJ;RPS3;SPP1;RPL35;RPL38;IGFBP7;RABAC1;RPS27A;RPL39;RPS10;COX8A;SRGN;RPL41;GSTO1;RPL13A;COX6C;RPS26;RPS25;COL3A1;CCDC80;RPS29;RPL37A;SNRPG;RPL26;FAU;RPL28;UBA52;TPT1												HMGB1 human tf ARCHS4 coexpression	41/299	1.23051e-12	2.92898e-11	4.17135	114.393	CDC123;ENY2;RNASEH2A;COX16;GTF3C6;POMP;HMGB3;C14ORF166;MRPL13;CKS1B;PSMB6;PSMB5;PTTG1;SNRPD1;SUMO2;SNRPD3;RPL39L;DNAJC19;RFC4;KNOP1;CACYBP;LSM3;NME1;RBX1;PSMA3;PSMA4;FABP5;PSMA2;NDUFAF4;RPA3;UBE2T;CKS2;SNRPG;FAM96A;SNRPE;SNRPA1;SNRPF;PFDN4;PTMA;SRSF7;TOMM5
	interleukin-2 mouse Cytotoxic T cell line GDS3222 ligand:210	37/200	1.15331e-15	4.45832e-15	5.95523	204.837	CUTA;RPL34;COX4I1;DBI;GLRX;SEPW1;ATP5H;CKS1B;RPS17;RPL18A;RPL36AL;FTH1;RPLP2;RPL38;RABAC1;RPL39;RPS10;TMSB10;S100A10;GPX4;GSTO1;RPS5;NDUFA1;CYBA;COX6C;SOD1;RPS25;MYL6;RPS29;SNRPG;FAU;PFN1;RPL28;RPS21;PTMA;RPS23;TOMM6												testosterone mouse prostate (following castration) GDS2562 ligand:54	42/278	2.25276e-14	8.74206e-14	4.68332	147.169	FKBP2;NDUFB11;NDUFB5;MRPS12;UQCR11;COX7A2;DBI;ATP5O;COX5B;COX6A1;COX7C;CKS1B;HINT1;PSMB3;PRDX1;TCEB2;SEC61B;NANS;HMGN1;POLR2L;RPL41;NDUFA7;TRAPPC1;GLRX3;MDH2;TAF10;USMG5;RPL13A;NDUFC1;DYNLL1;MANF;RPS26;COL3A1;SMDT1;ACTC1;UQCRQ;NDUFS6;OSTC;NDUFS5;CKS2;NHP2;JTB												MXD3 human tf ARCHS4 coexpression	40/299	5.15186e-12	1.17298e-10	4.04808	105.216	RNASEH2C;RPL32;RPLP1;NENF;COX5B;ANAPC11;MRPL11;CKS1B;TRMT112;RPS19;POLR2F;RPL38;RPL37;CHCHD1;SERF2;POLR2L;GADD45GIP1;RANBP1;PRELID1;UQCC2;NDUFA3;TAF10;NDUFA2;TMA7;CYBA;RPL23A;LSM3;NME1;ATP5J2;MRPL52;CTU1;TMEM258;UBE2S;UQCRQ;NDUFS6;CKS2;SNRPG;SNRPF;RPL28;UBA52
	retinoic acid mouse CD4+ T cells pooled from spleen and mesenteric/peripheral lymph nodes GDS3840 ligand:73	36/197	4.2045e-15	1.60142e-14	5.85882	193.942	RPL32;SEPW1;RPL10A;RPL9;SAT1;RPL6;RPS15A;RPL18A;FTH1;EIF4EBP1;RPLP2;RPL13;RPL38;RPS27A;RPS10;SRGN;RPL23;RPS5;RPL13A;RPL35A;RPL23A;EIF1;NME1;RPS26;FABP5;RPS29;RPL24;BAX;RPL27;RPS20;RPL28;UBA52;RPS21;RPS24;TPT1;RPS23												17beta-estradiol human U2OS osteosarcoma cell line GDS1094 ligand:46	45/317	2.68867e-14	1.02802e-13	4.3636	136.35	UFD1L;RPLP1;ARL3;COX4I1;COX17;HSPB1;ETFB;PTS;MYL12B;CHCHD2;RPS16;PTTG1;UBB;C14ORF2;RPS3;UQCRFS1;RPL38;TCEB1;SEC61B;RPS27A;RPS10;COX8A;RPL41;MDH1;DYNLT1;GSTO1;NDUFA4;SHFM1;RPL22;TALDO1;RPL23A;COX6C;EIF1;MYL6;PSMA3;PSMA1;PSMA2;UBE2S;PSMC2;CKS2;SNRPG;RGS10;BLVRB;RPS21;PTMA												ZNF48 human tf ARCHS4 coexpression	40/299	5.15186e-12	1.17298e-10	4.04808	105.216	CUTA;C11ORF31;ARL3;TIMM13;NEDD8;ATP5G2;COX7C;PTMS;BCL2L12;PAGR1;UBL5;RPS17;UCHL1;RPS15A;RPS19;PABPN1;RPL35;RPL13;RPL37;RPS27A;RPS10;CHCHD1;NPDC1;RPS9;CENPW;NDUFA4;RPL13A;RPL35A;KLHDC8B;RPS29;UBE2S;NDUFS6;RPL37A;RPL27;RPS20;RPL26;SNRPF;SLIRP;PFDN6;RPS23
	Growth hormone mouse Adipocytes GDS1489 ligand:171	50/368	5.65961e-15	2.1244e-14	4.16601	136.668	RPL34;RPLP1;DBI;ETFB;RPL10A;RPL6;RPS17;ALDH2;TIMM17A;SSSCA1;RPL37;RPL21;RPS5;RPS6;TALDO1;RPL13A;NDUFC1;PSMA5;PSMA6;TMEM134;NSA2;NDUFS5;RPL37A;NDUFS3;NUPR1;RPL28;PTMA;BRI3;MRPS34;TIMM13;UQCR11;HSD17B10;DGUOK;POLD4;RPS15A;PRDX1;SPP1;RPS3;EIF4EBP1;RPL13;RPS27A;POLR2L;RPL23A;EIF1;HIGD2A;RPS26;COL3A1;PSMC2;TOMM7;CDK2AP2												Interleukin-1 human epidermal keratinocyte GDS3011 ligand:227	45/323	5.36519e-14	2.02166e-13	4.26807	130.416	RPL30;RPL32;MT1X;SQRDL;COX6A1;SAT1;RPL6;TYMP;RPS14;MT2A;HINT1;RPS15A;UBB;FTH1;RPL37;RPS27A;RPL39;TMSB10;COX8A;S100A2;GPX4;GSTO1;NDUFA4;AKR1C1;RPL23A;EIF1;PSMA6;TMEM59;MYL6;PPA2;UBE2S;RPL27A;NDUFS5;RPL24;PSME2;RPL27;ANP32B;FAU;PFN1;RPL28;UBA52;RPS21;NOP10;MT1E;RPS23												NOC4L human tf ARCHS4 coexpression	40/299	5.15186e-12	1.17298e-10	4.04808	105.216	SF3B5;DTYMK;ZNF593;RNASEH2A;SSNA1;MRPS12;MRPS34;MRPL12;PSMA7;RRP7A;MRPL41;BCL2L12;CHCHD2;HINT2;EXOSC4;LMAN2;AP2S1;EIF4EBP1;ARL6IP4;SSSCA1;SCAND1;GADD45GIP1;JMJD4;RANBP1;PRELID1;SDF2L1;GPX4;MDH2;TRAPPC2B;DRAP1;DPM2;LSM7;UBE2S;NDUFS6;INAFM1;NHP2;PSMG4;C19ORF24;PFN1;AURKAIP1
	estradiol human endometrial cancer cells GSE56946 ligand:217	39/236	9.67475e-15	3.57966e-14	5.19882	167.762	C11ORF31;BRI3;PPP1R35;RPLP1;MRPS34;HMGB3;HSPB1;SAT2;SEPW1;MRPL34;SRP14;CKS1B;HEBP1;RPS14;RPS16;PSMB5;RPL18A;PTTG1;FAM162A;SMCO4;RPS27A;SERF2;RANBP1;RPL41;PPP1R14B;RPL21;CDKN2A;RPS6;CNPY2;DYNLL1;NGFRAP1;CKS2;RPS20;FAU;PFN1;PFDN6;PRR13;RPS23;FTL												estrogen mouse right lung from ovariectomized animals GDS960 ligand:50	36/216	7.99225e-14	2.96855e-13	5.23516	157.881	NDUFA13;UQCRB;NDUFB11;RPS27L;NEDD8;COX7A2;SEPW1;RPL10A;RPL9;SAT1;RPL6;RPS14;CHCHD2;MINOS1;PRDX1;RABAC1;RPS27A;CD99;COX8A;FIS1;RPL23;TAF10;NDUFA1;RPL13A;RPL35A;COX6C;SOD1;DRAP1;RPS25;RPS29;SELK;RPL26;PFN1;UBA52;TPT1;RPS23												TFAM human tf ARCHS4 coexpression	38/299	8.26219e-11	1.77807e-09	3.80529	88.3466	CDC123;PDCD5;POMP;GPATCH4;MRPL13;TXNDC17;CKS1B;EMG1;PRDX1;SUMO2;RPL14;RPL35;SNRPD3;RPL39L;BTF3;RANBP1;RFC4;GLRX3;CACYBP;MRPL47;LSM3;NME1;PSMA5;MRPS9;PSMA3;PSMA4;PSMA2;UBE2T;SNRPG;PIR;SNRPE;SNRPA1;SNRPF;PFDN4;RPS21;SRSF7;POLR3K;TOMM5
	17beta-estradiol human MCF-7 cells GSE11791 ligand:153	40/251	1.5373e-14	5.60788e-14	4.98154	158.444	CUTA;RPL30;RPL32;RPL34;RPLP1;HSPB1;MT1X;DBI;COX5B;COX6A1;SRP14;MT2A;RPS17;RPS19;UBB;C14ORF2;FTH1;S100A13;AP2S1;RPS3;HES1;ATP6V1E1;TMSB10;POLR2J;S100A10;NPDC1;LINC00152;RPL41;RPL21;RPL22;RPL13A;NDUFC1;RPL23A;COX6B1;HIGD2A;ID1;RPL37A;RAB13;UBA52;TPT1												Interleukin 1&Icirc;&sup2; rat insulinoma cell line GDS4332 ligand:188	44/318	1.31689e-13	4.82241e-13	4.22916	125.43	RPL32;COX4I1;PDCD5;POMP;MRPL36;RPL10A;ATP5G1;PSMA7;PSMB10;RPS17;PSMB4;RPS16;RPS15A;RPS19;RPL18A;UBB;FTH1;SWI5;PSMB1;TCEB2;IGFBP7;SNRPD3;RPL37;EMC7;NPDC1;OST4;GLRX3;RPS6;CACYBP;RPS3A;SOD1;PSMA5;PSMA6;TMEM59;PSMC5;PSMA1;PSMA2;DDIT3;PSMC1;PSMC2;TOMM7;PSME2;RPS21;CHMP5												FOXH1 human tf ARCHS4 coexpression	38/299	8.26219e-11	1.77807e-09	3.80529	88.3466	NDUFB4;TIMM13;MED19;HMGB3;SEPW1;UQCR10;COX6A1;COX7C;PSMB6;UBL5;UCHL1;PABPN1;SNRPD1;PRDX1;NDUFV3;RPL39L;C8ORF59;NDUFA6;HSBP1;UQCC2;NDUFA4;SHFM1;NDUFA3;KNOP1;TMA7;USMG5;TBCA;ATP5J2;GAP43;TMEM258;NDUFS5;SNRPG;SNRPF;SLIRP;PFDN4;PTMA;POLR3K;LAMTOR5
	estradiol mouse uterus GSE23072 ligand:75	36/206	1.77615e-14	6.38922e-14	5.54602	175.597	RPL30;RPL34;RPLP1;COX17;GDPD3;RPL9;PTMS;RPS14;RPS16;RPL18A;FTH1;RPS3;RPLP2;RPL38;IGFBP7;RABAC1;RPS27A;RPL39;HIST1H1C;RPS5;RPL22;RPL13A;COX6C;CCDC80;RPS29;RPL37A;RPL27;RPS20;RPL26;FAU;RPL28;MYL9;UBA52;RPS21;RPS23;PPIC												estradiol human endometrium GDS3313 ligand:270	43/307	1.63684e-13	5.91079e-13	4.2859	126.181	NDUFA13;NDUFB11;GTF3C6;CETN2;HSPB1;UQCR11;COX7A2;TXN;RPL10A;COX5A;SAT1;RPS17;PTTG1;UBB;C14ORF2;SEC61B;TMSB10;CD99;HMGN1;COX8A;RPL41;DYNLT1;TMA7;USMG5;DYNLL1;COX6C;ATP5F1;NME1;HIGD2A;MLLT11;PSMA6;MYL6;COL3A1;LSM7;NGFRAP1;PSMA4;UQCRQ;OSTC;CKS2;SLIRP;PFN1;RPL26L1;PPIC												RNF113A human tf ARCHS4 coexpression	38/299	8.26219e-11	1.77807e-09	3.80529	88.3466	ISY1;SF3B5;MRPL16;C1ORF56;UQCR11;GLRX;C9ORF78;HDDC3;PSMB10;PQBP1;BABAM1;UBB;MED10;C16ORF91;TIMM17A;COX14;OSTF1;NANS;EMC7;ATP6V0E1;TRAPPC1;NOSIP;CNPY2;SDHB;EIF1;NUDT22;PDCL3;DPM2;DDIT3;NDUFS3;CDK2AP2;PSME2;S100A4;PFN1;AURKAIP1;NOL12;NCBP2-AS2;PRR13
	neuromedin U mouse type-2 Th cell line D10.G4.1 GDS882 ligand:20	42/280	2.90219e-14	1.02968e-13	4.64347	144.74	ANP32A;RPL34;SSNA1;TMEM160;GLRX;RPL6;PSMB10;MYL12B;DGUOK;HINT1;RPS15A;UBB;FAM162A;FTH1;SWI5;S100A13;TCEB2;ROMO1;RABAC1;S100A10;POLR2L;COA3;RPL21;GPX4;RPS5;ATPIF1;RPS6;CNPY2;MRPL24;DPM3;SMDT1;MRPL51;FABP5;NDUFS5;CKS2;RNF181;FXYD5;DNAJC8;LAMTOR4;RPL28;NOP10;PRR13												17beta-estradiol mouse vagina GSE6931 ligand:88	47/361	1.88199e-13	6.70298e-13	3.95017	115.745	NDUFA11;RBM8A;RPL34;RPLP1;SF3B6;MRPS34;TIMM13;PSMA7;PSMB6;HINT1;EMG1;PSMD7;SNRPD2;RPS19;PSMB3;MINOS1;PRDX1;TCEB2;POLR2F;SNRPD3;SEC61B;RABAC1;RPS27A;RANBP1;RPL41;PPP1R14B;GSTO1;MDH2;RPS6;DYNLL1;MANF;EIF1;PSMA6;PSMA3;LSM7;PSMA2;OSTC;PSMC2;NHP2;JTB;SNRPE;ANP32B;PTMA;RPS24;HSPA1B;TOMM5;RPS23												PSMD12 human tf ARCHS4 coexpression	38/299	8.26219e-11	1.77807e-09	3.80529	88.3466	CDC123;DCUN1D5;RBM8A;GTF3C6;POMP;GPATCH4;TRIAP1;MRPL13;PSMB6;PSMB4;PSMB5;PRDX1;PSMB1;SUMO2;TIMM17A;NDUFV2;POLR2K;SKP1;RFC4;MDH1;GLRX3;CACYBP;MRPL47;NME1;PSMA5;PSMA6;PSMA4;PSMA1;PSMA2;PTRH2;OSTC;EIF3I;PSMC2;SMS;SNRPE;SNRPA1;SRSF7;TOMM5
	interleukin-2 mouse Cytotoxic T cell line GDS3222 ligand:211	39/245	3.42149e-14	1.19752e-13	4.96933	154.08	NDUFB7;RPL34;COX4I1;TMEM160;DBI;GLRX;SEPW1;PSMB10;RPS17;RPS19;RPL18A;RPL36AL;RPLP2;RPL13;RPL38;RABAC1;S100A10;GPX4;RPL23;SNHG8;NDUFA1;RPL13A;CYBA;COX6C;EIF1;SOD1;RPS25;MYL6;RPS29;RPL27A;SNRPE;RPL26;FAU;RPL28;UBA52;RPS21;PRR13;RPS23;TOMM6												17beta-estradiol mouse thymus GDS1275 ligand:273	31/167	2.2127e-13	7.77434e-13	5.93953	173.074	NDUFA13;SEPW1;RPL10A;RPL6;RPS14;RPS17;FTH1;ATP5D;RPLP2;RPL38;TMSB10;POLR2L;RPL23;RPS5;TMA7;CYBA;RPL23A;RBX1;RPS26;GPANK1;LSM7;NDUFS6;RPL37A;RPL26;FAU;PFN1;RPL28;UBA52;RPS21;PTMA;TPT1												KLF1 human tf ARCHS4 coexpression	37/299	3.16116e-10	6.20772e-09	3.68574	80.6253	HACD1;ZNF593;C11ORF31;NXT1;GYPC;NDUFB11;SSNA1;MRPS34;TMEM160;COX5A;MRPL41;EXOSC4;MED30;MPC2;C9ORF16;EIF4EBP1;SCAND1;SMIM10;NUDT14;RANBP1;RBM17;PRELID1;SDF2L1;GPX4;ATPIF1;TALDO1;JOSD2;MRPL23;C19ORF60;DOK1;DUSP23;DNAJC1;INAFM1;PXMP2;BLVRB;PFN1;NCBP2-AS2
	17beta-estradiol human MCF-7 cells GSE5840 ligand:83	42/288	7.79861e-14	2.69312e-13	4.49057	135.536	NDUFA12;MPG;NEDD8;COX7A2;DBI;SRI;SRP14;C14ORF166;COX7C;C12ORF57;TRMT112;MT2A;PSMB4;ZNHIT1;HINT2;MIEN1;FTH1;FAM174A;CRNDE;NDUFV2;TMEM14A;POLR2J;S100A10;RPS9;GPX4;HSBP1;SHFM1;NDUFA3;SNHG8;SNHG6;TMEM251;MRPL53;DNAJC1;NGFRAP1;TMEM258;EEF1D;ID1;RAB13;TOMM7;CHMP2A;PFDN5;FTL												Interleukin-6 mouse macrophage (SOCS3 KO) GSE411 ligand:233	43/316	4.48991e-13	1.5565e-12	4.14264	117.783	RPL34;POMP;COX7A2;UQCR10;COX6A1;COX7C;HSD17B10;PSMA7;PSMB10;PSMD7;PSMB3;PRDX1;SPP1;RPS3;RPL13;TCEB2;POLR2F;OSTF1;RPS10;TMSB10;S100A10;RPL41;RPL21;RPS5;RPS6;NSMCE1;USMG5;NDUFC1;RPL23A;COX6C;EIF1;RPS26;PSMA6;PSMA3;PSMA2;UBE2S;UQCRQ;ID1;PSME2;NUPR1;RPL28;PTMA;PRR13												LMX1A human tf ARCHS4 coexpression	37/299	3.16116e-10	6.20772e-09	3.68574	80.6253	C11ORF74;CCDC167;RNFT2;RPL30;RPL31;RPL34;CETN2;ARL3;C15ORF40;SRP14;RPL9;DPCD;RPS14;UBL5;ZNHIT3;C14ORF2;SUMO2;TCEB2;CAMTA1;HES1;RPL37;TMSB10;LINC00493;RPL41;PET100;NDUFA4;SHFM1;NDUFA3;TMA7;RPL35A;COMMD6;COX6C;TMEM258;RPL37A;GEMIN6;PTMA;PFDN5
	Interleukin 1&Icirc;&sup2; rat insulinoma cell line (Pdx1 overexpression) GDS4332 ligand:204	43/304	1.15837e-13	3.94759e-13	4.33585	129.15	NDUFB9;RPL32;UQCRB;NDUFB6;NDUFA12;ARL3;MRPS12;PDCD5;NDUFB1;NEDD8;DBI;ATP5H;COX5B;ATP5G2;UBE2L3;RPS19;PTTG1;H2AFJ;PRDX1;SUMO2;RPS3;TCEB2;RPS27A;SKP1;HMGN1;DNAJC19;CHGA;RPS9;DYNLT1;GSTO1;RPS5;MRPL27;NDUFC1;TBCA;DYNLL1;NME1;ATP5J2;NSA2;FABP5;UBE2S;RPA3;ID1;PTMA												growth hormone mouse 3T3-F442A adipocytes GDS1489 ligand:12	40/278	4.81845e-13	1.64842e-12	4.41014	125.077	NDUFB9;NDUFB8;NDUFB11;BRI3;NDUFB5;MGST3;POMP;UQCR10;ATP5O;COX5B;COX6A1;SAT1;HINT1;ZNHIT1;UBB;PSMB3;FTH1;RABAC1;CD99;POLR2L;RPL41;NDUFA7;TRAPPC2L;GPX4;GLRX3;GSTO1;RPS6;USMG5;DYNLL1;SDHB;SOD1;CCDC80;UQCRQ;RNF181;NUPR1;SLIRP;RPL28;PTMA;RPS24;TPT1												PCGF6 human tf ARCHS4 coexpression	37/299	3.16116e-10	6.20772e-09	3.68574	80.6253	DTYMK;CDC123;RNASEH2A;RBM8A;POP4;PDCD5;DPY30;TRIAP1;PSMA7;NFU1;EXOSC4;SNRPD1;PSMB1;SUMO2;TIMM17A;RANBP1;RFC4;GLRX3;CACYBP;MRPL47;LSM3;NME1;PSMA6;PDCL3;MRPS9;PSMA3;PSMA4;PSMA1;PSMA2;RPA3;UBE2T;NHP2;SNRPE;SNRPA1;DNAJC8;SRSF7;TOMM5
	neuromedin U mouse type-2 Th cell line D10.G4.1 GDS882 ligand:22	47/357	1.24166e-13	4.17649e-13	4.00199	118.928	CDC123;FKBP2;NXT1;NDUFB7;NDUFB11;NDUFB5;TIMM13;TMEM160;GLRX;PSMB10;MYL12B;PTMS;CKS1B;HINT1;ORC6;UBB;PSMB3;PRDX1;SWI5;S100A13;MYEOV2;RPL37;RABAC1;RPS27A;BTF3;RPL41;PPP1R14B;TRAPPC1;GSTO1;SHFM1;RPS6;NSMCE1;TBCA;SOD1;PSMA5;POLE4;PSMA3;MRPL51;PSMA4;FABP5;RPL37A;CKS2;RNF181;BAX;ANP32B;PRR13;RPS23												estradiol mouse urogenital sinus mesenchymal cells GSE16854 ligand:152	43/317	5.00991e-13	1.69166e-12	4.12731	116.894	NDUFB8;RPL34;TIMM13;RPL6;PSMB5;MINOS1;FAM162A;ATP5D;SUMO2;RPL14;SPP1;RPS3;EIF4EBP1;RPL13;UQCRFS1;RPL38;SEC61B;SCAND1;RPS10;TMSB10;RANBP1;RPL41;TPM2;RPS5;TMA7;RPL23A;DYNLL1;COX6C;REXO2;MANF;CCDC80;PSMA2;UBE2S;RPL27A;PGP;S100A4;FAU;PFN1;RPL28;MYL9;RPS21;TOMM5;PFDN6												PLEKHA4 human tf ARCHS4 coexpression	37/299	3.16116e-10	6.20772e-09	3.68574	80.6253	NNMT;MT1L;NDUFB2;ATP5I;MRPL36;ETFB;MRPL12;ATP5O;TMEM261;HSD17B10;POLD4;MT2A;C19ORF70;C14ORF2;AIFM2;H2AFJ;HCFC1R1;S100A13;RPL23AP82;EMILIN1;ATP6V1E1;RABAC1;SIL1;SERF2;FIS1;B3GAT3;JOSD2;COX6B1;MRPL52;LSM7;NDUFS7;RAB13;C19ORF24;NUPR1;PHPT1;MYL9;VAMP5
	testosterone mouse brain striatum GSE49986 ligand:285	45/331	1.31079e-13	4.35248e-13	4.14693	123.01	DTYMK;PPP1R35;URM1;AK1;NDUFB2;MRPL14;TMEM160;TRIAP1;SRI;HSD17B10;MRPL11;TXN2;SLC9A3R2;PSMB5;NTHL1;ZNHIT3;S100A13;TMEM208;POLR2F;SSSCA1;RABAC1;SERF2;POLR2K;S100A10;HIST1H1C;CBR1;GADD45B;RING1;SMAGP;NSMCE1;AIP;TALDO1;RPL13A;JOSD2;COMMD6;LSM3;NUDT22;MRPL53;LSM7;RPA3;NDUFAF5;PGP;TAGLN3;SNRNP25;SNRPC												estradiol human MCF-7 cells GSE23610 ligand:131	46/359	6.10584e-13	2.03528e-12	3.87328	108.934	HDDC2;RNASEH2A;NXT1;GTF3C6;HSPB1;MRPL14;MRPL36;RPL9;MRPL32;CKS1B;CHCHD2;EMG1;ORC6;SNRPD1;RPS3;RPL35;UQCRFS1;SERF2;COA4;RFC4;BOD1;CMC2;SNHG6;TBCA;COX6C;NME1;RPS26;SNHG15;FABP5;UBE2S;PTRH2;UBE2T;CKS2;SNRPG;NHP2;SMS;BLVRB;RPL27;SNRPA1;ANP32B;SLIRP;RPS21;PTMA;SRSF7;TOMM5;TOMM6												PSMD11 human tf ARCHS4 coexpression	37/299	3.16116e-10	6.20772e-09	3.68574	80.6253	CDC123;DCUN1D5;POMP;GPATCH4;MRPL14;TIMM10;MRPL13;PSMA7;CKS1B;PSMB6;PSMB5;PSMB3;PRDX1;PSMB1;TIMM17A;NDUFV2;RPL39L;RFC4;CACYBP;MRPL47;ATP5F1;NME1;PSMA5;PSMA3;PSMA4;PSMA1;PSMA2;UBE2T;OSTC;EIF3I;PSMC2;SNRPG;SMS;SNRPA1;FXYD5;SNRPC;TOMM5
	17beta-estradiol human MCF-7 cells GSE5840 ligand:84	38/247	2.21377e-13	7.25779e-13	4.76509	138.849	NDUFB9;RPL30;RPL32;RPL34;RPLP1;HSPB1;NDUFB1;COX7A2;COX6A1;RPL9;RPS19;UBB;RPL35;RPL13;NDUFV2;POLR2J;S100A10;COX8A;LINC00152;RPL41;SHFM1;RPS6;SNHG8;RPL13A;RPL23A;TMEM59;NGFRAP1;RPL27A;ID1;RPL37A;RAB13;TOMM7;RPL24;RPS20;RPL28;UBA52;TPT1;RPS23												estradiol human endothelial cells GDS3600 ligand:30	45/354	1.45091e-12	4.77514e-12	3.8336	104.499	RPL30;HSPB1;MT1X;MYL6B;MRPL34;CLU;C12ORF57;MT2A;RPS17;PSMB5;ALDH2;ATP5D;AP2S1;EIF4EBP1;ARL6IP4;IGFBP7;RABAC1;CD99;POLR2L;NPDC1;FIS1;TRAPPC1;GSTO1;SPHK1;TALDO1;DYNLL1;FAM213A;HIGD2A;RPS26;DRAP1;SPCS1;C19ORF43;TMEM258;UBE2S;EIF3I;CHMP2A;JTB;FXYD5;FAU;SLIRP;PFN1;MYL9;TPT1;FTL;FAM50A												COPS3 human tf ARCHS4 coexpression	37/299	3.16116e-10	6.20772e-09	3.68574	80.6253	CDC123;RNASEH2A;DCUN1D5;GPATCH4;TRIAP1;MRPL13;CKS1B;PSMB6;PCMT1;PSMB5;PRDX1;PSMB1;SUMO2;TIMM17A;SKP1;RFC4;MDH1;GLRX3;CACYBP;MRPL47;ATP5F1;NME1;PSMA5;PSMA3;PSMA4;PSMA1;PSMA2;RPA3;UBE2T;EIF3I;PSMC2;NHP2;SNRPA1;DNAJC8;SNRPC;SRSF7;TOMM5
	aldosterone mouse inner medullary collecting duct cell line mIMCD-3 GDS345 ligand:279	40/276	3.79455e-13	1.22849e-12	4.44798	127.212	DTYMK;RBM8A;UQCRB;COX17;POMP;TIMM13;DPY30;COX6A1;SAT1;CKS1B;BABAM1;PSMB6;EXOSC4;RPS15A;RPS19;UBB;RDH11;RPS3;RPL13;RPL37;RPS10;RANBP1;PRELID1;HSBP1;MDH2;RPS5;USMG5;NDUFC1;RPL23A;COX6C;HIGD2A;RPS26;PDCL3;CFDP1;PSMA2;SNRPE;PTMA;RPS24;NOP10;TPT1												17beta-estradiol mouse thymus GDS1275 ligand:272	30/169	1.80797e-12	5.87589e-12	5.61533	151.832	RPL34;SEPW1;RPL10A;SAT1;RPL6;MYL12B;RPS14;RPS17;FTH1;RPS3;RPL35;RPL38;RPL39;TMSB10;NDUFA4;RPL23;RPS5;RPL35A;CYBA;RPL23A;PSMA4;RPS29;RPL26;FAU;PFN1;RPL28;RPS21;PTMA;RPS24;TPT1												MGMT human tf ARCHS4 coexpression	37/299	3.16116e-10	6.20772e-09	3.68574	80.6253	C11ORF31;RPL32;NDUFA12;RPLP1;C1ORF56;NDUFB2;UQCR11;UQCR10;MRPL12;COX5B;TMEM261;ATP5G2;C14ORF166;RPS14;POLD4;EMG1;SNRPD2;RPS19;H2AFJ;HCFC1R1;RPLP2;RPL13;RABAC1;SERF2;RPS9;DCXR;NOSIP;JOSD2;COX6B1;MRPL52;MRPL53;UQCRQ;TOMM7;PSME2;C19ORF24;FAU;VAMP5
	Interleukin 1&Icirc;&sup2; rat insulinoma cell line (Pdx1 overexpression) GDS4332 ligand:202	39/265	4.56254e-13	1.45888e-12	4.52481	128.576	RPL32;NDUFB6;NDUFA12;ARL3;PDCD5;NDUFB2;RPL10A;RPL9;RPL6;RPS14;RPS17;RPS15A;SNRPD2;RPL18A;PRDX1;LMAN2;MED31;PMVK;RPS3;RPL35;TCEB2;ROMO1;NDUFV3;EMC7;SKP1;CHGA;GSTO1;MRPL27;DYNLL1;SDHB;EIF1;TMEM258;RPL27A;RPA3;OSTC;ID1;TOMM7;RPL26;PTMA												interleukin-4 human PBMC GSE59184 ligand:147	36/251	7.88537e-12	2.53111e-11	4.37488	111.848	RPL32;RPL34;RPLP1;HSPB1;DBI;TXN;RPL10A;ATP5G1;TXNDC17;RPL35;HMOX1;RPL39;TMSB10;HMGN1;COX8A;MKKS;GPX1;RPL21;MDH1;GPX4;TMA7;NDUFA1;TALDO1;COX6C;MRPL24;NME1;COX6B1;FABP5;RPS29;NDUFS6;SELK;BLVRB;RPL27;FAU;PFN1;PTMA												ZNF749 human tf ARCHS4 coexpression	36/299	1.17229e-09	2.21887e-08	3.5674	73.361	HACD1;ZNF593;NXT1;DCUN1D5;MRPS12;MRPS34;MRPL16;GPATCH4;TIMM10;MRPL12;MRPL57;LAGE3;RRP7A;ALKBH2;EXOSC4;PSMB1;EIF4EBP1;SCAND1;SMIM10;HMGN1;RANBP1;GLRX3;HSBP1;NME1;C19ORF60;DUSP23;PSMA2;EIF3I;NHP2;NDUFS3;C19ORF24;RANGRF;PMS2P1;SNRPC;SRSF7;NCBP2-AS2
	norepinephrine rat pineal organ GDS3702 ligand:132	41/296	8.7985e-13	2.77904e-12	4.22109	117.173	NDUFB9;NDUFA12;NDUFB11;MRPS33;NDUFB4;HSPB1;RPL9;RPL6;RPS17;HINT2;SUMO2;RPL38;RABAC1;EMC7;TMSB10;WDR83OS;RPS9;NDUFA6;RPL23;RPS5;RPS6;TMA7;TALDO1;COMMD3;CNPY2;NDUFC1;RPS3A;COX6C;GTF2H5;HIGD2A;POLE4;PSMA6;NSA2;GAP43;SPCS1;RPS20;RPL26;PFDN5;ISCU;TPT1;RPS23												estradiol mouse hematopoietic stem cells (HSCs) GSE52711 ligand:96	42/333	1.06086e-11	3.3637e-11	3.78716	95.6991	COX7B;FKBP2;ANP32A;NDUFB6;TIMM13;MRPL36;MRPL12;ATP5G1;PSMA7;TXN2;CKS1B;NRGN;ORC6;SNRPD2;ALDH2;RPL36AL;SNRPD1;MINOS1;FAM162A;PRDX1;SNRPD3;SEC61B;SERF2;MRPS28;RANBP1;GPX1;GLRX3;MDH2;NDUFA4;TAF10;CACYBP;REXO2;NME1;SPCS1;OSTC;NHP2;PSME2;S100A4;ANP32B;FXYD5;NOP10;TOMM6												THAP1 human tf ARCHS4 coexpression	36/299	1.17229e-09	2.21887e-08	3.5674	73.361	MRPS17;ENY2;NDUFB6;COX17;C1ORF56;CBY1;TRIAP1;MRPL13;PSMB5;SUMO2;TIMM17A;TMEM208;SNRPB2;NDUFV2;RPL39L;CMC1;SS18L2;ACOT13;CACYBP;MRPL47;MRPL46;LSM3;MRPL44;PDCL3;PSMA3;PSMA4;DDIT3;NDUFAF4;SNRPG;FAM96A;SNRPE;SNRPA1;SLIRP;PFDN4;TOMM5;NOP10
	estradiol human estrogen receptor (ER)-positive MCF7 breast cancer cells GDS3217 ligand:39	34/210	9.30537e-13	2.90372e-12	5.0439	139.731	RPL30;RPL31;COX4I1;COX7A2;DBI;COX6A1;CLU;SAT1;MYL12B;C12ORF57;RPS17;RPS16;RPS19;FTH1;RPS3;RPL35;TMEM14A;TMSB10;S100A10;RPS6;TMA7;RPL13A;RPS3A;RPL23A;TMEM59;MYL6;DNAJC1;RPS29;ID1;RPL37A;PSME2;RPL28;UBA52;TPT1												interleukin-2 mouse Cytotoxic T cell line GDS3222 ligand:203	35/242	1.2124e-11	3.79787e-11	4.41353	110.938	RPL32;COX17;DBI;ATP5H;RPL10A;RPL9;SAT1;RPS14;CHCHD2;FTH1;SWI5;SPP1;ROMO1;NDUFV3;RPS27A;RPL39;TMSB10;HIST1H1C;SEC11C;RPS9;RPL21;MDH1;MDH2;SHFM1;COMMD3;RPL13A;RPL35A;EIF1;NME1;RPS29;SELK;RPS20;PFN1;PTMA;RPS24												RIOK2 human tf ARCHS4 coexpression	36/299	1.17229e-09	2.21887e-08	3.5674	73.361	CDC123;NDUFB6;GTF3C6;SF3B6;TRIAP1;C14ORF166;MRPL13;RPF1;PSMB6;PSMB5;TIMM17A;POLR2K;SKP1;DNAJC19;SPAG7;NDUFA6;MDH1;CACYBP;ATP5F1;PTRHD1;LSM3;NME1;PSMA5;PSMA3;PSMA4;SPCS1;PSMA1;PSMA2;NDUFAF4;OSTC;EIF3I;PSMC2;SNRPA1;SRSF7;TOMM5;NOP10
	estriol mouse uterus GSE23241 ligand:151	40/285	1.09114e-12	3.36434e-12	4.28256	117.958	RPL30;RPL34;RPLP1;RPL9;USE1;RPS14;RPS17;RPS16;RPL18A;PTTG1;FTH1;RPLP2;RPL13;RPL38;RABAC1;RPS27A;RPS10;SRGN;RPS9;RPS5;RPL22;RPS6;RPL13A;RPL35A;RPL23A;EIF1;RPS29;EEF1D;RPL37A;RPL27;RPS20;RPL26;FAU;UBA52;RPS21;PTMA;RPS24;ISCU;TPT1;RPS23												TGF-beta human HMEC-TR mammary epithelial cell line GDS4071 ligand:245	39/297	1.70179e-11	5.26744e-11	3.95692	98.1188	MGST3;HSPB1;MSANTD3;CAPG;COX7A2;TXN;SQRDL;COX6A1;SRP14;SAT1;MYL12B;FTH1;BLOC1S2;IGFBP7;SEC61B;RABAC1;RPL39;CD99;S100A10;ATP6V0E1;GSTO1;CDKN2A;NDUFA4;AKR1C3;NDUFA1;TALDO1;USMG5;DYNLL1;LARP6;MLLT11;MYL6;TP53I3;OSTC;NDUFS5;RAB13;PFN1;PPIC;FTL;CHMP5												TGIF1 human tf ARCHS4 coexpression	35/299	4.21092e-09	7.78276e-08	3.45024	66.54	CDC123;RBM8A;DPY30;HMGB3;GPATCH4;TRIAP1;C14ORF166;MRPL13;MRPL32;CKS1B;PSMB6;PSMB5;PRDX1;RPL39L;COA4;RFC4;GLRX3;KNOP1;REXO2;LSM3;PSMA3;PSMA4;PSMA2;OSTC;CKS2;SNRPG;SMS;SNRPE;SNRPA1;SNRPF;SLIRP;PFDN4;SRSF7;TOMM5;NOP10
	interleukin-1 rat chondrocyte GDS2472 ligand:228	44/338	1.13453e-12	3.45699e-12	3.9373	108.295	SF3B5;NDUFA11;TM2D2;HSPB1;DBI;TMEM261;COX6A1;SRP14;CLU;MYL12B;ATP5L;EVA1B;PSMB1;ROMO1;SEC61B;NDUFV2;SERF2;CD99;SKP1;S100A10;HMGN1;DNAJC19;GPX1;GPX4;TPM2;COMMD3;COPZ2;CNPY2;DYNLL1;ATP5J2;TMEM59;MYL6;COL3A1;CCDC80;SPCS1;TMEM258;UQCRQ;OSTC;ID1;FAU;PFN1;MYL9;PTMA;PPIC												17beta-estradiol human MCF-7 cells GSE11791 ligand:153	42/349	4.85376e-11	1.48468e-10	3.58675	85.1806	POP5;SF3B5;NXT1;GTF3C6;MRPL16;MRPL14;MRPL36;NEDD8;RPL9;RPL6;MRPL32;EMG1;RPL36AL;SNRPD1;PRDX1;CRNDE;RPL35;SNRPD3;CHCHD1;ATP6V0E1;BOD1;NDUFA1;CACYBP;DYNLL1;COX6C;NME1;RPS26;RPS25;PSMA6;PSMA4;COPS5;PTRH2;UBE2T;OSTC;NHP2;RPL24;BLVRB;RPL27;RPL26;SLIRP;SRSF7;TOMM5												DRAP1 human tf ARCHS4 coexpression	35/299	4.21092e-09	7.78276e-08	3.45024	66.54	MPG;SSNA1;URM1;MRPS34;NENF;MRPL12;PSMB10;MRPL41;BABAM1;EVA1B;LMAN2;AP2S1;ARL6IP4;SCAND1;GADD45GIP1;PRELID1;PPP1R14B;TRAPPC1;GPX1;GPX4;GSTO1;AIP;TALDO1;CYBA;JOSD2;DOK1;UBE2S;EEF1D;JTB;C19ORF24;BAX;S100A4;PFN1;AURKAIP1;FAM50A
	growth hormone mouse 3T3-F442A adipocytes GDS1489 ligand:11	45/354	1.45091e-12	4.36959e-12	3.8336	104.499	NDUFB9;NDUFA13;NDUFB11;BRI3;NDUFB5;NDUFB3;UQCR11;COX7A2;DBI;UQCR10;COX6A1;RPL10A;MYL12B;UBL5;POLD4;HINT1;RPS19;UBB;EIF4EBP1;HMOX1;ROMO1;RPL37;RPS27A;RPS10;TMSB10;BTF3;NDUFA7;RPL21;GPX4;GSTO1;RPL13A;NDUFC1;RPL23A;TBCA;COX6C;SDHB;EIF1;RPS26;NSA2;COL3A1;TOMM7;RNF181;S100A4;NUPR1;PTMA												17beta-estradiol mouse uterus GSE6931 ligand:86	40/324	6.4444e-11	1.94831e-10	3.68687	86.5133	UQCRB;RPL34;TIMM13;COX6A1;TXN2;PSMD7;RPS15A;SNRPD2;PRDX1;SEC61B;RPS27A;HMGN1;BTF3;RANBP1;RBM17;RPL41;PPP1R14B;GLRX3;SURF2;MDH2;TAF10;USMG5;DYNLL1;MANF;EIF1;RPS26;PSMA5;PSMA6;PSMA3;SMDT1;PSMA4;PSMA2;UQCRQ;OSTC;PSMC2;NHP2;SNRPE;ANP32B;RPS24;TPT1												ZNF830 human tf ARCHS4 coexpression	34/299	1.46413e-08	2.64385e-07	3.33427	60.1482	MRPS17;ISY1;RBM8A;GTF3C6;SF3B6;GPATCH4;MRPL36;C9ORF78;TRIAP1;DGUOK;TRMT112;RPL36AL;CDC26;MED10;PPP1R7;IGFLR1;TIMM17A;SAP18;TMEM208;POLR2F;SNRPD3;PET100;TTC1;UPF3A;RPL23A;ELP5;PDCL3;PTRH2;SELK;CHMP2A;SNRPA1;SRSF7;POLR3K;RPL26L1
	Interleukin 1&Icirc;&sup2; rat insulinoma cell line GDS4332 ligand:191	39/277	1.90001e-12	5.65636e-12	4.29396	115.89	COX7B;UQCRB;NDUFA12;HMGB3;COX7A2;COX5B;COX6A1;ATP5G2;UBE2L3;PTMS;PTTG1;H2AFJ;SWI5;SUMO2;ROMO1;SNRPD3;RABAC1;HRAS;SKP1;POLR2L;COX8A;FIS1;PRELID1;PPP1R14B;NDUFA4;NDUFA3;MRPL27;NDUFC1;DYNLL1;EIF1;RPS29;UBE2S;RPA3;CKS2;SNRPF;PFN1;PTMA;NOP10;TPT1												interleukin-2 mouse Cytotoxic T cell line GDS3222 ligand:211	42/355	8.36144e-11	2.49882e-10	3.51688	81.6086	MRPS17;ANKRD37;RPL32;NDUFB6;PDCD5;COX17;RPS27L;AFP;SRP14;RPL9;COX5A;CISD3;PSMA7;CHCHD2;EMG1;SNRPD2;SPP1;TIMM17A;RPL35;ROMO1;POLR2K;SEC11C;POLR2L;RANBP1;GPX1;RPL21;MDH1;MDH2;TMA7;USMG5;CACYBP;MANF;ATP5J2;PSMA3;PSMA2;RPS20;S100A4;ANP32B;DYNLRB1;PFDN4;SRSF7;RPS24												GTF2E2 human tf ARCHS4 coexpression	34/299	1.46413e-08	2.64385e-07	3.33427	60.1482	CDC123;ANKRD37;TM2D2;CPNE7;POMP;MRPL17;GPATCH4;C14ORF166;MRPL13;RPF1;PRDX1;SEC61B;RPS27A;BTF3;RANBP1;PRELID1;GLRX3;SURF2;GSTO1;LSM3;MANF;NME1;PSMA5;PSMA3;PPA2;PSMA2;UBE2S;PSMC1;OSTC;CKS2;SNRPG;SNRPA1;SNRPC;TOMM5
	interleukin-2 mouse Cytotoxic T cell line GDS3222 ligand:207	39/283	3.75383e-12	1.10482e-11	4.18704	110.154	NDUFA13;ANKRD37;BRI3;RPL34;SSNA1;COX4I1;COX7A2;DBI;GLRX;RPL10A;PSMB10;CKS1B;BABAM1;RPS17;RPS19;RPL18A;SUMO2;RPL35;RPLP2;RPL13;RPL38;S100A10;NDUFA8;RPL41;GSTO1;TMA7;NDUFA1;CYBA;PTGR1;SMDT1;SNRPG;JTB;SNRPE;RPL26;PHPT1;RPL28;PTMA;RPS23;TOMM6												Interleukin-15 mouse CD8+ T cells GDS1030 ligand:229	37/296	2.36777e-10	6.99568e-10	3.72902	82.6497	RPLP1;COX7A2;ATP5H;PSMA7;PSMB10;MYL12B;RPS14;PSMB5;PRDX1;S100A13;RPS3;RPL38;BTF3;RWDD1;RPS5;RPL22;SNHG8;NDUFA1;RPL13A;RPL35A;TBCA;COX6C;REXO2;COX6B1;RPS26;RPS25;PSMA4;PSMA2;NDUFS6;RPL27A;CKS2;RPL24;SNRPE;ANP32B;PFN1;NOP10;RPS23												CEBPZ human tf ARCHS4 coexpression	32/299	1.60069e-07	2.82548e-06	3.10579	48.5984	CDC123;POMP;HMGB3;GPATCH4;C14ORF166;MRPL13;MRPL32;TXNDC17;CKS1B;EMG1;PRDX1;SNRPD3;RPL39L;RFC4;KNOP1;CACYBP;LSM3;NME1;PSMA5;PSMA3;PSMA4;PSMA2;NDUFAF4;SNRPG;SNRPE;SNRPA1;SNRPF;SLIRP;PFDN4;PTMA;SRSF7;TOMM5
	Thyroid hormone human Endometrial cells GDS4987 ligand:168	46/378	3.85675e-12	1.12236e-11	3.64795	95.8725	NDUFA11;NDUFB6;UQCR11;SEPW1;UQCR10;COX5B;HSPB11;PCMT1;MRPL20;TRMT112;PSMB5;PSMB3;PRDX1;LMAN2;SPP1;LINC00116;COX14;SEC61B;NANS;SRGN;RANBP1;NDUFA8;CENPW;TRAPPC1;DYNLT1;GSTO1;MDH2;UQCC2;NDUFA2;TALDO1;COPZ2;MRPL47;ACYP1;ATOX1;RBX1;PSMA5;PSMA6;LSM7;LSM6;IFT43;PSMA2;UBE2T;RGS10;GEMIN6;NOP10;PPIC												Thyroid hormone mouse Cerebellar neuronal cell GDS4484 ligand:169	40/350	6.68733e-10	1.9536e-09	3.37302	71.2571	BEX1;PCOLCE2;CISD1;RPS27L;UQCR11;NEDD8;TIMM10;ATP5O;PSMB4;EMG1;RPL18A;RPL36AL;HCFC1R1;TIMM17A;UQCRFS1;EMC7;HIST1H1C;BTF3;NDUFA8;GPX4;GSTO1;SHFM1;TMA7;SNHG8;USMG5;RPL13A;SNHG6;LSM3;MANF;EIF1;NGFRAP1;PSMA4;CHMP2A;NDUFS3;SNRPA1;FAU;SNRPF;AURKAIP1;RPL28;RPS23												NPAS1 human tf ARCHS4 coexpression	32/299	1.60069e-07	2.82548e-06	3.10579	48.5984	SF3B5;NDUFB7;NDUFA11;PPP1R35;SSNA1;MRPS12;MRPS34;TIMM13;NENF;MRPL12;MRPL41;PAGR1;RPS17;RPS16;EVA1B;EIF4EBP1;RPL35;SCAND1;RABAC1;RPS10;GADD45GIP1;C17ORF89;PRELID1;PPP1R14B;CDKN2A;RPS3A;SNF8;MRPL23;UBE2S;PGP;AURKAIP1;ZNF511
	interleukin-10 human PBMC GDS4551 ligand:141	40/302	7.08842e-12	2.01747e-11	4.0011	102.718	CUTA;RPL30;RPL32;NDUFA12;NDUFB5;GLRX;TXN;RPL6;MT2A;RPS16;ALDH2;IGFLR1;TMSB10;GPX1;GPX4;NDUFA3;RPL22;TALDO1;RPL13A;SNHG6;RPS3A;RPL23A;RPS26;RPS25;PSMA6;SPCS1;TMEM258;RPS29;RAB13;TOMM7;RPL24;PSME2;RPL27;S100A4;RPL26;PTMA;PFDN5;RPS24;RPS23;TOMM6												morphogenetic protein 4 (BMP-4) mouse C3H10T1/2 (10T1/2) stem cells committed to the adipocyte lineage GDS3025 ligand:8	32/244	1.1698e-09	3.37943e-09	3.92288	80.6796	RPLP1;RPS27L;DBI;RPL9;PTMS;RPS14;CHCHD2;RPL18A;PTTG1;FTH1;PRDX1;HCFC1R1;SPP1;RPL39;HIST1H1C;PRELID1;RPL41;GPX4;GSTO1;NDUFA4;RPL23A;EIF1;NGFRAP1;RPS29;CKS2;S100A4;ANP32B;PFN1;UBA52;PTMA;NOP10;TPT1												VAX2 human tf ARCHS4 coexpression	31/299	5.02528e-07	8.22366e-06	2.99326	43.4131	POPDC3;URM1;TIMM13;COX5A;PSMA7;PTS;PTMS;CHCHD2;NTHL1;BCL7C;S100A13;RPL13;SNRPD3;RPS10;GADD45GIP1;PPP1R14B;CENPW;GLRX3;SURF2;ROM1;CNPY2;MRPL24;COPRS;DPM2;CTU1;MRPL51;NDUFS6;BOLA3;PGP;SFXN4;AURKAIP1
	interleukin-10 human PBMC GSE59184 ligand:143	40/302	7.08842e-12	2.01747e-11	4.0011	102.718	CUTA;RPL30;RPL32;NDUFA12;NDUFB5;GLRX;TXN;RPL6;MT2A;RPS16;ALDH2;IGFLR1;TMSB10;GPX1;GPX4;NDUFA3;RPL22;TALDO1;RPL13A;SNHG6;RPS3A;RPL23A;RPS26;RPS25;PSMA6;SPCS1;TMEM258;RPS29;RAB13;TOMM7;RPL24;PSME2;RPL27;S100A4;RPL26;PTMA;PFDN5;RPS24;RPS23;TOMM6												leptin mouse gallbladder GDS1509 ligand:278	32/247	1.59396e-09	4.55417e-09	3.86753	78.3447	RPL34;RPLP1;RPL9;CLU;PRDX1;SPP1;RPLP2;IGFBP7;RPL39;SRGN;CBR1;RPL41;RPS9;RPL21;GSTO1;RPS5;RPL22;RPL35A;CYBA;RPL23A;COL3A1;RPS29;RPL27A;RPL26;RPL28;UBA52;RPS21;PTMA;RPS24;HSPA1B;TPT1;RPS23												SOX21 human tf ARCHS4 coexpression	31/299	5.02528e-07	8.22366e-06	2.99326	43.4131	RPL31;NDUFA12;NDUFB5;RPL34;RPLP1;MED19;SEPW1;RPL9;COX7C;RPS14;UBL5;RPS19;FAM162A;HES1;RPL37;RPL41;C8ORF59;SHFM1;NDUFA2;KNOP1;TMA7;RPL13A;RPL35A;TMEM256;TMEM258;RPL37A;CKS2;RPS20;PTMA;PFDN5;LAMTOR5
	17beta-estradiol mouse uterus GDS1058 ligand:33	37/266	1.01981e-11	2.871e-11	4.22421	106.91	BRI3;RPL34;RPLP1;RPL10A;RPL6;MYL12B;PTMS;RPS15A;RPS19;UBB;HCFC1R1;RPS3;RPL13;SSSCA1;RPL37;RABAC1;RPS27A;RPS10;TMSB10;CD99;S100A10;HIST1H1C;NDUFA7;RPL21;RPS5;RPS6;RPL13A;CNPY2;RPL23A;RPS26;NSA2;COL3A1;RPL27A;TOMM7;RPL28;RPS24;TPT1												estradiol mouse uterus GSE23072 ligand:75	42/394	2.10142e-09	5.9388e-09	3.12078	62.3553	RPS27L;HSPB1;TIMM10;MRPL12;COX6A1;COX5A;TXNDC17;MYL12B;MRPL20;PSMB4;CHCHD2;EVA1A;UBB;MED10;SUMO2;UQCRFS1;CHCHD1;POLR2L;MESDC2;SRGN;RANBP1;RBM17;GPX1;GPX4;MDH2;SPHK1;USMG5;CACYBP;LSR;DYNLL1;EIF1;MANF;MYL6;UBE2S;ID1;SELK;NHP2;FAM96B;ANP32B;SRSF7;PTMA;TPT1												HOXC9 human tf ARCHS4 coexpression	31/299	5.02528e-07	8.22366e-06	2.99326	43.4131	POPDC3;NDUFB9;MRPS12;MRPS34;NENF;MRPL12;CHCHD2;HINT2;RPL18A;GADD45GIP1;RANBP1;PRELID1;PPP1R14B;CENPW;CDKN2A;MDH2;DCXR;RPL22;NDUFA1;EDF1;SNF8;CTU1;MRPL51;UBE2S;NDUFS6;MAB21L2;PGP;RPL27;PIN4;SLIRP;AURKAIP1
	17beta-estradiol mouse uterus GSE38800 ligand:120	33/217	1.17821e-11	3.28062e-11	4.67433	117.627	RPL30;RPL34;RPLP1;RPL9;USE1;RPS14;RPS16;RPS19;RPL18A;PTTG1;UBB;FTH1;RPS3;RPLP2;RPL13;RPL38;RABAC1;RPS27A;RPL23;RPS5;RPL22;RPL23A;CCDC80;RPS29;RPL37A;RPS20;RPL26;FAU;UBA52;RPS21;RPS24;TPT1;RPS23												17beta-estradiol mouse uterus GDS1058 ligand:34	37/328	4.20398e-09	1.17531e-08	3.31336	63.9056	FKBP2;NDUFA11;NDUFB5;MRPS34;COX5B;COX6A1;PSMB6;EMG1;PSMD7;RPS15A;SNRPD2;PSMD4;RPS19;UBB;PSMB3;TIMM17A;SEC61B;POLR2L;RANBP1;RBM17;PPP1R14B;GLRX3;MDH2;RPS6;DYNLL1;MANF;EIF1;MRPL52;PSMA6;PSMA3;SMDT1;PSMA2;UQCRQ;OSTC;PSMC2;NHP2;JTB												TERF1 human tf ARCHS4 coexpression	31/299	5.02528e-07	8.22366e-06	2.99326	43.4131	CDC123;DPY30;HMGB3;GPATCH4;C14ORF166;MRPL13;CKS1B;PSMB6;PSMB5;SNRPD1;PRDX1;SUMO2;RPL39L;RFC4;KNOP1;LSM3;MRPS9;PSMA3;PSMA4;PSMA2;CKS2;SNRPG;SNRPE;SNRPA1;SNRPF;SLIRP;PFDN4;PTMA;SRSF7;TOMM5;NOP10
	17beta-estradiol mouse uterus GSE38800 ligand:124	32/205	1.19065e-11	3.28062e-11	4.81708	121.169	RPL30;RPL34;RPLP1;RPL9;USE1;RPS14;RPS16;RPS19;RPL18A;FTH1;RPS3;RPLP2;RPL13;RPL38;RABAC1;RPS9;RPL23;RPS5;RPL22;RPS6;RPL13A;RPL23A;RPS29;RPL37A;RPS20;RPL26;FAU;UBA52;RPS21;RPS24;TPT1;RPS23												estrogen mouse right lung from ovariectomized animals GDS960 ligand:52	37/329	4.56806e-09	1.26351e-08	3.30184	63.4091	CUTA;UQCRB;RPL34;RPS27L;SEPW1;RPL9;COX5A;CHCHD2;ALDH2;PRDX1;S100A13;RPL35;SMCO4;NDUFV3;RPS27A;RPL39;RPS10;HMGN1;SRGN;GPX4;RPL23;DCXR;NDUFA3;TAF10;NDUFA1;EIF1;RPS26;PSMA3;COL3A1;RNF181;RPS20;PFN1;RPL28;PTMA;ISCU;TPT1;PRR13												MESP1 human tf ARCHS4 coexpression	31/299	5.02528e-07	8.22366e-06	2.99326	43.4131	MAGEH1;NDUFB7;PCOLCE2;MRPS12;NENF;MRPL12;COX5A;LAGE3;CISD3;MRPL41;SLC9A3R2;TRMT112;H2AFJ;MPC2;ATP5D;PMVK;COX8A;NPDC1;GADD45GIP1;NDUFA8;PRELID1;PPP1R14B;GPX4;MDH2;COPRS;UBE2S;UQCRQ;PXMP2;JTB;C19ORF24;AURKAIP1
	Interleukin 1&Icirc;&sup2; rat insulinoma cell line GDS4332 ligand:188	38/282	1.41634e-11	3.8614e-11	4.07406	101.772	COX7B;UQCRB;NDUFA12;TIMM13;NDUFB1;COX7A2;DBI;COX5B;ATP5G2;UBE2L3;PTTG1;HCFC1R1;RABAC1;RPS10;HRAS;S100A10;COX8A;FIS1;PRELID1;GPX4;NDUFA4;NDUFA3;MRPL27;TALDO1;NDUFC1;DYNLL1;COX6C;EIF1;ATP5J2;RPS29;RPA3;CKS2;SNRPG;SNRPF;PFN1;PTMA;NOP10;TPT1												growth hormone mouse 3T3-F442A adipocytes GDS1489 ligand:10	27/196	7.98558e-09	2.18553e-08	4.13325	77.0671	COX7B;UQCRB;RPLP1;NDUFB3;COX7C;PSMA7;RPS19;FTH1;SWI5;EIF4EBP1;RPS27A;NDUFV2;RPS10;GPX4;MDH2;USMG5;COX6C;SNHG5;SOD1;MRPL52;PSMA3;COL3A1;ID1;TOMM7;S100A4;RPS24;RPS23												HMGB3 human tf ARCHS4 coexpression	31/299	5.02528e-07	8.22366e-06	2.99326	43.4131	CDC123;ENY2;RNASEH2A;TXNDC17;CKS1B;PSMD7;PSMB5;SNRPD2;PTTG1;SNRPD1;PRDX1;SUMO2;SNRPD3;HMGN1;RPL39L;RFC4;KNOP1;LSM3;NME1;PSMA3;PSMA4;PSMA2;UBE2T;NDUFS5;CKS2;SNRPG;SNRPE;SNRPA1;SNRPF;SNRPC;PTMA
	estradiol (E2) mouse uterine tissue GSE61921 ligand:289	32/208	1.76756e-11	4.74117e-11	4.73423	117.214	RPL30;RPLP1;HSPB1;GDPD3;RPL9;USE1;RPS14;RPS16;RPS19;RPL18A;FTH1;RPS3;RPL13;RPL38;RABAC1;RPL23;RPS5;RPL22;RPS6;RPL23A;CCDC80;RPS29;EEF1D;RPL37A;RPS20;RPL26;FAU;UBA52;RPS21;RPS24;TPT1;RPS23												17beta-estradiol mouse thymus GDS1275 ligand:271	21/125	1.07573e-08	2.91343e-08	5.19945	95.3979	RPL41;NDUFB8;RPL23;RPS5;RPLP1;SSNA1;SPATS2;ETFB;PTMS;RPS26;RPS17;RPS29;FTH1;RPLP2;RPL38;FAU;PFN1;RPL28;UBA52;PTMA;TPT1												XPA human tf ARCHS4 coexpression	31/299	5.02528e-07	8.22366e-06	2.99326	43.4131	CUTA;MAGEH1;NDUFA12;NDUFB11;C1ORF56;ATP5I;TMEM160;SRP14;ATP5G2;USE1;HINT1;KLC3;HINT2;MED30;SKP1;RWDD1;C17ORF89;BOLA1;NDUFA1;COMMD3;COMMD6;PTRHD1;MLLT11;C19ORF60;MRPL53;SMDT1;PPA2;SPATA33;PFDN4;PFDN5;NCBP2-AS2
	estradiol mouse uterus GSE23241 ligand:149	36/258	1.77565e-11	4.74117e-11	4.23537	104.844	RPL30;RPL34;RPLP1;RPL9;USE1;RPS14;RPS17;RPS16;RPL18A;PTTG1;UBB;FTH1;RPS3;RPLP2;RPL13;RPL38;IGFBP7;RABAC1;RPS27A;RPL39;RPS9;RPS5;RPL22;RPS6;RPL23A;CCDC80;RPS29;RPL37A;RPL27;RPS20;RPL26;FAU;UBA52;RPS21;TPT1;RPS23												Interleukin 1&Icirc;&sup2; rat insulinoma cell line (Pdx1 overexpression) GDS4332 ligand:204	34/296	1.13488e-08	3.04196e-08	3.37298	61.7058	RET;RPL34;POMP;SRI;SAT1;PSMA7;PSMB10;PSMB4;UBB;FTH1;SWI5;IGFBP7;SNRPD3;RPL37;S100A10;NPDC1;OST4;NDUFA8;GLRX3;NDUFA1;RPL13A;EDF1;LSR;PSMA5;PSMA6;TMEM59;PSMC5;PSMA1;PSMC2;CHMP2A;PSME2;RPL27;FAU;CHMP5												ZNF281 human tf ARCHS4 coexpression	30/299	1.52241e-06	2.39171e-05	2.88185	38.603	ENY2;PDCD5;HMGB3;GPATCH4;ZCCHC17;C14ORF166;CKS1B;PTTG1;SNRPD1;SUMO2;SNRPB2;POLR2I;RPL39L;SHFM1;SS18L2;KNOP1;TMA7;USMG5;LSM3;PSMA4;PSMA2;NDUFAF4;CKS2;SNRPG;SNRPE;SNRPF;SLIRP;PFDN4;PTMA;NOP10
	estradiol mouse uterus GSE24525 ligand:140	33/225	3.20542e-11	8.47146e-11	4.47768	108.197	RPL30;RPL34;RPLP1;RPL9;USE1;RPS14;RPS16;RPS19;RPL18A;UBB;FTH1;RPS3;RPLP2;RPL13;RPL38;RABAC1;RPS27A;RPL23;RPS5;RPL22;RPL13A;RPL23A;CCDC80;RPS29;RPL37A;RPS20;RPL26;FAU;UBA52;RPS21;RPS24;TPT1;RPS23												triiodothyronine (T3) human HepG2 cells GDS3945 ligand:71	35/316	1.76872e-08	4.69252e-08	3.23861	57.8105	NDUFB9;RPL30;RPL34;AFP;ATP5O;COX6A1;SAT1;RN7SL1;PSMB6;RPS17;CHCHD2;RPS15A;UBB;PSMB3;PSMB1;RPL35;ATP6V1E1;RPS6;USMG5;RPL13A;MRPL47;RPL23A;EIF1;PSMA5;PSMA6;TMEM59;MYL6;NSA2;PSMA4;PSMC2;CKS2;RPS20;SLIRP;PTMA;FTL												ZNF580 human tf ARCHS4 coexpression	30/299	1.52241e-06	2.39171e-05	2.88185	38.603	FKBP2;BRI3;MRPS34;CBY1;NENF;MRPL12;ALKBH6;LAGE3;MRPL41;POLD4;HINT2;ATP5D;HCFC1R1;C9ORF16;ARL6IP4;RPLP2;RPL13;SCAND1;NPDC1;GADD45GIP1;RPS9;TAF10;RPL13A;JOSD2;MRPL23;INAFM1;FAM96B;C19ORF24;AURKAIP1;RPL28
	Interleukin-1 beta mouse embryonic fibroblasts from IRAK-4 kinase deficient mutants GDS2641 ligand:59	40/331	1.24283e-10	3.25145e-10	3.59686	82.0387	NDUFA13;UQCRB;BRI3;RPL34;PDCD5;NEDD8;DBI;SEPW1;COX6A1;PRDX2;HINT1;PSMB5;PRDX1;PSMB1;HCFC1R1;RPL38;IGFBP7;ROMO1;SEC61B;RPS27A;HMGN1;RPL21;MDH2;TPM2;SNHG8;USMG5;SNHG6;EIF1;NME1;RPS26;MYL6;RPS29;FAM96A;RPS20;SNRPE;ANP32B;NUPR1;UBA52;PRR13;PPIC												interleukin-12 human PBMC peripheral blood mononuclear cells GDS3498 ligand:197	36/338	3.06309e-08	8.04447e-08	3.10032	53.6394	NDUFB9;NDUFA11;RBM8A;NDUFA12;GTF3C6;MRPL36;MRPL54;C19ORF70;MIEN1;CDC26;MED10;MYEOV2;TCEB2;CAMTA1;COA6;SEC11C;OST4;RBM17;PRELID1;TRAPPC1;SP110;TAF10;MRPL27;APOA1BP;MRPL52;COPRS;SNHG15;C19ORF43;UBE2T;OSTC;SELK;PGP;JTB;RNF181;TOMM5;TOMM6												BOLA1 human tf ARCHS4 coexpression	30/299	1.52241e-06	2.39171e-05	2.88185	38.603	ANAPC16;MRPS14;NDUFB11;ARL3;COX4I1;MRPS12;MRPS34;MED19;ATP5I;TMEM160;RPF1;C12ORF57;MRPL20;BCL7C;SAP18;SNRPD3;COA6;C17ORF89;PRELID1;SNF8;JOSD2;TBCA;COMMD6;NDUFS6;PTRH2;NDUFAF5;JTB;CCDC174;RPS21;RPS23
	estradiol mouse BAL cells GSE52649 ligand:95	39/318	1.36692e-10	3.54033e-10	3.65504	83.018	CUTA;NDUFA13;NDUFB8;NDUFB7;BRI3;MGST3;MRPL16;CAPG;DBI;ETFB;MRPL12;PSMB10;PSMB6;EMG1;PTTG1;RDH11;PMVK;UQCRFS1;OSTF1;NDUFV3;FIS1;RANBP1;NQO2;TRAPPC1;GPX1;PBDC1;DYNLL1;SNHG5;SDHB;ATP5J2;EEPD1;MYL6;SMDT1;FABP5;NDUFS7;CHMP2A;RGS10;MVD;PFN1												17beta-estradiol mouse uterus GSE38800 ligand:123	41/416	3.10963e-08	8.08503e-08	2.85219	49.3035	NDUFB8;COX17;NDUFB2;RPS27L;TIMM10;COX6A1;COX5A;PSMB10;TXNDC17;MYL12B;MRPL20;PSMB4;HINT1;CHCHD2;EVA1A;UBB;MED10;FTH1;SWI5;UQCRFS1;POLR2L;SRGN;GPX1;GPX4;MDH2;SPHK1;USMG5;LSR;DYNLL1;EIF1;SMDT1;SPCS1;UQCRQ;UBE2S;RAB34;ID1;SELK;NHP2;ANP32B;MYL9;PTMA												RNF114 human tf ARCHS4 coexpression	30/299	1.52241e-06	2.39171e-05	2.88185	38.603	C11ORF31;MPG;MRPS12;MRPL16;MRPL12;LAGE3;PSMA7;PSMB10;BABAM1;CHCHD2;LMAN2;AP2S1;EIF4EBP1;SMCO4;NANS;EMC7;PRELID1;MDH2;AIP;TALDO1;EDF1;SDHB;DRAP1;DPM2;DOK1;PSMC2;NHP2;PFN1;SNRPC;PRR13
	17beta-estradiol mouse uterus GSE38800 ligand:122	30/200	1.43964e-10	3.69174e-10	4.58391	103.878	RPL30;RPLP1;RPL9;USE1;RPS14;RPS17;RPS16;RPS19;RPL18A;FTH1;RPS3;RPLP2;RPL13;RPL38;RABAC1;RPL23;RPS5;RPL23A;MYL6;RPS29;RPL37A;RPS20;RPL26;FAU;RPL28;UBA52;RPS21;RPS24;TPT1;RPS23												Calcitriol mouse Spinal cord tissue GDS510 ligand:167	38/373	4.17727e-08	1.07534e-07	2.95316	50.1772	RPL34;RPLP1;COX7C;RPL6;PSMA7;PSMB10;RPS15A;PRDX1;PSMB1;SPP1;RPS3;HMOX1;RPL13;RPS27A;HMGN1;HIST1H1C;RPL41;NDUFA7;RPL21;RPS5;RPS6;CYBA;RPL23A;RBX1;SOD1;RPS26;PSMA5;PSMA6;PSMA2;RPL27A;RPL37A;JTB;PSME2;S100A4;AURKAIP1;RPL28;TPT1;RPS23												ESX1 human tf ARCHS4 coexpression	29/299	4.44673e-06	6.71713e-05	2.77155	34.1548	PPP1R35;CISD1;MRPL36;HSCB;MRPL57;USE1;PAGR1;EMG1;MED10;POLR2F;NDUFV3;CHCHD1;GADD45GIP1;RANBP1;GLRX3;UQCC2;ATPIF1;CNPY2;SDHB;C1ORF123;MRPL52;RPL37A;PGP;GEMIN6;PIN4;NAA38;SNRPA1;ZNF576;TOMM6
	estradiol human MCF-7 cells GSE23610 ligand:131	33/241	2.05739e-10	5.22416e-10	4.12977	92.1122	NDUFB11;NDUFB5;COX7A2;DBI;SQRDL;SRP14;CLU;SAT1;MYL12B;UBB;FTH1;S100A13;HMOX1;CCDC53;TMSB10;S100A10;HIST1H1C;COX8A;ATP6V0E1;RPL21;AKR1C3;TALDO1;PTRHD1;ATOX1;NGFRAP1;UQCRQ;ID1;RAB13;RPL26;PFN1;PFDN5;PPIC;FTL												estradiol mouse uterus GSE23241 ligand:148	31/276	8.40256e-08	2.14183e-07	3.27823	53.4094	RPL30;RPLP1;COX17;RPS27L;HSPB1;TIMM10;RPL9;COX5A;TXNDC17;PTMS;RPS14;RPS16;RPLP2;RPL38;IGFBP7;RPS27A;GPX1;RPL23;USMG5;RPL23A;DYNLL1;EIF1;MYL6;ID1;SELK;RPL37A;FAM96B;RPL27;UBA52;PTMA;TPT1												NUPL2 human tf ARCHS4 coexpression	29/299	4.44673e-06	6.71713e-05	2.77155	34.1548	MRPS17;RNFT2;CDC123;NDUFB6;SF3B6;MRPS33;POMP;NDUFB3;SRP14;MRPL13;ATP5G1;PSMB6;SNRPD1;ZNHIT3;SKP1;COA3;DYNLT1;CMC2;SS18L2;ALG14;NDUFC1;RBX1;PSMA6;PSMA3;PSMA2;SNRPG;GEMIN6;NIT2;POLR3K
	estradiol mouse uterus GSE23072 ligand:76	33/242	2.29746e-10	5.77711e-10	4.1098	91.2131	RPL34;RPLP1;GDPD3;RPL9;USE1;RPS14;RPS16;RPL18A;PTTG1;UBB;FTH1;RPS3;RPLP2;RPL13;RPL38;RABAC1;HIST1H1C;RPL23;RPS5;RPL22;RPL13A;RPL23A;CCDC80;RPS29;RPL37A;RPS20;RPL26;FAU;UBA52;RPS21;RPS24;TPT1;RPS23												Interleukin-21 mouse CD8+ T cells GDS1030 ligand:231	30/270	1.72117e-07	4.34469e-07	3.23501	50.3856	NEDD8;RPL10A;PSMB10;MYL12B;RPS14;FTH1;PRDX1;UQCRFS1;RPL39;BTF3;COX8A;SRGN;GPX4;NDUFA3;AIP;NDUFA1;COX6C;RPS26;PSMA3;PSMA4;PSMA2;RPL27A;CKS2;RPL24;FAU;RPL28;PTMA;NOP10;TPT1;RPS23												DNAJC1 human tf ARCHS4 coexpression	29/299	4.44673e-06	6.71713e-05	2.77155	34.1548	ZNF593;C11ORF31;NXT1;NDUFB11;MRPS34;TMEM160;NENF;ALKBH6;MRPL57;MRPL41;EXOSC4;MED30;C9ORF16;RPL13;SCAND1;PRELID1;SDF2L1;GPX4;RPL23;MRPL23;C19ORF60;DUSP23;LSM7;RPL27A;PXMP2;DNLZ;FAU;PFN1;TOMM6
	estradiol mouse urogenital sinus mesenchymal cells GSE16854 ligand:152	36/283	2.53901e-10	6.32312e-10	3.80169	83.9947	COX4I1;HSPB1;COX5B;RPL10A;ATP5G1;RPS14;RPS17;CHCHD2;FTH1;PRDX1;MPC2;RPL35;RPLP2;IGFBP7;ROMO1;CD99;HMGN1;TRAPPC2L;NDUFA4;RPL23;NDUFA3;NDUFA2;NDUFA1;RPL35A;CYBA;COX6B1;ATP5J2;RPS26;DRAP1;MYL6;COL3A1;NGFRAP1;RPS20;ISCU;TPT1;RPS23												17beta-estradiol mouse uterus GSE38800 ligand:125	38/399	2.40264e-07	6.00661e-07	2.7367	41.7114	NDUFB2;RPS27L;TIMM10;COX6A1;COX5A;TXNDC17;MYL12B;MRPL20;PSMB4;HINT1;CHCHD2;EVA1A;UBB;MED10;SWI5;UQCRFS1;CHCHD1;POLR2L;SRGN;GPX1;GPX4;MDH2;SPHK1;SHFM1;USMG5;CACYBP;LSR;DYNLL1;EIF1;PSMA5;MYL6;SMDT1;PSMA2;UBE2S;ID1;NHP2;ANP32B;PTMA												SF3A3 human tf ARCHS4 coexpression	29/299	4.44673e-06	6.71713e-05	2.77155	34.1548	CDC123;GPATCH4;MRPL11;CKS1B;PSMB6;PSMB5;PRDX1;PSMB1;SNRPD3;BTF3;RANBP1;RFC4;GLRX3;CACYBP;LSM3;NME1;PSMA5;PSMA3;PSMA4;PSMA2;PSMC1;EIF3I;NHP2;PPIH;SNRPA1;DNAJC8;SNRPC;SRSF7;TOMM5
	17beta-estradiol mouse uterus GDS1058 ligand:35	32/234	4.0039e-10	9.87629e-10	4.11924	89.1346	BRI3;RPL34;RPLP1;RPL10A;RPL6;MYL12B;PTMS;RPS15A;RPS19;UBB;ALDH2;RPS3;RPL13;RPL37;RABAC1;RPS27A;RPS10;CD99;RPL41;RPL21;RPS5;RPS6;RPL23A;COX6C;SOD1;NSA2;COL3A1;RPL27A;RPL28;RPS24;TPT1;RPS23												progesterone mouse uterus GSE31406 ligand:161	33/321	2.63248e-07	6.51852e-07	2.97008	44.9971	UQCRB;NDUFB6;RPS27L;TIMM10;COX6A1;COX5A;SAT1;HINT1;PSMB5;SNRPD2;RPL36AL;PRDX1;SUMO2;SEC61B;S100A10;POLR2L;RANBP1;GSTO1;MDH2;TMA7;DYNLL1;COX6C;ATP5F1;MANF;NME1;PSMC5;COL3A1;PSMA4;PSMA2;NHP2;ANP32B;PFN1;HSPA1B												ZMAT2 human tf ARCHS4 coexpression	28/299	1.25108e-05	0.000187186	2.66234	30.0549	RPL32;FAM89B;ANP32A;MRPL12;RPS17;PABPN1;ENSA;HCFC1R1;PRELID1;RPS9;PPP1R14B;GPX1;TAF10;RPL22;RPL35A;CDK11B;EEF1D;BAX;RPS20;RPL26;ANP32B;RPL28;UBA52;RPS24;PFDN6;TPT1;RPS23;FAM50A
	17beta-estradiol mouse uterus GSE1839 ligand:157	39/331	4.49744e-10	1.0989e-09	3.48992	75.1112	RPL34;RPLP1;RPL10A;RPL6;MYL12B;ANAPC11;RPS17;HINT1;RPS15A;RPS19;ALDH2;PABPN1;FTH1;RPS3;RPL13;TCEB2;RPL37;RPS27A;RPS10;CD99;HMGN1;RPL21;RPS5;RPS6;RPL23A;DYNLL1;COL3A1;LSM7;EEF1D;RAB34;ID1;RPL37A;ANP32B;PHPT1;RPL28;PTMA;RPS24;TPT1;RPS23												Interleukin 1&Icirc;&sup2; rat insulinoma cell line (Pdx1 overexpression) GDS4332 ligand:194	33/326	3.75838e-07	9.21867e-07	2.91862	43.1784	ENY2;UQCRB;SAT1;PSMB4;FTH1;RPL35;IGFBP7;S100A10;NPDC1;RPL41;GADD45B;GLRX3;NDUFA3;NDUFA1;COMMD3;USMG5;RPL13A;LSR;RPL23A;RPS25;PSMA6;DOK1;FABP5;RPS29;DDIT3;NDUFAF4;CKS2;SNRPG;CHMP2A;PSME2;ANP32B;RPS24;TPT1												OTX2 human tf ARCHS4 coexpression	27/299	3.38725e-05	0.000479403	2.55421	26.2903	RPL31;ARL3;DPY30;SRP14;RPL9;COX7C;UBL5;PTTG1;RBMX2;SUMO2;HES1;SNRPB2;RPL41;C8ORF59;RPL21;BOD1;NDUFA4;SHFM1;RPL13A;RPL35A;KLHDC8B;COMMD6;PDCL3;RPL37A;CKS2;SNRPE;SNRPF
	17beta-estradiol mouse uterus GDS1058 ligand:36	36/293	6.70141e-10	1.62212e-09	3.65184	77.1397	RPLP1;TIMM13;UBE2L3;ANAPC11;CKS1B;RPS17;HINT1;RPS15A;SNRPD2;RPS19;PRDX1;RPS3;RPL13;RPL37;RPS27A;CD99;HMGN1;RANBP1;RPL41;RPL21;RPS5;RPS6;RPL23A;DYNLL1;COX6C;EIF1;LSM7;EEF1D;ID1;PSMC2;ANP32B;PTMA;RPS24;NOP10;TPT1;RPS23												estradiol (E2) mouse uterine tissue GSE61921 ligand:288	33/328	4.32318e-07	1.05049e-06	2.89853	42.4753	RPL30;RPS27L;TIMM10;COX6A1;COX5A;TXNDC17;PSMB6;MRPL20;HINT1;PSMB4;EVA1A;MED10;RPL38;RPS27A;CHCHD1;MESDC2;SRGN;RPL41;GPX1;GADD45B;GPX4;SHFM1;EIF1;MYL6;UBE2S;ID1;SELK;NHP2;RPL27;RPL26;ANP32B;PTMA;RPS23												ZNF35 human tf ARCHS4 coexpression	27/299	3.38725e-05	0.000479403	2.55421	26.2903	SF3B5;CDC123;ENY2;MRPL17;HMGB3;MSANTD3;TIMM10;C14ORF166;MRPL13;CKS1B;PSMB5;PRDX1;METTL5;COA4;CENPW;KNOP1;MRPL47;DYNLL1;LSM3;NME1;PSMA3;PSMA4;PSMA2;CKS2;SNRPE;SNRPA1;TOMM5
	estradiol human estrogen receptor (ER)-positive MCF7 breast cancer cells GDS3217 ligand:41	38/324	8.601e-10	2.06265e-09	3.46809	72.3928	CUTA;NDUFB11;ZFAS1;RPLP1;NDUFB1;COX7A2;SNHG19;CLU;SAT1;RPL6;MYL12B;C12ORF57;HEBP1;TCEAL4;FAM174A;CRNDE;SUMO2;CCDC53;RPL39;TMEM14A;TMSB10;CD99;S100A10;HMGN1;HIST1H1C;NDUFA4;TMA7;SNHG8;TBCA;ATOX1;RPS25;TMEM59;DNAJC1;ID1;FAM96A;RPL27;RPL26;HSPA1B												Interleukin 1&Icirc;&sup2; rat insulinoma cell line (Pdx1 overexpression) GDS4332 ligand:200	31/309	1.02422e-06	2.46571e-06	2.88407	39.7759	FAM89B;RPL31;RPL34;COX7C;SAT1;ATP5G1;RPS19;RPL35;RPL37;S100A10;NPDC1;RPL21;GADD45B;GLRX3;NDUFA1;RPL13A;RPS3A;LSR;RPS25;PSMA6;RPS29;DDIT3;RPL27A;CKS2;TOMM7;CHMP2A;PSME2;RPL27;UBA52;RPS21;CHMP5												ZNF625 human tf ARCHS4 coexpression	27/299	3.38725e-05	0.000479403	2.55421	26.2903	RNFT2;COX16;ARL3;NDUFB3;DPY30;COX7A2;SRP14;COX7C;C14ORF2;SUMO2;METTL5;RPL41;C8ORF59;DYNLT1;CMC2;SHFM1;NDUFC1;CWC15;TBCA;MRPL44;RBX1;TMEM258;FRG1;NDUFS4;TBC1D7;SNRPE;PTMA
	estrogen mouse right lung from ovariectomized animals GDS960 ligand:52	34/271	1.15592e-09	2.74663e-09	3.73369	76.8333	RPLP1;COX4I1;HSPB1;MRPL14;NEDD8;SRI;PSMA7;RPS14;RPS17;SNRPD2;PTTG1;FTH1;SPP1;SPOP;RPLP2;TCEB2;SCAND1;RPL41;GPX1;UQCC3;RPL13A;CYBA;PTGR1;DRAP1;PDCL3;MYL6;RPS29;PSMA2;RPL37A;RPL26;FAU;DNAJC8;UBA52;RPS23												17beta-estradiol mouse thymus GSE2889 ligand:154	21/163	1.117e-06	2.66439e-06	3.80049	52.0852	RPL41;RPL23;RPS5;TMA7;RPL23A;RPL10A;RPL6;RPS26;RPS14;RPS17;FABP5;RPS29;FTH1;RPS3;RPLP2;FAU;PFN1;RPL28;UBA52;PTMA;TPT1												CARHSP1 human tf ARCHS4 coexpression	27/299	3.38725e-05	0.000479403	2.55421	26.2903	RNASEH2A;MRPL12;MRPL11;PTMS;BCL2L12;RPS17;PABPN1;HCFC1R1;RPL35;RPLP2;RPL37;RPS10;POLR2L;COX8A;RANBP1;RPS9;PPP1R14B;KNOP1;RPL13A;SNF8;UBE2S;EEF1D;NDUFS6;RPL37A;BAX;AURKAIP1;RPL28
	Interleukin-15 mouse CD8+ T cells GDS1030 ligand:229	36/304	1.84485e-09	4.34378e-09	3.49992	70.3864	BRI3;RPL34;SEPW1;RPS17;PTTG1;PABPN1;FTH1;SUMO2;RPL14;RPL35;RPLP2;COX14;RABAC1;RPL39;RPS10;TMSB10;S100A10;RPL41;RPL21;MDH2;CYBA;RPL23A;MRPL24;CDK11B;LSM7;RPL37A;SNRPG;FAM96B;RGS10;RPL26;FXYD5;FAU;DNAJC8;PTMA;ISCU;LAT												estradiol human MCF-7 cells GDS4052 ligand:269	30/310	3.19566e-06	7.55337e-06	2.76703	35.0132	RET;NXT1;PCOLCE2;SSNA1;MRPS12;PDCD5;NUDT1;TMEM160;SEPW1;MRPL12;MRPL11;PQBP1;CKS1B;EMG1;RPL39L;NMB;WDR74;MRPL23;ELP5;MRPL24;MANF;NME1;LSM7;FABP5;UBE2S;NDUFAF4;ID1;BAX;SNRNP25;POLR3K												ZNF764 human tf ARCHS4 coexpression	27/299	3.38725e-05	0.000479403	2.55421	26.2903	HACD1;ZNF593;C11ORF31;NXT1;NDUFB11;SSNA1;MRPS34;TMEM160;COX5A;MRPL57;MRPL41;EXOSC4;MED30;C9ORF16;SCAND1;NUDT14;RPP38;SDF2L1;NMRAL1;NUDT22;C19ORF60;DOK1;DNAJC1;DNAJC30;NDUFS3;PFN1;NCBP2-AS2
	estradiol human estrogen receptor (ER)-positive MCF7 breast cancer cells GDS3217 ligand:40	35/292	2.24894e-09	5.24753e-09	3.54553	70.6014	RPL31;RPLP1;NDUFB1;COX7A2;DBI;SNHG19;CLU;SAT1;RPL6;MYL12B;C12ORF57;HEBP1;TCEAL4;TCEAL3;FAM174A;SUMO2;CCDC53;RPL39;TMSB10;CD99;S100A10;HMGN1;HIST1H1C;NDUFA4;RPS3A;RPS25;TMEM59;DNAJC1;NGFRAP1;ID1;RPL37A;RPL26;TPT1;PPIC;CHMP5												neuromedin U mouse type-2 Th cell line D10.G4.1 GDS882 ligand:21	32/346	3.97549e-06	9.2479e-06	2.63437	32.7593	MRPS17;POMP;TIMM13;CAPG;TXNDC17;PTMS;BABAM1;PSMB6;RPS17;EMG1;RPS3;TIMM17A;TMSB10;SRGN;RPL21;SURF2;RPS5;EDF1;RPL23A;MANF;EIF1;RPS26;PSMA6;NSA2;PSMA3;DNAJC1;OSTC;PSMC2;SNRPE;FXYD5;NUPR1;PTMA												HMGB2 human tf ARCHS4 coexpression	27/299	3.38725e-05	0.000479403	2.55421	26.2903	CCDC167;DTYMK;ENY2;RNASEH2A;ANP32A;NUDT1;HMGB3;CKS1B;SNRPD2;PTTG1;SUMO2;RPS3;SNRPD3;HMGN1;RANBP1;RFC4;PSMA4;RPA3;UBE2T;CKS2;SNRPG;PPIH;ANP32B;SNRPF;SNRPC;PTMA;SRSF7
	estradiol human endometrial cancer cells GSE56946 ligand:218	35/293	2.46312e-09	5.69597e-09	3.5316	70.0028	C11ORF31;ANAPC16;MT1L;RPLP1;COX4I1;MT1X;PTMS;PSMB6;HEBP1;RPS14;TRMT112;MT2A;PSMB4;FTH1;S100A13;TCEB2;RABAC1;SERF2;S100A10;CDKN2A;RPS6;CNPY2;DYNLL1;APOA1BP;EIF1;MYL6;NGFRAP1;MRPL51;UQCRQ;INAFM1;RAB34;ID1;FAU;TPT1;RPS23												testosterone mouse liver GSE13388 ligand:159	25/235	3.98371e-06	9.2479e-06	3.06495	38.1075	RPLP1;COX7A2;COX6A1;ATP5G1;TMEM243;RPS14;CHCHD2;RPL36AL;FTH1;RPS3;RABAC1;S100A10;GPX1;GPX4;NDUFA4;NDUFA3;USMG5;COX6C;MANF;BLVRB;UBA52;PTMA;HSPA1B;ISCU;NOP10												FOXA2 human tf ARCHS4 coexpression	26/299	8.81618e-05	0.00120437	2.44715	22.8475	RNFT2;BEX1;COX7A2;ETFB;SRP14;RPL9;UBL5;ZNHIT3;SUMO2;HES1;SNRPB2;RPL37;NDUFV3;TMEM14A;TMSB10;WDR83OS;COA3;RPL41;RPL21;CXORF56;CMC2;SHFM1;ACYP1;COX6C;GAP43;PTMA
	triiodothyronine (T3) human HepG2 cells GDS3945 ligand:65	31/238	2.51565e-09	5.76597e-09	3.88779	76.9812	RPL34;SF3B6;NEDD8;AFP;CLU;CKS1B;RN7SL1;TRMT112;MT2A;RPL18A;PTTG1;UBB;SPP1;METTL5;POLR2F;RPS27A;RPL39;RPS10;TMSB10;S100A10;BTF3;SPHK1;AKR1C1;DCXR;USMG5;RPS3A;RPL23A;PSMC1;RPL24;POLR3K;HSPA1B												progesterone mouse uterus GSE31406 ligand:162	30/318	5.33764e-06	1.22813e-05	2.68903	32.6468	PDCD5;RPS27L;COX5A;RPL36AL;FTH1;SUMO2;SEC61B;HMGN1;POLR2L;RANBP1;GSTO1;MDH2;TMA7;DYNLL1;COX6C;MANF;EIF1;MYL6;PSMA3;COL3A1;PSMA4;UBE2S;PGP;JTB;ANP32B;PFN1;MYL9;PTMA;SRSF7;HSPA1B												HOXB2 human tf ARCHS4 coexpression	26/299	8.81618e-05	0.00120437	2.44715	22.8475	MPG;PPP1R35;TMEM160;HDDC3;PSMB10;BABAM1;EVA1B;BCL7C;ARL6IP4;SCAND1;EMC7;SERF2;GADD45GIP1;RANBP1;TRAPPC1;CDKN2A;DRAP1;DOK1;UBE2S;JTB;BAX;FXYD5;PFN1;AURKAIP1;MYL9;PRR13
	interleukin-13 human esophageal epithelial cells GDS3223 ligand:205	36/309	2.87148e-09	6.52381e-09	3.43491	67.5593	HSPB1;MT1X;GDPD3;DBI;ETFB;SRI;SAT1;TXNDC17;TRMT112;MT2A;PTTG1;FTH1;PRDX1;OSTF1;ATP6V1E1;S100A10;HIST1H1C;GPX1;S100A2;AKR1C1;TALDO1;KLHDC8B;RPL23A;PTGR1;EIF1;RPS26;TMEM59;TP53I3;FABP5;TMEM258;ID1;JTB;S100A4;HSPA1B;MT1E;LAMTOR5												neuromedin U mouse type-2 Th cell line D10.G4.1 GDS882 ligand:20	30/320	6.04804e-06	1.37938e-05	2.67021	32.0846	COX7B;BRI3;POMP;TYMP;EMG1;RPS19;PSMB3;RPS3;RPL37;TMSB10;SRGN;RPL41;GADD45B;GLRX3;SURF2;MANF;EIF1;SOD1;RPS26;PSMA5;PSMA6;PSMA3;PSMA4;UBE2S;RPL27A;OSTC;RPL37A;TOMM7;PTMA;RPS23												TRIT1 human tf ARCHS4 coexpression	26/299	8.81618e-05	0.00120437	2.44715	22.8475	CDC123;DPY30;TRIAP1;ATP5O;RPL10A;MRPL13;CKS1B;PSMB5;PRDX1;SUMO2;COA4;C8ORF59;RFC4;GLRX3;SETMAR;RPS3A;NME1;PSMA3;PSMA4;PSMA1;PSMA2;EIF3I;CKS2;SNRPE;SNRPC;PFDN4
	leptin mouse gallbladder GDS1509 ligand:278	39/353	2.89832e-09	6.52751e-09	3.24163	63.7277	NDUFB7;RPL32;NDUFB6;MGST3;CISD1;RPS27L;HSPB1;UQCR11;COX7A2;DBI;COX5B;COX5A;HSD17B10;PSMB4;PSMB5;RPS19;FTH1;RPL38;NDUFV2;S100A10;HMGN1;POLR2L;NDUFA8;GPX1;GPX4;MDH2;NDUFA4;USMG5;PTGR1;COX6C;FAM213A;SDHB;EIF1;COX6B1;MYL6;NDUFS3;PFN1;MYL9;ISCU												norepinephrine rat pineal organ GDS3702 ligand:132	29/304	6.14978e-06	1.39038e-05	2.72044	32.6428	ANP32A;COX5B;RPL10A;PSMB4;CHCHD2;ATP5D;SPP1;SAP18;ATP6V0E1;GPX1;PMM1;MDH1;GPX4;GLRX3;USMG5;RPL13A;COMMD1;DYNLL1;PTGR1;ATP5J2;RPS25;UQCRQ;ID1;SELK;RPL27;S100A4;FXYD5;UBA52;PRR13												DUS3L human tf ARCHS4 coexpression	26/299	8.81618e-05	0.00120437	2.44715	22.8475	TP53I13;MPG;PPP1R35;SSNA1;MRPS34;NENF;MRPL12;LAGE3;RRP7A;EXOSC4;LMAN2;ARL6IP4;SCAND1;GADD45GIP1;JMJD4;RANBP1;PRELID1;TALDO1;CYBA;DRAP1;UBE2S;EEF1D;JTB;C19ORF24;PFN1;AURKAIP1
	estradiol (E2) mouse uterine tissue GSE61921 ligand:288	33/272	4.76758e-09	1.05539e-08	3.58826	68.7561	HDDC2;NDUFB11;RPLP1;COX17;HSPB1;GDPD3;RPL10A;RPL6;RPS14;PRDX2;RPS16;FTH1;IGFBP7;S100A10;COA3;RPS9;RPS5;RPS6;TALDO1;ACOT13;COX6C;COL3A1;CCDC80;ACTC1;RPS29;RPS20;FAU;NUPR1;RPL28;MYL9;UBA52;TPT1;PPIC												aldosterone mouse inner medullary collecting duct cell line mIMCD-3 GDS345 ligand:279	30/324	7.73536e-06	1.73379e-05	2.63332	30.9934	BRI3;RPL34;HMGB3;COX7C;RPL6;UBE2L3;PTMS;HINT1;PSMB3;FTH1;ARL6IP4;POLR2F;SNRPD3;RPS27A;TMSB10;HMGN1;RPL41;NDUFA7;RPS6;CNPY2;CYBA;DYNLL1;ATOX1;PSMA5;PSMA6;UBE2S;RPL27A;PSMG4;ANP32B;PHPT1												ZIC2 human tf ARCHS4 coexpression	25/299	0.000220353	0.00286095	2.34115	19.7131	CDC123;NDUFB4;DPY30;HMGB3;C14ORF166;CKS1B;PSMB6;PRDX2;PSMB5;SNRPD1;SUMO2;RPL39L;RFC4;KNOP1;PSMA3;PSMA4;PSMA2;CKS2;SNRPG;SNRPE;SNRPA1;SNRPF;SLIRP;PFDN4;PTMA
	17beta-estradiol mouse uterus GDS1058 ligand:34	33/272	4.76758e-09	1.05539e-08	3.58826	68.7561	BRI3;RPLP1;HMGB3;RPL10A;HSD17B10;PTMS;RPS17;ALDH2;RPS3;RPL13;SSSCA1;RPL37;RABAC1;RPS27A;TMSB10;CD99;S100A10;HIST1H1C;RPL41;RPL21;RPS5;RPL23A;APOA1BP;NSA2;COL3A1;RPL27A;RPL37A;PHPT1;RPL28;PTMA;RPS24;TPT1;RPS23												Interleukin 1&Icirc;&sup2; rat insulinoma cell line GDS4332 ligand:182	29/325	2.19238e-05	4.87195e-05	2.52464	27.0842	SAT1;RPL6;RPS14;RPS17;HINT1;RPS16;RPS15A;ZNHIT3;TCEB2;IGFBP7;HES1;RPL37;NPDC1;OST4;ATP6V0E1;GADD45B;GLRX3;RPS6;CACYBP;LSR;SOD1;PSMA6;DDIT3;NDUFAF4;EIF3I;CKS2;PSME2;RPS21;CHMP5												HOXB1 human tf ARCHS4 coexpression	25/299	0.000220353	0.00286095	2.34115	19.7131	CDC123;MRPS11;CRABP1;TMEM160;PSMA7;ANAPC11;PSMB6;UCHL1;EXOSC4;PSMB5;RPL18A;PSMB3;PSMB1;CACYBP;CNPY2;PSMA4;RAB34;PSMC2;NHP2;PIR;SNRPE;DNAJC8;AURKAIP1;ZNF511;TOMM5
	17beta-estradiol mouse uterus GDS1058 ligand:32	29/220	6.2404e-09	1.36971e-08	3.93422	74.3261	RPLP1;RPL10A;RPL6;MYL12B;ANAPC11;PTMS;RPS15A;RPS19;UBB;HCFC1R1;RPS3;SSSCA1;RPL37;RABAC1;RPS10;TMSB10;S100A10;HIST1H1C;RPL41;RPL21;RPS5;ATPIF1;RPS6;RPL23A;RPS26;COL3A1;RPL27A;RPL28;TPT1												estradiol mouse uterus GSE24525 ligand:139	24/247	2.82593e-05	6.22662e-05	2.76519	28.9629	SRGN;RPL30;RPL41;GPX1;RPL34;RPLP1;COX17;USMG5;TIMM10;DYNLL1;EIF1;RPS14;MRPL20;RPS16;EVA1A;UBB;UBE2S;ID1;SPP1;RPS3;NHP2;RPL35;RPL26;ANP32B												HMX1 human tf ARCHS4 coexpression	25/299	0.000220353	0.00286095	2.34115	19.7131	SSNA1;MRPS12;MRPS34;MRPL12;NPAS1;RRP7A;EIF4EBP1;SNRPD3;RPS10;GADD45GIP1;JMJD4;C17ORF89;RANBP1;PRELID1;CDKN2A;DCXR;RPL22;EDF1;MRPL23;PHOX2B;CTU1;UBE2S;PGP;RPL27;AURKAIP1
	triiodothyronine (T3) human HepG2 cells GDS3945 ligand:70	34/297	1.23599e-08	2.6901e-08	3.35998	61.1812	RPL30;MT1L;HSPB1;MT1X;ATP5O;CLU;ATP5L;RN7SL1;RPS14;MT2A;RPS17;RPS16;RPS15A;RPL18A;SPP1;RPLP2;RPL38;SEC61B;TMSB10;S100A10;SHFM1;AKR1C3;NDUFA1;RPL35A;MANF;EIF1;MYL6;MRPL51;NDUFS5;FAU;SLIRP;PTMA;HSPA1B;NOP10												fibroblast growth factor 2 (FGF2) human embryonic fibroblast GDS2422 ligand:9	29/335	3.8297e-05	8.36742e-05	2.44084	24.8237	C11ORF31;RPL32;MRPL12;COX5A;SAT1;EVA1B;FTH1;ATP5D;SPP1;HMOX1;CD99;S100A10;RANBP1;RPL41;SDF2L1;GSTO1;RPS3A;LSR;REXO2;MANF;FABP5;EEF1D;RPL27A;RAB34;SMS;TAGLN3;PFN1;PTMA;FTL												NKX2-8 human tf ARCHS4 coexpression	25/299	0.000220353	0.00286095	2.34115	19.7131	POP4;MRPS12;MRPS34;MRPL36;MRPL12;DPCD;PSMA7;RRP7A;CHCHD2;EXOSC4;UBB;WBSCR22;EIF4EBP1;HES1;JMJD4;PRELID1;PPP1R14B;CDKN2A;LSR;MRPS7;NME1;UBE2S;NDUFS6;AURKAIP1;PPIC
	estrogen mouse right lung from ovariectomized animals GDS960 ligand:50	39/384	3.01288e-08	6.5028e-08	2.94552	51.0099	NDUFB8;NDUFA11;PCOLCE2;COX4I1;PDCD5;ATP5H;MYL12B;SLC9A3R2;RPS17;EMG1;PSMB5;RPS19;RPL14;RPS3;SPOP;RPLP2;RPL38;RPS10;HMGN1;MDH2;UQCC2;RPS5;RPL23A;DYNLL1;COL3A1;GPANK1;ACTC1;PSMA2;UBE2S;RPL27A;EIF3I;PSMC2;RPL24;DYNLRB1;RPL28;MYL9;RPS21;PTMA;CHMP5												17beta-estradiol mouse uterus GSE1839 ligand:157	25/269	4.08523e-05	8.85132e-05	2.63316	26.6095	NDUFB5;MGST3;CAPG;COX6A1;COX7C;CLU;SAT1;PSMB10;UBL5;SPP1;SEC61B;OSTF1;TMSB10;HIST1H1C;BTF3;RPL41;GSTO1;SHFM1;ATPIF1;TALDO1;CYBA;LSR;FAM213A;UQCRQ;PRR13												DMRTA2 human tf ARCHS4 coexpression	25/299	0.000220353	0.00286095	2.34115	19.7131	CCDC167;RNFT2;RPL34;ARL3;SAT2;COX7A2;SRP14;ATP5G2;RPL9;COX7C;UBL5;RPS19;TCEB2;HES1;ROMO1;RPL37;NDUFV3;TMSB10;RPL35A;KLHDC8B;CWC15;COMMD6;SPATA33;NDUFS5;RPL37A
	progesterone mouse uterus GSE31406 ligand:161	32/279	3.16918e-08	6.72802e-08	3.36081	58.0318	BEX1;RPL32;RPL34;RPL10A;RPL9;USE1;RPS14;RPS19;RPL18A;RPL14;SPP1;RPL13;RPL38;RABAC1;RPS10;HIST1H1C;RPS9;NDUFA6;RPL22;SNHG8;RPL13A;RPL23A;CCDC80;RPS29;SELM;RPL27A;FAU;RPL28;RPS21;PFDN5;RPS24;RPS23												leptin mouse liver GDS3653 ligand:277	28/323	5.05667e-05	0.000108656	2.44265	24.1632	UQCRB;BRI3;MRPS34;POMP;UQCR11;DBI;ETFB;COX5A;CLU;HEBP1;PSMB4;HINT2;ALDH2;PRDX1;BTF3;COX8A;RPS9;RPL35A;EDF1;ATP5F1;SOD1;PSMA5;RPS25;MRPL53;PSMA3;NDUFS7;PSMA2;PSMC2												FARSA human tf ARCHS4 coexpression	25/299	0.000220353	0.00286095	2.34115	19.7131	RNASEH2A;MPG;SSNA1;MRPS12;MRPS34;MRPL12;PSMA7;RRP7A;BABAM1;CHCHD2;EXOSC4;LMAN2;EIF4EBP1;SCAND1;GADD45GIP1;RANBP1;PRELID1;PPP1R14B;GPX4;MDH2;NME1;UBE2S;EIF3I;NHP2;AURKAIP1
	17beta-estradiol human U2OS osteosarcoma cell line GDS1094 ligand:44	32/279	3.16918e-08	6.72802e-08	3.36081	58.0318	CUTA;NNMT;ANP32A;MGST3;HSPB1;MT1X;GLRX;SEPW1;SRI;CLU;CKS1B;MT2A;RPS17;RPS15A;WBSCR22;RPL35;TMSB10;RANBP1;S100A2;MDH2;RPL22;NME1;SOD1;NGFRAP1;FABP5;EEF1D;NDUFS6;ID1;CKS2;SMS;RPL24;RPS21												Insulin mouse Kidney GDS4839 ligand:164	29/344	6.1767e-05	0.000131635	2.36998	22.9702	BEX1;MGST3;RPLP1;COX4I1;RPL10A;ATP5L;RPS14;RPS15A;RPS19;RPS3;RPL13;RPL37;RPS27A;TMSB10;CHCHD1;RPS9;GADD45B;RPS5;SHFM1;RPL23A;RPS26;RPS29;RPL27A;RPL24;BLVRB;RPS20;RPL26;RPS24;RPS23												HIF3A human tf ARCHS4 coexpression	24/299	0.000528293	0.00648397	2.23619	16.874	CUTA;IFI27L2;WDR83OS;C11ORF31;NDUFA11;SMAGP;MRPL14;UQCR11;CAPG;ANAPC11;RRP7A;SLC9A3R2;TRMT112;C19ORF70;UQCRQ;RAB34;HCFC1R1;S100A13;AP2S1;CCDC53;S100A4;SNRPC;S100A10;POLR2L
	morphogenetic protein 4 (BMP-4) mouse C3H10T1/2 (10T1/2) stem cells committed to the adipocyte lineage GDS3025 ligand:8	37/356	3.74916e-08	7.89457e-08	3.01807	51.6064	RPL34;COX4I1;NENF;ETFB;RPL10A;SAT1;HINT1;RPL36AL;RPLP2;RABAC1;RPS27A;TMSB10;CD99;S100A10;NPDC1;NDUFA7;GPX1;NDUFA6;HSBP1;MDH2;RPL22;SNHG8;COPZ2;SNHG6;COX6C;MANF;MYL6;COL3A1;PSMA4;RPL27A;SELK;SMS;PSME2;RPL26;MYL9;RPS24;PPIC												triiodothyronine (T3) human HepG2 cells GDS3945 ligand:65	30/362	6.34916e-05	0.00013421	2.32724	22.4918	NDUFB9;RPLP1;SAT2;TXN;ATP5H;ATP5O;COX6A1;SAT1;MYL12B;PTMS;MRPL20;PSMB4;RPS15A;AIFM2;PRDX1;RPS3;RPL35;HMOX1;GCNT3;RPL38;AKR1C3;REXO2;EIF1;PSMA6;TMEM59;TP53I3;RPS20;RPL26;NUPR1;FTL												ZNF32 human tf ARCHS4 coexpression	24/299	0.000528293	0.00648397	2.23619	16.874	MAGEH1;COA3;BEX1;DYNLT1;AK1;HMGB3;TMEM160;NDUFC1;SEPW1;SRP14;MRPL46;ATP5G1;NFU1;MLLT11;PRDX2;UCHL1;HINT2;RPS29;TCEAL3;DNAJC30;NHP2;LINC00116;SCAND1;SKP1
	progesterone mouse uterus GSE31406 ligand:162	32/282	4.08588e-08	8.53421e-08	3.31996	56.4829	BEX1;COX4I1;DBI;RPL10A;RPL9;CLU;RPS14;RPS19;RPL18A;HCFC1R1;RPL14;RPS3;RPL35;RPL13;RPL38;RPS10;HIST1H1C;RPS9;GPX1;GPX4;RPL22;RPL13A;RPL35A;PTGR1;HIGD2A;CCDC80;EEF1D;RPL37A;FAU;RPL28;RPS21;PFDN5												Interleukin-6 mouse macrophage (SOCS3 KO) GSE411 ligand:234	24/265	8.68819e-05	0.000182172	2.55624	23.9033	RPL41;TM2D2;POMP;NSMCE1;GLRX;DYNLL1;PSMB10;MANF;PSMA5;MRPL52;PSMA3;SMDT1;PSMA4;FABP5;UBB;PSMA2;UQCRQ;SPP1;PSME2;HMOX1;TCEB2;FXYD5;PRR13;S100A10												IRX2 human tf ARCHS4 coexpression	24/299	0.000528293	0.00648397	2.23619	16.874	COA3;COX7B;BEX1;COX16;ARL3;SHFM1;NDUFB4;COX17;ZBTB8OS;ACOT13;HMGB3;MSANTD3;COX7A2;ACYP1;POU2F2;COX7C;GTF2H5;RBX1;UBL5;UCHL1;SPCS1;TMEM258;C14ORF2;CHCHD1
	estradiol mouse hematopoietic stem cells (HSCs) GSE52711 ligand:96	30/267	1.34554e-07	2.78796e-07	3.27648	51.8382	COX17;USE1;MYL12B;PTMS;RPS14;TRMT112;RPS19;ERICH1;MYEOV2;RPL38;RABAC1;TMSB10;HIST1H1C;RPL21;RPL23;RPS5;RPL35A;ACYP1;RPS26;RPS29;FAU;NUPR1;LAMTOR4;PHPT1;RPL28;UBA52;VAMP5;PFDN5;LAT;PRR13												estradiol mouse BAL cells GSE52649 ligand:95	25/282	8.80239e-05	0.00018309	2.49825	23.3284	RPS27L;SQRDL;SAT1;RPS15A;FTH1;PRDX1;SPP1;RPL13;RPL38;RABAC1;RPS27A;RPL39;SRGN;SDF2L1;GSTO1;RPS5;DCXR;NDUFA2;MANF;DDIT3;OSTC;CDK2AP2;BLVRB;BAX;NUPR1												ZSCAN1 human tf ARCHS4 coexpression	24/299	0.000528293	0.00648397	2.23619	16.874	CUTA;HEXIM2;MAGEH1;NDUFB8;BEX1;TRAPPC2L;FAM89B;CETN2;ARL3;MED19;KLHDC8B;SAT2;SRP14;ATP5G2;MED18;MLLT11;MRPL41;COPRS;UBL5;TP53I3;IFT43;TCEAL3;PXMP2;POLR2I
	17beta-estradiol mouse stomach GSE29715 ligand:128	29/263	3.24027e-07	6.66055e-07	3.20401	47.8758	MGST3;CISD1;CAPG;DBI;SQRDL;COX5A;CLU;MYL12B;RPS14;HINT1;CHCHD2;FTH1;PRDX1;TMSB10;S100A10;HIST1H1C;CBR1;GPX1;MDH2;TALDO1;RPL13A;LSR;PTGR1;FAM213A;EIF1;SOD1;RPL26;NUPR1;PRR13												17beta-estradiol mouse uterus GSE38800 ligand:121	30/372	0.000103752	0.000214092	2.258	20.7137	RPS27L;TIMM10;COX6A1;COX5A;TXNDC17;MYL12B;MRPL20;PSMB4;CHCHD2;EVA1A;UBB;MED10;UQCRFS1;POLR2L;MESDC2;SRGN;GPX1;GPX4;MDH2;SPHK1;LSR;EIF1;MYL6;UBE2S;RAB34;ID1;NHP2;ANP32B;MYL9;PTMA												CAMTA1 human tf ARCHS4 coexpression	24/299	0.000528293	0.00648397	2.23619	16.874	BEX1;NDUFA6;PET100;NDUFA4;ARL3;NDUFB4;NDUFA3;TMA7;USMG5;COX7A2;NDUFC1;SEPW1;UQCR10;ZCCHC17;SRP14;COX7C;RBX1;MLLT11;UBL5;UCHL1;GAP43;C14ORF2;NDUFS5;TAGLN3
	estradiol mouse uterus GSE23072 ligand:77	38/419	8.16501e-07	1.66515e-06	2.59029	36.3113	RPL30;RPL32;NDUFB11;COX17;NENF;USE1;RPL6;TXNDC17;MYL12B;PTMS;HINT1;RPS16;RPL18A;PTTG1;PABPN1;FTH1;IGFBP7;COX14;COA3;CBR1;RPS9;PPP1R14B;RPL23;SPHK1;TPM2;RPS5;SHFM1;RPL22;RPS6;RPL13A;LSR;COX6C;RBX1;RPS20;PHPT1;RPL28;MYL9;PTMA												Interleukin-1 beta mouse embryonic fibroblasts from IRAK-4 kinase deficient mutants GDS2641 ligand:59	24/269	0.000109634	0.000224447	2.51398	22.9234	RPL23;RPS5;SPATS2;POMP;RPL13A;RPL9;MRPL24;SAT1;RPS17;SPCS1;RPL18A;FTH1;RPL27A;ID1;SPP1;RPL27;PFN1;TMEM18;MYL9;RPS21;PTMA;RPS24;RPS23;LAMTOR5												ZSCAN16 human tf ARCHS4 coexpression	24/299	0.000528293	0.00648397	2.23619	16.874	MRPS17;NDUFA12;GTF3C6;SS18L2;COMMD3;TTC1;TRAPPC2B;UQCR10;MRPL34;SRP14;RPL6;TXNDC17;COX6B1;MLLT11;PSMB6;SUMO2;FAM96B;CCDC53;FAM96A;LAMTOR2;SNRPE;SNRPF;ISCU;TOMM6
	insulin-like growth factor-I (IGF-I) human MCF-7 cells GDS3484 ligand:13	30/320	6.04804e-06	1.22378e-05	2.67021	32.0846	NDUFB5;RPLP1;MRPS33;RPS27L;MT1X;ATP5G2;HEBP1;POLD4;MT2A;PSMD4;CCDC53;NDUFV2;RPS9;SPAG7;RPS6;COMMD3;RPL13A;COX6C;EIF1;HIGD2A;SOD1;TMEM59;DNAJC1;RPA3;ID1;RAB13;TOMM7;PFDN5;ISCU;FTL												growth hormone mouse 3T3-F442A adipocytes GDS1489 ligand:11	22/246	0.000201938	0.000410186	2.51651	21.4093	RPL41;MDH2;RPS6;POMP;GLRX;DYNLL1;COX7C;PSMA7;PSMB10;UBE2L3;PTMS;PSMA6;FABP5;PSMB3;OSTC;ID1;RPS3;TCEB2;TPT1;PRR13;RPS23;HMGN1												PMS1 human tf ARCHS4 coexpression	24/299	0.000528293	0.00648397	2.23619	16.874	MRPS17;CDC123;RFC4;NDUFB6;MRPS14;KNOP1;DPY30;SRP14;MRPL32;LSM3;MRPS9;PSMA3;PSMA4;PSMA2;RPA3;OSTC;SUMO2;SNRPG;METTL5;SNRPE;SNRPF;SRSF7;TOMM5;SKP1
	17beta-estradiol mouse uterus GSE6931 ligand:86	27/276	8.05113e-06	1.61647e-05	2.79353	32.7673	BRI3;RPLP1;RPL10A;COX7C;USE1;RPL6;PTMS;RPS19;FTH1;HCFC1R1;RPL13;RABAC1;RPS10;TMSB10;CD99;HIST1H1C;NDUFA7;RPL21;RPS5;ATPIF1;RPS6;ATOX1;NSA2;EEF1D;RPL27A;PHPT1;RPS23												Interleukin 1&Icirc;&sup2; rat insulinoma cell line (Pdx1 overexpression) GDS4332 ligand:202	27/335	0.000228388	0.000460317	2.25139	18.8767	FAM89B;SAT1;PSMA7;PSMB10;PSMB4;FTH1;SWI5;SNRPD3;S100A10;NPDC1;GLRX3;RPL13A;KLHDC8B;CACYBP;LSR;PSMA5;PSMA6;PSMA1;DDIT3;PSMC2;CKS2;CHMP2A;PSME2;RPL27;FAU;TPT1;CHMP5												HOXA1 human tf ARCHS4 coexpression	23/299	0.00121349	0.013715	2.13225	14.3165	RANBP1;PRELID1;DCUN1D5;GLRX3;CDKN2A;MRPS12;GPATCH4;SNF8;TBCA;MRPL12;PSMA7;NME1;RRP7A;PDCL3;PSMA2;UBE2S;PRDX1;C16ORF91;EIF4EBP1;SNRPD3;AURKAIP1;NANS;S100A10
	leptin mouse liver GDS3653 ligand:276	23/218	1.10034e-05	2.19221e-05	3.03085	34.6042	CBR1;NDUFA13;NDUFB8;NNMT;GPX1;RPLP1;TALDO1;EDF1;COX5B;ATP5G1;NME1;PNKD;PSMA4;PSMD4;UBB;NDUFS6;FTH1;BOLA3;ATP5D;SPOP;PGP;ISCU;S100A10												interleukin-15 human PBMC GSE59184 ligand:145	25/311	0.000399363	0.000798727	2.2415	17.5412	COX17;MT1X;CAPG;GLRX;SEPW1;TXN;SQRDL;PSMB10;TYMP;MT2A;SMCO4;NDUFV2;S100A10;SRGN;DYNLT1;GSTO1;WFDC21P;MANF;PSMA6;SELK;RAB13;PSME2;PFN1;NOP10;MT1E												NANOG human tf ARCHS4 coexpression	23/299	0.00121349	0.013715	2.13225	14.3165	RPL39L;MRPS17;CDC123;KNOP1;DPY30;HMGB3;PSMB6;PSMA3;PSMA4;PSMB5;ORC6;SNRPD1;PSMA2;PRDX1;SUMO2;SNRPG;GEMIN6;SNRPA1;SNRPF;SLIRP;SRSF7;POLR3K;NOP10
	17beta-estradiol mouse vagina GSE6931 ligand:88	24/239	1.64215e-05	3.2467e-05	2.86929	31.6107	NDUFA7;RPL21;BRI3;NDUFB5;RPS5;DBI;RPL23A;COX6A1;COX7C;SAT1;RPL6;MYL12B;PTMS;SOD1;UBB;NDUFS5;HCFC1R1;RPS3;RPL37;RPS10;RPL28;TMSB10;TPT1;HMGN1												testosterone mouse bed nucleus of the stria terminalis/preoptic area GSE49986 ligand:282	24/300	0.000554065	0.00109967	2.22797	16.7058	PRELID1;TRAPPC1;NDUFA6;FAM89B;PMM1;NDUFB5;ALG14;MYL6B;EDF1;CLU;NPAS1;PTMS;CHCHD5;EVA1B;TCEAL3;AP2S1;CDK2AP2;RNF181;IGFBP7;TAGLN3;SCAND1;PFDN4;RPL28;PTMA												PHF20 human tf ARCHS4 coexpression	23/299	0.00121349	0.013715	2.13225	14.3165	RPL39L;MRPS17;C11ORF74;CDC123;PBDC1;SS18L2;DPY30;MRPL34;COMMD6;PSMB6;PSMA3;PSMA4;PSMB5;SPCS1;PSMA1;PSMA2;OSTC;SNRPG;METTL5;SNRPF;PFDN4;POLR3K;SKP1
	triiodothyronine (T3) human HepG2 cells GDS3945 ligand:66	26/280	2.92824e-05	5.74557e-05	2.63284	27.483	HSPB1;MT1X;NEDD8;DBI;ATP5O;CLU;RPS14;TRMT112;UBL5;MT2A;PSMB5;RPL18A;SPP1;SNRPB2;TMSB10;S100A10;TRAPPC1;SPHK1;RPS6;RPL13A;RPL35A;SOD1;C19ORF43;RPL26;POLR3K;HSPA1B												estradiol mouse uterus GSE56423 ligand:92	28/374	0.000579738	0.00114191	2.077	15.4797	GPATCH4;TIMM10;COX6A1;COX5A;TXNDC17;MYL12B;PSMB6;MRPL20;EVA1A;UBB;MED10;POLR2L;MESDC2;SRGN;PPP1R14B;GPX1;MDH2;SPHK1;CACYBP;LSR;DYNLL1;EIF1;MYL6;UBE2S;ID1;SELK;NHP2;ANP32B												PRDM13 human tf ARCHS4 coexpression	23/299	0.00121349	0.013715	2.13225	14.3165	GADD45GIP1;JMJD4;SF3B5;PRELID1;CENPW;CDKN2A;SSNA1;URM1;DCXR;MRPS12;MRPS34;PDCD5;MRPL12;MRPL23;RPS17;CTU1;RPS16;NTHL1;UBE2S;NDUFS6;RPL27;AURKAIP1;RPS10
	17beta-estradiol mouse mammary gland GSE6931 ligand:87	31/371	4.12569e-05	8.03423e-05	2.35044	23.7293	BRI3;RPLP1;RPL10A;SAT1;UBE2L3;PTMS;PSMD7;RPS19;FTH1;RPS3;RPL13;RPL37;RABAC1;RPS10;CD99;HMGN1;RPL21;GSTO1;RPS5;ATPIF1;RPL23A;DYNLL1;RPS26;RPL27A;RPL37A;RPL28;PTMA;RPS24;HSPA1B;NOP10;TPT1												17beta-estradiol mouse uterus GDS1058 ligand:33	25/334	0.00111954	0.00218858	2.07214	14.0798	COX6A1;PSMB6;EMG1;PSMD7;PSMD4;PSMB3;PRDX1;SEC61B;POLR2L;RANBP1;PPP1R14B;GLRX3;DYNLL1;MANF;EIF1;PSMA6;PSMA3;SMDT1;PSMA2;UQCRQ;OSTC;PSMC2;NHP2;ANP32B;HSPA1B												ZNF408 human tf ARCHS4 coexpression	23/299	0.00121349	0.013715	2.13225	14.3165	PRELID1;ZNF593;SURF2;SSNA1;ZFAND2B;MRPS34;TALDO1;CYBA;JOSD2;MRPL12;HSD17B10;HDDC3;EXOSC4;H2AFJ;C16ORF91;LMAN2;AP2S1;C19ORF24;BAX;SCAND1;AURKAIP1;EMC7;ITPA
	testosterone mouse prostate (following castration) GDS2562 ligand:54	28/322	4.78771e-05	9.25386e-05	2.45109	24.3806	BRI3;RPL10A;CLU;SAT1;USE1;PSMB10;RPS17;RPS15A;RPS19;FTH1;RPS3;RPL37;RABAC1;RPS27A;RPS10;CD99;BTF3;NDUFA6;RPL21;RPS5;RPS6;CYBA;MRPL23;PTGR1;HIGD2A;EEF1D;NUPR1;RPS23												Interleukin-1 beta human epidermal keratinocytes GDS2611 ligand:56	19/229	0.00131682	0.00255503	2.3106	15.3252	AKR1C1;AKR1C3;TALDO1;HSPB1;GDPD3;EDF1;GLRX;SQRDL;SAT1;MANF;MLLT11;PSMB6;PSMA6;PRDX1;AP2S1;BLVRB;FAU;TMSB10;FTL												DMRTA1 human tf ARCHS4 coexpression	23/299	0.00121349	0.013715	2.13225	14.3165	CXORF56;ARL3;RPL13A;NDUFB1;RPL35A;KLHDC8B;SAT2;ZCRB1;CWC15;SRP14;ATP5G2;COX7C;DPCD;RPS14;PRDX2;RPS25;DPM3;RPS19;RPL37A;RPL13;ROMO1;RPL37;RPS23
	Interleukin 1&Icirc;&sup2; rat insulinoma cell line GDS4332 ligand:184	26/293	6.30649e-05	0.000120991	2.50294	24.2068	COX7B;RPL31;HMGB3;DBI;COX5B;COX6A1;PRDX1;SWI5;HCFC1R1;SNRPD3;RABAC1;HRAS;CD99;CHGA;FIS1;PRELID1;NDUFA4;NDUFA3;DYNLL1;EIF1;UBE2S;SELK;ANP32B;PFN1;PTMA;TPT1												triiodothyronine (T3) human HepG2 cells GDS3945 ligand:66	24/320	0.00135632	0.00261218	2.07524	13.7027	RPL30;SHFM1;AKR1C3;USMG5;SAT2;COX6A1;REXO2;MRPL46;SAT1;RBX1;CKS1B;RN7SL1;TMEM59;PSMD7;RPS15A;UBB;BOLA3;PRDX1;ID1;PSMC2;GCNT3;RPS20;TCEB1;RPS27A												OLIG3 human tf ARCHS4 coexpression	23/299	0.00121349	0.013715	2.13225	14.3165	RPL41;ENY2;NDUFA6;RPL21;PET100;RPL31;CRABP1;SPATS2;NDUFB3;KNOP1;TMA7;DPY30;HMGB3;ZCRB1;RBX1;ATP5J2;UBL5;TMEM258;RBMX2;RPA3;UBE2T;RPL37A;TAGLN3
	testosterone mouse stria terminalis/preoptic area GSE49986 ligand:283	27/313	7.44395e-05	0.000141764	2.42739	23.0736	DTYMK;TM2D2;ZFAND2B;HSPB1;TMEM160;SAT1;ALKBH2;PSMB5;S100A13;SPP1;IGFBP7;COA4;PMM1;SMAGP;SPHK1;AIP;TALDO1;RPL13A;JOSD2;COMMD6;COMMD4;NMRAL1;DPM2;TMEM256;IFT43;RANGRF;FXYD5												17beta-estradiol mouse thymus GSE2889 ligand:155	23/307	0.00171439	0.00327752	2.07132	13.1916	SRGN;RPL41;GPX1;PDCD5;SPATS2;CYBA;SEPW1;RPL23A;SAT1;PSMB10;TMEM134;FABP5;PABPN1;RPS29;FTH1;SPOP;PSME2;RPLP2;DYNLRB1;PFN1;RPL39;TMSB10;RPS23												ZNF696 human tf ARCHS4 coexpression	23/299	0.00121349	0.013715	2.13225	14.3165	CUTA;DTYMK;CXORF56;SURF2;NDUFA4;CMC2;PPP1R35;CCDC58;NUDT1;ETFB;ATP5G2;PMF1;LAGE3;ANAPC11;MLLT11;ALKBH2;UBL5;UBE2S;ATP5D;PXMP2;RPL13;SSSCA1;GEMIN6
	Thyroid hormone mouse Cerebellar neuronal cell GDS4484 ligand:169	23/250	9.55578e-05	0.000180653	2.59922	24.0578	NDUFA13;ARL3;HSPB1;DBI;TBCA;DYNLL1;PTGR1;RPL9;APOA1BP;NME1;COX6B1;MLLT11;RPS25;MYL6;UCHL1;FABP5;EIF3I;ATP5D;ROMO1;RPS27A;TMSB10;HSPA1B;PRR13												TGF-beta1 mouse renal mesangial MES-13 cells GDS1892 ligand:15	23/314	0.00228831	0.00434278	2.02074	12.286	GSTO1;HSPB1;TIMM10;CLU;SAT1;EIF1;NME1;MLLT11;RPS14;PSMB5;FABP5;PSMA2;PSMB3;SPP1;NHP2;EIF4EBP1;TIMM17A;HMOX1;RPLP2;IGFBP7;TMSB10;HSPA1B;S100A10												ZUFSP human tf ARCHS4 coexpression	23/299	0.00121349	0.013715	2.13225	14.3165	MKKS;COX16;NDUFB6;POMP;DPY30;MRPL47;TRIAP1;SRP14;MLLT11;PCMT1;PSMA3;PSMA4;PSMB5;PSMA1;SUMO2;METTL5;FAM96A;SNRPE;SNRPA1;PFDN4;POLR2K;SKP1;CHMP5
	Interleukin-6 mouse macrophage (SOCS3 KO) GSE411 ligand:233	25/284	9.85384e-05	0.000184938	2.4787	22.8661	NDUFB7;BRI3;CAPG;SAT1;RPL6;MYL12B;PTMS;HINT1;RPS15A;UBB;FTH1;HMOX1;SSSCA1;RPL37;RABAC1;CD99;GPX4;CYBA;SDHB;ATOX1;RPL37A;RGS10;S100A4;FXYD5;HSPA1B												triiodothyronine (T3) human HepG2 cells GDS3945 ligand:68	23/332	0.00455493	0.00858175	1.90122	10.2505	RPLP1;AKR1C3;NEDD8;SAT2;MRPL46;SAT1;RPL6;MYL12B;ATP5L;EIF1;RPS26;TRMT112;TMEM59;MYL6;PSMD7;RPS15A;PSMA1;UBB;PSMB3;PSMC2;GCNT3;RPL38;UBA52												THAP11 human tf ARCHS4 coexpression	23/299	0.00121349	0.013715	2.13225	14.3165	HEXIM2;PRELID1;GPX1;MPG;PPP1R35;MRPS34;TALDO1;CYBA;NENF;MRPL12;RPL10A;PQBP1;RPL36AL;RPS29;RAB34;RGS10;RPL35;ARL6IP4;C19ORF24;SCAND1;AURKAIP1;RPL28;TPT1
	estrogen mouse left lung from ovariectomized animals GDS960 ligand:51	26/302	0.000103793	0.000193398	2.42017	22.2005	BRI3;RPLP1;TIMM13;NEDD8;MYL12B;PTMS;RPS14;RPL14;RPLP2;HES1;SMCO4;SCAND1;RPL22;TMA7;DYNLL1;ATOX1;COX6B1;RPL27A;SELK;RPL37A;UBA52;RPS21;RPS24;TOMM5;ISCU;CHMP5												interleukin-4 human PBMC GSE59184 ligand:146	22/315	0.00496206	0.00928155	1.9169	10.171	LINC00152;GPX4;TALDO1;HSPB1;DBI;TXN;SRI;MRPL32;MANF;KIAA0930;FABP5;ALDH2;BLOC1S2;SELK;IGFLR1;RGS10;HMOX1;BLVRB;TMSB10;PFDN5;HSPA1B;CCL26												ADAMTS19 human tf ARCHS4 coexpression	23/299	0.00121349	0.013715	2.13225	14.3165	RPL39L;CDC123;SHFM1;POMP;KNOP1;HMGB3;C14ORF166;MRPL32;LSM3;CKS1B;PSMA3;PSMA4;PSMB5;SNRPD1;PSMA2;PRDX1;SNRPG;SNRPE;SNRPF;SLIRP;PFDN4;PTMA;NOP10
	triiodothyronine (T3) human HepG2 cells GDS3945 ligand:69	25/289	0.000129892	0.000240301	2.43111	21.7555	RPL30;ANP32A;RPL31;RPL34;NEDD8;TXN;AFP;RN7SL1;RPS15A;RPL18A;SPP1;RPLP2;TMSB10;S100A10;BTF3;PRELID1;SPHK1;RPL13A;RPL23A;EIF1;NSA2;RPL27A;NDUFS5;RPL26;SRSF7												calcium(2+) mouse blastocyst GDS3293 ligand:281	25/377	0.00555544	0.0103172	1.81488	9.42461	NXT1;NDUFB5;POP4;HMGB3;GLRX;SAT1;PSMA7;PRDX2;SWI5;SPP1;UQCRFS1;COX14;NDUFV2;COA5;UBE2F;NDUFA6;MDH1;NDUFA4;REXO2;SDHB;LSM3;MRPL44;ATP5J2;FABP5;NDUFS6												LHX9 human tf ARCHS4 coexpression	22/299	0.00266727	0.0283127	2.02934	12.0273	CUTA;RNFT2;NMB;NDUFB8;BEX1;DYNLT1;NDUFA4;ARL3;CRABP1;SAT2;SRP14;POU2F2;MLLT11;PCMT1;PRDX2;UBL5;MYL6;UCHL1;GAP43;CAMTA1;TAGLN3;TMSB10
	Interleukin 1&Icirc;&sup2; rat insulinoma cell line GDS4332 ligand:186	24/275	0.000153745	0.000282412	2.45311	21.5388	CHGA;COX7B;RPL31;NDUFA4;NDUFA3;DBI;NDUFC1;DYNLL1;ATP5G2;UBE2L3;EIF1;RPS14;TMEM59;PRDX1;RPL27A;RPA3;NDUFV3;PFN1;RABAC1;PTMA;RPS24;CD99;TPT1;SKP1												17beta-estradiol mouse uterus GDS1058 ligand:36	21/307	0.00749718	0.0138246	1.87272	9.16366	NDUFA7;GSTO1;NDUFB5;SHFM1;CYBA;FAM213A;COX6A1;RPL10A;CLU;SAT1;PSMB10;ATOX1;MYL12B;HIGD2A;UBL5;SMDT1;UBB;HCFC1R1;SPP1;TMSB10;PRR13												ZBTB7A human tf ARCHS4 coexpression	22/299	0.00266727	0.0283127	2.02934	12.0273	LINC00493;FKBP2;NDUFA12;COX4I1;AKR1C3;TTC1;SNF8;MRPL23;TXNDC17;CHCHD2;RPS19;DNAJC30;MPC2;ZNF428;IGFLR1;RPLP2;RPL13;UQCRFS1;MVD;SCAND1;SNRNP25;RPL28
	Calcitriol mouse Spinal cord tissue GDS510 ligand:167	21/227	0.000175422	0.000319959	2.61097	22.5805	NPDC1;WDR83OS;NDUFB8;FAHD1;GPX4;NDUFB5;NDUFA2;TIMM13;NDUFB2;DYNLL1;CLU;MYL12B;PTMS;UCHL1;PSMC5;ORC6;FTH1;TAGLN3;DYNLRB1;ATP6V1E1;PFN1												interleukin-2 mouse Cytotoxic T cell line GDS3222 ligand:210	25/400	0.0113167	0.0207206	1.70149	7.62519	MRPS17;UQCRB;TIMM10;SRP14;PSMA7;ZNHIT1;SPP1;TIMM17A;RPL35;ROMO1;POLR2K;NDUFA8;RANBP1;RPL21;MDH1;MDH2;CACYBP;DYNLL1;MANF;ATP5J2;PSMA3;PSMA4;PSMC2;DYNLRB1;RPS24												MESP2 human tf ARCHS4 coexpression	22/299	0.00266727	0.0283127	2.02934	12.0273	GADD45GIP1;SF3B5;NDUFB7;NDUFA11;STX8;MRPL27;TIMM13;CNPY2;HSCB;TRIAP1;NPAS1;SOD1;PAGR1;SNAPC5;NDUFS6;C16ORF91;PSMG4;FAM96A;SSSCA1;RPL26;EMC7;POLR3K
	estradiol mouse uterus GSE56423 ligand:93	28/351	0.000208946	0.00037844	2.2276	18.8755	RPL30;RPLP1;HSPB1;MYL12B;RPS14;RPS16;PTTG1;UBB;EVA1B;FTH1;SPOP;RPLP2;RPL13;COA3;TPM2;ACOT13;RPL23A;CWC15;DYNLL1;LARP6;MYL6;ACTC1;ID1;SELK;RPL27;RPS20;MYL9;PTMA												transforming growth factor-beta human fibroblasts GDS4574 ligand:18	23/362	0.0123021	0.0223675	1.73023	7.60951	LINC00152;NNMT;GADD45B;DYNLT1;CMC2;SPHK1;MSANTD3;MT1X;C14ORF166;LARP6;NME1;FSTL3;MT2A;ACTC1;EVA1A;UBE2S;BLOC1S2;NDUFS5;HMOX1;IGFBP7;SNRPD3;FXYD5;PPAPDC1A												ZBTB45 human tf ARCHS4 coexpression	22/299	0.00266727	0.0283127	2.02934	12.0273	PRELID1;ZNF593;TP53I13;FAM89B;B3GAT3;PPP1R35;URM1;MRPS34;TMEM160;CYBA;JOSD2;MRPL12;MRPL41;DRAP1;EEF1D;ATP5D;C9ORF16;ARL6IP4;C19ORF24;SCAND1;AURKAIP1;RABAC1
	triiodothyronine (T3) human HepG2 cells GDS3945 ligand:71	24/284	0.000249516	0.000448781	2.36707	19.6372	ANP32A;SHFM1;TAF10;RPL35A;EDF1;SNF8;PSMA7;MANF;CKS1B;MRPL41;PCMT1;RPS14;RPS25;TRMT112;UBL5;MT2A;PSMB4;C19ORF43;AP2S1;SPP1;FAM96B;TCEB2;RPL38;HSPA1B												testosterone human MCF-7aro cells GSE10911 ligand:160	20/304	0.0132759	0.0239703	1.79388	7.75281	RPL39L;NQO2;HHLA3;CRABP1;SPATS2;ACOT13;MYL6B;CAPG;ACYP1;CKS1B;MLLT11;DPM3;FABP5;PTTG1;H2AFJ;CKS2;PIR;BLVRB;S100A4;TMEM14A												KLF14 human tf ARCHS4 coexpression	22/299	0.00266727	0.0283127	2.02934	12.0273	PPP1R14B;CDKN2A;URM1;MRPS12;COPZ2;JOSD2;C15ORF65;MRPL12;MRPL24;PSMA7;NME1;MRPL41;RPS16;EVA1B;UBE2S;RAB34;UBE2T;SPOP;DNLZ;AURKAIP1;UBA52;S100A10
	triiodothyronine (T3) human HepG2 cells GDS3945 ligand:68	23/268	0.00026691	0.000476756	2.40598	19.7978	RPS9;GLRX3;SPHK1;TXN;AFP;CLU;RN7SL1;RPS14;PSMA6;MT2A;CHCHD2;PSMB5;FTH1;OSTC;NDUFS5;EIF3I;SPP1;RPS3;RPS20;SNRPB2;HSPA1B;S100A10;FTL												calcitriol human RWPE1 prostate epithelial cell line GDS3761 ligand:195	18/266	0.0140197	0.0251388	1.8474	7.8834	ANKRD39;POPDC3;RANBP1;CETN2;AKR1C1;CCDC58;ROM1;AKR1C3;GDPD3;FAM213A;CISD3;FABP5;NTHL1;AIFM2;FTH1;IGFLR1;PIR;SFXN4												HES4 human tf ARCHS4 coexpression	22/299	0.00266727	0.0283127	2.02934	12.0273	GADD45GIP1;C17ORF89;RPS9;RING1;CDKN2A;NDUFB11;BRI3;PPP1R35;ARL3;MRPS34;KLHDC8B;MRPL23;COPRS;PAGR1;RPS17;CHCHD2;UBE2S;PGP;RPL13;RPL27;RPL26;RPS10
	Interleukin-6 mouse macrophage GSE411 ligand:232	26/325	0.000332169	0.000589259	2.23129	17.8724	BRI3;NDUFB5;RPL34;TMEM160;CAPG;SAT1;MYL12B;PTMS;HINT1;RPS15A;RPS19;ALDH2;PRDX1;RPL13;ATP6V1E1;RPS27A;TMSB10;HMGN1;GLRX3;RPS6;APOA1BP;SOD1;S100A4;ANP32B;HSPA1B;TPT1												17beta-estradiol mouse uterus GDS1058 ligand:31	18/271	0.0166494	0.0296497	1.81041	7.41433	RANBP1;RPL41;GADD45B;COX17;COX6C;RPL6;FTH1;ID1;RPL37A;RPS3;TIMM17A;SNRPE;HES1;RPL37;RPS27A;PTMA;RPS24;TPT1												HMG20B human tf ARCHS4 coexpression	22/299	0.00266727	0.0283127	2.02934	12.0273	PRELID1;PPP1R14B;TP53I13;GPX4;MPG;PPP1R35;SSNA1;TAF10;MRPS34;TALDO1;HSPB1;CYBA;NENF;MRPL12;DRAP1;UBE2S;EEF1D;LMAN2;ARL6IP4;SCAND1;PFN1;AURKAIP1
	testosterone mouse liver GSE13388 ligand:159	28/365	0.000394467	0.000695014	2.13348	16.7222	NDUFB8;NNMT;ATP5H;ETFB;SQRDL;PSMB10;MPC2;SWI5;SPP1;RPS27A;HMGN1;GSTO1;MDH2;BHMT2;DCXR;NDUFA2;MRPL27;ACOT13;RPL13A;RPL35A;ATP5F1;SDHB;RPL27A;ID1;PXMP2;RPL24;PSME2;FAU												interleukin-2 mouse Cytotoxic T cell line GDS3222 ligand:209	20/317	0.0199775	0.0352264	1.71418	6.70786	RANBP1;RPL21;MDH2;RPLP1;RPS5;COX17;RPL13A;TIMM10;SRP14;MANF;EIF1;NME1;MIEN1;RPS29;SPP1;TIMM17A;UQCRFS1;PFN1;RPS27A;RPS24												POLE3 human tf ARCHS4 coexpression	22/299	0.00266727	0.0283127	2.02934	12.0273	BTF3;RANBP1;DTYMK;RNASEH2A;RFC4;MRPL17;GPATCH4;TRIAP1;MRPL12;PSMA7;NME1;CKS1B;RRP7A;CHCHD2;PSMA1;UBE2T;EIF3I;NHP2;SNRPA1;SNRPD3;ANP32B;SRSF7
	17beta-estradiol human MCF-7 cells GSE5840 ligand:85	25/324	0.000727141	0.0012725	2.14257	15.4831	RPL34;PPP1R35;RPLP1;SAT1;POLD4;PRDX1;FAM174A;RPL39;CHCHD1;NPDC1;RPL41;SP110;RPL13A;SNHG6;LSR;ACYP1;ATP5J2;NGFRAP1;UQCRQ;ID1;PSME2;SLIRP;TPT1;NCBP2-AS2;FTL												neuromedin U mouse type-2 Th cell line D10.G4.1 GDS882 ligand:19	23/379	0.020052	0.0352264	1.64612	6.43539	BTF3;SRGN;DCUN1D5;SF3B6;CNPY2;EIF1;SOD1;PSMA5;UBL5;RPS15A;UBE2S;NDUFS5;NHP2;TIMM17A;HMOX1;TCEB2;ANP32B;FXYD5;RPL28;TMSB10;NOP10;PRR13;POLR2L												U2AF1 human tf ARCHS4 coexpression	22/299	0.00266727	0.0283127	2.02934	12.0273	MRPS28;WDR83OS;RPL30;RNASEH2A;RPL21;CXORF56;SF3B6;SHFM1;NDUFB3;TMA7;COX6C;ELP5;ALKBH6;ATP5D;SUMO2;CKS2;RPS20;PIN4;HES1;RPL37;RPL39;PTMA
	Interleukin-21 mouse CD8+ T cells GDS1030 ligand:231	25/330	0.000944821	0.00164234	2.09976	14.6238	BRI3;RPL34;RPLP1;CAPG;SEPW1;RPS15A;RPS19;PABPN1;S100A13;RPL14;RPL35;RPLP2;RABAC1;TMSB10;S100A10;HMGN1;CYBA;MYL6;LSM7;NGFRAP1;RPL37A;RGS10;FXYD5;UBA52;LAT												17beta-estradiol mouse uterus GDS1058 ligand:37	22/363	0.0228821	0.0399285	1.6429	6.20589	GSTO1;BRI3;CNPY2;CYBA;FAM213A;CLU;SAT1;RPS26;PSMA6;NSA2;PSMA3;RPS15A;RPS19;UBB;SPP1;TOMM7;JTB;RNF181;RABAC1;RPS10;TMSB10;PRR13												NR6A1 human tf ARCHS4 coexpression	21/299	0.00560292	0.057157	1.92743	9.99269	RPL39L;CDC123;RFC4;MDH1;KNOP1;DPY30;C14ORF166;CKS1B;PSMB6;MRPS9;PSMA3;PSMA4;PSMB5;SNRPD1;PSMA2;PRDX1;OSTC;SUMO2;SNRPA1;SRSF7;TOMM5
	interleukin-2 mouse Cytotoxic T cell line GDS3222 ligand:209	22/283	0.00134135	0.00231607	2.15556	14.257	NDUFA13;ANKRD37;GPX4;NDUFB11;BRI3;RPL34;COX4I1;NDUFA1;GLRX;SAT1;MYL6;RPS19;RPL18A;CKS2;RPLP2;RPL38;S100A4;RPL26;FXYD5;NUPR1;RPL28;RPS23												triiodothyronine (T3) human HepG2 cells GDS3945 ligand:67	18/300	0.0401293	0.0695575	1.62176	5.215	MDH2;CETN2;WDR74;USMG5;SNF8;SAT1;EIF1;PTMS;RN7SL1;PSMA6;TMEM59;MYL6;UBB;ATP5D;TCEB2;BAX;UBA52;RPS24												ZXDC human tf ARCHS4 coexpression	21/299	0.00560292	0.057157	1.92743	9.99269	GADD45GIP1;RPL30;SDF2L1;RFC4;GYPC;PET100;CCDC58;RPL22;HSCB;ELP5;NFU1;POLE4;TMEM134;POLD4;LSM7;COPS5;PABPN1;EIF3I;ATP5D;CAMTA1;MVD
	Interleukin 1&Icirc;&sup2; rat insulinoma cell line (Pdx1 overexpression) GDS4332 ligand:200	22/291	0.00190824	0.00327307	2.09057	13.0903	CHGA;FIS1;PPP1R14B;MDH1;NDUFB6;GSTO1;NDUFA12;PDCD5;MRPL27;ATP5H;DYNLL1;UBE2S;PRDX1;SWI5;ID1;SNRPD3;ANP32B;ATP6V1E1;PTMA;NOP10;SKP1;HMGN1												insulin-like growth factor I (IGF-1) human MCF-7 cells GSE26834 ligand:138	20/343	0.0409051	0.0703673	1.57404	5.03141	RPL39L;DTYMK;RFC4;S100A2;CMC2;CRABP1;CAPG;CKS1B;NRGN;MLLT11;ORC6;FABP5;UBE2S;H2AFJ;DDIT3;PGP;EIF4EBP1;MVD;SMCO4;HRAS												ZNF574 human tf ARCHS4 coexpression	21/299	0.00560292	0.057157	1.92743	9.99269	RANBP1;PRELID1;ZNF593;SDF2L1;NXT1;NDUFB11;SSNA1;MRPS34;AIP;TMEM160;JOSD2;MRPL12;RRP7A;BABAM1;C19ORF60;EXOSC4;EIF4EBP1;C19ORF24;SCAND1;AURKAIP1;SRSF7
	Interleukin-1 beta mouse embryonic fibroblasts GDS2641 ligand:58	25/354	0.00247461	0.0042166	1.94412	11.668	CDC123;SMIM4;DBI;SRP14;RPL35;RPS27A;TMSB10;SERF2;HMGN1;HIST1H1C;TPM2;SHFM1;TMA7;COMMD3;RPL35A;RPL23A;REXO2;MYL6;CCDC80;RPS29;NDUFS3;S100A4;SNRPE;TMEM18;MYL9												progesterone mouse uterine horn GDS187 ligand:48	19/322	0.0411378	0.0703673	1.59358	5.08484	SURF2;UQCC2;WDR74;MRPL16;CACYBP;MRPL12;MRPL54;PHOX2B;MANF;EIF1;NME1;RPF1;MRPL20;UBE2S;ID1;NHP2;PGP;SNRPD3;HSPA1B												ZFP42 human tf ARCHS4 coexpression	21/299	0.00560292	0.057157	1.92743	9.99269	RPL39L;CDC123;KNOP1;DPY30;HMGB3;C14ORF166;CKS1B;PSMB6;MRPS9;PSMA3;PSMA4;PSMB5;SNRPD1;PSMA2;PRDX1;SUMO2;SNRPA1;SNRPF;SLIRP;PTMA;SRSF7
	triiodothyronine (T3) human HepG2 cells GDS3945 ligand:67	21/300	0.00581555	0.00984462	1.92042	9.88482	RPL30;MDH1;TAF10;RPL35A;TXN;AFP;RPL9;TRMT112;MT2A;CHCHD2;RPS15A;RPS19;RPL18A;FTH1;SPP1;RPS3;RPL24;RPLP2;RPS20;RPL39;FTL												insulin-like growth factor I (IGF-I) human MCF-7 cells GSE26834 ligand:136	16/263	0.0458623	0.077936	1.64446	5.06841	ZNF593;PPP1R14B;SDF2L1;NXT1;S100A2;PCOLCE2;SPHK1;MRPL12;KIAA0930;RRP7A;ORC6;FABP5;NDUFAF4;PGP;MVD;SMCO4												NOC3L human tf ARCHS4 coexpression	21/299	0.00560292	0.057157	1.92743	9.99269	CDC123;RFC4;RPS6;GPATCH4;CACYBP;MRPL47;C14ORF166;MRPL13;LSM3;NME1;CKS1B;PSMA5;PSMA3;PSMA4;PTTG1;PSMA2;PRDX1;UBE2T;EIF3I;TIMM17A;TOMM5
	estrogen mouse lungs from ovariectomized animals GDS960 ligand:49	25/397	0.0103662	0.017434	1.71548	7.8384	UQCRB;SSNA1;ATP5H;COX6A1;PTMS;SLC9A3R2;HES1;SCAND1;CD99;SRGN;RPS5;TMA7;RPL35A;DYNLL1;RBX1;MANF;HIGD2A;MYL6;LSM7;ACTC1;SELK;PTMA;ISCU;RPS23;CHMP5												testosterone mouse brain striatum GSE49986 ligand:284	17/286	0.0485074	0.0818957	1.60463	4.85567	PRELID1;CCDC58;MRPL14;MRPL34;CLU;ATOX1;MRPL11;ATP5L;MRPL53;SMDT1;PSMD4;NDUFS7;RNMTL1;RPA3;MED31;SNRPG;RPL24												DEPDC1B human tf ARCHS4 coexpression	21/299	0.00560292	0.057157	1.92743	9.99269	RPL39L;CDC123;RNASEH2A;RFC4;KNOP1;HMGB3;LSM3;NME1;CKS1B;PSMA3;PSMA4;PSMB5;PTTG1;SNRPD1;PSMA2;UBE2T;SUMO2;CKS2;SNRPG;SNRPA1;SRSF7
	CHEBI:60311 human Kidney GDS3945 ligand:170	19/278	0.0107204	0.0179134	1.86864	8.47541	SPHK1;TAF10;RPL35A;MT1X;AFP;CLU;RPS14;TRMT112;MT2A;RPL18A;NDUFS5;SPP1;RPLP2;POLR2F;RPS10;TMSB10;HSPA1B;S100A10;SEC11C												TGF-beta human Panc-1 cells GDS4106 ligand:16	18/314	0.0575932	0.0966079	1.54391	4.40686	GADD45B;S100A2;PCOLCE2;SPHK1;HSPB1;MSANTD3;FSTL3;MLLT11;TP53I3;FABP5;ID1;SMS;EIF4EBP1;HMOX1;HES1;FXYD5;PPAPDC1A;MYL9												HEY2 human tf ARCHS4 coexpression	20/299	0.0112333	0.106955	1.82651	8.19897	RPL39L;HSBP1;NDUFA12;NDUFB5;PBDC1;POMP;KNOP1;GPATCH4;SEPW1;C14ORF166;CKS1B;PSMA4;PSMB5;FABP5;SNRPD1;CKS2;HES1;SNRPB2;SNRPF;LAMTOR5
	3beta-Adiol(17beta-diol) human MCF7cells GSE33287 ligand:80	18/260	0.0113072	0.0187729	1.8938	8.48861	SPACA6P;NMB;ANKRD37;CENPW;RFC4;PCOLCE2;TPM2;MSANTD3;MT1X;GLRX;SAT1;PSMB10;MT2A;MED30;FAM162A;HES1;NANS;PTMA												interleukin-2 mouse Cytotoxic T cell line GDS3222 ligand:207	18/317	0.0619323	0.10304	1.52818	4.25095	RPL13A;SAT1;MANF;EIF1;RPS14;PDCL3;RPS29;FAM162A;SELK;SPP1;TIMM17A;S100A4;FXYD5;NDUFV3;PFN1;RPS27A;RPS24;HIST1H1C												TP53 human tf ARCHS4 coexpression	20/299	0.0112333	0.106955	1.82651	8.19897	SF3B5;DTYMK;CENPW;RNASEH2A;RFC4;RPS6;MRPL12;RPL10A;NME1;SNRPD2;RPL18A;LMAN2;RPS3;NHP2;EIF4EBP1;BAX;RPL27;PFN1;RPS10;SRSF7
	All-trans-retinoic acid human NB4 APL cells (TG2-knockdown) GDS4180 ligand:193	23/380	0.0206052	0.0339921	1.64142	6.37235	RET;DTYMK;COX16;NDUFB6;POP4;MGST3;MRPS11;SETMAR;HSPB1;MT1X;CWC15;COX5B;TMEM261;MRPL13;ATP5G1;MRPL21;MLLT11;PSMB6;HEBP1;EEPD1;MT2A;HSPA1B;RPP38												Growth hormone mouse Adipocytes GDS1489 ligand:171	14/232	0.0622203	0.10304	1.62845	4.52233	RPL41;MDH2;USMG5;DYNLL1;COX6A1;COX7C;PTMS;SOD1;FTH1;OSTC;ID1;SLIRP;RPS24;RPS23												ZNF195 human tf ARCHS4 coexpression	20/299	0.0112333	0.106955	1.82651	8.19897	RPL39L;CDC123;RFC4;DYNLT1;GTF3C6;DPY30;HMGB3;MRPL47;SRP14;MLLT11;PSMA3;PSMA4;PSMB5;PPA2;PSMA2;SUMO2;SNRPE;SNRPA1;SRSF7;SKP1
	estrogen human MCF-7 cells GSE11324 ligand:90	1992-08-01	0.0243942	0.039988	2.4127	8.95934	HEXIM2;SELM;ID1;SAT2;CAPG;NUPR1;SIL1;WFDC21P												interleukin-15 human PBMC GSE59184 ligand:144	18/321	0.0680606	0.111866	1.50768	4.05169	GADD45B;MSANTD3;MT1X;GLRX;TXN;WFDC21P;MRPL52;PSMA6;MT2A;FTH1;PRDX1;RAB13;SMS;PSME2;ST20;SMCO4;NDUFV2;MT1E												LHX5 human tf ARCHS4 coexpression	20/299	0.0112333	0.106955	1.82651	8.19897	CUTA;NDUFB8;BEX1;FAM89B;NDUFB11;C21ORF59;RPL35A;KLHDC8B;MYL6B;NEDD8;SAT2;COX7A2;POU2F2;COX7C;PRDX2;UBL5;UCHL1;INAFM1;RPL37A;TAGLN3
	Interleukin-6 mouse macrophage GSE411 ligand:230	18/290	0.0302648	0.0492992	1.68227	5.88418	RPL41;NDUFA7;BRI3;TMEM160;CYBA;SAT1;PTMS;SOD1;RPS15A;RPS19;UBB;CDK2AP2;JTB;HMOX1;RPL13;FXYD5;CD99;TPT1												interleukin-17 human Bronchial epithelial cells GDS3393 ligand:199	16/278	0.0684105	0.111866	1.54909	4.15501	POP5;NMB;NDUFA6;ACYP1;ATP5G1;TMEM70;FTH1;NDUFAF4;MPC2;SPP1;HMOX1;GCNT3;MVD;SMCO4;NUPR1;HSPA1B												SALL4 human tf ARCHS4 coexpression	20/299	0.0112333	0.106955	1.82651	8.19897	RPL39L;CDC123;RFC4;KNOP1;HMGB3;C14ORF166;CKS1B;PSMB6;MRPS9;PSMA3;PSMA4;PSMB5;SNRPD1;PSMA2;PRDX1;SUMO2;SMS;SNRPA1;SNRPF;SRSF7
	testosterone mouse submandibular glands from BALB/c females GDS1833 ligand:53	18/294	0.033966	0.0549824	1.65754	5.60644	UQCRB;GLRX3;MDH2;USMG5;COPZ2;ATP5O;COX6C;RPL6;MYL12B;PSMD7;UBB;ALDH2;RPS3;NDUFV2;RPS24;HSPA1B;TPT1;SEC11C												17beta-estradiol mouse thymus GSE2889 ligand:156	19/353	0.084865	0.137906	1.44331	3.56019	SRGN;DCXR;NDUFA3;PDCD5;SEPW1;RPL23A;SAT1;PSMB10;RPS17;FABP5;PABPN1;RPS29;FTH1;SPOP;ANP32B;SCAND1;PFN1;RPL28;RPS23												TOE1 human tf ARCHS4 coexpression	20/299	0.0112333	0.106955	1.82651	8.19897	JMJD4;RANBP1;DTYMK;RNASEH2A;RFC4;GPATCH4;PSMA7;NMRAL1;NME1;PSMA5;DPM2;SNRPD1;UBE2T;EIF3I;NHP2;TMEM208;SSSCA1;SNRPA1;SRSF7;TOMM5
	All-trans-retinoic acid human NB4 APL cells (TG2-knockdown) GDS4180 ligand:196	21/363	0.0395741	0.0636627	1.56145	5.04283	RET;DTYMK;ZNF593;COX16;NDUFB6;POP4;MGST3;MRPS11;SETMAR;ZBTB8OS;HSPB1;MT1X;TMEM160;COX5B;TMEM261;MRPL13;ATP5G1;MLLT11;MT2A;HSPA1B;RPP38												interleukin-22 human Bronchial epithelial cells GDS3393 ligand:198	14/246	0.0901595	0.145599	1.52906	3.67918	POP5;POPDC3;NMB;ACYP1;ATP5G1;MED18;TMEM243;SPP1;SMS;HMOX1;MVD;NUPR1;TMEM14A;HSPA1B												UNCX human tf ARCHS4 coexpression	20/299	0.0112333	0.106955	1.82651	8.19897	CUTA;NDUFB8;FAM89B;NDUFB11;BRI3;C21ORF59;CRABP1;KLHDC8B;NEDD8;SAT2;POU2F2;COX7C;LIN7B;PAGR1;UBL5;UCHL1;GAP43;INAFM1;MAB21L2;TAGLN3
	estrogen human MCF-7 cells GSE11324 ligand:91	10/139	0.0406858	0.0650471	1.96441	6.28979	LINC00152;HEXIM2;SELM;ID1;SAT2;CAPG;SAT1;SIL1;WFDC21P;VAMP5												estriol mouse uterus GSE23241 ligand:150	18/339	0.100657	0.161549	1.42179	3.26447	GPX1;TIMM10;DYNLL1;COX6A1;COX5A;MANF;EIF1;PSMB6;MRPL20;EVA1A;UBB;UBE2S;MED10;ID1;NHP2;ANP32B;SEC61B;POLR2L												ZNF695 human tf ARCHS4 coexpression	20/299	0.0112333	0.106955	1.82651	8.19897	C8ORF59;RNASEH2A;RFC4;NDUFB4;KNOP1;DPY30;MRPL13;LSM3;CKS1B;PSMA3;PSMB5;ZNHIT3;UBE2T;CKS2;SNRPG;SNRPE;SNRPF;SMIM10;SRSF7;TOMM5
	interleukin-4 human PBMC GSE59184 ligand:146	17/285	0.0472215	0.0750329	1.6107	4.91732	RPL30;RPL32;RPL21;DYNLT1;GSTO1;RPL34;RPS6;RPL13A;RPS3A;RPL23A;HIGD2A;FTH1;RAB13;SMS;PSME2;RPL26;S100A10												triiodothyronine (T3) human HepG2 cells GDS3945 ligand:70	16/303	0.120452	0.192132	1.41229	2.98911	RPS9;ENY2;CCDC58;AFP;SRP14;MRPL46;SAT1;TMEM59;PSMB4;PSMA4;PSMA1;FTH1;PRDX1;RPS20;DNAJC8;TPT1												PREB human tf ARCHS4 coexpression	20/299	0.0112333	0.106955	1.82651	8.19897	LINC00493;PRELID1;FKBP2;MRPS34;TRAPPC2B;MRPL12;CHCHD2;LSM7;CFDP1;HINT2;INAFM1;LMAN2;ZNF428;IGFLR1;PSMG4;UQCRFS1;MVD;SCAND1;SNRNP25;RPL28
	Interleukin 1&Icirc;&sup2; rat insulinoma cell line (Pdx1 overexpression) GDS4332 ligand:206	17/290	0.0538991	0.0851212	1.58078	4.6169	CHGA;FIS1;DYNLT1;GSTO1;DYNLL1;EIF1;FABP5;UBE2S;PRDX1;RPA3;PSMC2;SUMO2;SNRPG;SNRPD3;ANP32B;PTMA;HMGN1												Interleukin-17A human smooth muscle GDS4803 ligand:173	15/287	0.137426	0.217871	1.39627	2.77114	IFI27L1;COX7B;DTYMK;B3GAT3;USMG5;UPF3A;GDPD3;SRP14;RPS26;PTTG1;SELK;C6ORF203;MYEOV2;GEMIN6;RPS27A												DEK human tf ARCHS4 coexpression	20/299	0.0112333	0.106955	1.82651	8.19897	BTF3;RANBP1;RNASEH2A;RFC4;ANP32A;RPL22;RPS6;CACYBP;RPS3A;C14ORF166;CKS1B;RPS17;NSA2;PSMA4;UBE2T;CKS2;ANP32B;SNRPF;PTMA;RPS23
	testosterone mouse liver GSE13388 ligand:158	18/313	0.056195	0.0882091	1.54923	4.46011	RPL41;NNMT;BHMT2;DCXR;CISD1;MRPL27;ACOT13;LSR;SQRDL;MRPL12;ATP5G1;HEBP1;FABP5;MPC2;PXMP2;PSME2;RPLP2;NIT2												testosterone mouse brain striatum GSE49986 ligand:285	14/269	0.150778	0.23759	1.38946	2.62878	RANBP1;FKBP2;NDUFA6;RPL22;GTF2H5;PSMA4;MED10;GEMIN6;NUPR1;PFDN4;POLR3K;TPT1;HMGN1;COA5												LENG9 human tf ARCHS4 coexpression	20/299	0.0112333	0.106955	1.82651	8.19897	RPL21;BRI3;RPL34;ARL3;NDUFA3;NDUFA2;RPL35A;NEDD8;COMMD6;COX7C;COMMD4;MRPL52;UBL5;HINT1;RPS19;RPS29;RPL37A;RPL13;RPL37;NDUFV3
	interferon-y human keratinocyte GDS4601 ligand:177	13/217	0.073663	0.114932	1.61494	4.21219	MAGEH1;BEX1;CENPW;RNASEH2A;RFC4;AKR1C1;AKR1C3;CKS1B;LOC100506100;EVA1A;PTTG1;ALDH2;UBE2T												TGF-beta human A549 epithelial cells GDS3710 ligand:253	15/297	0.166502	0.260786	1.34605	2.41313	RET;FAM89B;GADD45B;S100A2;SPHK1;MT1X;LARP6;FSTL3;MT2A;CCDC80;TP53I3;EVA1A;IGFBP7;FXYD5;MT1E												RAX human tf ARCHS4 coexpression	19/299	0.0214669	0.200741	1.72658	6.6322	COA4;NDUFA8;C11ORF31;NXT1;ARL3;TTC1;RPL35A;MRPS7;COX7C;NMRAL1;BCL2L12;PAGR1;DPM3;RPS19;NDUFS6;ST20;SNRPF;NDUFV3;RPS10
	estrogen mouse aorta GDS3064 ligand:25	16/311	0.141018	0.218705	1.37341	2.69032	BEX1;PET100;NDUFA4;ACOT13;HMGB3;UQCR11;MRPL12;UCHL1;COL3A1;TCEAL3;ATP5D;ID1;PFN1;HSPA1B;CD99;LAT												TGF-beta human A549 epithelial cells GDS3710 ligand:254	15/307	0.198483	0.309016	1.29927	2.10098	NNMT;GADD45B;S100A2;SPHK1;MT1X;LARP6;FSTL3;MT2A;CCDC80;TP53I3;TCEAL3;HMOX1;IGFBP7;PPAPDC1A;MT1E												TCF7L2 human tf ARCHS4 coexpression	19/299	0.0214669	0.200741	1.72658	6.6322	RPL39L;CDC123;SHFM1;NDUFB4;KNOP1;DPY30;HMGB3;TRIAP1;PSMB6;PSMA3;PSMA4;PSMB5;PSMA2;FAM162A;OSTC;CKS2;METTL5;SNRPE;SNRPF
	estrogen mouse alpha null aorta GDS3064 ligand:26	23/481	0.159703	0.246209	1.2726	2.33452	NDUFA8;FAHD1;PET100;GYPC;NDUFA4;ACOT13;UQCR11;TIMM10;ETFB;UQCR10;ATP5O;SDHB;CISD3;MRPL44;HINT2;AIFM2;NDUFS6;ATP5D;NDUFS3;UQCRFS1;BLVRB;NIT2;COA5												TGF-beta human A549 epithelial cells GDS3710 ligand:251	18/379	0.202729	0.313748	1.26158	2.01333	RET;FAM89B;GADD45B;S100A2;HSPB1;MT1X;LARP6;FSTL3;TYMP;MT2A;CCDC80;TP53I3;ID1;EIF4EBP1;HMOX1;IGFBP7;MT1E;SERTAD4-AS1												THAP8 human tf ARCHS4 coexpression	19/299	0.0214669	0.200741	1.72658	6.6322	IFI27L1;UBE2F;SPAG7;COX16;BOD1;RNF25;CWC25;TMEM42;COMMD6;UBE2L3;MLLT11;DRAP1;DPM2;C16ORF95;SPATA33;OGFOD2;NDUFS3;ST20;SAP18
	estradiol mouse hematopoietic stem cells (HSCs) GSE52711 ligand:97	16/320	0.166347	0.254935	1.33211	2.38938	RPS9;NDUFA6;RPS5;HSCB;ACYP1;RPL9;MYL12B;RPS19;ERICH1;RGS10;ATP6V1E1;RABAC1;TMSB10;PFDN5;LAT;HIST1H1C												All-trans-retinoic acid human NB4 APL cells (TG2-knockdown) GDS4180 ligand:193	11/220	0.221726	0.341116	1.32991	2.00326	ISY1;NDUFA13;FKBP2;RPL36AL;MINOS1;ZFAS1;RPL22;RGS10;METTL5;CYBA;PSMB10												HOXA9 human tf ARCHS4 coexpression	18/299	0.0390495	0.348561	1.62761	5.27823	BTF3;RNASEH2C;TP53I13;MPG;ZFAND2B;RPS6;MRPL16;TMEM160;RPS3A;NENF;RPL10A;PSMB10;LSM7;RPL18A;PXMP2;ARL6IP4;SCAND1;TPT1
	Interleukin-17A human smooth muscle GDS4803 ligand:175	13/270	0.23457	0.357374	1.27833	1.85358	MRPS28;COA4;COX7B;NPR1;B3GAT3;MRPS33;NUDT1;COX7C;PTS;MRPS9;LSM7;LOC339803;TMEM14A												progesterone mouse uterine horn GDS187 ligand:47	14/299	0.254862	0.389789	1.24124	1.69681	UBE2F;PPP1R14B;UQCC2;WDR74;MRPL16;MRPL54;MANF;MRPL20;UBE2S;PGP;SNRPD3;TAGLN3;ITPA;HSPA1B												TLX3 human tf ARCHS4 coexpression	18/299	0.0390495	0.348561	1.62761	5.27823	GADD45GIP1;PRELID1;PPP1R14B;FAM89B;CDKN2A;MRPS34;EDF1;MRPL12;MRPL23;PTMS;PAGR1;UCHL1;CTU1;UBE2S;NDUFS6;BOLA3;MAB21L2;AURKAIP1
	progesterone mouse uterine horn GDS187 ligand:47	14/301	0.262624	0.397775	1.23246	1.64783	AK1;GDPD3;ACYP2;PTGR1;PMF1;USE1;SOD1;HEBP1;RPS25;NSA2;DDIT3;SNRPG;RNF181;PHPT1												calcitriol human RWPE1 prostate epithelial cell line GDS3761 ligand:201	13/276	0.258425	0.392927	1.24877	1.68978	AKR1C1;ROM1;AKR1C3;GDPD3;FAM213A;SNHG19;CLU;FABP5;NTHL1;AIFM2;FTH1;PIR;SFXN4												DDIT3 human tf ARCHS4 coexpression	18/299	0.0390495	0.348561	1.62761	5.27823	MAGEH1;ZNF330;ATP6V0E1;UQCC2;C1ORF56;HSD17B14;NFU1;SNAPC5;SPCS1;MED10;SELK;TIMM17A;SAP18;TMEM208;COX14;PHPT1;SKP1;FTL
	3beta-Adiol(17beta-diol) human MCF7cells GSE33287 ligand:79	13/289	0.312762	0.470961	1.18914	1.38215	ANKRD37;MT1X;GLRX;SAT1;LARP6;TMEM243;MT2A;TCEAL3;FAM162A;SNRPD3;SMCO4;PTMA;COA5												TGF-beta human A549 epithelial cells GDS3710 ligand:252	15/330	0.28143	0.425418	1.20294	1.52517	RET;FAM89B;GADD45B;S100A2;SPHK1;MT1X;LARP6;FSTL3;MT2A;CCDC80;TP53I3;EIF4EBP1;IGFBP7;FXYD5;MT1E												ZNF670 human tf ARCHS4 coexpression	18/299	0.0390495	0.348561	1.62761	5.27823	CDC123;GLRX3;MRPL47;ATP5F1;MLLT11;PDCL3;PSMA3;PSMB5;PPA2;PSMA2;EIF3I;PSMC2;SUMO2;SNRPE;PFDN4;SRSF7;TOMM5;SKP1
	estradiol human MCF-7 breast cancer cells GDS3105 ligand:38	16/371	0.345299	0.51695	1.13767	1.20973	MRPS28;TRAPPC1;RPS27L;SQRDL;CLU;SAT1;TMEM251;LARP6;PTRHD1;HEBP1;LOC100506100;FAM174A;PRR34-AS1;CCDC53;TMEM14A;HIST1H1C												CHEBI:60311 human Kidney GDS3945 ligand:170	14/322	0.348374	0.522929	1.14715	1.20965	USMG5;SAT2;SRP14;MRPL46;SAT1;EIF1;PSMA6;TMEM59;PSMD7;PSMA4;UBB;PSMB3;PSMC2;GCNT3												DMBX1 human tf ARCHS4 coexpression	18/299	0.0390495	0.348561	1.62761	5.27823	CCDC167;RNFT2;RPL31;RPLP1;MRPS33;SHFM1;COMMD1;CWC15;COMMD6;RPL9;TXN2;CHCHD5;TMEM256;SNRPD2;C14ORF2;FAM162A;SPATA33;GEMIN6
	interleukin-4 human PBMC GSE59184 ligand:147	15/349	0.357075	0.531508	1.13337	1.16715	DYNLT1;CAPG;GLRX;SAT1;TYMP;MT2A;ALDH2;FTH1;PRDX1;SPP1;PSME2;S100A4;CD99;TPT1;FTL												interleukin-10 human PBMC GDS4551 ligand:141	13/298	0.351971	0.522929	1.15104	1.20192	TM2D2;GTF3C6;SEPW1;TBCA;SAT1;EIF1;FABP5;SPP1;SMS;HMOX1;BLVRB;SMCO4;PFN1												ZNF837 human tf ARCHS4 coexpression	18/299	0.0390495	0.348561	1.62761	5.27823	TP53I13;NDUFB7;PPP1R35;SSNA1;TALDO1;TMEM160;CYBA;NENF;MRPL12;MRPL23;PSMB10;HINT2;LMAN2;DNLZ;ARL6IP4;C19ORF24;SCAND1;PFN1
	Interleukin-13 human Breast cancer - MCF10CA1a cell line (pLKO-shSCR) GSE57677 ligand:242	12/276	0.364881	0.540023	1.14676	1.15615	CCDC167;IFI27L2;TMEM256;CCDC80;TP53I3;DNAJC30;LINC00116;PSMG4;NDUFB1;GDPD3;NUPR1;FTL												interleukin-10 human PBMC GSE59184 ligand:143	13/298	0.351971	0.522929	1.15104	1.20192	TM2D2;GTF3C6;SEPW1;TBCA;SAT1;EIF1;FABP5;SPP1;SMS;HMOX1;BLVRB;SMCO4;PFN1												MBD4 human tf ARCHS4 coexpression	18/299	0.0390495	0.348561	1.62761	5.27823	C11ORF74;C8ORF59;NDUFA7;RING1;PET100;COX16;BOD1;HSD17B14;C15ORF65;FAM104B;PTRHD1;HSPB11;MRPS5;MRPL53;HINT1;RPS15A;IFT43;METTL5
	EPO mouse Erythroid progenitor cell GDS927 ligand:166	10/232	0.393955	0.57974	1.13592	1.05814	RPL41;EXOSC4;FAHD1;PTTG1;UBB;MGST3;ATPIF1;FAM213A;TPT1;HIST1H1C												interleukin-10 human PBMC GSE59184 ligand:142	14/324	0.356846	0.52716	1.13963	1.17433	PRELID1;SDF2L1;GADD45B;TM2D2;GLRX;MANF;TYMP;FABP5;SPP1;HMOX1;ST20;SMCO4;OSTF1;HSPA1B												CPSF4 human tf ARCHS4 coexpression	18/299	0.0390495	0.348561	1.62761	5.27823	RANBP1;PRELID1;PPP1R14B;CDKN2A;MRPS34;MRPL12;MRPL23;RPL10A;LAGE3;RPS17;PABPN1;UBE2S;EIF4EBP1;RPL35;RPL27;AURKAIP1;RPS10;HSPA1B
	estradiol human MCF7cells GSE33287 ligand:81	14/334	0.399655	0.584806	1.10343	1.01202	SPACA6P;ANKRD37;TPM2;MT1X;GLRX;SAT1;LARP6;PSMB10;MRPL53;MT2A;FTH1;S100A4;SMCO4;PTMA												17beta-estradiol mouse uterus GDS1058 ligand:32	16/380	0.380956	0.559597	1.10901	1.07027	DYNLL1;EIF1;PSMA6;PSMD7;PABPN1;MINOS1;UQCRQ;MED10;ID1;NHP2;TIMM17A;JTB;ANP32B;PTMA;HSPA1B;RPS23												HOXB7 human tf ARCHS4 coexpression	17/299	0.0675276	0.579704	1.52961	4.12263	LINC00493;NDUFA11;CDKN2A;MDH2;MRPS34;MRPL27;TTC1;TRAPPC2B;CHCHD2;CFDP1;HINT2;UBE2S;NDUFS6;INAFM1;EIF3I;LINC00116;S100A10
	All-trans-retinoic acid human NB4 APL cells GDS4180 ligand:190	14/340	0.425544	0.615755	1.08278	0.925115	RET;COX16;NDUFB6;POP4;MGST3;MRPS11;SETMAR;ZBTB8OS;TMEM261;MRPL13;ATP5G1;MT2A;NDUFAF5;RPP38												Interleukin-1 beta mouse embryonic fibroblasts GDS2641 ligand:57	9/208	0.399621	0.583716	1.14036	1.04598	GADD45B;FTH1;RPL27A;RPLP1;SPP1;RPL13;RPL38;PTMA;HSPA1B												HIC2 human tf ARCHS4 coexpression	17/299	0.0675276	0.579704	1.52961	4.12263	UFD1L;RANBP1;BOD1;RPL22;KNOP1;RPL13A;RPL35A;RPL9;BCL2L12;RPS17;PABPN1;RPL37A;RPS20;RPL37;ANP32B;RPS10;RPS23
	estradiol human MCF7cells GSE33287 ligand:82	12/289	0.425561	0.615755	1.09219	0.933112	SPACA6P;MT2A;CENPW;NXT1;RFC4;RPA3;UBE2T;MT1X;GLRX;SNRPD3;PTMA;CKS1B												interleukin-1 rat chondrocyte GDS2472 ligand:228	11/262	0.417988	0.606317	1.10493	0.963834	PSMA6;MT2A;GYPC;FABP5;GLRX3;FTH1;SPP1;HMOX1;SAP18;EDF1;ATP6V1E1												ZNF226 human tf ARCHS4 coexpression	17/299	0.0675276	0.579704	1.52961	4.12263	LINC00493;RNFT2;MAGEH1;STX8;COX7A2;SRP14;GTF2H5;MLLT11;TATDN3;ZNHIT3;C14ORF2;FAM162A;NDUFS4;SPOP;PHPT1;TMEM14A;CHMP5
	calcitriol human RWPE1 prostate epithelial cell line GDS3761 ligand:201	13/324	0.468191	0.673675	1.05337	0.799376	IFI27L2;NNMT;SP110;GLRX;C15ORF65;LARP6;PSMB10;CCDC80;SELM;SMCO4;MYL9;SERTAD4-AS1;HIST1H1C												All-trans-retinoic acid human NB4 APL cells (TG2-knockdown) GDS4180 ligand:196	10/237	0.419758	0.606317	1.11061	0.964096	NDUFA13;FKBP2;C19ORF43;MINOS1;BRI3;ZFAS1;SPP1;RGS10;METTL5;CYBA												ZNF775 human tf ARCHS4 coexpression	17/299	0.0675276	0.579704	1.52961	4.12263	RPS9;FAM89B;RING1;BRI3;C21ORF59;RPL13A;RPL10A;POU2F2;NPAS1;MRPL41;PAGR1;PABPN1;C9ORF16;RPLP2;RPL13;KCTD17;RPL28
	17beta-estradiol mouse bone marrow-derived CD44+ stromal cells (StroCs) GDS3816 ligand:29	6/147	0.493146	0.705662	1.07197	0.757828	RANBP1;RFC4;SSNA1;TMEM18;CD99;MED18												17beta-estradiol human MCF-7 cells GSE8597 ligand:259	16/397	0.449297	0.645399	1.05857	0.846932	RET;CCDC167;CENPW;RNASEH2A;RFC4;NUDT1;ACYP1;CKS1B;ORC6;FABP5;PTTG1;H2AFJ;RPA3;UBE2T;SNRNP25;TOMM5												MTA3 human tf ARCHS4 coexpression	17/299	0.0675276	0.579704	1.52961	4.12263	RPL39L;KNOP1;DPY30;HMGB3;C14ORF166;CKS1B;MRPS9;PSMB5;SNRPD1;PSMA2;PRDX1;UBE2T;SUMO2;CKS2;SNRPF;PFDN4;PTMA
	estrogen human MCF-7 cells GSE11324 ligand:89	1971-03-01	0.513045	0.730103	1.11123	0.741626	HEXIM2;ID1;HMOX1												triiodothyronine (T3) human HepG2 cells GDS3945 ligand:69	12/311	0.527394	0.75342	1.01066	0.646625	TMEM59;ATP6V0E1;PSMB5;RPS19;MINOS1;GCNT3;SAP18;RPS20;MVD;SNRPD3;SAT1;POLR2L												TRMT1 human tf ARCHS4 coexpression	17/299	0.0675276	0.579704	1.52961	4.12263	RANBP1;PRELID1;RPS9;PPP1R14B;URM1;MRPS34;TMEM160;CYBA;MRPL12;DRAP1;EEF1D;PGP;ARL6IP4;JTB;SCAND1;AURKAIP1;PFDN6
	Progesterone mouse Uterus tissue after 14 days after ovariectomy (6hrs after injection) GDS186 ligand:55	12/314	0.540913	0.765554	1.00046	0.614779	CBR1;NSA2;UQCC3;GSTO1;SMAGP;CKS2;GDPD3;CAPG;NUPR1;PTGR1;USE1;HIST1H1C												interleukin-17 human keratinocyte GDS4601 ligand:180	15/396	0.550682	0.78239	0.991085	0.591279	RFC4;JOSD2;C15ORF65;ALKBH6;ORC6;CCDC80;EVA1A;RPL37A;HCFC1R1;CKS2;PIR;S100A4;FXYD5;LINC00520;S100A10												COPS2 human tf ARCHS4 coexpression	17/299	0.0675276	0.579704	1.52961	4.12263	BTF3;CACYBP;ATP5F1;C14ORF166;TXNDC17;NSA2;PSMA3;PSMA4;PPA2;PSMA2;NDUFAF4;PTRH2;OSTC;SUMO2;SMS;TIMM17A;SNRPE
	Interleukin-13 (IL-13) human airway epithelial cells (AECs) GDS4981 ligand:72	10/274	0.603527	0.849529	0.953099	0.481282	MT2A;CENPW;CETN2;TPM2;AKR1C3;MT1X;S100A4;IGFBP7;DPCD;RPS23												17beta-estradiol mouse prostate gland GSE36630 ligand:127	9/242	0.580149	0.819775	0.972214	0.529342	UCHL1;CENPW;GSTO1;CRABP1;CKS2;SPP1;S100A4;SNRPF;FAM213A												POU1F1 human tf ARCHS4 coexpression	16/299	0.110876	0.916769	1.43255	3.15067	PBDC1;AK1;MSANTD3;UQCR10;MRPL34;GTF2H5;LSM10;LENG1;PRDX2;RPS17;ENDOV;HINT1;ZNHIT1;TCEAL4;CD99;SEC11C
	17beta-estradiol human MCF-7 cells GSE8597 ligand:258	7/198	0.635646	0.889904	0.92204	0.417789	HEXIM2;MT2A;FLJ20021;NTHL1;MT1X;TMEM42;TMEM14A												Interleukin-1 beta mouse embryonic fibroblasts GDS2641 ligand:58	9/246	0.599901	0.843104	0.955604	0.488305	PSMA6;GADD45B;FTH1;SPP1;GLRX;NUPR1;SAT1;PRR13;S100A10												PHOX2B human tf ARCHS4 coexpression	16/299	0.110876	0.916769	1.43255	3.15067	C11ORF74;BEX1;DYNLT1;CRABP1;WDR74;COX7A2;ETFB;DYNLL1;RPL9;NME1;MLLT11;UCHL1;PSMD4;SUMO2;TMEM14A;TMSB10
	Interleukin-1 beta mouse embryonic fibroblasts GDS2641 ligand:57	14/392	0.639905	0.89105	0.931259	0.415748	TPM2;RPL23A;SNHG6;RPL10A;COX6A1;MRPL44;MYL6;CCDC80;S100A4;SNRPE;NUPR1;RPS27A;HMGN1;PPIC												All-trans-retinoic acid human NB4 APL cells GDS4180 ligand:187	9/252	0.628655	0.878765	0.931714	0.432477	ISY1;NDUFA13;FKBP2;C19ORF43;MINOS1;BRI3;SPP1;CYBA;PSMB10												HOXA7 human tf ARCHS4 coexpression	16/299	0.110876	0.916769	1.43255	3.15067	MPG;BOD1;RPS6;NUDT1;TALDO1;MRPL57;PSMB10;MRPL11;DRAP1;TMEM134;OGFOD2;ARL6IP4;ANP32B;SCAND1;AURKAIP1;ZNF511
	Interleukin 1, beta human amnion mesenchymal cells (AMC) GDS4595 ligand:23	7/204	0.666333	0.922889	0.893676	0.362802	TMEM258;ID1;NDUFB2;HMOX1;GEMIN6;COX5B;MED18												estradiol human MCF7cells GSE33287 ligand:82	11/311	0.645584	0.890554	0.922072	0.403499	MGST3;CRABP1;AKR1C3;HMOX1;KLHDC8B;GDPD3;NUPR1;PTGR1;VAMP5;ATOX1;HIST1H1C												ZFP36L2 human tf ARCHS4 coexpression	16/299	0.110876	0.916769	1.43255	3.15067	TP53I13;MPG;PPP1R35;MRPL16;TALDO1;TMEM160;CYBA;NENF;MRPL57;LAGE3;PSMB10;PXMP2;RPS3;ARL6IP4;FXYD5;SCAND1
	estrogen mouse beta null aorta GDS3064 ligand:27	10/291	0.677996	0.934048	0.894635	0.347668	UCHL1;COL3A1;ACTC1;FABP5;PCOLCE2;TCEAL3;ID1;PMVK;RGS10;LAT												3beta-Adiol(17beta-diol) human MCF7cells GSE33287 ligand:79	11/311	0.645584	0.890554	0.922072	0.403499	SDF2L1;H2AFJ;CRABP1;DNLZ;MRPL36;GDPD3;MRPL12;PTGR1;LAGE3;CD27-AS1;PTMS												ZNF613 human tf ARCHS4 coexpression	16/299	0.110876	0.916769	1.43255	3.15067	NDUFB6;MRPS14;GTF3C6;DPY30;MRPL47;PTGR1;MRPL13;HDDC3;ZNHIT3;PSMA2;OSTC;NDUFAF5;METTL5;FAM96A;TCEB1;SNRPA1
	interleukin-17A human keratinocyte GDS4601 ligand:185	9/267	0.695407	0.952965	0.876852	0.318524	HEXIM2;CBR1;BEX1;EVA1A;TREX1;HCFC1R1;S100A4;NPAS1;HIST1H1C												estradiol human MCF-7 cells GSE46924 ligand:163	14/394	0.647364	0.890554	0.92626	0.402781	RET;RPL39L;CENPW;RNASEH2A;RFC4;PCOLCE2;ACYP1;CKS1B;ORC6;FABP5;PTTG1;UBE2S;UBE2T;SMCO4												FEZF1 human tf ARCHS4 coexpression	16/299	0.110876	0.916769	1.43255	3.15067	CUTA;NDUFB8;C21ORF59;KLHDC8B;NEDD8;C15ORF65;SRP14;ATP5G2;COX7C;DPCD;MLLT11;PRDX2;UBL5;UCHL1;SUMO2;TAGLN3
	estrogen human human epithelial ovarian cancer (EOC) cells GDS4066 ligand:63	9/269	0.703713	0.959271	0.870015	0.305711	MRPL41;MT2A;TMEM256;TP53I3;COX17;BOLA1;RPS27L;MT1X;LINC00520												estradiol human MCF-7 breast cancer cells GDS3105 ligand:38	8/229	0.651203	0.891119	0.910484	0.390538	MRPS17;SNHG15;EMG1;FABP5;WDR74;RPL14;LINC00520;NME1												ZRSR2 human tf ARCHS4 coexpression	16/299	0.110876	0.916769	1.43255	3.15067	COX7B;MRPS33;NDUFA3;NDUFB2;ZBTB8OS;USMG5;MYL6B;COX7A2;C9ORF78;NUDT16L1;SRP14;POU2F2;USE1;TCEB2;POLR2F;CHCHD1
	TGF-beta human A549 epithelial cells GDS3710 ligand:252	9/270	0.707811	0.959807	0.866636	0.29949	CBR1;ORC6;RFC4;PCOLCE2;MMAB;PIR;GCNT3;GLRX;PTGR1												Progesterone mouse Uterus tissue after 14 days after ovariectomy (6hrs after injection) GDS186 ligand:55	10/286	0.656972	0.894307	0.911083	0.382759	RANBP1;NMB;SURF2;NDUFAF4;ID1;WDR74;NHP2;MRPL12;HSPA1B;MANF												HOXA11 human tf ARCHS4 coexpression	15/299	0.172674	0.999989	1.33643	2.34724	GADD45GIP1;RANBP1;RNASEH2C;PRELID1;PPP1R14B;CDKN2A;MRPS34;MRPL12;NPAS1;RPS17;UBE2S;SELM;JTB;AURKAIP1;PPIC
	progesterone mouse uterine horn GDS187 ligand:48	9/278	0.739276	0.997253	0.840508	0.253904	HEBP1;NTHL1;HMGB3;GDPD3;CAPG;PTGR1;SRP14;PHPT1;CLU												estrogen mouse alpha null aorta GDS3064 ligand:26	4/119	0.671135	0.908829	0.875103	0.348978	GADD45B;HSPB1;HSPA1B;FSTL3												HOXD13 human tf ARCHS4 coexpression	15/299	0.172674	0.999989	1.33643	2.34724	BTF3;GADD45GIP1;RANBP1;PRELID1;ANP32A;CDKN2A;PDCD5;MRPL12;PAGR1;RPS17;CTU1;UBE2S;EIF4EBP1;RPL27;RPS10
	insulin-like growth factor I (IGF-1) human MCF-7 cells GSE26834 ligand:138	8/257	0.76981	0.999996	0.80691	0.211097	TMEM59;MT2A;RPL31;NUDT2;GLRX;GEMIN8;PSMB10;HIST1H1C												estrogen human human epithelial ovarian cancer (EOC) cells GDS4066 ligand:64	11/325	0.701232	0.944664	0.880309	0.312437	MRPS17;POPDC3;UCHL1;COL3A1;CENPW;PCOLCE2;ZNHIT3;CRNDE;AKR1C3;SETMAR;SNHG5												NR1H2 human tf ARCHS4 coexpression	15/299	0.172674	0.999989	1.33643	2.34724	TP53I13;GPX1;MPG;TALDO1;CAPG;CYBA;TYMP;DRAP1;EEF1D;LMAN2;ARL6IP4;BLVRB;S100A4;SCAND1;PFN1
	All-trans-retinoic acid human NB4 APL cells GDS4180 ligand:187	11/348	0.780108	0.999996	0.819231	0.203434	HEBP1;MT2A;COX16;POP4;MGST3;MRPS11;ZBTB8OS;TMEM261;MRPL13;ATP5G1;RPP38												estradiol human MCF-7 cells GDS4052 ligand:267	11/331	0.723351	0.96944	0.863529	0.279663	UBE2S;AKR1C1;ID1;MRPS12;WDR74;AKR1C3;MRPL12;RABAC1;MED18;MANF;NME1												MAFF human tf ARCHS4 coexpression	15/299	0.172674	0.999989	1.33643	2.34724	S100A2;CCDC58;COX17;ALG14;ACOT13;TXN;GTF2H5;TXNDC17;MT2A;ZNHIT1;RPL35;RPL24;TCEB1;NDUFV3;RPL26L1
	interleukin-1&Icirc;&sup2; human fibroblast GDS4539 ligand:208	4/155	0.847886	0.999996	0.665214	0.109767	HEXIM2;ID1;KNOP1;KLHDC8B												TGF-beta human A549 epithelial cells GDS3710 ligand:250	13/390	0.73104	0.974721	0.865926	0.271283	GADD45B;HSPB1;MT1X;C15ORF65;LARP6;FSTL3;TYMP;MT2A;CCDC80;BLOC1S2;ID1;HMOX1;SERTAD4-AS1												NKX3-2 human tf ARCHS4 coexpression	15/299	0.172674	0.999989	1.33643	2.34724	RPL30;ZNF593;PPP1R14B;CDKN2A;RPL34;C15ORF40;COPZ2;SNF8;MRPL12;RPL9;RPS16;UBE2S;HES1;TMSB10;PPIC
	Interleukin-17A human smooth muscle GDS4803 ligand:173	9/313	0.84925	0.999996	0.742367	0.121304	POPDC3;ANKRD37;DLGAP1-AS1;NPR1;DDIT3;ID1;MT1X;ATP5F1;MRPL21												TGF-beta human prostate fibroblasts GSE68164 ligand:240	8/248	0.735227	0.975301	0.837566	0.257615	CCDC167;MT2A;ANKRD37;NNMT;PCOLCE2;MT1X;SMCO4;LIN7B												PRDM12 human tf ARCHS4 coexpression	15/299	0.172674	0.999989	1.33643	2.34724	CUTA;RET;C17ORF89;DTYMK;TRAPPC2L;NDUFB11;CRABP1;SS18L2;NEDD8;FAAP20;LAGE3;PRDX2;UCHL1;COX14;SNRPB2
	Interleukin 1, beta human amnion mesenchymal cells (AMC) GDS4595 ligand:24	4/157	0.854778	0.999996	0.65645	0.103006	BEX1;ANP32A;ID1;HES1												TGF-beta mouse embryonic fibroblasts GDS4898 ligand:244	5/161	0.740962	0.977919	0.805716	0.241559	UCHL1;SDF2L1;SPHK1;SPP1;NUPR1												ZNF34 human tf ARCHS4 coexpression	15/299	0.172674	0.999989	1.33643	2.34724	BEX1;DYNLT1;SETMAR;CWC25;LIN7B;PTS;EIF1;MLLT11;PCMT1;PSMA6;SMDT1;RPS15A;MPC2;TMEM14A;SEC11C
	TGF-beta human A549 epithelial cells GDS3710 ligand:254	8/293	0.875516	0.999996	0.703648	0.093544	SRGN;CBR1;SMAGP;PIR;GCNT3;LSR;GLRX;PSMB10												nterferon-&Icirc;&plusmn; human keratinocyte GDS4601 ligand:176	13/397	0.753346	0.989242	0.849825	0.240697	HEXIM2;GPX1;SP110;SPHK1;TREX1;TYMP;CCDC80;TP53I3;EVA1A;PSME2;S100A4;FXYD5;LINC00520												ZNF239 human tf ARCHS4 coexpression	15/299	0.172674	0.999989	1.33643	2.34724	CDC123;RNASEH2A;RFC4;SURF2;KNOP1;HMGB3;C14ORF166;NME1;CKS1B;PSMA4;PSMB5;PRDX1;NDUFAF5;SNRPA1;PFDN4
	TGF-beta1 human IOSE - immortalized ovarian surface epithelial cell line GDS2975 ligand:257	8/297	0.884317	0.999996	0.693762	0.0852907	GYPC;FAM24B;SP110;ID1;AKR1C3;PIR;SQRDL;SMIM10												Interleukin-1 beta mouse embryonic fibroblasts from IRAK-4 kinase deficient mutants GDS2641 ligand:60	11/351	0.789208	0.999995	0.811874	0.192192	PSMA5;SPCS1;GADD45B;FTH1;SPP1;PFN1;RPL39;PTMA;SAT1;SRSF7;LAMTOR5												ZMAT4 human tf ARCHS4 coexpression	15/299	0.172674	0.999989	1.33643	2.34724	RNFT2;BEX1;MDH1;NDUFA4;SS18L2;DPY30;MLLT11;UCHL1;IFT43;SUMO2;NDUFS4;CAMTA1;SNRPE;TMEM14A;TAF3
	17beta-estradiol human MCF-7 cells GSE8597 ligand:259	5/203	0.891314	0.999996	0.633409	0.0728793	SMAGP;HES1;SRI;SAT1;LARP6												estradiol human MCF7cells GSE33287 ligand:81	8/266	0.801017	0.999995	0.778393	0.172705	RET;CRABP1;AKR1C3;DNLZ;GDPD3;PTGR1;LAGE3;POLR2L												SMARCE1 human tf ARCHS4 coexpression	15/299	0.172674	0.999989	1.33643	2.34724	ENY2;RBM8A;HSBP1;C1ORF56;HSCB;ELP5;SRP14;MLLT11;ZNHIT3;SUMO2;CHMP2A;SNRPE;SKP1;HMGN1;CHMP5
	TGF-beta human A549 epithelial cells GDS3710 ligand:253	8/303	0.896547	0.999996	0.679437	0.0741974	CBR1;PTTG1;AKR1C1;DCXR;PIR;GCNT3;GLRX;PTGR1												interleukin 28B human hepatocyte GDS4390 ligand:183	10/329	0.811114	0.999995	0.786485	0.164648	DPM3;SP110;TREX1;HCFC1R1;MAB21L2;IGFLR1;MRPL17;VAMP5;PSMB10;TYMP												TGIF2 human tf ARCHS4 coexpression	15/299	0.172674	0.999989	1.33643	2.34724	RPL39L;COA4;CDC123;RNASEH2A;RFC4;KNOP1;HMGB3;C14ORF166;PSMA3;PSMB5;PRDX1;CKS2;RPS3;SNRPA1;SRSF7
	Interleukin-8 (IL-8) human immature dendritic cells GDS4567 ligand:74	8/315	0.917768	0.999996	0.652465	0.0559885	HEXIM2;COX17;ZNF428;HMOX1;PMS2P1;SNHG5;SDHB;CCL26												TGF-beta1 human IOSE - immortalized ovarian surface epithelial cell line GDS2975 ligand:257	9/303	0.82232	0.999995	0.768023	0.150245	CCDC80;TP53I3;GADD45B;BLOC1S2;SPHK1;SMCO4;PPAPDC1A;FSTL3;HIST1H1C												NR1H3 human tf ARCHS4 coexpression	14/299	0.254862	0.999989	1.24124	1.69681	GPX1;GSTO1;BRI3;SPHK1;TALDO1;CAPG;CYBA;SQRDL;TYMP;KIAA0930;AIFM2;FTH1;HMOX1;FTL
	insulin human human embryonic stem cells (hESCs) GSE71949 ligand:286	6/255	0.927635	0.999996	0.603586	0.0453397	SDF2L1;TRAPPC1;ID1;SPP1;EMILIN1;PFN1												estradiol mouse mammary gland GSE48884 ligand:116	10/339	0.838224	0.999995	0.762176	0.134501	MRPL20;SMIM4;GYPC;PTTG1;GLRX3;SETMAR;MRPS7;LAGE3;CISD3;HSPA1B												MYF5 human tf ARCHS4 coexpression	14/299	0.254862	0.999989	1.24124	1.69681	POPDC3;NNMT;TPM2;COPZ2;MYL12B;PSMB6;MT2A;CCDC80;PSMB5;ACTC1;OSTC;EIF3I;TIMM17A;VAMP5
	Insulin mouse Kidney GDS4839 ligand:164	6/256	0.92921	0.999996	0.60114	0.0441358	NFU1;PCOLCE2;BHMT2;HSD17B14;PPIC;HIST1H1C												interleukin 28B human hepatocyte GDS4390 ligand:189	12/399	0.838495	0.999995	0.777214	0.136904	RET;IFI27L1;DNAJC1;SP110;TREX1;MAB21L2;IGFLR1;MRPL17;RABAC1;VAMP5;PSMB10;TYMP												ID2 human tf ARCHS4 coexpression	14/299	0.254862	0.999989	1.24124	1.69681	IFI27L2;C1ORF56;UQCR11;SELK;IGFLR1;CDK2AP2;PSME2;SEC61B;OSTF1;PFN1;SERF2;ISCU;LAT;PRR13
	interferon-&Icirc;&plusmn; human hepatocyte GDS4390 ligand:179	2/112	0.931065	0.999996	0.456359	0.0325961	RPS10;PTMS												interferon-y human keratinocyte GDS4601 ligand:177	11/383	0.869771	0.999995	0.740779	0.103357	LINC00152;NNMT;SP110;ID1;PSME2;SQRDL;PPAPDC1A;LINC00520;VAMP5;PSMB10;TYMP												ZNF23 human tf ARCHS4 coexpression	14/299	0.254862	0.999989	1.24124	1.69681	RNFT2;PRELID1;FKBP2;NDUFB4;MYL12B;CHCHD5;MRPS9;LSM7;MRPL51;TOMM7;JTB;ITGB1BP1;SNRPD3;POLR2L
	testosterone human MCF-7aro cells GSE10911 ligand:160	7/296	0.938143	0.999996	0.60624	0.03871	DDIT3;HMOX1;GLRX;SEPW1;HES1;SAT1;FSTL3												All-trans-retinoic acid human NB4 APL cells GDS4180 ligand:190	7/260	0.872072	0.999995	0.693819	0.0949723	NDUFA13;FKBP2;MINOS1;BRI3;SPP1;CYBA;PSMB10												NKX2-5 human tf ARCHS4 coexpression	14/299	0.254862	0.999989	1.24124	1.69681	JMJD4;RANBP1;PRELID1;CDKN2A;MRPS12;EDF1;MRPL12;ORC6;UBE2S;ATP5D;RPL27;AURKAIP1;MYL9;ATPAF1
	angiotensin II mouse suprarenal aorta GSE17901 ligand:260	5/228	0.939007	0.999996	0.561661	0.0353464	POPDC3;BHMT2;UQCRFS1;SDHB;PHOX2B												interferon-&Icirc;&plusmn; human hepatocyte GDS4390 ligand:181	9/323	0.87285	0.999995	0.718345	0.0976885	IFI27L1;IFI27L2;SP110;B3GAT3;TREX1;SPHK1;MAB21L2;PSMB10;TYMP												MYNN human tf ARCHS4 coexpression	14/299	0.254862	0.999989	1.24124	1.69681	MRPS17;MDH1;MRPL47;REXO2;MRPL13;MRPL32;PSMA3;PSMB5;PSMA2;DDIT3;OSTC;SRSF7;SKP1;CHMP5
	interleukin-4 human keratinocyte GDS4601 ligand:178	7/297	0.939443	0.999996	0.604118	0.0377384	MT2A;ID1;AKR1C3;MT1X;S100A4;LARP6;MT1E												Interleukin-1B human myometrium GSE68171 ligand:241	10/362	0.889086	0.999995	0.711508	0.0836462	SRGN;EVA1A;SP110;MT1L;C9ORF16;MT1X;SQRDL;POU2F2;SAT1;HSPA1B												OSR1 human tf ARCHS4 coexpression	14/299	0.254862	0.999989	1.24124	1.69681	NNMT;COPZ2;JOSD2;COL3A1;CCDC80;SELM;RAB34;HCFC1R1;EMILIN1;NUPR1;RABAC1;MYL9;VAMP5;PPIC
	estradiol human MCF-7 cells GDS4052 ligand:265	7/302	0.945584	0.999996	0.593722	0.0332205	HCFC1R1;CCDC53;MT1X;GDPD3;CLU;LIN7B;LARP6												interleukin-4 human keratinocyte GDS4601 ligand:178	8/303	0.896547	0.999995	0.679437	0.0741974	NNMT;EVA1A;GCNT3;BLVRB;FXYD5;WFDC21P;LINC00520;CCL26												ZNF18 human tf ARCHS4 coexpression	14/299	0.254862	0.999989	1.24124	1.69681	SPAG7;TREX1;STX8;RPS6;SETMAR;MRPL44;PDCL3;TMEM134;PSMD4;ZNHIT3;TBC1D7;RANGRF;COX14;SRSF7
	interleukin-17 human keratinocyte GDS4601 ligand:180	4/204	0.955028	0.999996	0.500947	0.0230508	PITHD1;DDIT3;ID1;EIF4EBP1												estradiol human MCF-7 breast cancer cells GDS3283 ligand:42	8/304	0.898476	0.999995	0.677106	0.0724875	FABP5;UBE2T;RPL37A;BLVRB;RPL38;ACYP1;SNHG5;MYL12B												PHB2 human tf ARCHS4 coexpression	14/299	0.254862	0.999989	1.24124	1.69681	RANBP1;PRELID1;RPS9;PPP1R14B;MRPS34;MRPL12;RPL10A;RPS17;UBE2S;EEF1D;RPL27;RPS10;PFDN6;HIST1H1C
	estradiol human MCF-7 cells GSE46924 ligand:163	4/206	0.957347	0.999996	0.495935	0.0216177	LINC00152;ID1;SNHG8;GDPD3												calcitriol human RWPE1 prostate epithelial cell line GDS3761 ligand:192	10/381	0.920471	0.999995	0.674391	0.0558863	ANKRD39;POLD4;FAM89B;AIFM2;FTH1;AKR1C1;ID1;ROM1;HMOX1;HES1												PLEK2 human tf ARCHS4 coexpression	14/299	0.254862	0.999989	1.24124	1.69681	GSTO1;CAPG;REXO2;MYL12B;FSTL3;SLC9A3R2;PTTG1;RAB34;S100A13;AP2S1;S100A4;MT1E;S100A10;PPIC
	testosterone mouse brain striatum GSE49986 ligand:284	7/314	0.958118	0.999996	0.570153	0.0243935	EXOSC4;NNMT;DCUN1D5;SPHK1;COX6C;S100A10;NRGN												TGF-beta1 human IOSE - immortalized ovarian surface epithelial cell line GDS2975 ligand:256	9/350	0.921895	0.999995	0.660523	0.0537165	LINC00152;GADD45B;BLOC1S2;SPHK1;HMOX1;RPL23AP82;SMCO4;PPAPDC1A;FSTL3												PRMT3 human tf ARCHS4 coexpression	14/299	0.254862	0.999989	1.24124	1.69681	RANBP1;CDC123;RFC4;GLRX3;GPATCH4;CACYBP;MRPL11;NME1;PSMA4;PSMA2;EIF3I;SMS;SNRPA1;SRSF7
	interleukin-17 human Bronchial epithelial cells GDS3393 ligand:199	7/322	0.964963	0.999996	0.555438	0.0198098	SLC9A3R2;DRAP1;TP53I3;FAM89B;GADD45B;ALDH2;GDPD3												Interleukin-17A human smooth muscle GDS4803 ligand:175	8/330	0.938949	0.999995	0.621578	0.0391557	LENG1;GYPC;GADD45B;ID1;ROM1;PSME2;SERF2;MT1E												TFAP2C human tf ARCHS4 coexpression	13/299	0.356385	0.999989	1.14696	1.18336	NDUFB9;RPL23;C1ORF56;HSPB1;COX6C;SAT1;CISD3;PSMB4;MIEN1;PSMB3;S100A13;NHP2;PPIC
	17beta-estradiol mouse cervical tissue GSE46890 ligand:119	5/252	0.966155	0.999996	0.506446	0.0174376	RFC4;ACTC1;RPA3;CKS2;RPL39												estradiol human MCF-7 cells GSE26834 ligand:137	8/332	0.941377	0.999995	0.617676	0.0373146	RPL39L;MLLT11;RET;FABP5;S100A2;H2AFJ;CKS1B;NRGN												CDC5L human tf ARCHS4 coexpression	13/299	0.356385	0.999989	1.14696	1.18336	RANBP1;CCDC58;WDR74;RPL23A;LSM3;MRPL11;NME1;C12ORF57;NDUFS7;ID1;TOMM5;COA5;HIST1H1C
	Interleukin-13 human Breast cancer - MCF10CA1a cell line (pLKO-shIL13RA2) GSE57677 ligand:243	7/336	0.974544	0.999996	0.531409	0.013703	DLGAP1-AS1;CCDC80;BEX1;FLVCR1-AS1;PSMG4;NUPR1;GEMIN8												3beta-Adiol(17beta-diol) human MCF7cells GSE33287 ligand:80	8/340	0.95026	0.999995	0.602537	0.0307409	FLJ20021;CRABP1;AKR1C3;GDPD3;NUPR1;PTGR1;CD27-AS1;POLR2L												NR2F6 human tf ARCHS4 coexpression	13/299	0.356385	0.999989	1.14696	1.18336	PRELID1;PPP1R14B;MRPS34;EDF1;MRPL12;SLC9A3R2;BCL2L12;UBE2S;ID1;PGP;AURKAIP1;RPS10;PFDN6
	angiotensin II mouse suprarenal aorta GSE17901 ligand:262	4/230	0.977757	0.999996	0.442711	0.0099582	GAP43;BEX1;TAGLN3;FAM50A												interleukin-6 human prostate fibroblasts GSE68164 ligand:238	6/295	0.971232	0.999995	0.518949	0.0151479	CCDC167;ANKRD37;TMEM256;MT1X;DBI;CD99												ZNF143 human tf ARCHS4 coexpression	13/299	0.356385	0.999989	1.14696	1.18336	CDC123;MDH1;BOLA1;ATP5I;MRPL47;MLLT11;PSMB6;PSMA3;PSMB5;PSMA2;SUMO2;SRSF7;SKP1
	17beta-estradiol mouse cervical tissue GSE46890 ligand:118	3/198	0.98265	0.999996	0.384939	0.00673745	COL3A1;ACTC1;GCNT3												interleukin-1&Icirc;&sup2; human fibroblast GDS4539 ligand:208	10/445	0.977045	0.999995	0.573219	0.0133119	MT2A;GPANK1;NNMT;EVA1A;FAM162A;SQRDL;SAT1;PTMA;POLR2K;MT1E												NR0B1 human tf ARCHS4 coexpression	13/299	0.356385	0.999989	1.14696	1.18336	CHGA;ATP6V0E1;BEX1;AKR1C1;HSD17B14;PTGR1;TMEM59;SPCS1;DDIT3;ZNF511;TMEM14A;CD99;SEC11C
	interleukin 28B human hepatocyte GDS4390 ligand:189	3/201	0.984164	0.999996	0.379047	0.00605079	MLLT11;UCHL1;MYL9												estradiol human MCF-7 cells GSE26834 ligand:135	6/310	0.98005	0.999995	0.492952	0.00993393	RET;FABP5;S100A2;PCOLCE2;PGP;CAMTA1												INSM1 human tf ARCHS4 coexpression	13/299	0.356385	0.999989	1.14696	1.18336	CUTA;NPDC1;RNFT2;NDUFB8;NDUFA7;BEX1;ARL3;NEDD8;ATP5G2;UCHL1;GAP43;TAGLN3;SEC11C
	estradiol mouse mammary gland GSE48884 ligand:115	2/158	0.984807	0.999996	0.321018	0.00491456	ACTC1;FABP5												Interleukin-6 (IL-6) mouse liver GDS3773 ligand:61	7/365	0.98721	0.999995	0.487613	0.00627673	FABP5;DDIT3;SPP1;HMOX1;HSPB1;HES1;RPP38												ZFHX4 human tf ARCHS4 coexpression	13/299	0.356385	0.999989	1.14696	1.18336	RNFT2;BEX1;CXORF56;ARL3;COX7A2;SRP14;POU2F2;MLLT11;DGUOK;UCHL1;GAP43;SUMO2;TMSB10
	nterferon-&Icirc;&plusmn; human keratinocyte GDS4601 ligand:176	3/203	0.985102	0.999996	0.375217	0.00563217	CENPW;EIF4EBP1;RPS23												interleukin-17A human keratinocyte GDS4601 ligand:185	6/333	0.988827	0.999995	0.457723	0.00514301	NMB;ID1;GDPD3;SMCO4;WFDC21P;TYMP												NHLH1 human tf ARCHS4 coexpression	13/299	0.356385	0.999989	1.14696	1.18336	CUTA;NDUFB8;NDUFA7;FAM89B;C21ORF59;CRABP1;KLHDC8B;SAT2;COX7C;PAGR1;PRDX2;UCHL1;TAGLN3
	TGF-beta human Panc-1 cells GDS4106 ligand:16	5/286	0.985997	0.999996	0.444371	0.00626635	RET;HEXIM2;GPX1;GPX4;ATPAF1												angiotensin II mouse suprarenal aorta GSE17901 ligand:261	6/338	0.990177	0.999995	0.45071	0.00444926	COL3A1;GAP43;CCDC80;BEX1;PHOX2B;PPIC												FOXS1 human tf ARCHS4 coexpression	13/299	0.356385	0.999989	1.14696	1.18336	MRPS14;RPL34;SHFM1;SLC5A10;SOD1;SLC9A3R2;GPANK1;UBB;NDUFS4;LAMTOR2;IGFBP7;HES1;MYL9
	TGF-beta1 human IOSE - immortalized ovarian surface epithelial cell line GDS2975 ligand:256	4/250	0.98733	0.999996	0.40629	0.00518075	FAM24B;SP110;ID1;AKR1C3												interferon-&Icirc;&plusmn; human hepatocyte GDS4390 ligand:179	10/488	0.990907	0.999995	0.52046	0.00475443	RET;SRGN;SP110;SPHK1;TREX1;MAB21L2;MRPL17;PSMB10;ZNF541;TYMP												ZNF74 human tf ARCHS4 coexpression	13/299	0.356385	0.999989	1.14696	1.18336	UQCC2;C21ORF59;TRAPPC2B;MLLT11;PRDX2;HINT1;UCHL1;C16ORF95;GAP43;CFDP1;INAFM1;PSMG4;TAGLN3
	estradiol mouse mammary cells GSE46116 ligand:117	3/210	0.987983	0.999996	0.362395	0.00438125	SMAGP;AIP;HIST1H1C												estrogen human MCF-7 cells GSE11324 ligand:89	11/529	0.991975	0.999995	0.52787	0.00425344	RET;SNHG15;NSA2;NXT1;FABP5;PTRH2;CCDC58;NDUFAF4;CWC15;SRSF7;RPS24												ZNF165 human tf ARCHS4 coexpression	13/299	0.356385	0.999989	1.14696	1.18336	TM2D2;MRPL27;MT1X;COX6C;HSPB11;PTS;NFU1;PSMA3;PSMB5;SPCS1;MED31;TMEM18;SKP1
	17beta-estradiol mouse bone marrow (BM) c-kit+ stem cells (SCs) GDS3816 ligand:28	3/212	0.988703	0.999996	0.358889	0.00407758	UBL5;POLD4;ID1												TGF-beta human A549 epithelial cells GDS3710 ligand:248	6/352	0.993184	0.999995	0.432153	0.00295567	GADD45B;ID1;HMOX1;LARP6;FSTL3;TYMP												ZNF560 human tf ARCHS4 coexpression	13/299	0.356385	0.999989	1.14696	1.18336	RPL39L;RFC4;KNOP1;C14ORF166;CKS1B;PDCL3;PSMB5;PTTG1;PSMA2;PRDX1;OSTC;S100A13;SMS
	calcitriol human RWPE1 prostate epithelial cell line GDS3761 ligand:195	6/334	0.98911	0.999996	0.456303	0.00499635	CCDC80;GADD45B;SP110;SELM;MYL9;SERTAD4-AS1												TGF-beta1 human IOSE - immortalized ovarian surface epithelial cell line GDS2975 ligand:255	8/432	0.993832	0.999995	0.469502	0.00290471	LINC00152;GADD45B;BLOC1S2;SPHK1;HMOX1;ST20;RPL23AP82;SMCO4												ZNF334 human tf ARCHS4 coexpression	13/299	0.356385	0.999989	1.14696	1.18336	RNFT2;BEX1;CBY1;SETMAR;DPY30;SRP14;PTS;MLLT11;PRDX2;PSMB5;SUMO2;PFDN4;SKP1
	estradiol human MCF-7 cells GDS4052 ligand:266	4/257	0.989635	0.999996	0.394903	0.00411468	H2AFJ;ID1;HMOX1;NUPR1												estradiol human MCF-7 breast cancer cells GDS3283 ligand:43	8/433	0.993981	0.999995	0.468372	0.00282759	RET;TMEM243;GADD45B;UBE2T;ID1;BOLA1;AKR1C3;SNHG5												THAP4 human tf ARCHS4 coexpression	13/299	0.356385	0.999989	1.14696	1.18336	PRELID1;PPP1R14B;GPX4;MDH2;SSNA1;URM1;MRPS34;MRPL12;MRPL41;UBE2S;EIF4EBP1;BAX;AURKAIP1
	estradiol mouse mammary gland GSE48884 ligand:116	4/261	0.990766	0.999996	0.388675	0.0036057	FABP5;PCOLCE2;TPM2;SPP1												estrogen human MCF-7 cells GSE11324 ligand:90	10/508	0.994215	0.999995	0.499025	0.00289548	RET;SNHG15;COPS5;RFC4;FABP5;SNRPD1;PTRH2;NDUFAF4;SRSF7;RPS24												TIGD5 human tf ARCHS4 coexpression	13/299	0.356385	0.999989	1.14696	1.18336	JMJD4;PPP1R14B;CDKN2A;MRPL14;ATP5L;LSM10;DRAP1;CTU1;UBE2S;EEF1D;ENSA;PMVK;PGP
	TGF-beta human A549 epithelial cells GDS3710 ligand:251	3/221	0.991458	0.999996	0.34391	0.00295018	CBR1;RFC4;GCNT3												17beta-estradiol human MCF-7 cells GSE8597 ligand:258	7/402	0.994926	0.999995	0.441072	0.0022439	RET;RFC4;TP53I3;MINOS1;UBE2T;BLVRB;HSCB												ZNF174 human tf ARCHS4 coexpression	12/299	0.472268	0.999989	1.05358	0.790405	RRP7A;C19ORF60;PDCL3;ZNF593;CFDP1;HINT2;EXOSC4;INAFM1;OGFOD2;MRPS34;PSMG4;TRAPPC2B
	interleukin-6 human prostate fibroblasts GSE68164 ligand:238	5/305	0.991627	0.999996	0.41581	0.00349617	SRGN;ID1;S100A4;FAM213A;FSTL3												TGF-beta human A549 epithelial cells GDS3710 ligand:247	5/331	0.995944	0.999995	0.382122	0.00155316	GADD45B;ID1;HMOX1;HES1;FSTL3												IRX4 human tf ARCHS4 coexpression	12/299	0.472268	0.999989	1.05358	0.790405	NPDC1;PRDX2;NDUFB9;UCHL1;GAP43;ZNHIT1;FAM89B;PMM1;MAB21L2;ZBTB8OS;RPLP2;CHCHD1
	estradiol human MCF-7 cells GSE26834 ligand:137	4/268	0.992467	0.999996	0.37823	0.00285982	GLRX;NUPR1;LARP6;HIST1H1C												17beta-estradiol mouse ovarian cancer cells GSE45271 ligand:94	4/289	0.995952	0.999995	0.349972	0.00141964	MED10;GDPD3;FAM213A;CLU												ZNF410 human tf ARCHS4 coexpression	12/299	0.472268	0.999989	1.05358	0.790405	CDC123;ATP6V0E1;PSMA1;MED30;DDIT3;BLOC1S2;SWI5;C1ORF56;SETMAR;SAP18;OSTF1;EIF1
	interleukin 28B human hepatocyte GDS4390 ligand:183	4/271	0.993101	0.999996	0.373921	0.00258874	MLLT11;UCHL1;MYL9;FSTL3												angiotensin II mouse suprarenal aorta GSE17901 ligand:260	6/372	0.996003	0.999995	0.408106	0.00163445	COL3A1;CCDC80;SPHK1;CKS2;SPP1;S100A4												NKX2-3 human tf ARCHS4 coexpression	12/299	0.472268	0.999989	1.05358	0.790405	BABAM1;LMAN2;PXMP2;MRPL16;ARL6IP4;TALDO1;JTB;TMEM160;ZNF511;PMF1;PSMB10;NCBP2-AS2
	interferon-&Icirc;&plusmn; human hepatocyte GDS4390 ligand:181	4/277	0.994217	0.999996	0.365587	0.00212024	SPP1;HSD17B14;RPS10;TMEM14A												TGF-beta human A549 epithelial cells GDS3710 ligand:246	5/345	0.997279	0.999995	0.366116	0.000997621	GADD45B;ID1;HMOX1;HES1;FSTL3												ATF1 human tf ARCHS4 coexpression	12/299	0.472268	0.999989	1.05358	0.790405	PCMT1;PSMA3;UQCC3;PTRH2;TTC1;GPATCH4;MRPL36;SNRPA1;ATP6V1E1;SMIM10;REXO2;MRPL24
	Interleukin-1B human myometrium GSE68171 ligand:241	3/238	0.995	0.999996	0.318746	0.00159783	C11ORF74;DDIT3;LOC339803												17beta-estradiol mouse bone marrow (BM) c-kit+ stem cells (SCs) GDS3816 ligand:28	6/388	0.997416	0.999995	0.390681	0.00101094	SRGN;UCHL1;GADD45B;NUPR1;MYL9;HSPA1B												SOX3 human tf ARCHS4 coexpression	12/299	0.472268	0.999989	1.05358	0.790405	MRPL52;COPRS;PRDX2;TMEM134;SDF2L1;PSMD4;RPS19;ZNHIT3;STX8;RPL13;SNRNP25;PFDN6
	TGF-beta human A549 epithelial cells GDS3710 ligand:248	3/248	0.996365	0.999996	0.305575	0.00111264	HEXIM2;DDIT3;HSPA1B												17beta-estradiol mouse cervical tissue GSE46890 ligand:119	5/348	0.997504	0.999995	0.362857	0.00090689	RET;GSTO1;SPP1;GCNT3;CLU												MYC human tf ARCHS4 coexpression	12/299	0.472268	0.999989	1.05358	0.790405	C19ORF60;RANBP1;RPS17;PRELID1;ZNF593;PPP1R14B;EXOSC4;NXT1;MRPS34;SCAND1;MRPL12;SMIM10
	testosterone mouse bed nucleus of the stria terminalis/preoptic area GSE49986 ligand:282	4/300	0.997092	0.999996	0.336771	0.000980819	HEBP1;LSM7;S100A13;POLR2K												estrogen mouse beta null aorta GDS3064 ligand:27	4/309	0.997787	0.999995	0.326678	0.000723752	EVA1A;SPP1;HSPA1B;CD99												BATF human tf ARCHS4 coexpression	12/299	0.472268	0.999989	1.05358	0.790405	GADD45B;SP110;TREX1;SPHK1;IGFLR1;PSME2;CYBA;SQRDL;LAT;PSMB10;TYMP;FTL
	TGF-beta human prostate fibroblasts GSE68164 ligand:240	5/352	0.997776	0.999996	0.358598	0.000798411	PSMA5;BHMT2;ID1;VAMP5;PSMB10												Interleukin-13 human Breast cancer - MCF10CA1a cell line (pLKO-shIL13RA2) GSE57677 ligand:243	3/264	0.997831	0.999995	0.286601	0.000622436	PSME2;GCNT3;CCL26												NKX6-1 human tf ARCHS4 coexpression	12/299	0.472268	0.999989	1.05358	0.790405	CHGA;BEX1;PITHD1;SUMO2;RPL37A;GEMIN6;HES1;RPL37;NDUFV3;RPL9;PTMA;TMSB10
	estradiol human MCF-7 cells GDS4052 ligand:267	3/269	0.998156	0.999996	0.28114	0.000518894	HCFC1R1;C1ORF56;LIN7B												estradiol human MCF-7 cells GDS4052 ligand:264	4/310	0.997853	0.999995	0.325593	0.000699666	RET;NXT1;GADD45B;HES1												FOXI1 human tf ARCHS4 coexpression	12/299	0.472268	0.999989	1.05358	0.790405	NPDC1;SLC9A3R2;PSMB3;H2AFJ;DCXR;PMVK;S100A13;HSPB1;LSR;NENF;SLC5A10;FAM50A
	17beta-estradiol mouse prostate gland GSE36630 ligand:126	3/274	0.998434	0.999996	0.27588	0.000432495	GLRX3;TAGLN3;SEC11C												estradiol human MCF-7 cells GDS4052 ligand:268	5/358	0.998131	0.999995	0.352391	0.000659169	RET;NXT1;GADD45B;WDR74;OSTF1												MAFB human tf ARCHS4 coexpression	12/299	0.472268	0.999989	1.05358	0.790405	KIAA0930;EEPD1;GPX1;BRI3;FTH1;SPHK1;HMOX1;CAPG;CYBA;SQRDL;TYMP;FTL
	estrogen human human epithelial ovarian cancer (EOC) cells GDS4066 ligand:64	3/275	0.998484	0.999996	0.274851	0.000417016	SPHK1;DCXR;GCNT3												Interleukin 17C human keratinocyte GDS4807 ligand:172	4/315	0.998158	0.999995	0.320274	0.000590612	COL3A1;GAP43;SELM;POU2F2												ZSCAN5A human tf ARCHS4 coexpression	12/299	0.472268	0.999989	1.05358	0.790405	MRPS17;RNFT2;ORC6;CMC2;CCDC58;ALG14;C15ORF40;GEMIN6;NDUFV3;GTF2H5;C12ORF65;COA5
	estradiol human MCF-7 breast cancer cells GDS3283 ligand:43	1/167	0.998541	0.999996	0.150563	0.000219779	ANP32A												Thyroid hormone human Endometrial cells GDS4987 ligand:168	2/222	0.998337	0.999995	0.226867	0.000377516	GADD45B;PTGR1												JDP2 human tf ARCHS4 coexpression	12/299	0.472268	0.999989	1.05358	0.790405	KIAA0930;GPX1;EVA1B;BRI3;FTH1;SPHK1;HMOX1;CAPG;CYBA;SQRDL;TYMP;FTL
	TGF-beta1 human IOSE - immortalized ovarian surface epithelial cell line GDS2975 ligand:255	1/168	0.998597	0.999996	0.149654	0.000210048	ID1												Interleukin-3 mouse M2 macrophages (RAW264.7 cells) GSE73564 ligand:235	4/321	0.998468	0.999995	0.314113	0.000481721	CCDC80;SPHK1;TPM2;PIR												ZNF256 human tf ARCHS4 coexpression	12/299	0.472268	0.999989	1.05358	0.790405	DGUOK;TRMT112;CHCHD2;GLRX3;MDH2;NDUFA4;EIF3I;TRIAP1;EMC7;SRSF7;EIF1;TOMM6
	estradiol human MCF-7 cells GDS4052 ligand:264	3/290	0.999074	0.999996	0.26028	0.000241208	ID1;HMOX1;LARP6												Interleukin-13 (IL-13) human airway epithelial cells (AECs) GDS4981 ligand:72	4/326	0.998687	0.999995	0.309153	0.000406333	GCNT3;VAMP5;PTS;CCL26												ZNF689 human tf ARCHS4 coexpression	12/299	0.472268	0.999989	1.05358	0.790405	PSMB6;POLE4;PDCL3;ZNF593;SDF2L1;RFC4;BOD1;SUMO2;CHMP2A;HSCB;TRIAP1;ELP5
	estradiol human MCF-7 breast cancer cells GDS3283 ligand:42	3/296	0.99924	0.999996	0.254869	0.000193707	ID1;HMOX1;LINC00520												17beta-estradiol mouse prostate gland GSE36630 ligand:126	4/326	0.998687	0.999995	0.309153	0.000406333	BEX1;FAM162A;SNRPF;FAM213A												ZIC3 human tf ARCHS4 coexpression	12/299	0.472268	0.999989	1.05358	0.790405	RPL39L;PSMA3;PSMB5;PSMA2;SUMO2;KNOP1;SMS;DPY30;HMGB3;SNRPE;SRP14;HMGN1
	TGF-beta human A549 epithelial cells GDS3710 ligand:246	2/255	0.999484	0.999996	0.196933	0.000101693	FABP5;MVD												estrogen human human epithelial ovarian cancer (EOC) cells GDS4066 ligand:63	4/331	0.998875	0.999995	0.304346	0.000342635	LINC00152;DNAJC30;SPP1;AKR1C3												ZNF326 human tf ARCHS4 coexpression	12/299	0.472268	0.999989	1.05358	0.790405	MRPS17;RNFT2;PSMB5;COX16;ZNHIT3;CMC2;SF3B6;SUMO2;KNOP1;SNRPG;SNRPE;SNRPF
	TGF-beta human A549 epithelial cells GDS3710 ligand:250	1/210	0.999729	0.999996	0.119316	3.23871e-05	GCNT3												Interleukin 17C human keratinocyte GDS4807 ligand:174	3/286	0.998943	0.999995	0.264015	0.000279158	MT2A;ID1;SMIM10												EN1 human tf ARCHS4 coexpression	12/299	0.472268	0.999989	1.05358	0.790405	C11ORF74;GAP43;PITHD1;ZNF428;SUMO2;RPL37A;CAMTA1;RPL37;ACYP1;NDUFV3;RPL9;TMSB10
	Interleukin-3 mouse M2 macrophages (RAW264.7 cells) GSE73564 ligand:235	2/279	0.99978	0.999996	0.179643	3.94434e-05	DYRK4;PHOX2B												estrogen mouse aorta GDS3064 ligand:25	3/289	0.999043	0.999995	0.261204	0.000250184	SRGN;EVA1A;SPP1												ZNF747 human tf ARCHS4 coexpression	12/299	0.472268	0.999989	1.05358	0.790405	RNFT2;C11ORF31;ERICH1;MRPS33;NDUFA3;NDUFA2;GEMIN6;NAA38;NDUFV3;USE1;POLR3K;MED18
	calcitriol human RWPE1 prostate epithelial cell line GDS3761 ligand:192	1/219	0.999809	0.999996	0.114336	2.18825e-05	EVA1A												estradiol human MCF-7 cells GDS4052 ligand:266	4/343	0.999226	0.999995	0.293386	0.000227304	RET;NXT1;GADD45B;OSTF1												ZNF296 human tf ARCHS4 coexpression	12/299	0.472268	0.999989	1.05358	0.790405	GADD45GIP1;PDCL3;PRELID1;URM1;C16ORF91;MRPS12;CYBA;PFN1;AURKAIP1;MRPL12;RPL10A;RPL28
	estradiol human MCF-7 cells GDS4052 ligand:269	2/290	0.999851	0.999996	0.172682	2.56491e-05	MRPL52;GDPD3												TNFSF11 (RANKL) human monocyte-derived macrophage GSE72292 ligand:239	3/316	0.999609	0.999995	0.238332	9.31924e-05	SRGN;PPAPDC1A;NUDT16L1												ZNF114 human tf ARCHS4 coexpression	12/299	0.472268	0.999989	1.05358	0.790405	RNFT2;TMEM134;C16ORF95;SNRPD1;ZNHIT3;CMC2;PMVK;TMEM208;UPF3A;ACYP2;ACYP1;POLR3K
	Interleukin-6 (IL-6) mouse liver GDS3773 ligand:61	1/235	0.999897	0.999996	0.106429	1.10055e-05	SAT2												angiotensin II mouse suprarenal aorta GSE17901 ligand:262	4/370	0.999669	0.999995	0.271355	8.98965e-05	COL3A1;SDF2L1;SPHK1;SPP1												ZNF573 human tf ARCHS4 coexpression	12/299	0.472268	0.999989	1.05358	0.790405	MLLT11;RNFT2;COA3;BEX1;COX16;ZNHIT3;SUMO2;NDUFS4;NDUFB3;COX7A2;SRP14;SKP1
	estradiol human MCF-7 cells GDS4052 ligand:268	1/242	0.999921	0.999996	0.103299	8.18817e-06	ID1												testosterone mouse stria terminalis/preoptic area GSE49986 ligand:283	2/287	0.999835	0.999995	0.174527	2.88339e-05	POLR3K;COA5												HES5 human tf ARCHS4 coexpression	12/299	0.472268	0.999989	1.05358	0.790405	RPS25;C11ORF31;RPS19;SPATA33;ARL3;RPL37A;RPL13;RPL13A;KLHDC8B;SAT2;ZCRB1;COX7C
	17beta-estradiol mouse ovarian cancer cells GSE45271 ligand:94	2/311	0.999929	0.999996	0.160768	1.14198e-05	COL3A1;SP110												Interleukin 1, beta human amnion mesenchymal cells (AMC) GDS4595 ligand:24	5/443	0.999853	0.999995	0.282726	4.15907e-05	SP110;AKR1C3;SQRDL;SAT1;PSMB10												DEPDC4 human tf ARCHS4 coexpression	12/299	0.472268	0.999989	1.05358	0.790405	MRPS17;KLC3;CCDC58;ALG14;SNRPG;C1ORF56;SNRPE;GEMIN6;SRP14;POLR3K;HSPB11;TOMM5
	angiotensin II mouse suprarenal aorta GSE17901 ligand:261	1/262	0.999962	0.999996	0.0952833	3.60671e-06	ACTC1												17beta-estradiol mouse cervical tissue GSE46890 ligand:118	4/402	0.99988	0.999995	0.249114	2.99672e-05	GADD45B;GSTO1;SPP1;CLU												ARX human tf ARCHS4 coexpression	11/299	0.593775	0.999989	0.9611	0.500979	MLLT11;RNFT2;TMEM59;COA3;SMDT1;BEX1;SPCS1;ARL3;COX17;NDUFC1;ACYP1
	TNFSF11 (RANKL) human monocyte-derived macrophage GSE72292 ligand:239	1/284	0.999982	0.999996	0.0877742	1.57041e-06	C8ORF59												estradiol human MCF-7 cells GDS4052 ligand:265	2/298	0.999888	0.999995	0.167944	1.88006e-05	PCOLCE2;ID1												ISL1 human tf ARCHS4 coexpression	11/299	0.593775	0.999989	0.9611	0.500979	CHGA;TMEM59;BEX1;SPCS1;MPC2;HSD17B14;CLU;TMEM14A;PTS;CD99;SEC11C
	interleukin-22 human Bronchial epithelial cells GDS3393 ligand:198	2/354	0.999982	0.999996	0.140808	2.47418e-06	NPDC1;ALDH2												17beta-estradiol mouse bone marrow-derived CD44+ stromal cells (StroCs) GDS3816 ligand:29	5/453	0.999891	0.999995	0.276268	3.00357e-05	COL3A1;GADD45B;NUPR1;MYL9;HSPA1B												PITX1 human tf ARCHS4 coexpression	11/299	0.593775	0.999989	0.9611	0.500979	GADD45GIP1;RANBP1;PPP1R14B;ZNHIT1;CDKN2A;UBE2S;NDUFS6;MMAB;CCDC58;MRPL12;COMMD4
	estradiol human MCF-7 cells GSE26834 ligand:135	1/290	0.999985	0.999996	0.0859247	1.27668e-06	ID1												estrogen human MCF-7 cells GSE11324 ligand:91	5/461	0.999915	0.999995	0.271306	2.31875e-05	RET;ORC6;RFC4;FABP5;UBE2T												YY1 human tf ARCHS4 coexpression	11/299	0.593775	0.999989	0.9611	0.500979	PDCL3;RPS17;NSA2;PABPN1;UBE2S;GPATCH4;RPS20;RPL10A;RPS10;RPL28;TPT1
	Interleukin 17C human keratinocyte GDS4807 ligand:174	1/314	0.999992	0.999996	0.0792357	6.29947e-07	C8ORF59												Interleukin-13 human Breast cancer - MCF10CA1a cell line (pLKO-shSCR) GSE57677 ligand:242	2/324	0.999954	0.999995	0.154171	7.01649e-06	GCNT3;CCL26												TLX2 human tf ARCHS4 coexpression	11/299	0.593775	0.999989	0.9611	0.500979	RET;CHGA;TP53I3;PSMD4;ANP32A;RBM8A;UBE2S;ENSA;WDR74;PHOX2B;NME1
	insulin-like growth factor I (IGF-I) human MCF-7 cells GSE26834 ligand:136	1/337	0.999995	0.999996	0.0737221	3.97735e-07	AKR1C3												estradiol mouse mammary gland GSE48884 ligand:115	4/442	0.999965	0.999995	0.225883	7.93273e-06	KLC3;BEX1;SPP1;HSPA1B												TWIST1 human tf ARCHS4 coexpression	11/299	0.593775	0.999989	0.9611	0.500979	COL3A1;CCDC80;PCOLCE2;EVA1B;SELM;COPZ2;EMILIN1;HES1;MYL9;PHOX2B;PPIC
	17beta-estradiol mouse prostate gland GSE36630 ligand:127	1/358	0.999996	0.999996	0.0693085	3.09589e-07	SRGN												estradiol mouse mammary cells GSE46116 ligand:117	3/390	0.999966	0.999995	0.192006	6.62096e-06	SPHK1;CCDC174;FSTL3												HOXD11 human tf ARCHS4 coexpression	11/299	0.593775	0.999989	0.9611	0.500979	RRP7A;JMJD4;RANBP1;RPS17;PRELID1;NDUFS7;CDKN2A;UBE2S;MRPS34;EIF4EBP1;MRPL12
	TGF-beta mouse embryonic fibroblasts GDS4898 ligand:244	1/439	0.999996	0.999996	0.0562488	2.24378e-07	CLU												Interleukin 1, beta human amnion mesenchymal cells (AMC) GDS4595 ligand:23	3/396	0.999971	0.999995	0.189014	5.42684e-06	GADD45B;EMILIN1;HES1												HHEX human tf ARCHS4 coexpression	11/299	0.593775	0.999989	0.9611	0.500979	DOK1;GYPC;ZFAND2B;RPS6;ARL6IP4;TALDO1;CYBA;RPS3A;ANP32B;PSMB10;TPT1
																			insulin human human embryonic stem cells (hESCs) GSE71949 ligand:286	1/345	0.999995	0.999995	0.0719772	3.5567e-07	RPS10												ZNF551 human tf ARCHS4 coexpression	11/299	0.593775	0.999989	0.9611	0.500979	RPL39L;LENG1;RNFT2;SNRPD1;CMC2;KNOP1;C15ORF40;SNRPA1;COMMD1;SRSF7;MRPL54
																																					ZNF93 human tf ARCHS4 coexpression	11/299	0.593775	0.999989	0.9611	0.500979	RPL39L;PSMA3;CDC123;PSMB5;RFC4;MRPS14;PSMA2;SNRPA1;SRSF7;SKP1;MRPL44
																																					ZNF414 human tf ARCHS4 coexpression	11/299	0.593775	0.999989	0.9611	0.500979	C12ORF57;ZNHIT1;MMAB;CCDC58;TBC1D7;ALG14;ZBTB8OS;MED19;NDUFV3;COMMD4;GTF2H5
																																					ZNF714 human tf ARCHS4 coexpression	11/299	0.593775	0.999989	0.9611	0.500979	MLLT11;RNFT2;ENY2;SNRPD1;ZNHIT3;SUMO2;KNOP1;SNRPE;GEMIN6;SNRPF;SRP14
																																					ZNF212 human tf ARCHS4 coexpression	11/299	0.593775	0.999989	0.9611	0.500979	PAGR1;RNASEH2C;DTYMK;RPS9;C11ORF31;RPS15A;NTHL1;CYBA;C9ORF78;MRPL12;FAM50A
																																					OTP human tf ARCHS4 coexpression	11/299	0.593775	0.999989	0.9611	0.500979	MLLT11;TMEM134;BEX1;ZNHIT3;CRABP1;ATP5D;SELK;POLR2F;COX7A2;CWC15;TBCA
																																					ZNF620 human tf ARCHS4 coexpression	11/299	0.593775	0.999989	0.9611	0.500979	MRPS17;RNFT2;KLC3;ORC6;UQCC3;SNRPD1;CMC2;SUMO2;ALG14;GEMIN6;POLR3K
																																					ZNF223 human tf ARCHS4 coexpression	11/299	0.593775	0.999989	0.9611	0.500979	ENY2;PPA2;RBM8A;HSBP1;CMC1;PMS2P1;SNRPA1;SRP14;SMIM10;SKP1;LAMTOR5
																																					ZNF688 human tf ARCHS4 coexpression	11/299	0.593775	0.999989	0.9611	0.500979	C19ORF60;COX7B;ZNHIT1;MMAB;CCDC58;ALG14;ZBTB8OS;MED19;NDUFV3;COMMD4;GTF2H5
																																					ZNF544 human tf ARCHS4 coexpression	11/299	0.593775	0.999989	0.9611	0.500979	MRPS17;RNFT2;SNRPD1;ZNHIT3;CMC2;ALG14;C15ORF40;ZBTB8OS;CNPY2;GEMIN6;POLR3K
																																					ZFP57 human tf ARCHS4 coexpression	11/299	0.593775	0.999989	0.9611	0.500979	ZNF593;EXOSC4;MRPL16;RPS3;NHP2;ARL6IP4;TALDO1;TMEM160;SCAND1;HDDC3;PRR13
																																					ZNF579 human tf ARCHS4 coexpression	11/299	0.593775	0.999989	0.9611	0.500979	CUTA;NPDC1;GADD45GIP1;HINT1;SMIM4;RING1;BRI3;SNF8;COX7C;LARP6;PTMS
																																					HMGA1 human tf ARCHS4 coexpression	11/299	0.593775	0.999989	0.9611	0.500979	SLC9A3R2;BCL2L12;DRAP1;PRELID1;PPP1R14B;UBE2S;RAB34;AP2S1;BAX;PFN1;MRPL12
																																					ATOH8 human tf ARCHS4 coexpression	11/299	0.593775	0.999989	0.9611	0.500979	SLC9A3R2;CCDC80;ALDH2;PCOLCE2;NPR1;TPM2;COPZ2;IGFBP7;EMILIN1;MYL9;FSTL3
																																					ZNF846 human tf ARCHS4 coexpression	11/299	0.593775	0.999989	0.9611	0.500979	DNAJC19;KLC3;SPCS1;COX16;ZNHIT3;MRPS33;C1ORF56;CHMP4A;NDUFC1;POLR3K;SKP1
																																					MKRN2 human tf ARCHS4 coexpression	11/299	0.593775	0.999989	0.9611	0.500979	NDUFA8;CHCHD2;PSMD4;DCUN1D5;MDH2;DDIT3;C16ORF91;MRPL16;TMEM42;ELP5;EIF1
																																					ZFR2 human tf ARCHS4 coexpression	11/299	0.593775	0.999989	0.9611	0.500979	MLLT11;RNFT2;UCHL1;C16ORF95;BEX1;SPATS2;TIMM13;NEDD8;GEMIN6;SRP14;HDDC3
																																					TIGD6 human tf ARCHS4 coexpression	11/299	0.593775	0.999989	0.9611	0.500979	SNAPC5;EXOSC4;NDUFB7;MRPS14;BLOC1S2;LMAN2;MED31;TBC1D7;NAA38;EMC7;ZNF511
																																					SNAI2 human tf ARCHS4 coexpression	10/299	0.709996	0.999989	0.869503	0.297801	COL3A1;CCDC80;EVA1A;RAB34;COPZ2;IGFBP7;EMILIN1;MYL9;FSTL3;PPIC
																																					ZNF10 human tf ARCHS4 coexpression	10/299	0.709996	0.999989	0.869503	0.297801	MLLT11;MRPS28;RNFT2;BEX1;BLOC1S2;SETMAR;CAMTA1;TAGLN3;TMEM14A;SKP1
																																					DBP human tf ARCHS4 coexpression	10/299	0.709996	0.999989	0.869503	0.297801	C12ORF57;RANBP1;NDUFS7;WDR74;ALG14;C15ORF40;GEMIN6;RPL23A;NDUFV3;COX7C
																																					DLX4 human tf ARCHS4 coexpression	10/299	0.709996	0.999989	0.869503	0.297801	RANBP1;RPS17;PRELID1;CDKN2A;MDH2;UBE2S;MRPS12;AURKAIP1;MRPL12;RPL28
																																					ELK3 human tf ARCHS4 coexpression	10/299	0.709996	0.999989	0.869503	0.297801	SLC9A3R2;DRAP1;TRAPPC1;GPX1;RAB34;RGS10;S100A4;FXYD5;MYL9;TPT1
																																					PPARG human tf ARCHS4 coexpression	10/299	0.709996	0.999989	0.869503	0.297801	NMB;ALDH2;GPX4;PCOLCE2;AIFM2;NPR1;AKR1C3;GCNT3;DBI;FAM213A
																																					ZNF2 human tf ARCHS4 coexpression	10/299	0.709996	0.999989	0.869503	0.297801	MRPS17;RNFT2;POP5;PSMA3;C6ORF203;ALG14;ZBTB8OS;HSPB11;PTS;GTF2H5
																																					PITX2 human tf ARCHS4 coexpression	10/299	0.709996	0.999989	0.869503	0.297801	POPDC3;PSMB5;C19ORF43;TPM2;OSTC;S100A13;AFP;TBCA;S100A10;PPIC
																																					ZNF16 human tf ARCHS4 coexpression	10/299	0.709996	0.999989	0.869503	0.297801	LENG1;RNFT2;FAHD1;PSMG4;GEMIN6;HSCB;COMMD1;FAM104B;MRPS5;MRPL54
																																					GLIS1 human tf ARCHS4 coexpression	10/299	0.709996	0.999989	0.869503	0.297801	CCDC80;NNMT;EVA1A;SELM;TPM2;COPZ2;IGFBP7;EMILIN1;MYL9;FSTL3
																																					FOSL1 human tf ARCHS4 coexpression	10/299	0.709996	0.999989	0.869503	0.297801	SLC9A3R2;DRAP1;PPP1R14B;EVA1A;UBE2S;RAB34;AP2S1;S100A10;POLR2L;FAM50A
																																					SIX5 human tf ARCHS4 coexpression	10/299	0.709996	0.999989	0.869503	0.297801	SLC9A3R2;RPS9;PPP1R14B;RING1;RPL13;LSR;RPS10;MYL9;PFDN6;PTMS
																																					MSC human tf ARCHS4 coexpression	10/299	0.709996	0.999989	0.869503	0.297801	GADD45B;AIFM2;FTH1;SPHK1;HMOX1;CAPG;CYBA;SQRDL;TYMP;FTL
																																					HOXB4 human tf ARCHS4 coexpression	10/299	0.709996	0.999989	0.869503	0.297801	RANBP1;CHCHD5;PRELID1;MRPL51;ANP32A;NDUFS7;PABPN1;CPNE7;TBC1D7;ANP32B
																																					POU3F4 human tf ARCHS4 coexpression	10/299	0.709996	0.999989	0.869503	0.297801	MLLT11;GAP43;BEX1;NDUFA11;DYNLT1;ZNHIT3;CMC2;ARL3;CAMTA1;TAGLN3
																																					ZNF26 human tf ARCHS4 coexpression	10/299	0.709996	0.999989	0.869503	0.297801	RNFT2;C12ORF45;ZNHIT1;ORC6;ALG14;C15ORF40;ZBTB8OS;GEMIN6;NDUFV3;C12ORF65
																																					TBR1 human tf ARCHS4 coexpression	10/299	0.709996	0.999989	0.869503	0.297801	UCHL1;GAP43;BEX1;FAM89B;INAFM1;MAB21L2;SAT2;TAGLN3;POU2F2;LIN7B
																																					FOXF2 human tf ARCHS4 coexpression	10/299	0.709996	0.999989	0.869503	0.297801	RPL30;CTU1;UBB;UBE2S;IGFBP7;EMILIN1;HES1;RPL37;SLC5A10;SOD1
																																					ZNF92 human tf ARCHS4 coexpression	10/299	0.709996	0.999989	0.869503	0.297801	MLLT11;LENG1;PSMA3;CDC123;PSMA4;SUMO2;DPY30;SNRPE;SRSF7;MRPL54
																																					PRDM14 human tf ARCHS4 coexpression	10/299	0.709996	0.999989	0.869503	0.297801	RPL39L;PSMB6;CDC123;PSMB5;PSMA2;PRDX1;KNOP1;SMS;HMGB3;SRSF7
																																					ZNF462 human tf ARCHS4 coexpression	10/299	0.709996	0.999989	0.869503	0.297801	MLLT11;RNFT2;SNRPD1;HSBP1;ARL3;SUMO2;KNOP1;CAMTA1;HMGB3;TAGLN3
																																					FOXD4 human tf ARCHS4 coexpression	10/299	0.709996	0.999989	0.869503	0.297801	GAP43;PSMD4;RING1;ARL3;HCFC1R1;NDUFV3;CWC15;ZCCHC17;NUDT16L1;NUDT14
																																					ZNF561 human tf ARCHS4 coexpression	10/299	0.709996	0.999989	0.869503	0.297801	ENY2;PSMB5;KNOP1;ALG14;PIR;RPS27L;METTL5;SNRPF;SLIRP;POLR3K
																																					MLLT3 human tf ARCHS4 coexpression	10/299	0.709996	0.999989	0.869503	0.297801	ZNHIT1;MMAB;CCDC58;TBC1D7;ZBTB8OS;MED19;NDUFV3;COMMD4;GTF2H5;TXN2
																																					FOXC2 human tf ARCHS4 coexpression	10/299	0.709996	0.999989	0.869503	0.297801	MT2A;CCDC80;SELM;TPM2;COPZ2;IGFBP7;EMILIN1;MYL9;MT1E;FSTL3
																																					ZFP82 human tf ARCHS4 coexpression	10/299	0.709996	0.999989	0.869503	0.297801	MLLT11;RNFT2;BEX1;ZNHIT3;ARL3;SUMO2;GEMIN6;SRP14;GTF2H5;SKP1
																																					ZNF565 human tf ARCHS4 coexpression	10/299	0.709996	0.999989	0.869503	0.297801	MLLT11;ALKBH2;NQO2;IFT43;WDR70;TBC1D7;POLR3K;RPP38;SKP1;EIF1
																																					ZNF569 human tf ARCHS4 coexpression	10/299	0.709996	0.999989	0.869503	0.297801	MLLT11;GTF3C6;STX8;ARL3;NDUFS4;KNOP1;CBY1;SAP18;ZCRB1;CWC15
																																					ZNF461 human tf ARCHS4 coexpression	10/299	0.709996	0.999989	0.869503	0.297801	RNFT2;COX7B;ORC6;ZNHIT3;CMC2;ARL3;ALG14;PSMG4;TRAPPC2B;COMMD6
																																					ZNF677 human tf ARCHS4 coexpression	10/299	0.709996	0.999989	0.869503	0.297801	MLLT11;RNFT2;ZNHIT3;MRPS33;ARL3;RPL38;GEMIN6;NDUFV3;SRP14;POLR3K
																																					ZNF468 human tf ARCHS4 coexpression	10/299	0.709996	0.999989	0.869503	0.297801	MRPS17;RWDD1;PSMA3;PSMA2;EIF3I;C1ORF56;TIMM17A;SAP18;CACYBP;MRPS7
																																					BMP2 human tf ARCHS4 coexpression	10/299	0.709996	0.999989	0.869503	0.297801	NPR1;PRDX1;ID1;S100A13;AFP;PTGR1;HRAS;S100A10;FSTL3;PPIC
																																					ARID3A human tf ARCHS4 coexpression	10/299	0.709996	0.999989	0.869503	0.297801	ZNHIT1;PABPN1;MMAB;CCDC58;ALG14;ZBTB8OS;MED19;NDUFV3;COMMD4;GTF2H5
																																					SLC30A9 human tf ARCHS4 coexpression	10/299	0.709996	0.999989	0.869503	0.297801	MLLT11;ALKBH2;ANAPC16;MED30;DNAJC30;PIR;TTC1;MRPL44;ATPAF1;HMGN1
																																					ZNF827 human tf ARCHS4 coexpression	10/299	0.709996	0.999989	0.869503	0.297801	MRPS17;RNFT2;FIS1;TMEM134;BEX1;ZNHIT3;MGST3;ARL3;COMMD1;ZNF541
																																					DNAJC21 human tf ARCHS4 coexpression	10/299	0.709996	0.999989	0.869503	0.297801	NSA2;NQO2;DNAJC1;RPL23;RPL22;DNLZ;GPATCH4;ANP32B;TAF3;PFDN6
																																					HIST1H1A human tf ARCHS4 coexpression	10/299	0.709996	0.999989	0.869503	0.297801	PSMA5;PDCL3;PTTG1;PSMA2;RBMX2;BOD1;RPL26L1;TXNDC17;CKS1B;COA5
																																					RNF138 human tf ARCHS4 coexpression	10/299	0.709996	0.999989	0.869503	0.297801	BTF3;DCUN1D5;RPS6;SUMO2;CACYBP;RPS3A;RPL10A;C14ORF166;SRSF7;TPT1
																																					GTF2H2 human tf ARCHS4 coexpression	10/299	0.709996	0.999989	0.869503	0.297801	HINT1;ORC6;UQCC3;KNOP1;C15ORF40;ZBTB8OS;GEMIN6;NDUFV3;FAAP20;POLR3K
																																					BPNT1 human tf ARCHS4 coexpression	10/299	0.709996	0.999989	0.869503	0.297801	ZNHIT1;MMAB;CCDC58;TBC1D7;ALG14;ZBTB8OS;MED19;NDUFV3;COMMD4;GTF2H5
																																					H1FX human tf ARCHS4 coexpression	10/299	0.709996	0.999989	0.869503	0.297801	RPS17;RPS9;PPP1R14B;ANP32A;RING1;UBE2S;EEF1D;CYBA;RPL28;TPT1
																																					PAX6 human tf ARCHS4 coexpression	9/299	0.810569	0.999989	0.778781	0.163559	TMEM59;COA3;BEX1;SPCS1;MPC2;COX17;HSD17B14;CD99;SEC11C
																																					TFAP2B human tf ARCHS4 coexpression	9/299	0.810569	0.999989	0.778781	0.163559	RWDD1;UCHL1;GAP43;MAB21L2;ZBTB8OS;MSANTD3;UPF3A;POU2F2;CHCHD1
																																					XBP1 human tf ARCHS4 coexpression	9/299	0.810569	0.999989	0.778781	0.163559	RET;NPDC1;SLC9A3R2;H2AFJ;EEF1D;LMAN2;ENSA;HSPB1;LSR
																																					GATA1 human tf ARCHS4 coexpression	9/299	0.810569	0.999989	0.778781	0.163559	UFD1L;RANBP1;DOK1;GYPC;RGS10;TALDO1;BLVRB;ANP32B;UBE2L3
																																					HOXA6 human tf ARCHS4 coexpression	9/299	0.810569	0.999989	0.778781	0.163559	UBB;MED30;DNAJC30;FRG1;ARL6IP4;SCAND1;ALKBH6;NMRAL1;PSMB10
																																					TLX1 human tf ARCHS4 coexpression	9/299	0.810569	0.999989	0.778781	0.163559	JMJD4;RANBP1;CDKN2A;UBE2S;DCXR;MRPS34;LSR;MRPL12;RPS10
																																					E2F3 human tf ARCHS4 coexpression	9/299	0.810569	0.999989	0.778781	0.163559	RANBP1;RPS17;RFC4;ANP32A;PABPN1;RPS6;MAB21L2;ANP32B;RPL10A
																																					HAND1 human tf ARCHS4 coexpression	9/299	0.810569	0.999989	0.778781	0.163559	COL3A1;ACTC1;ANP32A;FABP5;RAB34;OSTC;MRPL12;HMGN1;PPIC
																																					MYB human tf ARCHS4 coexpression	9/299	0.810569	0.999989	0.778781	0.163559	SRGN;ANP32A;RPS6;RPS3;TALDO1;RPS3A;ANP32B;RPL10A;TPT1
																																					HOXB5 human tf ARCHS4 coexpression	9/299	0.810569	0.999989	0.778781	0.163559	CHCHD2;CDKN2A;RPL22;MAB21L2;RPL27;EMILIN1;ACYP1;HRAS;PTMS
																																					HOXC11 human tf ARCHS4 coexpression	9/299	0.810569	0.999989	0.778781	0.163559	SLC9A3R2;PPP1R14B;ACTC1;CDKN2A;UBE2S;HSPB1;MYL12B;FSTL3;PPIC
																																					DACH2 human tf ARCHS4 coexpression	9/299	0.810569	0.999989	0.778781	0.163559	MLLT11;MAGEH1;UCHL1;GAP43;BEX1;SPATS2;CAMTA1;SRP14;SKP1
																																					ATF4 human tf ARCHS4 coexpression	9/299	0.810569	0.999989	0.778781	0.163559	RPS17;RPS9;PPP1R14B;PABPN1;UBE2S;BAX;RPL27;RPL10A;PFDN6
																																					HOXD3 human tf ARCHS4 coexpression	9/299	0.810569	0.999989	0.778781	0.163559	COL3A1;PPP1R14B;RPS16;EVA1B;NPR1;UBE2S;IGFBP7;MRPL12;PTMS
																																					GCM1 human tf ARCHS4 coexpression	9/299	0.810569	0.999989	0.778781	0.163559	ZNHIT1;SNRPD1;MMAB;CCDC58;ALG14;ZBTB8OS;NDUFV3;COMMD4;GTF2H5
																																					SIX3 human tf ARCHS4 coexpression	9/299	0.810569	0.999989	0.778781	0.163559	ZNHIT1;MMAB;CCDC58;RPL37A;ALG14;RPL13;NEDD8;NDUFV3;ATP5G2
																																					POU4F2 human tf ARCHS4 coexpression	9/299	0.810569	0.999989	0.778781	0.163559	CUTA;SMIM4;NDUFA4;RPA3;MAB21L2;MED19;TAGLN3;COX7C;PTMS
																																					ISL2 human tf ARCHS4 coexpression	9/299	0.810569	0.999989	0.778781	0.163559	RANBP1;RPS17;PRELID1;CDKN2A;UBE2S;MRPS34;RPL27;ANP32B;MRPL12
																																					HEYL human tf ARCHS4 coexpression	9/299	0.810569	0.999989	0.778781	0.163559	CCDC80;NNMT;ACTC1;TPM2;MYL6B;IGFBP7;SEPW1;MRPS7;MYL9
																																					T human tf ARCHS4 coexpression	9/299	0.810569	0.999989	0.778781	0.163559	PSMA3;DCUN1D5;FABP5;PSMA2;OSTC;HMGB3;SNRPE;TMEM251;TOMM5
																																					ZNF180 human tf ARCHS4 coexpression	9/299	0.810569	0.999989	0.778781	0.163559	COX7B;ZNHIT3;HSBP1;UBE2T;SUMO2;MED19;SRSF7;SKP1;LAMTOR5
																																					ONECUT1 human tf ARCHS4 coexpression	9/299	0.810569	0.999989	0.778781	0.163559	COX7B;MAB21L2;ZBTB8OS;SAT2;ZCCHC17;POU2F2;USE1;DPCD;ATPAF1
																																					SMAD1 human tf ARCHS4 coexpression	9/299	0.810569	0.999989	0.778781	0.163559	C11ORF74;RNFT2;CFDP1;MRPS14;ZFAND2B;SPOP;C1ORF56;CWC15;MRPL32
																																					CEBPB human tf ARCHS4 coexpression	9/299	0.810569	0.999989	0.778781	0.163559	BRI3;FTH1;SPHK1;HMOX1;CAPG;CYBA;SQRDL;TYMP;FTL
																																					HOXC5 human tf ARCHS4 coexpression	9/299	0.810569	0.999989	0.778781	0.163559	SLC9A3R2;PRELID1;PPP1R14B;CDKN2A;UBE2S;EEF1D;MRPL12;PTMS;ZNF541
																																					SHOX human tf ARCHS4 coexpression	9/299	0.810569	0.999989	0.778781	0.163559	ZNHIT1;MMAB;CCDC58;ALG14;ZBTB8OS;MED19;NDUFV3;COMMD4;GTF2H5
																																					HOXA4 human tf ARCHS4 coexpression	9/299	0.810569	0.999989	0.778781	0.163559	BTF3;CTU1;CHCHD2;NNMT;CDKN2A;AK1;TRIAP1;NENF;NPAS1
																																					ZFP64 human tf ARCHS4 coexpression	9/299	0.810569	0.999989	0.778781	0.163559	MLLT11;RNFT2;KLC3;ORC6;ZNHIT3;SPATA33;SPATS2;ZBTB8OS;GEMIN6
																																					ZNF343 human tf ARCHS4 coexpression	9/299	0.810569	0.999989	0.778781	0.163559	ENDOV;RNF25;DDIT3;CBY1;HMGB3;UPF3A;ACYP1;MRPS5;TMEM70
																																					NKX2-4 human tf ARCHS4 coexpression	9/299	0.810569	0.999989	0.778781	0.163559	JMJD4;RPS17;CDKN2A;UBE2S;MRPS34;EIF4EBP1;MRPL12;RPS10;ZNF541
																																					GLIS2 human tf ARCHS4 coexpression	9/299	0.810569	0.999989	0.778781	0.163559	NPDC1;SLC9A3R2;CCDC80;RING1;IGFBP7;EMILIN1;MYL9;LARP6;PTMS
																																					MNX1 human tf ARCHS4 coexpression	9/299	0.810569	0.999989	0.778781	0.163559	GADD45GIP1;RANBP1;PRELID1;CTU1;CDKN2A;UBE2S;MRPS34;LSR;MRPL12
																																					ZNF20 human tf ARCHS4 coexpression	9/299	0.810569	0.999989	0.778781	0.163559	MRPS17;RNFT2;CHCHD5;ORC6;ZNHIT3;CMC2;GEMIN6;NDUFV3;SRP14
																																					EGR4 human tf ARCHS4 coexpression	9/299	0.810569	0.999989	0.778781	0.163559	TMEM59;COA3;BEX1;FAM24B;MPC2;SPP1;TMEM14A;CD99;SEC11C
																																					ZFHX2 human tf ARCHS4 coexpression	9/299	0.810569	0.999989	0.778781	0.163559	RNFT2;PRDX2;TMEM134;UCHL1;GAP43;BEX1;ARL3;NEDD8;POU2F2
																																					ZIM3 human tf ARCHS4 coexpression	9/299	0.810569	0.999989	0.778781	0.163559	ISY1;PDCL3;ORC6;ZNHIT3;CMC2;C16ORF91;SAP18;GEMIN6;RPF1
																																					ZNF268 human tf ARCHS4 coexpression	9/299	0.810569	0.999989	0.778781	0.163559	RNFT2;C12ORF45;ORC6;CCDC58;ALG14;C15ORF40;GEMIN6;NDUFV3;C12ORF65
																																					EN2 human tf ARCHS4 coexpression	9/299	0.810569	0.999989	0.778781	0.163559	GAP43;UBB;RPL37A;CAMTA1;HES1;RPL37;ACYP1;RPL9;TMSB10
																																					ZSCAN21 human tf ARCHS4 coexpression	9/299	0.810569	0.999989	0.778781	0.163559	UCHL1;PSMB4;SPCS1;PSMB1;PXMP2;MRPL17;IFT27;FXYD5;LIN7B
																																					ZNF131 human tf ARCHS4 coexpression	9/299	0.810569	0.999989	0.778781	0.163559	ALKBH2;ANAPC16;MED30;DNAJC30;PIR;TTC1;MRPL44;ATPAF1;HMGN1
																																					FOXE3 human tf ARCHS4 coexpression	9/299	0.810569	0.999989	0.778781	0.163559	RRP7A;RANBP1;RBM17;ANP32A;RPL22;ENSA;GPATCH4;CDK11B;ATPAF1
																																					ZNF563 human tf ARCHS4 coexpression	9/299	0.810569	0.999989	0.778781	0.163559	UBE2F;ENDOV;RPL21;MED31;METTL5;GEMIN6;HSCB;TMEM14A;HDDC3
																																					ZNF138 human tf ARCHS4 coexpression	9/299	0.810569	0.999989	0.778781	0.163559	MLLT11;PCMT1;MAGEH1;SUMO2;METTL5;DPY30;SNRPE;SRP14;SKP1
																																					ZNF311 human tf ARCHS4 coexpression	9/299	0.810569	0.999989	0.778781	0.163559	MRPS17;MESDC2;PSMA3;PSMB5;RFC4;UBE2T;PSMB1;TOMM5;SKP1
																																					ZNF71 human tf ARCHS4 coexpression	9/299	0.810569	0.999989	0.778781	0.163559	LSM10;MLLT11;PSMB4;PSMB1;PMVK;SFXN4;MRPL14;FXYD5;ATP5L
																																					ZNF485 human tf ARCHS4 coexpression	9/299	0.810569	0.999989	0.778781	0.163559	MRPL41;MPG;NPR1;CCDC58;ID1;NHP2;NAA38;ETFB;COMMD4
																																					FOXD4L6 human tf ARCHS4 coexpression	9/299	0.810569	0.999989	0.778781	0.163559	SMDT1;GAP43;NDUFA6;INAFM1;LINC00116;C19ORF24;CAMTA1;GDPD3;PTRHD1
																																					TOX4 human tf ARCHS4 coexpression	9/299	0.810569	0.999989	0.778781	0.163559	MRPS17;CCDC58;MED31;ALG14;C1ORF56;ZBTB8OS;MED19;GTF2H5;RPL26L1
																																					CENPT human tf ARCHS4 coexpression	9/299	0.810569	0.999989	0.778781	0.163559	DRAP1;DOK1;TP53I13;TRAPPC1;C9ORF16;ARL6IP4;CYBA;SCAND1;LAT
																																					ZNF787 human tf ARCHS4 coexpression	9/299	0.810569	0.999989	0.778781	0.163559	PRELID1;RPS9;PPP1R14B;UBE2S;EEF1D;BAX;CYBA;MRPL12;RPL28
																																					ZNF843 human tf ARCHS4 coexpression	9/299	0.810569	0.999989	0.778781	0.163559	TATDN3;KLC3;ORC6;ZNHIT3;PPP1R7;COX17;ALG14;C1ORF56;GEMIN6
																																					ZNF786 human tf ARCHS4 coexpression	9/299	0.810569	0.999989	0.778781	0.163559	TMEM134;ORC6;IFT43;B3GAT3;PITHD1;ZBTB8OS;GEMIN6;MRPL57;USE1
																																					WDHD1 human tf ARCHS4 coexpression	9/299	0.810569	0.999989	0.778781	0.163559	CDC123;PSMA4;RNASEH2A;RFC4;PRDX1;UBE2T;HMGB3;SRSF7;CKS1B
																																					MIER2 human tf ARCHS4 coexpression	9/299	0.810569	0.999989	0.778781	0.163559	MRPL41;C19ORF60;ZNF593;KLC3;UBE2S;SPHK1;MRPS34;BAX;NPAS1
																																					RGS9 human tf ARCHS4 coexpression	9/299	0.810569	0.999989	0.778781	0.163559	ANKRD39;RNFT2;SPCS1;SELK;ALG14;C1ORF56;ZBTB8OS;GEMIN6;PTS
																																					ZC3H13 human tf ARCHS4 coexpression	9/299	0.810569	0.999989	0.778781	0.163559	MLLT11;RNFT2;UCHL1;TCEAL4;TCEAL3;CAMTA1;GPATCH4;RPL26;ZCCHC17
																																					RC3H1 human tf ARCHS4 coexpression	9/299	0.810569	0.999989	0.778781	0.163559	ATP6V0E1;ERICH1;PRDX1;OSTC;GCNT3;RPL23AP82;SEPW1;MRPS7;HSD17B10
																																					SCML4 human tf ARCHS4 coexpression	9/299	0.810569	0.999989	0.778781	0.163559	FKBP2;ANAPC16;SP110;ZNF428;NSMCE1;IGFLR1;UQCRFS1;OSTF1;LAT
																																					U2AF1L4 human tf ARCHS4 coexpression	9/299	0.810569	0.999989	0.778781	0.163559	ORC6;MMAB;CCDC58;ALG14;ZBTB8OS;GEMIN6;NDUFV3;USE1;COMMD4
																																					CUL5 human tf ARCHS4 coexpression	9/299	0.810569	0.999989	0.778781	0.163559	DPM2;WDR70;PTTG1;COX16;BOD1;NDUFS3;ST20;SAP18;CWC25
																																					USP39 human tf ARCHS4 coexpression	9/299	0.810569	0.999989	0.778781	0.163559	RANBP1;PRELID1;MDH2;UBE2S;MRPS34;MRPL16;EIF4EBP1;MRPL12;SRSF7
																																					CBX2 human tf ARCHS4 coexpression	9/299	0.810569	0.999989	0.778781	0.163559	RANBP1;RPS17;RNASEH2A;ANP32A;UBE2S;KNOP1;HMGB3;RPS10;HMGN1
																																					HOXC8 human tf ARCHS4 coexpression	8/299	0.888521	0.999989	0.688922	0.0814286	RET;SLC9A3R2;POPDC3;CCDC80;TPM2;COPZ2;MRPS7;PPIC
																																					TBX21 human tf ARCHS4 coexpression	8/299	0.888521	0.999989	0.688922	0.0814286	WDR83OS;POLD4;RPS19;RPL37A;FAM96B;LINC00116;NOSIP;CYBA
																																					RELB human tf ARCHS4 coexpression	8/299	0.888521	0.999989	0.688922	0.0814286	FTH1;SPHK1;BAX;CAPG;CYBA;SQRDL;TYMP;FTL
																																					EZH2 human tf ARCHS4 coexpression	8/299	0.888521	0.999989	0.688922	0.0814286	RANBP1;RNASEH2A;RFC4;UBE2T;PXMP2;PPIH;ANP32B;CKS1B
																																					GATA3 human tf ARCHS4 coexpression	8/299	0.888521	0.999989	0.688922	0.0814286	RET;NPDC1;SLC9A3R2;H2AFJ;EEF1D;ENSA;HSPB1;LSR
																																					FOXP1 human tf ARCHS4 coexpression	8/299	0.888521	0.999989	0.688922	0.0814286	ZNHIT1;MMAB;CCDC58;ZBTB8OS;MED19;NDUFV3;COMMD4;GTF2H5
																																					HOXC12 human tf ARCHS4 coexpression	8/299	0.888521	0.999989	0.688922	0.0814286	NXT1;TMEM99;C16ORF91;MED31;RPS27L;COX5A;PFDN6;CHMP5
																																					BARX1 human tf ARCHS4 coexpression	8/299	0.888521	0.999989	0.688922	0.0814286	KIAA0930;RET;SRGN;GPX1;CDKN2A;UBE2S;MRPL12;PHOX2B
																																					ELF5 human tf ARCHS4 coexpression	8/299	0.888521	0.999989	0.688922	0.0814286	NPDC1;HEBP1;MIEN1;CCDC58;C1ORF56;HSPB1;ZNF576;SAT1
																																					HLX human tf ARCHS4 coexpression	8/299	0.888521	0.999989	0.688922	0.0814286	FTH1;SPHK1;TALDO1;CAPG;CYBA;SQRDL;TYMP;FTL
																																					STAT4 human tf ARCHS4 coexpression	8/299	0.888521	0.999989	0.688922	0.0814286	SP110;PSME2;S100A4;OSTF1;SQRDL;PFN1;LAT;PRR13
																																					CREB3L4 human tf ARCHS4 coexpression	8/299	0.888521	0.999989	0.688922	0.0814286	NPDC1;NDUFB7;H2AFJ;LMAN2;HSPB1;MRPL24;MRPL57;NMRAL1
																																					CREB3L1 human tf ARCHS4 coexpression	8/299	0.888521	0.999989	0.688922	0.0814286	COL3A1;CCDC80;SELM;TPM2;COPZ2;IGFBP7;EMILIN1;MYL9
																																					GMEB1 human tf ARCHS4 coexpression	8/299	0.888521	0.999989	0.688922	0.0814286	MRPS17;TATDN3;RNFT2;ORC6;MRPS33;ALG14;C15ORF40;GEMIN6
																																					ATF3 human tf ARCHS4 coexpression	8/299	0.888521	0.999989	0.688922	0.0814286	GADD45B;FTH1;SPHK1;HMOX1;CAPG;SQRDL;TYMP;FTL
																																					REL human tf ARCHS4 coexpression	8/299	0.888521	0.999989	0.688922	0.0814286	C12ORF45;FKBP2;PPP1R7;ZNF428;IGFLR1;RPL24;UQCRFS1;C12ORF65
																																					FEV human tf ARCHS4 coexpression	8/299	0.888521	0.999989	0.688922	0.0814286	MLLT11;TMEM59;GAP43;BEX1;DYNLT1;TMEM14A;CHMP5;SEC11C
																																					EOMES human tf ARCHS4 coexpression	8/299	0.888521	0.999989	0.688922	0.0814286	NDUFB8;FAM89B;UQCC2;C21ORF59;ST20;NEDD8;SAT2;POU2F2
																																					EBF1 human tf ARCHS4 coexpression	8/299	0.888521	0.999989	0.688922	0.0814286	MLLT11;UCHL1;GAP43;CRABP1;SPATS2;MAB21L2;TAGLN3;POU2F2
																																					PHOX2A human tf ARCHS4 coexpression	8/299	0.888521	0.999989	0.688922	0.0814286	RET;CHGA;PSMD4;UBE2S;EMILIN1;NDUFV3;PHOX2B;PTMS
																																					DACH1 human tf ARCHS4 coexpression	8/299	0.888521	0.999989	0.688922	0.0814286	RNFT2;PRDX2;GAP43;BEX1;ARL3;SAT2;TAGLN3;SRP14
																																					PRRX2 human tf ARCHS4 coexpression	8/299	0.888521	0.999989	0.688922	0.0814286	BCL2L12;CCDC80;EVA1B;SELM;RAB34;COPZ2;EMILIN1;MYL9
																																					ZNF444 human tf ARCHS4 coexpression	8/299	0.888521	0.999989	0.688922	0.0814286	NPDC1;TP53I13;RING1;B3GAT3;ATP5D;ARL6IP4;RPL26;PTMS
																																					RBPJ human tf ARCHS4 coexpression	8/299	0.888521	0.999989	0.688922	0.0814286	RPL39L;PSMA3;PSMA4;OSTC;SUMO2;DPY30;PFDN4;SKP1
																																					NEUROD2 human tf ARCHS4 coexpression	8/299	0.888521	0.999989	0.688922	0.0814286	RNFT2;MMAB;CCDC58;ALG14;ZBTB8OS;NDUFV3;COMMD4;GTF2H5
																																					HOXD8 human tf ARCHS4 coexpression	8/299	0.888521	0.999989	0.688922	0.0814286	POPDC3;COL3A1;PCOLCE2;NPR1;FRG1;COPZ2;EMILIN1;PPIC
																																					JUN human tf ARCHS4 coexpression	8/299	0.888521	0.999989	0.688922	0.0814286	RPL30;GADD45B;UBB;HSPB1;IGFBP7;HES1;RPL9;HSPA1B
																																					HES7 human tf ARCHS4 coexpression	8/299	0.888521	0.999989	0.688922	0.0814286	C12ORF57;RANBP1;NDUFS7;ID1;WDR74;COX7C;MRPL11;COA5
																																					PLAG1 human tf ARCHS4 coexpression	8/299	0.888521	0.999989	0.688922	0.0814286	C12ORF57;MMAB;CCDC58;ALG14;ZBTB8OS;RPL38;RPL23A;NDUFV3
																																					SIX6 human tf ARCHS4 coexpression	8/299	0.888521	0.999989	0.688922	0.0814286	CDC123;SS18L2;ROM1;SUMO2;IGFBP7;SNRPA1;C14ORF166;SRSF7
																																					MIXL1 human tf ARCHS4 coexpression	8/299	0.888521	0.999989	0.688922	0.0814286	BOD1;MMAB;CCDC58;ALG14;ZBTB8OS;MED19;COMMD4;GTF2H5
																																					NR2F2 human tf ARCHS4 coexpression	8/299	0.888521	0.999989	0.688922	0.0814286	SLC9A3R2;PABPN1;EVA1B;SPATA33;RAB13;RPL37;PSMA7;PTMS
																																					MYT1 human tf ARCHS4 coexpression	8/299	0.888521	0.999989	0.688922	0.0814286	MLLT11;RNFT2;UCHL1;GAP43;BEX1;CAMTA1;TAGLN3;POU2F2
																																					HOXC6 human tf ARCHS4 coexpression	8/299	0.888521	0.999989	0.688922	0.0814286	RET;NPDC1;SLC9A3R2;CHCHD2;CDKN2A;UBE2S;COPZ2;PTMS
																																					MIER1 human tf ARCHS4 coexpression	8/299	0.888521	0.999989	0.688922	0.0814286	MRPS17;PSMA3;PSMB5;SPCS1;OSTC;C1ORF56;MRPL47;SKP1
																																					SP5 human tf ARCHS4 coexpression	8/299	0.888521	0.999989	0.688922	0.0814286	RPL41;TMEM256;PABPN1;RPL31;RPLP1;ID1;RPL37A;ETFB
																																					MEOX1 human tf ARCHS4 coexpression	8/299	0.888521	0.999989	0.688922	0.0814286	SLC9A3R2;RPS9;C19ORF43;ALDH2;PCOLCE2;AIFM2;NPR1;MYL9
																																					DPF1 human tf ARCHS4 coexpression	8/299	0.888521	0.999989	0.688922	0.0814286	MLLT11;RNFT2;UCHL1;GAP43;BEX1;ARL3;TAGLN3;LIN7B
																																					FOXP3 human tf ARCHS4 coexpression	8/299	0.888521	0.999989	0.688922	0.0814286	RPL32;TAF10;RPLP2;RPL28;UBA52;LAT;TPT1;RPS23
																																					ZNF8 human tf ARCHS4 coexpression	8/299	0.888521	0.999989	0.688922	0.0814286	RNFT2;ORC6;CMC2;ALG14;C15ORF40;GEMIN6;NDUFV3;C12ORF65
																																					ZNF302 human tf ARCHS4 coexpression	8/299	0.888521	0.999989	0.688922	0.0814286	ZNHIT1;BRI3;MMAB;CCDC58;NEDD8;NDUFV3;CWC15;GTF2H5
																																					PATZ1 human tf ARCHS4 coexpression	8/299	0.888521	0.999989	0.688922	0.0814286	PAGR1;PABPN1;RPL37A;RPL13A;RPL35A;RPL37;RPL10A;RPS10
																																					RHOXF1 human tf ARCHS4 coexpression	8/299	0.888521	0.999989	0.688922	0.0814286	COX7B;UCHL1;ZMAT2;NDUFAF5;SPATS2;BOLA1;TCEB2;DPCD
																																					FOXF1 human tf ARCHS4 coexpression	8/299	0.888521	0.999989	0.688922	0.0814286	COL3A1;C19ORF43;EVA1B;TPM2;COPZ2;EMILIN1;MYL9;HRAS
																																					PBX4 human tf ARCHS4 coexpression	8/299	0.888521	0.999989	0.688922	0.0814286	HEXIM2;TP53I13;PITHD1;ITGB1BP1;SNRPB2;DPCD;LAGE3;LAT
																																					NKX2-2 human tf ARCHS4 coexpression	8/299	0.888521	0.999989	0.688922	0.0814286	CHGA;TMEM59;BEX1;SPCS1;HSD17B14;TMEM14A;CD99;SEC11C
																																					ZNF557 human tf ARCHS4 coexpression	8/299	0.888521	0.999989	0.688922	0.0814286	RNFT2;CXORF56;CCDC58;ALG14;ZBTB8OS;GEMIN6;COX6C;GTF2H5
																																					OSR2 human tf ARCHS4 coexpression	8/299	0.888521	0.999989	0.688922	0.0814286	CCDC80;EVA1B;SELM;RAB34;COPZ2;EMILIN1;MYL9;PPIC
																																					ZNF524 human tf ARCHS4 coexpression	8/299	0.888521	0.999989	0.688922	0.0814286	POLD4;TP53I13;GPX1;ARL6IP4;TALDO1;CYBA;RPL28;TYMP
																																					ZNF575 human tf ARCHS4 coexpression	8/299	0.888521	0.999989	0.688922	0.0814286	POLD4;TREX1;CDK2AP2;PSME2;NOSIP;GDPD3;PFN1;SMIM10
																																					FOXL1 human tf ARCHS4 coexpression	8/299	0.888521	0.999989	0.688922	0.0814286	SLC9A3R2;EVA1B;TPM2;IGFBP7;EMILIN1;MYL9;HRAS;LARP6
																																					ZNF445 human tf ARCHS4 coexpression	8/299	0.888521	0.999989	0.688922	0.0814286	RNFT2;C12ORF45;ORC6;CMC2;C15ORF40;GEMIN6;NDUFV3;C12ORF65
																																					ZNF566 human tf ARCHS4 coexpression	8/299	0.888521	0.999989	0.688922	0.0814286	RNFT2;ORC6;ZNHIT3;CMC2;ALG14;GEMIN6;GTF2H5;SKP1
																																					ARGFX human tf ARCHS4 coexpression	8/299	0.888521	0.999989	0.688922	0.0814286	PDCL3;ORC6;NDUFS7;C16ORF91;GPATCH4;PQBP1;RPF1;COA5
																																					FOXD2 human tf ARCHS4 coexpression	8/299	0.888521	0.999989	0.688922	0.0814286	C12ORF57;ZNHIT1;MMAB;CCDC58;ALG14;MED19;NDUFV3;COMMD4
																																					ZNF567 human tf ARCHS4 coexpression	8/299	0.888521	0.999989	0.688922	0.0814286	ORC6;SNRPD1;CMC2;MRPS33;ALG14;C15ORF40;GEMIN6;POLR3K
																																					ZNF502 human tf ARCHS4 coexpression	8/299	0.888521	0.999989	0.688922	0.0814286	CDC123;SMIM4;PPA2;BOD1;COMMD3;SEC61B;ZCCHC17;SKP1
																																					ZNF100 human tf ARCHS4 coexpression	8/299	0.888521	0.999989	0.688922	0.0814286	MRPS17;RNFT2;ORC6;SNRPD1;ZNHIT3;ALG14;GEMIN6;GTF2H5
																																					DPRX human tf ARCHS4 coexpression	8/299	0.888521	0.999989	0.688922	0.0814286	PDCL3;NSA2;ORC6;C16ORF91;SAP18;GPATCH4;PQBP1;RPF1
																																					HOMEZ human tf ARCHS4 coexpression	8/299	0.888521	0.999989	0.688922	0.0814286	SNAPC5;CTU1;UQCRB;MRPS33;NDUFAF5;ZBTB8OS;NDUFV3;POU2F2
																																					NPAS4 human tf ARCHS4 coexpression	8/299	0.888521	0.999989	0.688922	0.0814286	MLLT11;CHGA;BEX1;SPATA33;MED31;CISD1;HSD17B14;TMEM14A
																																					PAWR human tf ARCHS4 coexpression	8/299	0.888521	0.999989	0.688922	0.0814286	RPL39L;RFC4;PRDX1;KNOP1;HMGB3;SNRPF;PFDN4;C14ORF166
																																					CEBPA human tf ARCHS4 coexpression	8/299	0.888521	0.999989	0.688922	0.0814286	KIAA0930;GPX1;ALDH2;GPX4;PCOLCE2;AIFM2;TALDO1;CYBA
																																					ZNF346 human tf ARCHS4 coexpression	8/299	0.888521	0.999989	0.688922	0.0814286	MLLT11;RNFT2;PSMB4;RNASEH2A;PSMB1;SETMAR;FXYD5;HMGN1
																																					TCF23 human tf ARCHS4 coexpression	8/299	0.888521	0.999989	0.688922	0.0814286	RNFT2;ORC6;CMC2;ALG14;C1ORF56;C15ORF40;RPL23AP82;GEMIN6
																																					ZNF793 human tf ARCHS4 coexpression	8/299	0.888521	0.999989	0.688922	0.0814286	RNFT2;ORC6;CMC2;ALG14;C15ORF40;GEMIN6;NDUFV3;C12ORF65
																																					ZNF788 human tf ARCHS4 coexpression	8/299	0.888521	0.999989	0.688922	0.0814286	RNFT2;C12ORF45;ORC6;ZNHIT3;CMC2;C15ORF40;GEMIN6;C12ORF65
																																					ZNF766 human tf ARCHS4 coexpression	8/299	0.888521	0.999989	0.688922	0.0814286	RNFT2;ORC6;CMC2;MRPS33;C15ORF40;GEMIN6;NDUFV3;POLR3K
																																					ZNF836 human tf ARCHS4 coexpression	8/299	0.888521	0.999989	0.688922	0.0814286	LSM10;ENSA;PMVK;FAM96B;MRPL14;ALKBH6;COMMD4;ATP5L
																																					ZNF506 human tf ARCHS4 coexpression	8/299	0.888521	0.999989	0.688922	0.0814286	C12ORF45;ORC6;CMC2;ALG14;C15ORF40;GEMIN6;NDUFV3;C12ORF65
																																					RBM22 human tf ARCHS4 coexpression	8/299	0.888521	0.999989	0.688922	0.0814286	BTF3;RBM8A;TALDO1;ANP32B;SRSF7;PSMB10;PRR13;EIF1
																																					CD36 human tf ARCHS4 coexpression	8/299	0.888521	0.999989	0.688922	0.0814286	ALDH2;GPX4;PCOLCE2;AIFM2;NPR1;FAM213A;MYL9;SAT1
																																					ZC3H8 human tf ARCHS4 coexpression	8/299	0.888521	0.999989	0.688922	0.0814286	RNFT2;ZNHIT3;CCDC58;ALG14;ZBTB8OS;GEMIN6;NDUFV3;GTF2H5
																																					HES6 human tf ARCHS4 coexpression	8/299	0.888521	0.999989	0.688922	0.0814286	NPDC1;PSMD7;ZNHIT1;RING1;IFT27;RPL13A;KLHDC8B;NAA38
																																					TERF2IP human tf ARCHS4 coexpression	8/299	0.888521	0.999989	0.688922	0.0814286	MLLT11;PCMT1;MAGEH1;UCHL1;GAP43;BEX1;TAGLN3;EIF1
																																					RBM10 human tf ARCHS4 coexpression	8/299	0.888521	0.999989	0.688922	0.0814286	RPS17;RPS9;UBE2S;EEF1D;RPL28;CDK11B;PFDN6;PTMS
																																					RFX6 human tf ARCHS4 coexpression	8/299	0.888521	0.999989	0.688922	0.0814286	CHGA;TMEM59;BEX1;SPCS1;HSD17B14;CLU;CD99;SEC11C
																																					GTF2IRD2 human tf ARCHS4 coexpression	8/299	0.888521	0.999989	0.688922	0.0814286	RNFT2;ORC6;CMC2;ALG14;C15ORF40;GEMIN6;NDUFV3;C12ORF65
																																					SLC39A10 human tf ARCHS4 coexpression	8/299	0.888521	0.999989	0.688922	0.0814286	RPL39L;PSMA3;PSMB5;MDH1;PSMA2;SUMO2;KNOP1;HMGB3
																																					ZNF765 human tf ARCHS4 coexpression	8/299	0.888521	0.999989	0.688922	0.0814286	MRPS28;NUDT22;RNASEH2A;CXORF56;SF3B6;NDUFS4;COX6C;ALKBH6
																																					RHOXF2B human tf ARCHS4 coexpression	8/299	0.888521	0.999989	0.688922	0.0814286	ZNHIT1;C16ORF91;CCDC58;ATPIF1;ALG14;MED19;COMMD4;COA6
																																					TFAP2D human tf ARCHS4 coexpression	7/299	0.941969	0.999989	0.599917	0.0358648	PDCL3;CTU1;ANKRD37;PTTG1;RBMX2;BOD1;TAF3
																																					PAX7 human tf ARCHS4 coexpression	7/299	0.941969	0.999989	0.599917	0.0358648	NPDC1;NDUFA7;ARL3;RPL13;MYL6B;NEDD8;RPL37
																																					GLI2 human tf ARCHS4 coexpression	7/299	0.941969	0.999989	0.599917	0.0358648	RPL39L;RAB34;RAB13;KNOP1;HMGB3;SNRPF;PTMS
																																					RARB human tf ARCHS4 coexpression	7/299	0.941969	0.999989	0.599917	0.0358648	COL3A1;PSMB5;OSTC;PSMB1;SMS;PIR;PTGR1
																																					NFKB2 human tf ARCHS4 coexpression	7/299	0.941969	0.999989	0.599917	0.0358648	GADD45B;FTH1;SPHK1;BAX;CYBA;SQRDL;TYMP
																																					TBX5 human tf ARCHS4 coexpression	7/299	0.941969	0.999989	0.599917	0.0358648	COL3A1;CCDC80;SELM;COPZ2;EMILIN1;MYL9;PPIC
																																					ESR1 human tf ARCHS4 coexpression	7/299	0.941969	0.999989	0.599917	0.0358648	RET;NPDC1;SLC9A3R2;H2AFJ;ENSA;HSPB1;HRAS
																																					NFATC4 human tf ARCHS4 coexpression	7/299	0.941969	0.999989	0.599917	0.0358648	COL3A1;CCDC80;EVA1B;COPZ2;EMILIN1;MYL9;PTMS
																																					MYBL2 human tf ARCHS4 coexpression	7/299	0.941969	0.999989	0.599917	0.0358648	RANBP1;RPS17;PRELID1;PPP1R14B;ANP32A;UBE2S;MRPL12
																																					TFEC human tf ARCHS4 coexpression	7/299	0.941969	0.999989	0.599917	0.0358648	KIAA0930;SRGN;CAPG;CYBA;SQRDL;TYMP;FTL
																																					HOXA3 human tf ARCHS4 coexpression	7/299	0.941969	0.999989	0.599917	0.0358648	RPL18A;CCDC58;RPS6;MRPL16;NIT2;S100A10;PPIC
																																					POU6F2 human tf ARCHS4 coexpression	7/299	0.941969	0.999989	0.599917	0.0358648	RNFT2;C12ORF45;C16ORF95;BEX1;TRAPPC2B;SRP14;TMEM14A
																																					LHX2 human tf ARCHS4 coexpression	7/299	0.941969	0.999989	0.599917	0.0358648	UCHL1;GAP43;RPS15A;NDUFB11;INAFM1;RPL13;KLHDC8B
																																					EPAS1 human tf ARCHS4 coexpression	7/299	0.941969	0.999989	0.599917	0.0358648	SLC9A3R2;ALDH2;PCOLCE2;NPR1;IGFBP7;EMILIN1;MYL9
																																					PRRX1 human tf ARCHS4 coexpression	7/299	0.941969	0.999989	0.599917	0.0358648	COL3A1;CCDC80;TPM2;COPZ2;IGFBP7;EMILIN1;MYL9
																																					MYOG human tf ARCHS4 coexpression	7/299	0.941969	0.999989	0.599917	0.0358648	ACTC1;FAM174A;TPM2;AK1;MYL6B;SEPW1;NUDT16L1
																																					ZNF205 human tf ARCHS4 coexpression	7/299	0.941969	0.999989	0.599917	0.0358648	PPP1R14B;UBE2S;MRPS34;PGP;MRPL12;PFDN6;PTMS
																																					ZNF644 human tf ARCHS4 coexpression	7/299	0.941969	0.999989	0.599917	0.0358648	MLLT11;SF3B5;GPANK1;GAP43;PSMB1;NUDT1;SNRPE
																																					HOXC13 human tf ARCHS4 coexpression	7/299	0.941969	0.999989	0.599917	0.0358648	PRELID1;PPP1R14B;CDKN2A;UBE2S;HSPB1;LSR;MRPL12
																																					MAX human tf ARCHS4 coexpression	7/299	0.941969	0.999989	0.599917	0.0358648	HEXIM2;OST4;TRAPPC1;GPX1;RGS10;OSTF1;LAT
																																					IRF3 human tf ARCHS4 coexpression	7/299	0.941969	0.999989	0.599917	0.0358648	POLD4;TP53I13;EEF1D;BAX;CYBA;RPL28;TYMP
																																					IRF5 human tf ARCHS4 coexpression	7/299	0.941969	0.999989	0.599917	0.0358648	GPX1;SPHK1;CAPG;CYBA;SQRDL;TYMP;FTL
																																					HOXD10 human tf ARCHS4 coexpression	7/299	0.941969	0.999989	0.599917	0.0358648	RANBP1;RPS17;ANP32A;CDKN2A;UBE2S;RPL22;RPL27
																																					HNF1A human tf ARCHS4 coexpression	7/299	0.941969	0.999989	0.599917	0.0358648	COA3;PET100;TMEM99;PITHD1;BHMT2;ETFB;PTMA
																																					SKIL human tf ARCHS4 coexpression	7/299	0.941969	0.999989	0.599917	0.0358648	RPL39L;PSMA3;CDC123;PSMB5;MDH1;PSMA2;OSTC
																																					LMX1B human tf ARCHS4 coexpression	7/299	0.941969	0.999989	0.599917	0.0358648	RWDD1;GAP43;CFDP1;UQCC3;PSMG4;TRAPPC2B;PTMA
																																					ESR2 human tf ARCHS4 coexpression	7/299	0.941969	0.999989	0.599917	0.0358648	RET;SLC9A3R2;PRELID1;LSR;TPT1;MYL12B;FAM50A
																																					ZNF215 human tf ARCHS4 coexpression	7/299	0.941969	0.999989	0.599917	0.0358648	PDCL3;ORC6;PTTG1;SNRPD1;BOD1;GEMIN6;POLR3K
																																					PKNOX1 human tf ARCHS4 coexpression	7/299	0.941969	0.999989	0.599917	0.0358648	RNFT2;RWDD1;KLC3;SMAGP;ALG14;GEMIN6;SMCO4
																																					GFI1B human tf ARCHS4 coexpression	7/299	0.941969	0.999989	0.599917	0.0358648	UBE2F;OST4;TRAPPC1;C9ORF16;RGS10;TALDO1;BLVRB
																																					EMX2 human tf ARCHS4 coexpression	7/299	0.941969	0.999989	0.599917	0.0358648	ZNHIT1;MMAB;CCDC58;ALG14;RPL13;NDUFV3;COMMD4
																																					SIX2 human tf ARCHS4 coexpression	7/299	0.941969	0.999989	0.599917	0.0358648	SLC9A3R2;PPP1R14B;CDKN2A;CETN2;TPM2;PTMS;FSTL3
																																					SOX12 human tf ARCHS4 coexpression	7/299	0.941969	0.999989	0.599917	0.0358648	UCHL1;GAP43;PABPN1;ARL3;RPL13;POU2F2;PTMS
																																					ZNF260 human tf ARCHS4 coexpression	7/299	0.941969	0.999989	0.599917	0.0358648	MLLT11;BEX1;SUMO2;RPL23AP82;SNRPE;SRP14;SKP1
																																					ATOH7 human tf ARCHS4 coexpression	7/299	0.941969	0.999989	0.599917	0.0358648	TATDN3;ZNF330;C16ORF95;ZNHIT3;DNAJC30;ALKBH6;MED18
																																					PPARA human tf ARCHS4 coexpression	7/299	0.941969	0.999989	0.599917	0.0358648	ZNHIT1;MMAB;CCDC58;ALG14;ZBTB8OS;NDUFV3;COMMD4
																																					MITF human tf ARCHS4 coexpression	7/299	0.941969	0.999989	0.599917	0.0358648	POPDC3;GSTO1;FTH1;TBC1D7;PIR;CAPG;SDHB
																																					ZNF273 human tf ARCHS4 coexpression	7/299	0.941969	0.999989	0.599917	0.0358648	RNFT2;ORC6;ZNHIT3;CMC2;ALG14;GEMIN6;POLR3K
																																					HOXC4 human tf ARCHS4 coexpression	7/299	0.941969	0.999989	0.599917	0.0358648	RPS17;UQCC3;CDKN2A;UBE2S;MRPS34;RPL27;MRPL12
																																					NOTO human tf ARCHS4 coexpression	7/299	0.941969	0.999989	0.599917	0.0358648	LENG1;RNFT2;C16ORF95;KLC3;GEMIN6;COMMD1;USE1
																																					ZNF275 human tf ARCHS4 coexpression	7/299	0.941969	0.999989	0.599917	0.0358648	NQO2;TCEAL3;SPHK1;TBC1D7;PGP;TTC1;RPP38
																																					ZNF419 human tf ARCHS4 coexpression	7/299	0.941969	0.999989	0.599917	0.0358648	RNFT2;KLC3;ORC6;ALG14;ZBTB8OS;GEMIN6;NDUFV3
																																					BBX human tf ARCHS4 coexpression	7/299	0.941969	0.999989	0.599917	0.0358648	C11ORF74;COX16;EIF3I;CCDC53;COMMD6;C14ORF166;TMEM14A
																																					ZNF684 human tf ARCHS4 coexpression	7/299	0.941969	0.999989	0.599917	0.0358648	MRPS17;RNFT2;KLC3;SPCS1;ALG14;C1ORF56;GEMIN6
																																					ZBTB46 human tf ARCHS4 coexpression	7/299	0.941969	0.999989	0.599917	0.0358648	PAGR1;UCHL1;RPS15A;MAB21L2;RPL13;RPL37;COX7C
																																					ZNF341 human tf ARCHS4 coexpression	7/299	0.941969	0.999989	0.599917	0.0358648	ORC6;NDUFA11;SELK;SPATS2;MRPL27;LINC00116;TTC1
																																					SALL3 human tf ARCHS4 coexpression	7/299	0.941969	0.999989	0.599917	0.0358648	RNFT2;RFC4;KNOP1;CKS2;HMGB3;DBI;HES1
																																					VENTX human tf ARCHS4 coexpression	7/299	0.941969	0.999989	0.599917	0.0358648	RNFT2;ORC6;ALG14;C15ORF40;ZBTB8OS;GEMIN6;NDUFV3
																																					ZNF117 human tf ARCHS4 coexpression	7/299	0.941969	0.999989	0.599917	0.0358648	MLLT11;ZNF232;FIS1;C12ORF45;MGST3;SETMAR;FAM213A
																																					ZNF229 human tf ARCHS4 coexpression	7/299	0.941969	0.999989	0.599917	0.0358648	MLLT11;C12ORF45;MAGEH1;RPS15A;SRI;EIF1;CHMP5
																																					INSM2 human tf ARCHS4 coexpression	7/299	0.941969	0.999989	0.599917	0.0358648	COX7B;UCHL1;GAP43;FAM89B;C21ORF59;KLHDC8B;TBCA
																																					ZNF672 human tf ARCHS4 coexpression	7/299	0.941969	0.999989	0.599917	0.0358648	GPX1;GYPC;URM1;ARL6IP4;CYBA;PSMB10;TYMP
																																					KLF17 human tf ARCHS4 coexpression	7/299	0.941969	0.999989	0.599917	0.0358648	ISY1;PDCL3;ORC6;C16ORF91;SAP18;GPATCH4;RPF1
																																					ZNF556 human tf ARCHS4 coexpression	7/299	0.941969	0.999989	0.599917	0.0358648	RNFT2;ORC6;CMC2;ALG14;C15ORF40;GEMIN6;NDUFV3
																																					ZNF554 human tf ARCHS4 coexpression	7/299	0.941969	0.999989	0.599917	0.0358648	RNFT2;ORC6;CMC2;ALG14;C15ORF40;GEMIN6;NDUFV3
																																					ETV3L human tf ARCHS4 coexpression	7/299	0.941969	0.999989	0.599917	0.0358648	GADD45B;FTH1;SPHK1;TXN;SQRDL;TYMP;FTL
																																					ZNF680 human tf ARCHS4 coexpression	7/299	0.941969	0.999989	0.599917	0.0358648	PSMA3;PSMA4;RFC4;SUMO2;SNRPE;SRI;SKP1
																																					ZNF283 human tf ARCHS4 coexpression	7/299	0.941969	0.999989	0.599917	0.0358648	RNFT2;ORC6;CMC2;C15ORF40;GEMIN6;NDUFV3;POLR3K
																																					NHLH2 human tf ARCHS4 coexpression	7/299	0.941969	0.999989	0.599917	0.0358648	MLLT11;C11ORF74;UCHL1;GAP43;TAGLN3;SRP14;TMSB10
																																					ZSCAN22 human tf ARCHS4 coexpression	7/299	0.941969	0.999989	0.599917	0.0358648	ENDOV;PSMB4;ORC6;CMC2;NDUFAF5;PSMB1;GEMIN6
																																					ZNF721 human tf ARCHS4 coexpression	7/299	0.941969	0.999989	0.599917	0.0358648	ANKRD39;GLRX3;SNRPE;SNRPA1;TRIAP1;SRSF7;SKP1
																																					ZNF320 human tf ARCHS4 coexpression	7/299	0.941969	0.999989	0.599917	0.0358648	RNFT2;CMC2;CCDC58;ALG14;C15ORF40;GEMIN6;NDUFV3
																																					ZNF17 human tf ARCHS4 coexpression	7/299	0.941969	0.999989	0.599917	0.0358648	MLLT11;PCMT1;MIEN1;PSMB3;RPL23;CMC1;CWC25
																																					ZNF70 human tf ARCHS4 coexpression	7/299	0.941969	0.999989	0.599917	0.0358648	RNFT2;ORC6;CMC2;ALG14;C15ORF40;GEMIN6;NDUFV3
																																					ZNF490 human tf ARCHS4 coexpression	7/299	0.941969	0.999989	0.599917	0.0358648	ORC6;CXORF56;C15ORF40;GEMIN6;COX6C;ALKBH6;MED18
																																					ZNF600 human tf ARCHS4 coexpression	7/299	0.941969	0.999989	0.599917	0.0358648	CDC26;CMC1;PSME2;CCDC53;HSCB;NIT2;PRR13
																																					TSC22D2 human tf ARCHS4 coexpression	7/299	0.941969	0.999989	0.599917	0.0358648	MIEN1;PSMB3;DDIT3;C1ORF56;CWC25;SAT1;SKP1
																																					ZNF431 human tf ARCHS4 coexpression	7/299	0.941969	0.999989	0.599917	0.0358648	RNFT2;C12ORF45;C15ORF40;GEMIN6;NDUFV3;GTF2H5;C12ORF65
																																					ZNF649 human tf ARCHS4 coexpression	7/299	0.941969	0.999989	0.599917	0.0358648	RPL39L;PSMA3;PSMA4;PSMB5;KNOP1;HMGB3;SRSF7
																																					ZNF69 human tf ARCHS4 coexpression	7/299	0.941969	0.999989	0.599917	0.0358648	SPAG7;PPA2;NDUFS7;MED31;ALG14;GEMIN6;SRP14
																																					ZNF568 human tf ARCHS4 coexpression	7/299	0.941969	0.999989	0.599917	0.0358648	RNFT2;CMC2;ALG14;C1ORF56;GEMIN6;HSCB;GTF2H5
																																					ZNF521 human tf ARCHS4 coexpression	7/299	0.941969	0.999989	0.599917	0.0358648	C11ORF74;CCDC167;SUMO2;CAMTA1;KLHDC8B;ACYP1;SRP14
																																					ZNF277 human tf ARCHS4 coexpression	7/299	0.941969	0.999989	0.599917	0.0358648	WDR83OS;C8ORF59;RPS19;SF3B6;WDR74;MED18;COA5
																																					ONECUT3 human tf ARCHS4 coexpression	7/299	0.941969	0.999989	0.599917	0.0358648	RNFT2;ZNHIT1;MMAB;ZBTB8OS;MED19;COMMD4;GTF2H5
																																					ZNF253 human tf ARCHS4 coexpression	7/299	0.941969	0.999989	0.599917	0.0358648	MLLT11;KLC3;ZNHIT3;SUMO2;CHMP2A;HSCB;SKP1
																																					TOX3 human tf ARCHS4 coexpression	7/299	0.941969	0.999989	0.599917	0.0358648	RNFT2;CFDP1;CMC2;SUMO2;SNRPB2;ACYP1;SRP14
																																					TOX2 human tf ARCHS4 coexpression	7/299	0.941969	0.999989	0.599917	0.0358648	UCHL1;SPATA33;INAFM1;ZNF428;SAT2;POU2F2;TMSB10
																																					THAP10 human tf ARCHS4 coexpression	7/299	0.941969	0.999989	0.599917	0.0358648	MLLT11;MAGEH1;NXT1;DCUN1D5;RDH11;FAM96A;RPP38
																																					ZBED3 human tf ARCHS4 coexpression	7/299	0.941969	0.999989	0.599917	0.0358648	ANP32A;NPR1;IGFBP7;ANP32B;NENF;TPT1;PTMS
																																					FEZF2 human tf ARCHS4 coexpression	7/299	0.941969	0.999989	0.599917	0.0358648	RPS9;RPS15A;RPL13;RPL13A;SAT2;SNF8;ATP5G2
																																					GATAD1 human tf ARCHS4 coexpression	7/299	0.941969	0.999989	0.599917	0.0358648	RNFT2;C12ORF45;CMC2;C15ORF40;GEMIN6;NDUFV3;C12ORF65
																																					THAP9 human tf ARCHS4 coexpression	7/299	0.941969	0.999989	0.599917	0.0358648	PSMA3;RPL23;SUMO2;NDUFS4;SNRPE;MRPL57;SKP1
																																					THAP2 human tf ARCHS4 coexpression	7/299	0.941969	0.999989	0.599917	0.0358648	MLLT11;RNFT2;SUMO2;CAMTA1;SNRPE;SRP14;CHMP5
																																					ZNF791 human tf ARCHS4 coexpression	7/299	0.941969	0.999989	0.599917	0.0358648	RNFT2;ORC6;CMC2;C15ORF40;GEMIN6;NDUFV3;C12ORF65
																																					THAP5 human tf ARCHS4 coexpression	7/299	0.941969	0.999989	0.599917	0.0358648	MRPS17;SPCS1;MPC2;CCDC58;ALG14;C1ORF56;ZBTB8OS
																																					TCF24 human tf ARCHS4 coexpression	7/299	0.941969	0.999989	0.599917	0.0358648	PDCL3;PPA2;C16ORF91;KNOP1;SAP18;FAM213A;RPF1
																																					ZNF845 human tf ARCHS4 coexpression	7/299	0.941969	0.999989	0.599917	0.0358648	PPA2;WDR70;RBM8A;GTF3C6;DPY30;SNRPE;PFDN4
																																					DEPDC1 human tf ARCHS4 coexpression	7/299	0.941969	0.999989	0.599917	0.0358648	PSMA4;RFC4;UBE2S;UBE2T;CKS2;SMS;CKS1B
																																					WNT8B human tf ARCHS4 coexpression	7/299	0.941969	0.999989	0.599917	0.0358648	MAGEH1;CETN2;ID1;SMS;IFT27;KLHDC8B;C15ORF65
																																					SMAD7 human tf ARCHS4 coexpression	7/299	0.941969	0.999989	0.599917	0.0358648	GADD45B;SPHK1;HMOX1;CAPG;SQRDL;TYMP;FTL
																																					TRIM32 human tf ARCHS4 coexpression	7/299	0.941969	0.999989	0.599917	0.0358648	POP5;PCMT1;RNASEH2C;RBMX2;URM1;HCFC1R1;PFDN6
																																					SLC2A4RG human tf ARCHS4 coexpression	7/299	0.941969	0.999989	0.599917	0.0358648	SLC9A3R2;PPP1R14B;EEF1D;HSPB1;LSR;MRPL12;RPL28
																																					TUT1 human tf ARCHS4 coexpression	7/299	0.941969	0.999989	0.599917	0.0358648	MDH2;B3GAT3;DCXR;C19ORF24;BAX;AURKAIP1;PFDN6
																																					KIN human tf ARCHS4 coexpression	7/299	0.941969	0.999989	0.599917	0.0358648	ZNHIT1;CMC2;ALG14;C15ORF40;ZBTB8OS;GEMIN6;NDUFV3
																																					FBN1 human tf ARCHS4 coexpression	7/299	0.941969	0.999989	0.599917	0.0358648	COL3A1;CCDC80;TPM2;COPZ2;IGFBP7;EMILIN1;MYL9
																																					RNASE2 human tf ARCHS4 coexpression	7/299	0.941969	0.999989	0.599917	0.0358648	SRGN;TP53I13;GYPC;RNF25;ARL6IP4;CYBA;RPL39
																																					SMARCC1 human tf ARCHS4 coexpression	7/299	0.941969	0.999989	0.599917	0.0358648	RANBP1;ANP32A;RPL22;KNOP1;HMGB3;GPATCH4;ANP32B
																																					MKRN3 human tf ARCHS4 coexpression	7/299	0.941969	0.999989	0.599917	0.0358648	MLLT11;RNFT2;C16ORF95;PMVK;UPF3A;TAGLN3;GEMIN8
																																					TIGD2 human tf ARCHS4 coexpression	7/299	0.941969	0.999989	0.599917	0.0358648	BTF3;NSA2;GPANK1;PTRH2;WDR74;RPL10A;MANF
																																					RGS6 human tf ARCHS4 coexpression	7/299	0.941969	0.999989	0.599917	0.0358648	HEXIM2;OST4;TRAPPC1;RGS10;CAMTA1;CLU;NRGN
																																					ZGPAT human tf ARCHS4 coexpression	7/299	0.941969	0.999989	0.599917	0.0358648	DNAJC1;RPL23;DNLZ;CYBA;ALKBH6;RPL28;TYMP
																																					HLA-DRB3 human tf ARCHS4 coexpression	7/299	0.941969	0.999989	0.599917	0.0358648	POLD4;GPX1;CAPG;CYBA;SQRDL;PSMB10;TYMP
																																					E2F2 human tf ARCHS4 coexpression	6/299	0.973882	0.999989	0.511756	0.0135439	PRDX2;RNASEH2A;RFC4;GYPC;UBE2T;BLVRB
																																					ETV7 human tf ARCHS4 coexpression	6/299	0.973882	0.999989	0.511756	0.0135439	SP110;ZFAND2B;OSTF1;SQRDL;PSMB10;TYMP
																																					ZNF200 human tf ARCHS4 coexpression	6/299	0.973882	0.999989	0.511756	0.0135439	C12ORF45;ORC6;CMC2;C15ORF40;GEMIN6;C12ORF65
																																					HSF2 human tf ARCHS4 coexpression	6/299	0.973882	0.999989	0.511756	0.0135439	PCMT1;MAGEH1;DYNLT1;SUMO2;SRP14;SKP1
																																					PRDM1 human tf ARCHS4 coexpression	6/299	0.973882	0.999989	0.511756	0.0135439	SP110;AFP;OSTF1;SQRDL;LAT;PRR13
																																					MEF2B human tf ARCHS4 coexpression	6/299	0.973882	0.999989	0.511756	0.0135439	POLD4;RPS9;BAX;CYBA;POU2F2;RPL28
																																					YBX1 human tf ARCHS4 coexpression	6/299	0.973882	0.999989	0.511756	0.0135439	RANBP1;RPS17;PPP1R14B;ANP32A;UBE2S;ANP32B
																																					NFYC human tf ARCHS4 coexpression	6/299	0.973882	0.999989	0.511756	0.0135439	GPX1;RBM8A;AIP;TALDO1;CYBA;PSMB10
																																					CBFB human tf ARCHS4 coexpression	6/299	0.973882	0.999989	0.511756	0.0135439	BTF3;PSMA1;RPS6;SFXN4;RPS3A;TPT1
																																					TCF3 human tf ARCHS4 coexpression	6/299	0.973882	0.999989	0.511756	0.0135439	RPS17;ANP32A;PABPN1;UBE2S;BAX;RPL28
																																					REST human tf ARCHS4 coexpression	6/299	0.973882	0.999989	0.511756	0.0135439	LENG1;PRDX1;RPS6;KNOP1;COMMD1;MRPL54
																																					E2F1 human tf ARCHS4 coexpression	6/299	0.973882	0.999989	0.511756	0.0135439	RANBP1;PRELID1;PPP1R14B;ANP32A;UBE2S;MRPL12
																																					LYL1 human tf ARCHS4 coexpression	6/299	0.973882	0.999989	0.511756	0.0135439	DOK1;GPX1;GYPC;TALDO1;BLVRB;CYBA
																																					HOXA5 human tf ARCHS4 coexpression	6/299	0.973882	0.999989	0.511756	0.0135439	ZNHIT1;CDKN2A;MMAB;CCDC58;RPS6;COMMD4
																																					HNF1B human tf ARCHS4 coexpression	6/299	0.973882	0.999989	0.511756	0.0135439	SMAGP;SPP1;GCNT3;LSR;PTGR1;S100A10
																																					GLI1 human tf ARCHS4 coexpression	6/299	0.973882	0.999989	0.511756	0.0135439	POLE4;SDF2L1;RPL22;CHMP2A;HSCB;ELP5
																																					ONECUT2 human tf ARCHS4 coexpression	6/299	0.973882	0.999989	0.511756	0.0135439	MLLT11;GAP43;BEX1;CRABP1;TAGLN3;POU2F2
																																					MSX2 human tf ARCHS4 coexpression	6/299	0.973882	0.999989	0.511756	0.0135439	EEF1D;ID1;PDCD5;S100A13;HSPB1;NOL12
																																					NR2C1 human tf ARCHS4 coexpression	6/299	0.973882	0.999989	0.511756	0.0135439	ZNHIT3;OSTC;SUMO2;SNRPE;SRP14;SKP1
																																					TBX2 human tf ARCHS4 coexpression	6/299	0.973882	0.999989	0.511756	0.0135439	RET;SLC9A3R2;HSPB1;EMILIN1;PHOX2B;PTMS
																																					EGR2 human tf ARCHS4 coexpression	6/299	0.973882	0.999989	0.511756	0.0135439	KIAA0930;GADD45B;SPP1;CAPG;SQRDL;FTL
																																					NR4A1 human tf ARCHS4 coexpression	6/299	0.973882	0.999989	0.511756	0.0135439	NPDC1;SLC9A3R2;GADD45B;ALDH2;IGFBP7;HSPA1B
																																					CTCFL human tf ARCHS4 coexpression	6/299	0.973882	0.999989	0.511756	0.0135439	UFD1L;C12ORF45;NQO2;MRPS5;UBE2L3;C12ORF65
																																					SPDEF human tf ARCHS4 coexpression	6/299	0.973882	0.999989	0.511756	0.0135439	RET;NPDC1;SLC9A3R2;H2AFJ;HSPB1;LSR
																																					ID1 human tf ARCHS4 coexpression	6/299	0.973882	0.999989	0.511756	0.0135439	SLC9A3R2;PPP1R14B;RAB34;S100A13;LSR;FSTL3
																																					ZNF384 human tf ARCHS4 coexpression	6/299	0.973882	0.999989	0.511756	0.0135439	ANP32A;ENSA;PMVK;MRPL14;RPL28;ATP5L
																																					HOXD1 human tf ARCHS4 coexpression	6/299	0.973882	0.999989	0.511756	0.0135439	EVA1A;C19ORF43;TBC1D7;PIR;PPIC;ZNF541
																																					HOXD9 human tf ARCHS4 coexpression	6/299	0.973882	0.999989	0.511756	0.0135439	CHCHD2;C19ORF43;CDKN2A;UBE2S;MAB21L2;PTMS
																																					RFX1 human tf ARCHS4 coexpression	6/299	0.973882	0.999989	0.511756	0.0135439	LSM7;CFDP1;HINT2;INAFM1;PSMG4;TRAPPC2B
																																					DPF2 human tf ARCHS4 coexpression	6/299	0.973882	0.999989	0.511756	0.0135439	IFI27L1;ENDOV;WDR70;SETMAR;HDDC3;C12ORF65
																																					GSC human tf ARCHS4 coexpression	6/299	0.973882	0.999989	0.511756	0.0135439	PDCL3;RBM8A;PRDX1;MRPS12;S100A13;PTGR1
																																					MYCN human tf ARCHS4 coexpression	6/299	0.973882	0.999989	0.511756	0.0135439	ANP32A;KNOP1;HMGB3;GPATCH4;PHOX2B;NME1
																																					GATA4 human tf ARCHS4 coexpression	6/299	0.973882	0.999989	0.511756	0.0135439	BEX1;AFP;PTGR1;SMIM10;CD99;MANF
																																					POU2F1 human tf ARCHS4 coexpression	6/299	0.973882	0.999989	0.511756	0.0135439	RNFT2;C12ORF45;SNRPD1;KNOP1;HMGB3;SNRPF
																																					NKX6-2 human tf ARCHS4 coexpression	6/299	0.973882	0.999989	0.511756	0.0135439	NDUFA7;PSMD7;TCEAL3;SAT2;SEPW1;LARP6
																																					TBX6 human tf ARCHS4 coexpression	6/299	0.973882	0.999989	0.511756	0.0135439	C16ORF95;ORC6;SPATA33;ALG14;C15ORF40;GEMIN6
																																					TSC22D3 human tf ARCHS4 coexpression	6/299	0.973882	0.999989	0.511756	0.0135439	SP110;FXYD5;OSTF1;LAT;PSMB10;EIF1
																																					ZNF385A human tf ARCHS4 coexpression	6/299	0.973882	0.999989	0.511756	0.0135439	KIAA0930;ROM1;CAPG;CYBA;TYMP;FTL
																																					E2F6 human tf ARCHS4 coexpression	6/299	0.973882	0.999989	0.511756	0.0135439	RET;PDCL3;GLRX3;UBE2S;TRIAP1;MRPL12
																																					ATF5 human tf ARCHS4 coexpression	6/299	0.973882	0.999989	0.511756	0.0135439	GADD45B;SPHK1;HMOX1;BAX;TYMP;FTL
																																					HOXB9 human tf ARCHS4 coexpression	6/299	0.973882	0.999989	0.511756	0.0135439	RANBP1;RPS17;ANP32A;MDH2;UBE2S;ANP32B
																																					SOX7 human tf ARCHS4 coexpression	6/299	0.973882	0.999989	0.511756	0.0135439	DYRK4;C16ORF95;SMAGP;NPR1;GEMIN6;FAM213A
																																					ETV5 human tf ARCHS4 coexpression	6/299	0.973882	0.999989	0.511756	0.0135439	PRDX1;SMS;PIR;DBI;MRPS7;HSD17B10
																																					HIC1 human tf ARCHS4 coexpression	6/299	0.973882	0.999989	0.511756	0.0135439	POLD4;GADD45B;BAX;IGFBP7;EMILIN1;MYL9
																																					GATA2 human tf ARCHS4 coexpression	6/299	0.973882	0.999989	0.511756	0.0135439	TP53I13;MPG;OGFOD2;ARL6IP4;TALDO1;LAGE3
																																					HSF1 human tf ARCHS4 coexpression	6/299	0.973882	0.999989	0.511756	0.0135439	DRAP1;PRELID1;PPP1R14B;EEF1D;ARL6IP4;MRPL12
																																					ZNF396 human tf ARCHS4 coexpression	6/299	0.973882	0.999989	0.511756	0.0135439	RNFT2;ORC6;CMC2;ALG14;ZBTB8OS;GEMIN6
																																					TFDP1 human tf ARCHS4 coexpression	6/299	0.973882	0.999989	0.511756	0.0135439	RANBP1;RPS17;PPP1R14B;ANP32A;UBE2S;ANP32B
																																					SOX18 human tf ARCHS4 coexpression	6/299	0.973882	0.999989	0.511756	0.0135439	SLC9A3R2;ALDH2;PCOLCE2;NPR1;RPL38;IGFBP7
																																					E2F4 human tf ARCHS4 coexpression	6/299	0.973882	0.999989	0.511756	0.0135439	TP53I13;EEF1D;ARL6IP4;BAX;CYBA;RPL28
																																					ZNF324 human tf ARCHS4 coexpression	6/299	0.973882	0.999989	0.511756	0.0135439	RRP7A;JMJD4;CTU1;GPANK1;PPP1R35;SAFB2
																																					ZBTB25 human tf ARCHS4 coexpression	6/299	0.973882	0.999989	0.511756	0.0135439	ORC6;CMC2;ALG14;C15ORF40;GEMIN6;NDUFV3
																																					IKZF5 human tf ARCHS4 coexpression	6/299	0.973882	0.999989	0.511756	0.0135439	RPS6;SFXN4;CWC25;C9ORF78;LAT;EIF1
																																					TBX18 human tf ARCHS4 coexpression	6/299	0.973882	0.999989	0.511756	0.0135439	COL3A1;CCDC80;COPZ2;IGFBP7;EMILIN1;MYL9
																																					FOXO3 human tf ARCHS4 coexpression	6/299	0.973882	0.999989	0.511756	0.0135439	CFDP1;HINT2;GYPC;INAFM1;PSMG4;TRAPPC2B
																																					ZNF639 human tf ARCHS4 coexpression	6/299	0.973882	0.999989	0.511756	0.0135439	ORC6;CMC2;MRPS33;C15ORF40;GEMIN6;NDUFV3
																																					ZNF133 human tf ARCHS4 coexpression	6/299	0.973882	0.999989	0.511756	0.0135439	MLLT11;COA3;CFDP1;BEX1;MRPL57;C1ORF123
																																					OVOL2 human tf ARCHS4 coexpression	6/299	0.973882	0.999989	0.511756	0.0135439	PDCL3;C19ORF43;UBE2S;PRDX1;S100A13;LSR
																																					RHOXF2 human tf ARCHS4 coexpression	6/299	0.973882	0.999989	0.511756	0.0135439	UFD1L;RANBP1;MDH2;C9ORF78;ANP32B;UBE2L3
																																					EMX1 human tf ARCHS4 coexpression	6/299	0.973882	0.999989	0.511756	0.0135439	HSBP1;BOD1;NDUFB5;MED19;LAMTOR5;NRGN
																																					AEBP2 human tf ARCHS4 coexpression	6/299	0.973882	0.999989	0.511756	0.0135439	PSMA3;PSMB5;SPCS1;OSTC;C1ORF56;SKP1
																																					PRDM16 human tf ARCHS4 coexpression	6/299	0.973882	0.999989	0.511756	0.0135439	MMAB;C15ORF40;RPL13;KLHDC8B;SAT2;RPS3A
																																					MKX human tf ARCHS4 coexpression	6/299	0.973882	0.999989	0.511756	0.0135439	CCDC80;EVA1B;TPM2;COPZ2;EMILIN1;MYL9
																																					ZNF222 human tf ARCHS4 coexpression	6/299	0.973882	0.999989	0.511756	0.0135439	MED10;SPOP;ZCRB1;CCDC174;EIF1;CHMP5
																																					ZNF208 human tf ARCHS4 coexpression	6/299	0.973882	0.999989	0.511756	0.0135439	HSBP1;NDUFA12;ZBTB8OS;GEMIN6;ATP5L;LAMTOR5
																																					ZNF219 human tf ARCHS4 coexpression	6/299	0.973882	0.999989	0.511756	0.0135439	RPS9;PABPN1;RPL27;EDF1;LSR;PTMS
																																					ZNF526 human tf ARCHS4 coexpression	6/299	0.973882	0.999989	0.511756	0.0135439	MRPS17;RNFT2;ORC6;ALG14;C1ORF56;MED18
																																					ZNF280A human tf ARCHS4 coexpression	6/299	0.973882	0.999989	0.511756	0.0135439	PDCL3;ORC6;C16ORF91;GPATCH4;PQBP1;RPF1
																																					ZNF562 human tf ARCHS4 coexpression	6/299	0.973882	0.999989	0.511756	0.0135439	RNFT2;C12ORF45;ORC6;C15ORF40;GEMIN6;C12ORF65
																																					ZIK1 human tf ARCHS4 coexpression	6/299	0.973882	0.999989	0.511756	0.0135439	ZNF232;PSMB4;PSMB1;SUMO2;FXYD5;SRSF7
																																					ZNF540 human tf ARCHS4 coexpression	6/299	0.973882	0.999989	0.511756	0.0135439	MLLT11;MAGEH1;UCHL1;BEX1;TAGLN3;TMEM14A
																																					ZNF497 human tf ARCHS4 coexpression	6/299	0.973882	0.999989	0.511756	0.0135439	C11ORF74;ENDOV;IFT27;TMEM160;USE1;TAF3
																																					ZNF135 human tf ARCHS4 coexpression	6/299	0.973882	0.999989	0.511756	0.0135439	RNFT2;CFDP1;BEX1;ALG14;SRP14;C1ORF123
																																					KCMF1 human tf ARCHS4 coexpression	6/299	0.973882	0.999989	0.511756	0.0135439	POPDC3;PPP1R14B;ANP32A;TPM2;TAF10;MANF
																																					ZNF619 human tf ARCHS4 coexpression	6/299	0.973882	0.999989	0.511756	0.0135439	TMEM134;PSMD4;ZNHIT3;STX8;ALG14;GEMIN6
																																					ZNF571 human tf ARCHS4 coexpression	6/299	0.973882	0.999989	0.511756	0.0135439	PSMB5;PRDX1;OSTC;PTGR1;CD99;CCL26
																																					ZNF443 human tf ARCHS4 coexpression	6/299	0.973882	0.999989	0.511756	0.0135439	CDC123;PSMB5;DBI;SRP14;PTS;SKP1
																																					HKR1 human tf ARCHS4 coexpression	6/299	0.973882	0.999989	0.511756	0.0135439	RNFT2;ORC6;ALG14;C15ORF40;COMMD3;GEMIN6
																																					TAL2 human tf ARCHS4 coexpression	6/299	0.973882	0.999989	0.511756	0.0135439	DPM2;COX16;NDUFAF4;NDUFS3;ST20;SAP18
																																					ZNF669 human tf ARCHS4 coexpression	6/299	0.973882	0.999989	0.511756	0.0135439	MLLT11;ZNHIT3;BCL7C;C1ORF56;MED19;PIN4
																																					ZKSCAN3 human tf ARCHS4 coexpression	6/299	0.973882	0.999989	0.511756	0.0135439	RNFT2;ORC6;CMC2;C15ORF40;GEMIN6;NDUFV3
																																					ZNF79 human tf ARCHS4 coexpression	6/299	0.973882	0.999989	0.511756	0.0135439	GADD45B;RBM8A;NDUFS7;SRSF7;RPP38;ISCU
																																					ZNF493 human tf ARCHS4 coexpression	6/299	0.973882	0.999989	0.511756	0.0135439	C12ORF45;ORC6;ALG14;GEMIN6;NDUFV3;C12ORF65
																																					ZNF347 human tf ARCHS4 coexpression	6/299	0.973882	0.999989	0.511756	0.0135439	RNFT2;C12ORF45;CMC2;ALG14;GEMIN6;C12ORF65
																																					ZNF121 human tf ARCHS4 coexpression	6/299	0.973882	0.999989	0.511756	0.0135439	RPL39L;PSMA3;PSMB4;SNRPD1;KNOP1;NDUFV3
																																					ZNF583 human tf ARCHS4 coexpression	6/299	0.973882	0.999989	0.511756	0.0135439	RNFT2;ORC6;CXORF56;ZNHIT3;ALG14;GEMIN6
																																					ZNF587 human tf ARCHS4 coexpression	6/299	0.973882	0.999989	0.511756	0.0135439	RNFT2;C12ORF45;C15ORF40;GEMIN6;NDUFV3;C12ORF65
																																					DUXA human tf ARCHS4 coexpression	6/299	0.973882	0.999989	0.511756	0.0135439	PDCL3;ORC6;C16ORF91;GPATCH4;PQBP1;RPF1
																																					ZNF99 human tf ARCHS4 coexpression	6/299	0.973882	0.999989	0.511756	0.0135439	RNFT2;ORC6;ALG14;ZBTB8OS;GEMIN6;GTF2H5
																																					SCRT2 human tf ARCHS4 coexpression	6/299	0.973882	0.999989	0.511756	0.0135439	RNFT2;COA3;UCHL1;TAGLN3;POU2F2;TAF3
																																					TCF19 human tf ARCHS4 coexpression	6/299	0.973882	0.999989	0.511756	0.0135439	RANBP1;PRELID1;PPP1R14B;RNASEH2A;UBE2S;MRPL12
																																					ZNF821 human tf ARCHS4 coexpression	6/299	0.973882	0.999989	0.511756	0.0135439	MAGEH1;UCHL1;BEX1;CRABP1;TAGLN3;HMGN1
																																					KIAA1549 human tf ARCHS4 coexpression	6/299	0.973882	0.999989	0.511756	0.0135439	MLLT11;RNFT2;UCHL1;GAP43;BEX1;CAMTA1
																																					ZNF391 human tf ARCHS4 coexpression	6/299	0.973882	0.999989	0.511756	0.0135439	DNAJC19;C8ORF59;SUMO2;RPS3A;SRP14;SKP1
																																					TERF2 human tf ARCHS4 coexpression	6/299	0.973882	0.999989	0.511756	0.0135439	RNFT2;ORC6;ALG14;GEMIN6;POLR3K;MED18
																																					ZNF362 human tf ARCHS4 coexpression	6/299	0.973882	0.999989	0.511756	0.0135439	NPDC1;GAP43;RING1;UBB;HES1;PTMS
																																					NFXL1 human tf ARCHS4 coexpression	6/299	0.973882	0.999989	0.511756	0.0135439	PSMA4;PPA2;DCUN1D5;PTRH2;GPATCH4;SLIRP
																																					HMX2 human tf ARCHS4 coexpression	6/299	0.973882	0.999989	0.511756	0.0135439	MRPL20;NDUFB8;ANP32A;NDUFAF4;BAX;PTMA
																																					ZNF774 human tf ARCHS4 coexpression	6/299	0.973882	0.999989	0.511756	0.0135439	RNFT2;ALG14;C15ORF40;GEMIN6;C12ORF65;COA5
																																					ZNF790 human tf ARCHS4 coexpression	6/299	0.973882	0.999989	0.511756	0.0135439	MRPS28;CDC26;C6ORF203;ZBTB8OS;SRP14;ATP5L
																																					ZC3H14 human tf ARCHS4 coexpression	6/299	0.973882	0.999989	0.511756	0.0135439	RNFT2;C12ORF45;ORC6;SUMO2;GEMIN6;C12ORF65
																																					EXOC2 human tf ARCHS4 coexpression	6/299	0.973882	0.999989	0.511756	0.0135439	PSMA3;MDH1;SP110;EIF3I;MRPL46;TMEM14A
																																					DEPDC7 human tf ARCHS4 coexpression	6/299	0.973882	0.999989	0.511756	0.0135439	PDCL3;PTTG1;RBMX2;BOD1;AFP;PTGR1
																																					MTA2 human tf ARCHS4 coexpression	6/299	0.973882	0.999989	0.511756	0.0135439	RPS17;PPP1R14B;ANP32A;UBE2S;EEF1D;BAX
																																					H1FOO human tf ARCHS4 coexpression	6/299	0.973882	0.999989	0.511756	0.0135439	PDCL3;ANKRD37;PTTG1;RBMX2;BOD1;TAF3
																																					EWSR1 human tf ARCHS4 coexpression	6/299	0.973882	0.999989	0.511756	0.0135439	RANBP1;PRELID1;RPS15A;ANP32A;BAX;PFN1
																																					LIN28B human tf ARCHS4 coexpression	6/299	0.973882	0.999989	0.511756	0.0135439	RPL39L;RFC4;KNOP1;HMGB3;RPL23AP82;SNRPF
																																					RPA4 human tf ARCHS4 coexpression	6/299	0.973882	0.999989	0.511756	0.0135439	DNAJC19;SRGN;ANAPC16;RBMX2;OSTC;CWC25
																																					PRR3 human tf ARCHS4 coexpression	6/299	0.973882	0.999989	0.511756	0.0135439	MLLT11;RNFT2;NDUFAF5;ALG14;C15ORF40;GEMIN6
																																					TEAD3 human tf ARCHS4 coexpression	5/299	0.990136	0.999989	0.424431	0.0042073	SLC9A3R2;TPM2;EMILIN1;LSR;MYL9
																																					DLX3 human tf ARCHS4 coexpression	5/299	0.990136	0.999989	0.424431	0.0042073	PPP1R14B;DCUN1D5;HSPB1;LSR;S100A10
																																					RFX3 human tf ARCHS4 coexpression	5/299	0.990136	0.999989	0.424431	0.0042073	MLLT11;CETN2;ARL3;SRP14;DPCD
																																					TSC22D1 human tf ARCHS4 coexpression	5/299	0.990136	0.999989	0.424431	0.0042073	MLLT11;PCMT1;MAGEH1;BEX1;SKP1
																																					CTCF human tf ARCHS4 coexpression	5/299	0.990136	0.999989	0.424431	0.0042073	NSA2;ANP32A;PABPN1;SNRPB2;RPL26
																																					MEIS3 human tf ARCHS4 coexpression	5/299	0.990136	0.999989	0.424431	0.0042073	NPDC1;UCHL1;MSANTD3;TAGLN3;PTMS
																																					ZNF14 human tf ARCHS4 coexpression	5/299	0.990136	0.999989	0.424431	0.0042073	MRPS14;ACYP2;SRSF7;SKP1;MRPL44
																																					DLX5 human tf ARCHS4 coexpression	5/299	0.990136	0.999989	0.424431	0.0042073	MLLT11;MAGEH1;TIMM17A;TAGLN3;HMGN1
																																					PPARD human tf ARCHS4 coexpression	5/299	0.990136	0.999989	0.424431	0.0042073	KIAA0930;SPHK1;CAPG;SQRDL;TYMP
																																					DLX2 human tf ARCHS4 coexpression	5/299	0.990136	0.999989	0.424431	0.0042073	MLLT11;PCMT1;TIMM17A;TAGLN3;HMGN1
																																					ATF2 human tf ARCHS4 coexpression	5/299	0.990136	0.999989	0.424431	0.0042073	MLLT11;BEX1;TAGLN3;HMGN1;CHMP5
																																					NFE2L2 human tf ARCHS4 coexpression	5/299	0.990136	0.999989	0.424431	0.0042073	ATP6V0E1;FTH1;SPHK1;SQRDL;FTL
																																					ZBTB17 human tf ARCHS4 coexpression	5/299	0.990136	0.999989	0.424431	0.0042073	FTH1;SPHK1;CYBA;PMF1;TYMP
																																					TCF21 human tf ARCHS4 coexpression	5/299	0.990136	0.999989	0.424431	0.0042073	COL3A1;CCDC80;EMILIN1;NUPR1;MYL9
																																					EGR1 human tf ARCHS4 coexpression	5/299	0.990136	0.999989	0.424431	0.0042073	TMEM59;SPCS1;DDIT3;CD99;SEC11C
																																					NFE2 human tf ARCHS4 coexpression	5/299	0.990136	0.999989	0.424431	0.0042073	DOK1;GYPC;TALDO1;BLVRB;CYBA
																																					FOXP2 human tf ARCHS4 coexpression	5/299	0.990136	0.999989	0.424431	0.0042073	MLLT11;PCMT1;BEX1;ZNHIT3;CAMTA1
																																					MYOD1 human tf ARCHS4 coexpression	5/299	0.990136	0.999989	0.424431	0.0042073	POPDC3;ACTC1;TPM2;RPS5;AK1
																																					IRF8 human tf ARCHS4 coexpression	5/299	0.990136	0.999989	0.424431	0.0042073	GPX1;SP110;AIP;CYBA;PSMB10
																																					NFIC human tf ARCHS4 coexpression	5/299	0.990136	0.999989	0.424431	0.0042073	NPDC1;SLC9A3R2;TPM2;COPZ2;MYL9
																																					BARHL2 human tf ARCHS4 coexpression	5/299	0.990136	0.999989	0.424431	0.0042073	UCHL1;GAP43;CAMTA1;IFT27;TAGLN3
																																					ZNF157 human tf ARCHS4 coexpression	5/299	0.990136	0.999989	0.424431	0.0042073	TMEM134;ORC6;CHMP2A;GEMIN6;HSCB
																																					ST18 human tf ARCHS4 coexpression	5/299	0.990136	0.999989	0.424431	0.0042073	MLLT11;BEX1;CRABP1;TAGLN3;SEC11C
																																					POU4F1 human tf ARCHS4 coexpression	5/299	0.990136	0.999989	0.424431	0.0042073	PAGR1;GAP43;MAB21L2;TAGLN3;TMSB10
																																					HOXA10 human tf ARCHS4 coexpression	5/299	0.990136	0.999989	0.424431	0.0042073	TPM2;RPS6;PXMP2;ARL6IP4;RPL39
																																					ZNF19 human tf ARCHS4 coexpression	5/299	0.990136	0.999989	0.424431	0.0042073	RNFT2;COX7B;MRPS33;HMGB3;C12ORF65
																																					IRX6 human tf ARCHS4 coexpression	5/299	0.990136	0.999989	0.424431	0.0042073	ALDH2;GPX4;PCOLCE2;AIFM2;NPR1
																																					NEUROD1 human tf ARCHS4 coexpression	5/299	0.990136	0.999989	0.424431	0.0042073	TMEM59;BEX1;SPCS1;COX17;SEC11C
																																					HAND2 human tf ARCHS4 coexpression	5/299	0.990136	0.999989	0.424431	0.0042073	RET;COL3A1;EMILIN1;MYL9;PHOX2B
																																					SOX14 human tf ARCHS4 coexpression	5/299	0.990136	0.999989	0.424431	0.0042073	MRPL52;GAP43;C19ORF70;MRPL27;ACYP1
																																					HOXD4 human tf ARCHS4 coexpression	5/299	0.990136	0.999989	0.424431	0.0042073	IFI27L1;SLC9A3R2;COL3A1;FAAP20;PTMS
																																					IRX1 human tf ARCHS4 coexpression	5/299	0.990136	0.999989	0.424431	0.0042073	PAGR1;UCHL1;CFDP1;TCEAL3;ARL3
																																					SCRT1 human tf ARCHS4 coexpression	5/299	0.990136	0.999989	0.424431	0.0042073	NPDC1;PAGR1;UCHL1;INAFM1;TAGLN3
																																					SMAD2 human tf ARCHS4 coexpression	5/299	0.990136	0.999989	0.424431	0.0042073	C12ORF45;ORC6;C15ORF40;GEMIN6;C12ORF65
																																					IRX3 human tf ARCHS4 coexpression	5/299	0.990136	0.999989	0.424431	0.0042073	NPDC1;SLC9A3R2;HSPB1;MYL6B;NUDT16L1
																																					LCORL human tf ARCHS4 coexpression	5/299	0.990136	0.999989	0.424431	0.0042073	MLLT11;C12ORF45;BEX1;HSBP1;SRP14
																																					SOX1 human tf ARCHS4 coexpression	5/299	0.990136	0.999989	0.424431	0.0042073	CFDP1;ARL3;KLHDC8B;NEDD8;HMGN1
																																					ASCL2 human tf ARCHS4 coexpression	5/299	0.990136	0.999989	0.424431	0.0042073	EEF1D;AIP;CYBA;SQRDL;TYMP
																																					MTF1 human tf ARCHS4 coexpression	5/299	0.990136	0.999989	0.424431	0.0042073	FTH1;SPHK1;SQRDL;TYMP;FTL
																																					TEAD4 human tf ARCHS4 coexpression	5/299	0.990136	0.999989	0.424431	0.0042073	PPP1R14B;MDH2;UBE2S;TPM2;MRPL12
																																					ZNF43 human tf ARCHS4 coexpression	5/299	0.990136	0.999989	0.424431	0.0042073	RNFT2;SUMO2;SETMAR;SNRPE;SRP14
																																					ZNF254 human tf ARCHS4 coexpression	5/299	0.990136	0.999989	0.424431	0.0042073	MLLT11;SUMO2;TAGLN3;SRP14;SKP1
																																					ZBTB32 human tf ARCHS4 coexpression	5/299	0.990136	0.999989	0.424431	0.0042073	GADD45B;IGFLR1;PSME2;BAX;ISCU
																																					ZNF446 human tf ARCHS4 coexpression	5/299	0.990136	0.999989	0.424431	0.0042073	NPDC1;TP53I13;NDUFS7;EEF1D;B3GAT3
																																					ZNF264 human tf ARCHS4 coexpression	5/299	0.990136	0.999989	0.424431	0.0042073	RNFT2;C12ORF45;ALG14;GEMIN6;C12ORF65
																																					ZNF423 human tf ARCHS4 coexpression	5/299	0.990136	0.999989	0.424431	0.0042073	PRDX2;UCHL1;CAMTA1;SEPW1;PTMS
																																					GLIS3 human tf ARCHS4 coexpression	5/299	0.990136	0.999989	0.424431	0.0042073	TMEM59;NNMT;CETN2;CLU;CD99
																																					DR1 human tf ARCHS4 coexpression	5/299	0.990136	0.999989	0.424431	0.0042073	CCDC58;SUMO2;ALG14;SETMAR;ZBTB8OS
																																					KLF7 human tf ARCHS4 coexpression	5/299	0.990136	0.999989	0.424431	0.0042073	MLLT11;UCHL1;BEX1;TAGLN3;MRPS7
																																					ZSCAN18 human tf ARCHS4 coexpression	5/299	0.990136	0.999989	0.424431	0.0042073	NPDC1;C17ORF89;UCHL1;SPATA33;IFT27
																																					BATF3 human tf ARCHS4 coexpression	5/299	0.990136	0.999989	0.424431	0.0042073	TREX1;SPHK1;MRPS12;PSME2;SEC61B
																																					ZNF432 human tf ARCHS4 coexpression	5/299	0.990136	0.999989	0.424431	0.0042073	RNFT2;C16ORF95;SPATS2;GEMIN6;SRP14
																																					ZNF300 human tf ARCHS4 coexpression	5/299	0.990136	0.999989	0.424431	0.0042073	UCHL1;BEX1;SUMO2;TAGLN3;HMGN1
																																					ZNF711 human tf ARCHS4 coexpression	5/299	0.990136	0.999989	0.424431	0.0042073	MLLT11;RPL22;PDCD5;RPL27;HSPA1B
																																					ZNF225 human tf ARCHS4 coexpression	5/299	0.990136	0.999989	0.424431	0.0042073	UQCC3;CMC2;ALG14;C15ORF40;GEMIN6
																																					ZNF233 human tf ARCHS4 coexpression	5/299	0.990136	0.999989	0.424431	0.0042073	RNFT2;C12ORF45;C16ORF95;PSMG4;C12ORF65
																																					ZNF761 human tf ARCHS4 coexpression	5/299	0.990136	0.999989	0.424431	0.0042073	PSMA3;CDC123;OSTC;AFP;CCDC174
																																					ZNF75A human tf ARCHS4 coexpression	5/299	0.990136	0.999989	0.424431	0.0042073	C12ORF57;NDUFS7;ID1;COA5;HIST1H1C
																																					TAL1 human tf ARCHS4 coexpression	5/299	0.990136	0.999989	0.424431	0.0042073	OST4;GYPC;RGS10;BLVRB;ANP32B
																																					ZNF606 human tf ARCHS4 coexpression	5/299	0.990136	0.999989	0.424431	0.0042073	MLLT11;MAGEH1;BEX1;TAGLN3;SRP14
																																					GBX2 human tf ARCHS4 coexpression	5/299	0.990136	0.999989	0.424431	0.0042073	UCHL1;SSNA1;CRABP1;PTMS;HMGN1
																																					ZNF692 human tf ARCHS4 coexpression	5/299	0.990136	0.999989	0.424431	0.0042073	NPDC1;RING1;PABPN1;CPNE7;RPL28
																																					ZNF584 human tf ARCHS4 coexpression	5/299	0.990136	0.999989	0.424431	0.0042073	RNFT2;ORC6;FAHD1;ALG14;GEMIN6
																																					ZNF57 human tf ARCHS4 coexpression	5/299	0.990136	0.999989	0.424431	0.0042073	PSMA5;TIMM17A;ACOT13;MT1X;PTS
																																					BNC2 human tf ARCHS4 coexpression	5/299	0.990136	0.999989	0.424431	0.0042073	COL3A1;CCDC80;NNMT;OSTC;PPIC
																																					ZNF449 human tf ARCHS4 coexpression	5/299	0.990136	0.999989	0.424431	0.0042073	MLLT11;PCMT1;SUMO2;SRP14;CHMP5
																																					RAX2 human tf ARCHS4 coexpression	5/299	0.990136	0.999989	0.424431	0.0042073	SNRPD1;ROM1;TMEM208;KCTD17;COA6
																																					ZNF404 human tf ARCHS4 coexpression	5/299	0.990136	0.999989	0.424431	0.0042073	MLLT11;MAGEH1;FAM162A;SETMAR;SKP1
																																					FOXR1 human tf ARCHS4 coexpression	5/299	0.990136	0.999989	0.424431	0.0042073	PDCL3;ORC6;C16ORF91;GPATCH4;RPF1
																																					ZNF713 human tf ARCHS4 coexpression	5/299	0.990136	0.999989	0.424431	0.0042073	RNFT2;ORC6;ALG14;GEMIN6;NDUFV3
																																					TPRX1 human tf ARCHS4 coexpression	5/299	0.990136	0.999989	0.424431	0.0042073	PDCL3;ORC6;C16ORF91;GPATCH4;RPF1
																																					ZSCAN4 human tf ARCHS4 coexpression	5/299	0.990136	0.999989	0.424431	0.0042073	PDCL3;C16ORF91;SAP18;GPATCH4;RPF1
																																					ZNF101 human tf ARCHS4 coexpression	5/299	0.990136	0.999989	0.424431	0.0042073	SP110;ALG14;GEMIN6;C9ORF78;LAT
																																					TSHZ2 human tf ARCHS4 coexpression	5/299	0.990136	0.999989	0.424431	0.0042073	RNFT2;C12ORF45;UCHL1;GAP43;C12ORF65
																																					ZNF438 human tf ARCHS4 coexpression	5/299	0.990136	0.999989	0.424431	0.0042073	GPX1;RGS10;SQRDL;TYMP;FTL
																																					FOXL2 human tf ARCHS4 coexpression	5/299	0.990136	0.999989	0.424431	0.0042073	SLC9A3R2;CTU1;CPNE7;PBDC1;IGFBP7
																																					ZBTB3 human tf ARCHS4 coexpression	5/299	0.990136	0.999989	0.424431	0.0042073	RNFT2;C16ORF95;ALG14;ZBTB8OS;GEMIN6
																																					ZNF546 human tf ARCHS4 coexpression	5/299	0.990136	0.999989	0.424431	0.0042073	ALG14;GEMIN6;NDUFV3;HDDC3;COA5
																																					ZNF286A human tf ARCHS4 coexpression	5/299	0.990136	0.999989	0.424431	0.0042073	PSMA3;PSMB5;TBC1D7;HMGB3;MRPL44
																																					ZNF527 human tf ARCHS4 coexpression	5/299	0.990136	0.999989	0.424431	0.0042073	RNFT2;ORC6;ALG14;GEMIN6;GTF2H5
																																					ZNF681 human tf ARCHS4 coexpression	5/299	0.990136	0.999989	0.424431	0.0042073	MRPS17;RNFT2;SUMO2;KNOP1;GEMIN6
																																					ZNF124 human tf ARCHS4 coexpression	5/299	0.990136	0.999989	0.424431	0.0042073	C12ORF45;SELK;SPATS2;TTC1;C12ORF65
																																					ZNF605 human tf ARCHS4 coexpression	5/299	0.990136	0.999989	0.424431	0.0042073	C12ORF45;SPATS2;ALG14;C15ORF40;GEMIN6
																																					ZNF585A human tf ARCHS4 coexpression	5/299	0.990136	0.999989	0.424431	0.0042073	MLLT11;RNFT2;C12ORF45;SETMAR;C12ORF65
																																					ZNF420 human tf ARCHS4 coexpression	5/299	0.990136	0.999989	0.424431	0.0042073	SPAG7;SPCS1;SETMAR;SNRPE;SKP1
																																					ZNF675 human tf ARCHS4 coexpression	5/299	0.990136	0.999989	0.424431	0.0042073	C12ORF45;ORC6;SPATA33;GEMIN6;C12ORF65
																																					ZNF248 human tf ARCHS4 coexpression	5/299	0.990136	0.999989	0.424431	0.0042073	MLLT11;MAGEH1;UCHL1;BEX1;TAGLN3
																																					ZNF480 human tf ARCHS4 coexpression	5/299	0.990136	0.999989	0.424431	0.0042073	C12ORF45;SETMAR;TCEB1;MRPS5;C12ORF65
																																					ZNF280B human tf ARCHS4 coexpression	5/299	0.990136	0.999989	0.424431	0.0042073	RNFT2;BEX1;CCDC58;ALG14;ZBTB8OS
																																					ZNF627 human tf ARCHS4 coexpression	5/299	0.990136	0.999989	0.424431	0.0042073	MLLT11;MAGEH1;BEX1;SRP14;SKP1
																																					ZNF536 human tf ARCHS4 coexpression	5/299	0.990136	0.999989	0.424431	0.0042073	MLLT11;MAGEH1;UCHL1;GAP43;TAGLN3
																																					ZNF358 human tf ARCHS4 coexpression	5/299	0.990136	0.999989	0.424431	0.0042073	NPDC1;SLC9A3R2;TPM2;ATP5D;PTMS
																																					ZFP2 human tf ARCHS4 coexpression	5/299	0.990136	0.999989	0.424431	0.0042073	POPDC3;BLOC1S2;CAMTA1;ITGB1BP1;SKP1
																																					ZBTB9 human tf ARCHS4 coexpression	5/299	0.990136	0.999989	0.424431	0.0042073	RANBP1;DTYMK;URM1;RPS10;POLR2J
																																					NRF1 human tf ARCHS4 coexpression	5/299	0.990136	0.999989	0.424431	0.0042073	HHLA3;PTRH2;NSMCE1;GPATCH4;CCDC174
																																					ARID5B human tf ARCHS4 coexpression	5/299	0.990136	0.999989	0.424431	0.0042073	CCDC80;NNMT;SELM;MYL12B;PPIC
																																					E2F7 human tf ARCHS4 coexpression	5/299	0.990136	0.999989	0.424431	0.0042073	RNASEH2A;RFC4;UBE2S;UBE2T;CKS1B
																																					ZNF598 human tf ARCHS4 coexpression	5/299	0.990136	0.999989	0.424431	0.0042073	PPP1R14B;UBE2S;EEF1D;BAX;RPL28
																																					ZNF778 human tf ARCHS4 coexpression	5/299	0.990136	0.999989	0.424431	0.0042073	RNFT2;MMAB;GEMIN6;ACYP1;NDUFV3
																																					ZNF784 human tf ARCHS4 coexpression	5/299	0.990136	0.999989	0.424431	0.0042073	RING1;TPM2;PMVK;RPS24;PFDN6
																																					ZNF716 human tf ARCHS4 coexpression	5/299	0.990136	0.999989	0.424431	0.0042073	ORC6;CMC2;ALG14;C1ORF56;GEMIN6
																																					FOXI2 human tf ARCHS4 coexpression	5/299	0.990136	0.999989	0.424431	0.0042073	SMAGP;HHLA3;HMOX1;SMCO4;FAAP20
																																					ZSCAN5B human tf ARCHS4 coexpression	5/299	0.990136	0.999989	0.424431	0.0042073	PDCL3;ORC6;C16ORF91;GPATCH4;RPF1
																																					ZNF98 human tf ARCHS4 coexpression	5/299	0.990136	0.999989	0.424431	0.0042073	SPCS1;MRPS7;COX6C;TMEM18;SRSF7
																																					ZNF770 human tf ARCHS4 coexpression	5/299	0.990136	0.999989	0.424431	0.0042073	RPL39L;PSMA3;SUMO2;SMS;SNRPE
																																					MBD3 human tf ARCHS4 coexpression	5/299	0.990136	0.999989	0.424431	0.0042073	PPP1R14B;UBE2S;BAX;MRPL12;RPL28
																																					UBE2K human tf ARCHS4 coexpression	5/299	0.990136	0.999989	0.424431	0.0042073	PSMB4;ANP32A;PSMB1;GPATCH4;FXYD5
																																					CBLL1 human tf ARCHS4 coexpression	5/299	0.990136	0.999989	0.424431	0.0042073	CDC123;ANP32A;C9ORF78;HDDC3;POLR2K
																																					ZC3HAV1 human tf ARCHS4 coexpression	5/299	0.990136	0.999989	0.424431	0.0042073	UBE2F;EXOSC4;SP110;C1ORF56;HDDC3
																																					CUL2 human tf ARCHS4 coexpression	5/299	0.990136	0.999989	0.424431	0.0042073	PDCL3;PSMA3;PPA2;DCUN1D5;PSMA1
																																					ZC3H7A human tf ARCHS4 coexpression	5/299	0.990136	0.999989	0.424431	0.0042073	IFI27L1;MRPL53;TRAPPC2L;PSMB10;SKP1
																																					CHD6 human tf ARCHS4 coexpression	5/299	0.990136	0.999989	0.424431	0.0042073	CISD1;SSSCA1;ACYP2;RPL23A;FAU
																																					CENPB human tf ARCHS4 coexpression	5/299	0.990136	0.999989	0.424431	0.0042073	SLC9A3R2;PPP1R14B;EEF1D;HSPB1;BAX
																																					HMG20A human tf ARCHS4 coexpression	5/299	0.990136	0.999989	0.424431	0.0042073	MLLT11;DNAJC8;SRI;SRSF7;COA5
																																					SSRP1 human tf ARCHS4 coexpression	5/299	0.990136	0.999989	0.424431	0.0042073	RANBP1;RPS17;PPP1R14B;ANP32A;UBE2S
																																					HMGA2 human tf ARCHS4 coexpression	5/299	0.990136	0.999989	0.424431	0.0042073	HSBP1;RAB34;KNOP1;CKS2;SMS
																																					LARP6 human tf ARCHS4 coexpression	5/299	0.990136	0.999989	0.424431	0.0042073	CCDC80;IGFBP7;EMILIN1;KCTD17;MYL9
																																					PPP2R3B human tf ARCHS4 coexpression	5/299	0.990136	0.999989	0.424431	0.0042073	POPDC3;TPM2;ATP5D;AK1;MYL6B
																																					GATAD2A human tf ARCHS4 coexpression	5/299	0.990136	0.999989	0.424431	0.0042073	PPP1R14B;ANP32A;UBE2S;BAX;RPL28
																																					ZNF528 human tf ARCHS4 coexpression	5/299	0.990136	0.999989	0.424431	0.0042073	RNFT2;C12ORF45;EEPD1;RDH11;C12ORF65
																																					HIST1H1E human tf ARCHS4 coexpression	5/299	0.990136	0.999989	0.424431	0.0042073	RANBP1;RPS17;UBE2S;WDR74;HIST1H1C
																																					HOPX human tf ARCHS4 coexpression	5/299	0.990136	0.999989	0.424431	0.0042073	C1ORF56;DBI;SRI;ISCU;PSMB10
																																					KAT5 human tf ARCHS4 coexpression	5/299	0.990136	0.999989	0.424431	0.0042073	RNASEH2C;LMAN2;TALDO1;CAPG;CYBA
																																					HIST1H1C human tf ARCHS4 coexpression	5/299	0.990136	0.999989	0.424431	0.0042073	RANBP1;RPS17;UBE2S;WDR74;PFDN6
																																					PRB3 human tf ARCHS4 coexpression	5/299	0.990136	0.999989	0.424431	0.0042073	EEPD1;GADD45B;NDUFB1;MSANTD3;SMCO4
																																					HLA-DQB2 human tf ARCHS4 coexpression	5/299	0.990136	0.999989	0.424431	0.0042073	KLC3;UPF3A;GEMIN6;HSCB;HDDC3
																																					FOXD4L5 human tf ARCHS4 coexpression	5/299	0.990136	0.999989	0.424431	0.0042073	C12ORF45;SETMAR;TCEB1;MRPS5;C12ORF65
																																					DLX6 human tf ARCHS4 coexpression	4/299	0.997003	0.999989	0.33793	0.00101443	MLLT11;MAGEH1;UCHL1;TAGLN3
																																					RUNX3 human tf ARCHS4 coexpression	4/299	0.997003	0.999989	0.33793	0.00101443	GADD45B;SP110;CYBA;TYMP
																																					NR2E3 human tf ARCHS4 coexpression	4/299	0.997003	0.999989	0.33793	0.00101443	FIS1;PSMD7;MGST3;ROM1
																																					FOXC1 human tf ARCHS4 coexpression	4/299	0.997003	0.999989	0.33793	0.00101443	JMJD4;RPS17;CDKN2A;UBE2S
																																					ZNF76 human tf ARCHS4 coexpression	4/299	0.997003	0.999989	0.33793	0.00101443	TP53I13;EEF1D;ARL6IP4;CYBA
																																					KLF6 human tf ARCHS4 coexpression	4/299	0.997003	0.999989	0.33793	0.00101443	GADD45B;SP110;OSTF1;EIF1
																																					HES2 human tf ARCHS4 coexpression	4/299	0.997003	0.999989	0.33793	0.00101443	KLC3;ORC6;GEMIN6;USE1
																																					SREBF1 human tf ARCHS4 coexpression	4/299	0.997003	0.999989	0.33793	0.00101443	NPDC1;SLC9A3R2;HSPB1;LSR
																																					FOSL2 human tf ARCHS4 coexpression	4/299	0.997003	0.999989	0.33793	0.00101443	GADD45B;SPHK1;SQRDL;TYMP
																																					TFAP4 human tf ARCHS4 coexpression	4/299	0.997003	0.999989	0.33793	0.00101443	SMAGP;ALG14;SMCO4;C12ORF65
																																					TCFL5 human tf ARCHS4 coexpression	4/299	0.997003	0.999989	0.33793	0.00101443	RPS17;PPP1R14B;UBE2S;MRPS7
																																					HSF4 human tf ARCHS4 coexpression	4/299	0.997003	0.999989	0.33793	0.00101443	NPDC1;NQO2;CPNE7;TBC1D7
																																					MAZ human tf ARCHS4 coexpression	4/299	0.997003	0.999989	0.33793	0.00101443	RPS17;PPP1R14B;ANP32A;UBE2S
																																					CRX human tf ARCHS4 coexpression	4/299	0.997003	0.999989	0.33793	0.00101443	RNFT2;ROM1;ALG14;GEMIN6
																																					LHX3 human tf ARCHS4 coexpression	4/299	0.997003	0.999989	0.33793	0.00101443	BABAM1;NTHL1;COMMD4;NMRAL1
																																					PITX3 human tf ARCHS4 coexpression	4/299	0.997003	0.999989	0.33793	0.00101443	C12ORF57;GAP43;TPM2;USE1
																																					EBF3 human tf ARCHS4 coexpression	4/299	0.997003	0.999989	0.33793	0.00101443	UCHL1;GAP43;TAGLN3;TMSB10
																																					MYF6 human tf ARCHS4 coexpression	4/299	0.997003	0.999989	0.33793	0.00101443	ANKRD39;POPDC3;TPM2;AK1
																																					CREBL2 human tf ARCHS4 coexpression	4/299	0.997003	0.999989	0.33793	0.00101443	KIAA0930;ALDH2;CAPG;TPT1
																																					VDR human tf ARCHS4 coexpression	4/299	0.997003	0.999989	0.33793	0.00101443	GCNT3;CAPG;SQRDL;TYMP
																																					NR5A2 human tf ARCHS4 coexpression	4/299	0.997003	0.999989	0.33793	0.00101443	AKR1C3;GCNT3;GEMIN6;PTGR1
																																					PLAGL1 human tf ARCHS4 coexpression	4/299	0.997003	0.999989	0.33793	0.00101443	COL3A1;RAB34;SPOP;CD99
																																					MXI1 human tf ARCHS4 coexpression	4/299	0.997003	0.999989	0.33793	0.00101443	GYPC;UBB;BLVRB;C9ORF78
																																					TSHZ3 human tf ARCHS4 coexpression	4/299	0.997003	0.999989	0.33793	0.00101443	COL3A1;CCDC80;EMILIN1;MYL9
																																					NEUROG3 human tf ARCHS4 coexpression	4/299	0.997003	0.999989	0.33793	0.00101443	PCOLCE2;DBI;MVD;FAM213A
																																					ZNFX1 human tf ARCHS4 coexpression	4/299	0.997003	0.999989	0.33793	0.00101443	SP110;IGFLR1;SQRDL;TYMP
																																					SOX4 human tf ARCHS4 coexpression	4/299	0.997003	0.999989	0.33793	0.00101443	MLLT11;RNFT2;SUMO2;TAGLN3
																																					PAX1 human tf ARCHS4 coexpression	4/299	0.997003	0.999989	0.33793	0.00101443	RET;CHGA;CISD1;CAPG
																																					STAT5A human tf ARCHS4 coexpression	4/299	0.997003	0.999989	0.33793	0.00101443	GYPC;TALDO1;CYBA;TYMP
																																					ELK1 human tf ARCHS4 coexpression	4/299	0.997003	0.999989	0.33793	0.00101443	PPP1R14B;UBE2S;BAX;MRPL12
																																					PRDM7 human tf ARCHS4 coexpression	4/299	0.997003	0.999989	0.33793	0.00101443	C12ORF45;SETMAR;MRPS5;C12ORF65
																																					FOXA1 human tf ARCHS4 coexpression	4/299	0.997003	0.999989	0.33793	0.00101443	NPDC1;SLC9A3R2;H2AFJ;HSPB1
																																					KLF16 human tf ARCHS4 coexpression	4/299	0.997003	0.999989	0.33793	0.00101443	PPP1R14B;BAX;CYBA;RPL28
																																					GATA5 human tf ARCHS4 coexpression	4/299	0.997003	0.999989	0.33793	0.00101443	S100A13;AFP;PTGR1;S100A10
																																					PAX3 human tf ARCHS4 coexpression	4/299	0.997003	0.999989	0.33793	0.00101443	BCL7C;CBY1;PIN4;TAGLN3
																																					NKX2-1 human tf ARCHS4 coexpression	4/299	0.997003	0.999989	0.33793	0.00101443	MLLT11;ALDH2;TIMM17A;TAGLN3
																																					KLF4 human tf ARCHS4 coexpression	4/299	0.997003	0.999989	0.33793	0.00101443	SRGN;GADD45B;ALDH2;TPT1
																																					PRDM5 human tf ARCHS4 coexpression	4/299	0.997003	0.999989	0.33793	0.00101443	C12ORF45;SETMAR;MRPS5;C12ORF65
																																					ASCL1 human tf ARCHS4 coexpression	4/299	0.997003	0.999989	0.33793	0.00101443	MLLT11;FAM162A;TAGLN3;SRI
																																					TCF12 human tf ARCHS4 coexpression	4/299	0.997003	0.999989	0.33793	0.00101443	MLLT11;DBI;TAGLN3;SRI
																																					RXRG human tf ARCHS4 coexpression	4/299	0.997003	0.999989	0.33793	0.00101443	ANKRD39;POPDC3;TPM2;AK1
																																					NR1I3 human tf ARCHS4 coexpression	4/299	0.997003	0.999989	0.33793	0.00101443	HSBP1;BHMT2;MED19;LAMTOR5
																																					RFX5 human tf ARCHS4 coexpression	4/299	0.997003	0.999989	0.33793	0.00101443	RPS17;ANP32A;RPS6;RPL10A
																																					ZNF7 human tf ARCHS4 coexpression	4/299	0.997003	0.999989	0.33793	0.00101443	RNFT2;ALG14;C15ORF40;GEMIN6
																																					ZEB1 human tf ARCHS4 coexpression	4/299	0.997003	0.999989	0.33793	0.00101443	HSBP1;NDUFB5;MED19;LAMTOR5
																																					VAX1 human tf ARCHS4 coexpression	4/299	0.997003	0.999989	0.33793	0.00101443	RNFT2;TCEAL4;MMAB;RPL13
																																					JAZF1 human tf ARCHS4 coexpression	4/299	0.997003	0.999989	0.33793	0.00101443	MLLT11;BEX1;GYPC;BLVRB
																																					CEBPG human tf ARCHS4 coexpression	4/299	0.997003	0.999989	0.33793	0.00101443	RANBP1;RPS17;ANP32A;HMGN1
																																					KLF10 human tf ARCHS4 coexpression	4/299	0.997003	0.999989	0.33793	0.00101443	GADD45B;DDIT3;COMMD3;EIF1
																																					ETS2 human tf ARCHS4 coexpression	4/299	0.997003	0.999989	0.33793	0.00101443	ALDH2;SQRDL;TPT1;TYMP
																																					HOXB13 human tf ARCHS4 coexpression	4/299	0.997003	0.999989	0.33793	0.00101443	RNFT2;C12ORF45;NUPR1;C12ORF65
																																					SOX17 human tf ARCHS4 coexpression	4/299	0.997003	0.999989	0.33793	0.00101443	NPR1;S100A13;IGFBP7;PTGR1
																																					SALL2 human tf ARCHS4 coexpression	4/299	0.997003	0.999989	0.33793	0.00101443	RPL39L;KNOP1;HMGB3;SNRPF
																																					PBX3 human tf ARCHS4 coexpression	4/299	0.997003	0.999989	0.33793	0.00101443	MLLT11;UCHL1;BEX1;TAGLN3
																																					RCOR2 human tf ARCHS4 coexpression	4/299	0.997003	0.999989	0.33793	0.00101443	ANP32A;PABPN1;HMGB3;PTMS
																																					TBX10 human tf ARCHS4 coexpression	4/299	0.997003	0.999989	0.33793	0.00101443	NUDT22;POLD4;FAM89B;GCNT3
																																					BATF2 human tf ARCHS4 coexpression	4/299	0.997003	0.999989	0.33793	0.00101443	SPHK1;CYBA;SQRDL;TYMP
																																					ZNF282 human tf ARCHS4 coexpression	4/299	0.997003	0.999989	0.33793	0.00101443	PPP1R14B;UBE2S;BAX;MRPL12
																																					ZNF350 human tf ARCHS4 coexpression	4/299	0.997003	0.999989	0.33793	0.00101443	NDUFB7;UQCC3;LMAN2;MED31
																																					JUNB human tf ARCHS4 coexpression	4/299	0.997003	0.999989	0.33793	0.00101443	GADD45B;CYBA;LAT;TYMP
																																					RELA human tf ARCHS4 coexpression	4/299	0.997003	0.999989	0.33793	0.00101443	BAX;CYBA;RPL28;TYMP
																																					ZNF25 human tf ARCHS4 coexpression	4/299	0.997003	0.999989	0.33793	0.00101443	MLLT11;UCHL1;BEX1;TAGLN3
																																					ETV4 human tf ARCHS4 coexpression	4/299	0.997003	0.999989	0.33793	0.00101443	PSMB4;RAB34;PSMB1;FXYD5
																																					DEAF1 human tf ARCHS4 coexpression	4/299	0.997003	0.999989	0.33793	0.00101443	NPDC1;TMEM134;TAF3;NRGN
																																					HOXC10 human tf ARCHS4 coexpression	4/299	0.997003	0.999989	0.33793	0.00101443	POPDC3;TPM2;AK1;COPZ2
																																					POU3F2 human tf ARCHS4 coexpression	4/299	0.997003	0.999989	0.33793	0.00101443	RNFT2;GAP43;CAMTA1;TAGLN3
																																					WT1 human tf ARCHS4 coexpression	4/299	0.997003	0.999989	0.33793	0.00101443	ISY1;PNKD;PMM1;AIFM2
																																					IRF7 human tf ARCHS4 coexpression	4/299	0.997003	0.999989	0.33793	0.00101443	SP110;CYBA;SQRDL;TYMP
																																					PBX1 human tf ARCHS4 coexpression	4/299	0.997003	0.999989	0.33793	0.00101443	C12ORF45;GAP43;CAMTA1;TMSB10
																																					ESRRG human tf ARCHS4 coexpression	4/299	0.997003	0.999989	0.33793	0.00101443	RNFT2;COA3;USE1;TAF3
																																					POU5F1 human tf ARCHS4 coexpression	4/299	0.997003	0.999989	0.33793	0.00101443	RPL39L;BCL2L12;KNOP1;HMGB3
																																					ZBTB48 human tf ARCHS4 coexpression	4/299	0.997003	0.999989	0.33793	0.00101443	TP53I13;TALDO1;CYBA;TYMP
																																					ZBED1 human tf ARCHS4 coexpression	4/299	0.997003	0.999989	0.33793	0.00101443	EEPD1;AK1;ARL6IP4;CYBA
																																					ZNF221 human tf ARCHS4 coexpression	4/299	0.997003	0.999989	0.33793	0.00101443	MLLT11;HSBP1;SKP1;LAMTOR5
																																					ZNF582 human tf ARCHS4 coexpression	4/299	0.997003	0.999989	0.33793	0.00101443	MLLT11;RPS5;NDUFAF5;SAT1
																																					ZZZ3 human tf ARCHS4 coexpression	4/299	0.997003	0.999989	0.33793	0.00101443	HSBP1;NDUFB5;MED19;LAMTOR5
																																					ZNF280C human tf ARCHS4 coexpression	4/299	0.997003	0.999989	0.33793	0.00101443	MLLT11;PCMT1;SUMO2;SRP14
																																					PRDM6 human tf ARCHS4 coexpression	4/299	0.997003	0.999989	0.33793	0.00101443	SMAGP;HMOX1;SMCO4;PPIC
																																					ZBTB11 human tf ARCHS4 coexpression	4/299	0.997003	0.999989	0.33793	0.00101443	RWDD1;NSA2;COPZ2;SNRPB2
																																					ZNF671 human tf ARCHS4 coexpression	4/299	0.997003	0.999989	0.33793	0.00101443	FAM24B;SP110;TREX1;EIF3I
																																					EBF4 human tf ARCHS4 coexpression	4/299	0.997003	0.999989	0.33793	0.00101443	NPDC1;RING1;HSBP1;AFP
																																					ADNP2 human tf ARCHS4 coexpression	4/299	0.997003	0.999989	0.33793	0.00101443	RPL39L;KNOP1;HMGB3;C14ORF166
																																					ZNF500 human tf ARCHS4 coexpression	4/299	0.997003	0.999989	0.33793	0.00101443	RNFT2;ALG14;GEMIN6;NDUFV3
																																					ZNF550 human tf ARCHS4 coexpression	4/299	0.997003	0.999989	0.33793	0.00101443	TMEM134;ZNHIT3;SFXN4;REXO2
																																					GON4L human tf ARCHS4 coexpression	4/299	0.997003	0.999989	0.33793	0.00101443	RNFT2;C15ORF40;NDUFV3;C12ORF65
																																					ZNF549 human tf ARCHS4 coexpression	4/299	0.997003	0.999989	0.33793	0.00101443	RNFT2;C12ORF45;ZNHIT3;C12ORF65
																																					NEUROD4 human tf ARCHS4 coexpression	4/299	0.997003	0.999989	0.33793	0.00101443	CRABP1;ROM1;TAGLN3;PHOX2B
																																					ZSCAN10 human tf ARCHS4 coexpression	4/299	0.997003	0.999989	0.33793	0.00101443	RPL39L;KNOP1;HMGB3;LSR
																																					ZNF426 human tf ARCHS4 coexpression	4/299	0.997003	0.999989	0.33793	0.00101443	RNFT2;ALG14;GEMIN6;C12ORF65
																																					LHX1 human tf ARCHS4 coexpression	4/299	0.997003	0.999989	0.33793	0.00101443	UCHL1;GAP43;TCEAL4;POU2F2
																																					VEZF1 human tf ARCHS4 coexpression	4/299	0.997003	0.999989	0.33793	0.00101443	MLLT11;IFT43;HHLA3;SUMO2
																																					ZFP37 human tf ARCHS4 coexpression	4/299	0.997003	0.999989	0.33793	0.00101443	MLLT11;RNFT2;BEX1;PTS
																																					ZNF287 human tf ARCHS4 coexpression	4/299	0.997003	0.999989	0.33793	0.00101443	MLLT11;PPA2;ANAPC16;FAM174A
																																					ZFP14 human tf ARCHS4 coexpression	4/299	0.997003	0.999989	0.33793	0.00101443	RNFT2;BEX1;C15ORF40;GEMIN6
																																					DMRTB1 human tf ARCHS4 coexpression	4/299	0.997003	0.999989	0.33793	0.00101443	PDCL3;PTTG1;BOD1;ZNF541
																																					ZNF214 human tf ARCHS4 coexpression	4/299	0.997003	0.999989	0.33793	0.00101443	ENDOV;C15ORF65;SRI;SRP14
																																					ZNF599 human tf ARCHS4 coexpression	4/299	0.997003	0.999989	0.33793	0.00101443	C19ORF60;ZNHIT3;ALG14;GEMIN6
																																					ZNF234 human tf ARCHS4 coexpression	4/299	0.997003	0.999989	0.33793	0.00101443	RNFT2;ALG14;GEMIN6;GTF2H5
																																					ZNF394 human tf ARCHS4 coexpression	4/299	0.997003	0.999989	0.33793	0.00101443	PDCL3;C9ORF78;OSTF1;PRR13
																																					ZNF589 human tf ARCHS4 coexpression	4/299	0.997003	0.999989	0.33793	0.00101443	RPL39L;KNOP1;SETMAR;HMGB3
																																					PRDM9 human tf ARCHS4 coexpression	4/299	0.997003	0.999989	0.33793	0.00101443	ZNF330;ZNHIT3;TMEM160;RPS3A
																																					TBX20 human tf ARCHS4 coexpression	4/299	0.997003	0.999989	0.33793	0.00101443	HACD1;COL3A1;ACTC1;MYL9
																																					SP8 human tf ARCHS4 coexpression	4/299	0.997003	0.999989	0.33793	0.00101443	PRDX2;HSBP1;RPL13;KLHDC8B
																																					HDX human tf ARCHS4 coexpression	4/299	0.997003	0.999989	0.33793	0.00101443	IFT43;CMC1;SRI;SKP1
																																					ZNF354A human tf ARCHS4 coexpression	4/299	0.997003	0.999989	0.33793	0.00101443	MLLT11;MRPS9;CMC1;ZCRB1
																																					ZBTB43 human tf ARCHS4 coexpression	4/299	0.997003	0.999989	0.33793	0.00101443	RNFT2;DDIT3;SELK;SKP1
																																					ZNF439 human tf ARCHS4 coexpression	4/299	0.997003	0.999989	0.33793	0.00101443	TCEAL3;C1ORF56;TTC1;SKP1
																																					ZMAT3 human tf ARCHS4 coexpression	4/299	0.997003	0.999989	0.33793	0.00101443	COL3A1;CCDC80;EMILIN1;MYL9
																																					ZNF80 human tf ARCHS4 coexpression	4/299	0.997003	0.999989	0.33793	0.00101443	MIEN1;PSMB3;LAT;C12ORF65
																																					ZIC4 human tf ARCHS4 coexpression	4/299	0.997003	0.999989	0.33793	0.00101443	UCHL1;RPL13;KLHDC8B;SRP14
																																					ZNF491 human tf ARCHS4 coexpression	4/299	0.997003	0.999989	0.33793	0.00101443	MLLT11;PSMB4;PSMB1;FXYD5
																																					ZNF454 human tf ARCHS4 coexpression	4/299	0.997003	0.999989	0.33793	0.00101443	MAGEH1;BEX1;PITHD1;MED19
																																					TSHZ1 human tf ARCHS4 coexpression	4/299	0.997003	0.999989	0.33793	0.00101443	CHCHD2;PMVK;MAB21L2;ATP5L
																																					ZBTB20 human tf ARCHS4 coexpression	4/299	0.997003	0.999989	0.33793	0.00101443	C12ORF45;ORC6;ALG14;GEMIN6
																																					ZNF329 human tf ARCHS4 coexpression	4/299	0.997003	0.999989	0.33793	0.00101443	RNFT2;FAM96B;C15ORF40;GEMIN6
																																					TFDP3 human tf ARCHS4 coexpression	4/299	0.997003	0.999989	0.33793	0.00101443	BHMT2;AKR1C1;MPC2;AKR1C3
																																					ZNF530 human tf ARCHS4 coexpression	4/299	0.997003	0.999989	0.33793	0.00101443	KLC3;CMC2;ALG14;PTRHD1
																																					ZFP1 human tf ARCHS4 coexpression	4/299	0.997003	0.999989	0.33793	0.00101443	MLLT11;PCMT1;BEX1;SUMO2
																																					ZFP36L1 human tf ARCHS4 coexpression	4/299	0.997003	0.999989	0.33793	0.00101443	SP110;S100A4;IGFBP7;HES1
																																					ZNF224 human tf ARCHS4 coexpression	4/299	0.997003	0.999989	0.33793	0.00101443	C12ORF45;SETMAR;C12ORF65;ATP5L
																																					ZNF284 human tf ARCHS4 coexpression	4/299	0.997003	0.999989	0.33793	0.00101443	MRPS9;ALG14;DNLZ;ZNF511
																																					ZNF383 human tf ARCHS4 coexpression	4/299	0.997003	0.999989	0.33793	0.00101443	ORC6;ALG14;C15ORF40;GEMIN6
																																					ZNF177 human tf ARCHS4 coexpression	4/299	0.997003	0.999989	0.33793	0.00101443	MLLT11;BEX1;SRP14;SKP1
																																					ZNF292 human tf ARCHS4 coexpression	4/299	0.997003	0.999989	0.33793	0.00101443	MLLT11;RNFT2;C12ORF45;BEX1
																																					ZNF471 human tf ARCHS4 coexpression	4/299	0.997003	0.999989	0.33793	0.00101443	C12ORF45;SETMAR;MRPS5;C12ORF65
																																					ZNF140 human tf ARCHS4 coexpression	4/299	0.997003	0.999989	0.33793	0.00101443	MLLT11;SETMAR;SRSF7;SKP1
																																					ZKSCAN5 human tf ARCHS4 coexpression	4/299	0.997003	0.999989	0.33793	0.00101443	MESDC2;RNFT2;ZNHIT3;SNRPB2
																																					ZFP62 human tf ARCHS4 coexpression	4/299	0.997003	0.999989	0.33793	0.00101443	SFXN4;ITGB1BP1;TAGLN3;ELP5
																																					ZNF33B human tf ARCHS4 coexpression	4/299	0.997003	0.999989	0.33793	0.00101443	ZNHIT3;BCL7C;C1ORF56;PIN4
																																					ZNF679 human tf ARCHS4 coexpression	4/299	0.997003	0.999989	0.33793	0.00101443	PDCL3;C16ORF91;GPATCH4;RPF1
																																					ZNF257 human tf ARCHS4 coexpression	4/299	0.997003	0.999989	0.33793	0.00101443	RPS29;GEMIN6;HSCB;MRPL57
																																					ZNF665 human tf ARCHS4 coexpression	4/299	0.997003	0.999989	0.33793	0.00101443	ORC6;ALG14;C15ORF40;GEMIN6
																																					ZNF585B human tf ARCHS4 coexpression	4/299	0.997003	0.999989	0.33793	0.00101443	RNFT2;C12ORF45;NUPR1;C12ORF65
																																					ZNF823 human tf ARCHS4 coexpression	4/299	0.997003	0.999989	0.33793	0.00101443	PSMB5;MIEN1;PSMB3;C1ORF56
																																					ZNF512 human tf ARCHS4 coexpression	4/299	0.997003	0.999989	0.33793	0.00101443	MLLT11;UCHL1;BEX1;MRPL46
																																					ZBTB12 human tf ARCHS4 coexpression	4/299	0.997003	0.999989	0.33793	0.00101443	ANP32A;UBE2S;BAX;PTMS
																																					ZNF425 human tf ARCHS4 coexpression	4/299	0.997003	0.999989	0.33793	0.00101443	COX16;ZNHIT3;MRPS7;SRP14
																																					ZNF134 human tf ARCHS4 coexpression	4/299	0.997003	0.999989	0.33793	0.00101443	MLLT11;UCHL1;C21ORF59;KNOP1
																																					ZNF718 human tf ARCHS4 coexpression	4/299	0.997003	0.999989	0.33793	0.00101443	ORC6;ZNHIT3;GEMIN6;SRP14
																																					ZNF564 human tf ARCHS4 coexpression	4/299	0.997003	0.999989	0.33793	0.00101443	MLLT11;MINOS1;ALG14;SRP14
																																					RC3H2 human tf ARCHS4 coexpression	4/299	0.997003	0.999989	0.33793	0.00101443	POLE4;SDF2L1;CHMP2A;HSCB
																																					ZFYVE26 human tf ARCHS4 coexpression	4/299	0.997003	0.999989	0.33793	0.00101443	KIAA0930;SPHK1;SQRDL;TYMP
																																					SOHLH2 human tf ARCHS4 coexpression	4/299	0.997003	0.999989	0.33793	0.00101443	PDCL3;PTTG1;RBMX2;BOD1
																																					PLEK human tf ARCHS4 coexpression	4/299	0.997003	0.999989	0.33793	0.00101443	SRGN;CYBA;SQRDL;TYMP
																																					ZNF835 human tf ARCHS4 coexpression	4/299	0.997003	0.999989	0.33793	0.00101443	CMC2;ALG14;GEMIN6;GTF2H5
																																					E2F8 human tf ARCHS4 coexpression	4/299	0.997003	0.999989	0.33793	0.00101443	RNASEH2A;RFC4;UBE2T;CKS1B
																																					ZNF367 human tf ARCHS4 coexpression	4/299	0.997003	0.999989	0.33793	0.00101443	RPS17;UBE2S;ANP32B;HIST1H1C
																																					ZNF768 human tf ARCHS4 coexpression	4/299	0.997003	0.999989	0.33793	0.00101443	RPS17;PPP1R14B;UBE2S;MRPL12
																																					ZBED2 human tf ARCHS4 coexpression	4/299	0.997003	0.999989	0.33793	0.00101443	PSME2;SQRDL;LAT;TPT1
																																					NEUROG2 human tf ARCHS4 coexpression	4/299	0.997003	0.999989	0.33793	0.00101443	UCHL1;RPS15A;EMILIN1;RPP38
																																					ZNF717 human tf ARCHS4 coexpression	4/299	0.997003	0.999989	0.33793	0.00101443	C12ORF45;UQCC2;SETMAR;C12ORF65
																																					ZNF385C human tf ARCHS4 coexpression	4/299	0.997003	0.999989	0.33793	0.00101443	RNFT2;SMDT1;INAFM1;C12ORF65
																																					ZNF429 human tf ARCHS4 coexpression	4/299	0.997003	0.999989	0.33793	0.00101443	C12ORF45;SRP14;SKP1;C12ORF65
																																					ZNF763 human tf ARCHS4 coexpression	4/299	0.997003	0.999989	0.33793	0.00101443	MLLT11;UQCC3;C15ORF40;SRP14
																																					ZNF772 human tf ARCHS4 coexpression	4/299	0.997003	0.999989	0.33793	0.00101443	MLLT11;RNFT2;BEX1;ALG14
																																					ZNF720 human tf ARCHS4 coexpression	4/299	0.997003	0.999989	0.33793	0.00101443	MLLT11;C12ORF45;COX7B;C12ORF65
																																					ZNF780A human tf ARCHS4 coexpression	4/299	0.997003	0.999989	0.33793	0.00101443	C12ORF45;SETMAR;MRPS5;C12ORF65
																																					ZNF789 human tf ARCHS4 coexpression	4/299	0.997003	0.999989	0.33793	0.00101443	RNFT2;GEMIN6;NDUFV3;C12ORF65
																																					PLXND1 human tf ARCHS4 coexpression	4/299	0.997003	0.999989	0.33793	0.00101443	KIAA0930;GPX1;SPHK1;CAPG
																																					DVL2 human tf ARCHS4 coexpression	4/299	0.997003	0.999989	0.33793	0.00101443	RPS9;PPP1R14B;UBE2S;BAX
																																					CSDE1 human tf ARCHS4 coexpression	4/299	0.997003	0.999989	0.33793	0.00101443	RET;ENSA;HSPB1;HMGN1
																																					PARP12 human tf ARCHS4 coexpression	4/299	0.997003	0.999989	0.33793	0.00101443	SP110;CYBA;SQRDL;TYMP
																																					RAPGEF3 human tf ARCHS4 coexpression	4/299	0.997003	0.999989	0.33793	0.00101443	SLC9A3R2;ALDH2;PCOLCE2;NPR1
																																					SSH1 human tf ARCHS4 coexpression	4/299	0.997003	0.999989	0.33793	0.00101443	CCDC80;ALG14;EMILIN1;MYL9
																																					DMC1 human tf ARCHS4 coexpression	4/299	0.997003	0.999989	0.33793	0.00101443	CXORF56;ALG14;GEMIN6;HSCB
																																					PPP1R13L human tf ARCHS4 coexpression	4/299	0.997003	0.999989	0.33793	0.00101443	KLC3;HSPB1;LSR;FSTL3
																																					AKAP8 human tf ARCHS4 coexpression	4/299	0.997003	0.999989	0.33793	0.00101443	RPS15A;SAFB2;GPATCH4;CDK11B
																																					GRM6 human tf ARCHS4 coexpression	4/299	0.997003	0.999989	0.33793	0.00101443	RNFT2;KLC3;ALG14;GEMIN6
																																					NRK human tf ARCHS4 coexpression	4/299	0.997003	0.999989	0.33793	0.00101443	COL3A1;TPM2;SEPW1;DYNLL1
																																					BAZ2B human tf ARCHS4 coexpression	4/299	0.997003	0.999989	0.33793	0.00101443	MLLT11;RNFT2;C12ORF45;C12ORF65
																																					HIST1H1D human tf ARCHS4 coexpression	4/299	0.997003	0.999989	0.33793	0.00101443	RANBP1;RPS17;WDR74;HIST1H1C
																																					KIAA1683 human tf ARCHS4 coexpression	4/299	0.997003	0.999989	0.33793	0.00101443	RNFT2;HSBP1;NDUFV3;C12ORF65
																																					PRB4 human tf ARCHS4 coexpression	4/299	0.997003	0.999989	0.33793	0.00101443	EEPD1;NDUFB1;MSANTD3;SMCO4
																																					SLC26A10 human tf ARCHS4 coexpression	4/299	0.997003	0.999989	0.33793	0.00101443	MLLT11;UCHL1;GAP43;MAB21L2
																																					SMAD6 human tf ARCHS4 coexpression	4/299	0.997003	0.999989	0.33793	0.00101443	SLC9A3R2;NPR1;ID1;FSTL3
																																					SORBS2 human tf ARCHS4 coexpression	4/299	0.997003	0.999989	0.33793	0.00101443	MLLT11;ENDOV;BEX1;ACTC1
																																					LARP4 human tf ARCHS4 coexpression	4/299	0.997003	0.999989	0.33793	0.00101443	PSMA3;PRDX1;SMS;GPATCH4
																																					TIGD4 human tf ARCHS4 coexpression	4/299	0.997003	0.999989	0.33793	0.00101443	PSMB5;RFC4;SRP14;SKP1
																																					GTF2IRD2B human tf ARCHS4 coexpression	4/299	0.997003	0.999989	0.33793	0.00101443	RNFT2;SELK;NOL12;C12ORF65
																																					DMAP1 human tf ARCHS4 coexpression	4/299	0.997003	0.999989	0.33793	0.00101443	OGFOD2;SAFB2;ARL6IP4;NOSIP
																																					ZFP90 human tf ARCHS4 coexpression	4/299	0.997003	0.999989	0.33793	0.00101443	MLLT11;NDUFS4;IFT27;SRP14
																																					ZC3H6 human tf ARCHS4 coexpression	4/299	0.997003	0.999989	0.33793	0.00101443	RNFT2;C19ORF60;C12ORF45;C12ORF65
																																					TOX human tf ARCHS4 coexpression	4/299	0.997003	0.999989	0.33793	0.00101443	MLLT11;BEX1;TAGLN3;SRP14
																																					LGR4 human tf ARCHS4 coexpression	4/299	0.997003	0.999989	0.33793	0.00101443	ID1;AKR1C3;LSR;PTGR1
																																					NFYA human tf ARCHS4 coexpression	3/299	0.999312	0.999989	0.252246	0.000173579	PSMC2;ANP32B;TPT1
																																					MLXIPL human tf ARCHS4 coexpression	3/299	0.999312	0.999989	0.252246	0.000173579	ALDH2;BHMT2;DCXR
																																					ARNTL2 human tf ARCHS4 coexpression	3/299	0.999312	0.999989	0.252246	0.000173579	PPP1R14B;MSANTD3;FSTL3
																																					ALX4 human tf ARCHS4 coexpression	3/299	0.999312	0.999989	0.252246	0.000173579	COL3A1;CDKN2A;UBE2S
																																					DMRT3 human tf ARCHS4 coexpression	3/299	0.999312	0.999989	0.252246	0.000173579	PRDX2;KLHDC8B;FAAP20
																																					FOXJ2 human tf ARCHS4 coexpression	3/299	0.999312	0.999989	0.252246	0.000173579	RPL36AL;RPS29;DNAJC30
																																					TEAD2 human tf ARCHS4 coexpression	3/299	0.999312	0.999989	0.252246	0.000173579	RAB34;HMGB3;PTMS
																																					PGR human tf ARCHS4 coexpression	3/299	0.999312	0.999989	0.252246	0.000173579	NPR1;MPC2;CD99
																																					GRHL2 human tf ARCHS4 coexpression	3/299	0.999312	0.999989	0.252246	0.000173579	RET;HSPB1;LSR
																																					NFX1 human tf ARCHS4 coexpression	3/299	0.999312	0.999989	0.252246	0.000173579	C12ORF45;COMMD3;C12ORF65
																																					SALL1 human tf ARCHS4 coexpression	3/299	0.999312	0.999989	0.252246	0.000173579	KNOP1;HMGB3;PTMS
																																					TRPS1 human tf ARCHS4 coexpression	3/299	0.999312	0.999989	0.252246	0.000173579	MIEN1;PSMB3;RPL23
																																					USF2 human tf ARCHS4 coexpression	3/299	0.999312	0.999989	0.252246	0.000173579	KIAA0930;CYBA;TYMP
																																					ERF human tf ARCHS4 coexpression	3/299	0.999312	0.999989	0.252246	0.000173579	PPP1R14B;BAX;PTMS
																																					SP4 human tf ARCHS4 coexpression	3/299	0.999312	0.999989	0.252246	0.000173579	MLLT11;SUMO2;HMGB3
																																					HOXA2 human tf ARCHS4 coexpression	3/299	0.999312	0.999989	0.252246	0.000173579	ZNF330;CTU1;PTMS
																																					MEOX2 human tf ARCHS4 coexpression	3/299	0.999312	0.999989	0.252246	0.000173579	COL3A1;TPM2;PTMS
																																					GLI3 human tf ARCHS4 coexpression	3/299	0.999312	0.999989	0.252246	0.000173579	TBC1D7;SAT2;MRPL44
																																					LHX6 human tf ARCHS4 coexpression	3/299	0.999312	0.999989	0.252246	0.000173579	MLLT11;HMGB3;TAGLN3
																																					HOXB6 human tf ARCHS4 coexpression	3/299	0.999312	0.999989	0.252246	0.000173579	CDKN2A;UBE2S;MRPL12
																																					NFKB1 human tf ARCHS4 coexpression	3/299	0.999312	0.999989	0.252246	0.000173579	SPHK1;SQRDL;TYMP
																																					BACH2 human tf ARCHS4 coexpression	3/299	0.999312	0.999989	0.252246	0.000173579	SP110;POU2F2;GTF2H5
																																					NR2E1 human tf ARCHS4 coexpression	3/299	0.999312	0.999989	0.252246	0.000173579	SMAGP;HMOX1;SMCO4
																																					TFDP2 human tf ARCHS4 coexpression	3/299	0.999312	0.999989	0.252246	0.000173579	ORC6;GEMIN6;GTF2H5
																																					STAT1 human tf ARCHS4 coexpression	3/299	0.999312	0.999989	0.252246	0.000173579	SP110;SQRDL;TYMP
																																					TFAP2E human tf ARCHS4 coexpression	3/299	0.999312	0.999989	0.252246	0.000173579	TMEM134;INAFM1;PFN1
																																					ETV3 human tf ARCHS4 coexpression	3/299	0.999312	0.999989	0.252246	0.000173579	GADD45B;SPHK1;SAT1
																																					IRF6 human tf ARCHS4 coexpression	3/299	0.999312	0.999989	0.252246	0.000173579	S100A2;LSR;FSTL3
																																					NR4A3 human tf ARCHS4 coexpression	3/299	0.999312	0.999989	0.252246	0.000173579	GADD45B;SPHK1;MSANTD3
																																					HOXB8 human tf ARCHS4 coexpression	3/299	0.999312	0.999989	0.252246	0.000173579	UBE2S;MAB21L2;PTMS
																																					SMAD9 human tf ARCHS4 coexpression	3/299	0.999312	0.999989	0.252246	0.000173579	RNFT2;BEX1;CCDC174
																																					TBX4 human tf ARCHS4 coexpression	3/299	0.999312	0.999989	0.252246	0.000173579	CCDC58;ALG14;C1ORF56
																																					SNAI1 human tf ARCHS4 coexpression	3/299	0.999312	0.999989	0.252246	0.000173579	PDCL3;GADD45B;SPHK1
																																					RUNX2 human tf ARCHS4 coexpression	3/299	0.999312	0.999989	0.252246	0.000173579	SRGN;HDDC3;HMGN1
																																					IRF1 human tf ARCHS4 coexpression	3/299	0.999312	0.999989	0.252246	0.000173579	SP110;CYBA;TYMP
																																					BARHL1 human tf ARCHS4 coexpression	3/299	0.999312	0.999989	0.252246	0.000173579	RET;UCHL1;CRABP1
																																					PAX8 human tf ARCHS4 coexpression	3/299	0.999312	0.999989	0.252246	0.000173579	NPR1;ID1;IGFBP7
																																					SIX1 human tf ARCHS4 coexpression	3/299	0.999312	0.999989	0.252246	0.000173579	POPDC3;TPM2;AK1
																																					HIVEP3 human tf ARCHS4 coexpression	3/299	0.999312	0.999989	0.252246	0.000173579	SPHK1;HMOX1;FTL
																																					SOX15 human tf ARCHS4 coexpression	3/299	0.999312	0.999989	0.252246	0.000173579	PDCL3;C16ORF91;GPATCH4
																																					CLOCK human tf ARCHS4 coexpression	3/299	0.999312	0.999989	0.252246	0.000173579	BOD1;MT1X;SKP1
																																					TBX3 human tf ARCHS4 coexpression	3/299	0.999312	0.999989	0.252246	0.000173579	ID1;EMILIN1;MYL9
																																					TFCP2 human tf ARCHS4 coexpression	3/299	0.999312	0.999989	0.252246	0.000173579	ANP32A;MRPL17;DYNLL1
																																					TFAP2A human tf ARCHS4 coexpression	3/299	0.999312	0.999989	0.252246	0.000173579	CDKN2A;HSPB1;FSTL3
																																					POU2F3 human tf ARCHS4 coexpression	3/299	0.999312	0.999989	0.252246	0.000173579	KLC3;CCDC58;ALG14
																																					LBX1 human tf ARCHS4 coexpression	3/299	0.999312	0.999989	0.252246	0.000173579	POPDC3;TPM2;AK1
																																					PDX1 human tf ARCHS4 coexpression	3/299	0.999312	0.999989	0.252246	0.000173579	CHGA;TMEM59;SEC11C
																																					ZFHX3 human tf ARCHS4 coexpression	3/299	0.999312	0.999989	0.252246	0.000173579	GAP43;C15ORF40;TMSB10
																																					GATA6 human tf ARCHS4 coexpression	3/299	0.999312	0.999989	0.252246	0.000173579	PDCL3;PTGR1;PPIC
																																					TBX19 human tf ARCHS4 coexpression	3/299	0.999312	0.999989	0.252246	0.000173579	MRPL53;NDUFB11;MRPL14
																																					MAEL human tf ARCHS4 coexpression	3/299	0.999312	0.999989	0.252246	0.000173579	LENG1;BOD1;ZNF541
																																					NR4A2 human tf ARCHS4 coexpression	3/299	0.999312	0.999989	0.252246	0.000173579	GADD45B;SELK;EIF1
																																					GABPA human tf ARCHS4 coexpression	3/299	0.999312	0.999989	0.252246	0.000173579	NSA2;RPS6;TPT1
																																					ALX3 human tf ARCHS4 coexpression	3/299	0.999312	0.999989	0.252246	0.000173579	OGFOD2;AK1;MYL9
																																					ZNF230 human tf ARCHS4 coexpression	3/299	0.999312	0.999989	0.252246	0.000173579	KLC3;C1ORF56;RNF181
																																					BCL6B human tf ARCHS4 coexpression	3/299	0.999312	0.999989	0.252246	0.000173579	SLC9A3R2;DYRK4;NPR1
																																					SPIC human tf ARCHS4 coexpression	3/299	0.999312	0.999989	0.252246	0.000173579	ORC6;PRDX1;TPT1
																																					ZNF146 human tf ARCHS4 coexpression	3/299	0.999312	0.999989	0.252246	0.000173579	CDC123;RFC4;HMGB3
																																					E4F1 human tf ARCHS4 coexpression	3/299	0.999312	0.999989	0.252246	0.000173579	TP53I13;EEF1D;OGFOD2
																																					IRF2 human tf ARCHS4 coexpression	3/299	0.999312	0.999989	0.252246	0.000173579	SP110;CYBA;TYMP
																																					ZNF30 human tf ARCHS4 coexpression	3/299	0.999312	0.999989	0.252246	0.000173579	METTL5;TMEM251;HSPB11
																																					GSX1 human tf ARCHS4 coexpression	3/299	0.999312	0.999989	0.252246	0.000173579	FAM162A;SMS;SRI
																																					FOS human tf ARCHS4 coexpression	3/299	0.999312	0.999989	0.252246	0.000173579	C1ORF56;FXYD5;EIF1
																																					NPAS2 human tf ARCHS4 coexpression	3/299	0.999312	0.999989	0.252246	0.000173579	SLC9A3R2;EVA1A;LARP6
																																					STAT2 human tf ARCHS4 coexpression	3/299	0.999312	0.999989	0.252246	0.000173579	SP110;SQRDL;TYMP
																																					ATOH1 human tf ARCHS4 coexpression	3/299	0.999312	0.999989	0.252246	0.000173579	RPS26;GCNT3;TAGLN3
																																					RARG human tf ARCHS4 coexpression	3/299	0.999312	0.999989	0.252246	0.000173579	PPP1R14B;HSPB1;LSR
																																					DMRT2 human tf ARCHS4 coexpression	3/299	0.999312	0.999989	0.252246	0.000173579	POPDC3;TPM2;AK1
																																					NR2F1 human tf ARCHS4 coexpression	3/299	0.999312	0.999989	0.252246	0.000173579	CAMTA1;TAGLN3;PTMS
																																					ZSCAN2 human tf ARCHS4 coexpression	3/299	0.999312	0.999989	0.252246	0.000173579	RNFT2;GEMIN6;NUDT14
																																					SOX11 human tf ARCHS4 coexpression	3/299	0.999312	0.999989	0.252246	0.000173579	MLLT11;TAGLN3;SRP14
																																					ZFPM1 human tf ARCHS4 coexpression	3/299	0.999312	0.999989	0.252246	0.000173579	CTU1;BLVRB;RPL28
																																					ZNF708 human tf ARCHS4 coexpression	3/299	0.999312	0.999989	0.252246	0.000173579	MLLT11;SUMO2;TAGLN3
																																					MAFA human tf ARCHS4 coexpression	3/299	0.999312	0.999989	0.252246	0.000173579	ANKRD39;TPM2;AK1
																																					MYBL1 human tf ARCHS4 coexpression	3/299	0.999312	0.999989	0.252246	0.000173579	RPL23;ENSA;MRPL57
																																					ZNF197 human tf ARCHS4 coexpression	3/299	0.999312	0.999989	0.252246	0.000173579	MLLT11;UCHL1;RPS21
																																					TEAD1 human tf ARCHS4 coexpression	3/299	0.999312	0.999989	0.252246	0.000173579	CCDC80;TPM2;MYL9
																																					LCOR human tf ARCHS4 coexpression	3/299	0.999312	0.999989	0.252246	0.000173579	MLLT11;CWC25;NIT2
																																					MAFG human tf ARCHS4 coexpression	3/299	0.999312	0.999989	0.252246	0.000173579	SPHK1;BAX;CDK11B
																																					ZNF181 human tf ARCHS4 coexpression	3/299	0.999312	0.999989	0.252246	0.000173579	MLLT11;SETMAR;SKP1
																																					ZNF44 human tf ARCHS4 coexpression	3/299	0.999312	0.999989	0.252246	0.000173579	C12ORF45;C12ORF65;SEC11C
																																					ZNF28 human tf ARCHS4 coexpression	3/299	0.999312	0.999989	0.252246	0.000173579	KLC3;C1ORF56;GEMIN6
																																					IRF9 human tf ARCHS4 coexpression	3/299	0.999312	0.999989	0.252246	0.000173579	SP110;CYBA;TYMP
																																					ZNF263 human tf ARCHS4 coexpression	3/299	0.999312	0.999989	0.252246	0.000173579	EIF3I;MRPL24;TPT1
																																					TBX15 human tf ARCHS4 coexpression	3/299	0.999312	0.999989	0.252246	0.000173579	POPDC3;TPM2;AK1
																																					ZNF430 human tf ARCHS4 coexpression	3/299	0.999312	0.999989	0.252246	0.000173579	PSMG4;ZBTB8OS;GEMIN6
																																					ZNF211 human tf ARCHS4 coexpression	3/299	0.999312	0.999989	0.252246	0.000173579	RBM8A;GCNT3;SKP1
																																					ZNF45 human tf ARCHS4 coexpression	3/299	0.999312	0.999989	0.252246	0.000173579	JMJD4;ZFAND2B;TMEM70
																																					ZNF436 human tf ARCHS4 coexpression	3/299	0.999312	0.999989	0.252246	0.000173579	MLLT11;DBI;FAM213A
																																					FOXJ1 human tf ARCHS4 coexpression	3/299	0.999312	0.999989	0.252246	0.000173579	CETN2;FAM174A;IFT27
																																					MLLT1 human tf ARCHS4 coexpression	3/299	0.999312	0.999989	0.252246	0.000173579	NPDC1;RING1;PTMS
																																					ZNF331 human tf ARCHS4 coexpression	3/299	0.999312	0.999989	0.252246	0.000173579	CHGA;SELK;C12ORF65
																																					ZNF227 human tf ARCHS4 coexpression	3/299	0.999312	0.999989	0.252246	0.000173579	CBY1;SRSF7;SKP1
																																					FOXP4 human tf ARCHS4 coexpression	3/299	0.999312	0.999989	0.252246	0.000173579	SLC9A3R2;LSR;PTMS
																																					PRDM15 human tf ARCHS4 coexpression	3/299	0.999312	0.999989	0.252246	0.000173579	C12ORF45;ORC6;C12ORF65
																																					ZNF697 human tf ARCHS4 coexpression	3/299	0.999312	0.999989	0.252246	0.000173579	KIAA0930;SPHK1;MSANTD3
																																					ZNF385D human tf ARCHS4 coexpression	3/299	0.999312	0.999989	0.252246	0.000173579	RNFT2;C12ORF45;CAMTA1
																																					ZKSCAN2 human tf ARCHS4 coexpression	3/299	0.999312	0.999989	0.252246	0.000173579	MLLT11;UCHL1;ATPAF1
																																					ZNF618 human tf ARCHS4 coexpression	3/299	0.999312	0.999989	0.252246	0.000173579	UCHL1;BOD1;RPL13
																																					ZNF333 human tf ARCHS4 coexpression	3/299	0.999312	0.999989	0.252246	0.000173579	C12ORF45;ALG14;C12ORF65
																																					ZNF382 human tf ARCHS4 coexpression	3/299	0.999312	0.999989	0.252246	0.000173579	RNFT2;GEMIN6;C12ORF65
																																					ZNF653 human tf ARCHS4 coexpression	3/299	0.999312	0.999989	0.252246	0.000173579	RING1;BAX;MRPL23
																																					GFI1 human tf ARCHS4 coexpression	3/299	0.999312	0.999989	0.252246	0.000173579	SRGN;CYBA;TPT1
																																					ZNF474 human tf ARCHS4 coexpression	3/299	0.999312	0.999989	0.252246	0.000173579	CETN2;FAM174A;FAAP20
																																					PKNOX2 human tf ARCHS4 coexpression	3/299	0.999312	0.999989	0.252246	0.000173579	RNFT2;C15ORF40;NDUFV3
																																					DRGX human tf ARCHS4 coexpression	3/299	0.999312	0.999989	0.252246	0.000173579	BTF3;C9ORF16;GDPD3
																																					ZNF701 human tf ARCHS4 coexpression	3/299	0.999312	0.999989	0.252246	0.000173579	SP110;C1ORF56;SETMAR
																																					ZNF83 human tf ARCHS4 coexpression	3/299	0.999312	0.999989	0.252246	0.000173579	RNFT2;C12ORF45;C12ORF65
																																					ZNF597 human tf ARCHS4 coexpression	3/299	0.999312	0.999989	0.252246	0.000173579	PDCL3;C16ORF91;CWC25
																																					ZNF415 human tf ARCHS4 coexpression	3/299	0.999312	0.999989	0.252246	0.000173579	MLLT11;COX16;GTF2H5
																																					ZBTB26 human tf ARCHS4 coexpression	3/299	0.999312	0.999989	0.252246	0.000173579	MLLT11;C19ORF43;HMGN1
																																					ZNF570 human tf ARCHS4 coexpression	3/299	0.999312	0.999989	0.252246	0.000173579	RNFT2;ALG14;GEMIN6
																																					ZNF266 human tf ARCHS4 coexpression	3/299	0.999312	0.999989	0.252246	0.000173579	SAFB2;SRSF7;RPP38
																																					ZNF519 human tf ARCHS4 coexpression	3/299	0.999312	0.999989	0.252246	0.000173579	RNFT2;C12ORF45;C12ORF65
[truncated: 474 more rows]

## Sheet: CORUM
764 up DEGs	Term	Overlap	P-value	Adjusted P-value	Odds Ratio	Combined Score	Genes	CORUM
[truncated: 246 more rows]
