# Supplementary material for: Discovery of novel thyrointegrin αvβ3 antagonist fb-PMT (NP751) in the management of human glioblastoma multiforme
Source: Neurooncol Adv. 2022 Dec 8;5(1):vdac180. doi: 10.1093/noajnl/vdac180 (PMC9985163; doi:10.1093/noajnl/vdac180)
Supplement: vdac180_suppl_Supplementary_Materials [file vdac180_suppl_supplementary_materials.zip › GSEA Tables S2 633 DEGs.xlsx]

## Sheet: 633genes
633 genes	baseMean	log2FoldChange	lfcSE	stat	pvalue	padj
MIR3654	42.2035	-3.78734	1.17361	-3.22707	0.00125065	0.0256621
EDARADD	96.8454	-3.26879	0.516873	-6.32417	2.54594e-10	1.6238e-06
PABPC3	49.6955	-3.1212	0.845545	-3.69134	0.000223076	0.0143715
AMOT	252.618	-2.99667	1.07132	-2.79718	0.00515503	0.0486732
HSP90B2P	40.7257	-2.50481	0.786365	-3.1853	0.00144603	0.0270497
MIR4426	65.1673	-2.34019	0.761529	-3.07302	0.00211906	0.0321362
ANXA2P2	289.708	-2.29478	0.534099	-4.29655	1.73478e-05	0.00754024
RPSAP58	66.8239	-2.23488	0.559792	-3.99234	6.54253e-05	0.0099353
GPX3	184.019	-2.11299	0.721397	-2.92902	0.00340032	0.0390058
ANKRD36BP1	152.218	-1.9586	0.598957	-3.27002	0.00107539	0.0241509
ZBED6	313.329	-1.76584	0.568081	-3.10843	0.00188085	0.0302865
GLUD2	105.446	-1.61206	0.349388	-4.61396	3.9507e-06	0.00279973
CDKL5	75.622	-1.58589	0.562913	-2.81729	0.00484307	0.0474851
KIAA0754	1274.21	-1.56979	0.385513	-4.07195	4.66207e-05	0.00943324
NBPF15	257.671	-1.54653	0.448216	-3.45042	0.000559717	0.0195075
POMK	61.954	-1.46516	0.453167	-3.23315	0.00122434	0.0256621
ACTG1P20	39.2006	-1.41878	0.371712	-3.81689	0.000135146	0.0119415
CYP27B1	36.5398	-1.33395	0.467134	-2.85561	0.00429545	0.0441521
FAT1	2522.93	-1.32198	0.323887	-4.0816	4.47267e-05	0.00943324
ZNRF2P1	46.5339	-1.3126	0.373984	-3.50976	0.000448505	0.0181236
EGFR	2089.34	-1.28312	0.313199	-4.09682	4.18859e-05	0.00943324
HAS3	121.866	-1.25334	0.417879	-2.99928	0.00270616	0.0354065
ZKSCAN8	881.999	-1.22624	0.403626	-3.03806	0.00238109	0.0336245
FBN2	1286.27	-1.20293	0.245588	-4.89818	9.67293e-07	0.00102823
TMED8	156.111	-1.20109	0.32366	-3.71096	0.000206474	0.0137894
HMCN1	352.446	-1.17745	0.356074	-3.30675	0.000943834	0.0226899
FAT4	828.862	-1.1539	0.411618	-2.80332	0.00505787	0.048326
ERN1	204.451	-1.14289	0.320625	-3.56456	0.000364461	0.0165848
HSPG2	2089.3	-1.13956	0.335475	-3.39686	0.000681638	0.0209709
TET3	644.682	-1.13607	0.244003	-4.65596	3.22479e-06	0.00241973
LNPEP	608.989	-1.12658	0.3888	-2.89759	0.00376046	0.0410891
KLLN	38.2458	-1.12352	0.387108	-2.90236	0.00370367	0.0406575
PDIA3P1	147.111	-1.11261	0.333579	-3.33539	0.000851804	0.0221231
WDFY3	1608.14	-1.09916	0.355685	-3.09025	0.00199989	0.0313924
TRMT10B	149.028	-1.09496	0.334119	-3.27716	0.00104855	0.0240997
SYDE2	73.3948	-1.09394	0.373181	-2.93141	0.0033743	0.0388927
SOGA1	1468.01	-1.07504	0.263825	-4.07481	4.60523e-05	0.00943324
HECTD4	1369.33	-1.06729	0.258769	-4.1245	3.71545e-05	0.00943324
VPS13D	1460.32	-1.06008	0.27141	-3.90584	9.38984e-05	0.0104407
FAT2	88.8263	-1.0526	0.270656	-3.88909	0.00010062	0.0105559
GLI3	594.348	-1.03678	0.19415	-5.3401	9.28957e-08	0.000296244
NCR3LG1	550.214	-1.03355	0.262073	-3.94374	8.02206e-05	0.0104407
NRXN3	69.5454	-1.033	0.371673	-2.77933	0.00544717	0.0498094
DDR2	1480.8	-1.0326	0.314734	-3.28087	0.00103486	0.023957
UTRN	2152.91	-1.03097	0.299867	-3.43811	0.000585799	0.0196704
BCL2L11	252.868	-1.02969	0.242263	-4.25029	2.13491e-05	0.00757216
LOC100506258	47.9248	-1.02931	0.366525	-2.80829	0.00498046	0.0480565
NOTCH2	7037.98	-1.02512	0.254299	-4.03117	5.54994e-05	0.0099353
STARD9	258.422	-1.02473	0.274671	-3.73076	0.000190902	0.0133068
PRKDC	13486.4	-1.01467	0.304146	-3.33613	0.000849531	0.0221231
COL12A1	2630.88	-1.0133	0.24897	-4.06998	4.70167e-05	0.00943324
NSD1	2078.8	-1.00825	0.249482	-4.04137	5.31392e-05	0.00982382
NR2C2	1398.87	-1.0054	0.286562	-3.5085	0.000450646	0.0181236
CNOT1	7123.94	-1.00497	0.273239	-3.67797	0.000235096	0.0146287
SCN8A	377.57	-1.00104	0.320423	-3.12412	0.00178335	0.0298928
ASXL2	1233.34	-0.997513	0.341089	-2.92449	0.00345018	0.0393302
LAMA3	289.664	-0.995412	0.270395	-3.68133	0.000232019	0.0146287
CBL	1608.19	-0.991713	0.252542	-3.92692	8.60417e-05	0.0104407
ZNF462	937.937	-0.9832	0.27406	-3.58754	0.000333816	0.0162599
FIGN	226.172	-0.979219	0.274166	-3.57162	0.000354776	0.0165848
AHNAK	34286.6	-0.972416	0.269576	-3.60721	0.000309508	0.0156996
PTPRG	1024.87	-0.969084	0.328862	-2.94678	0.003211	0.0378204
KMT2A	1930.98	-0.965852	0.295036	-3.27367	0.00106159	0.0241509
APAF1	489.809	-0.965466	0.325925	-2.96224	0.00305411	0.0369686
DOCK5	1738.48	-0.963762	0.285121	-3.38018	0.000724378	0.0210963
TANC2	1408.96	-0.963686	0.264752	-3.63996	0.000272678	0.0150905
FBN1	8867.43	-0.963524	0.255133	-3.77656	0.00015901	0.0124069
TRRAP	3119.36	-0.961529	0.240542	-3.99734	6.40571e-05	0.0099353
TM6SF1	168.845	-0.960264	0.294812	-3.25721	0.00112514	0.0250041
TMPPE	63.4364	-0.958806	0.306784	-3.12535	0.00177594	0.0298928
KIF5A	190.951	-0.95771	0.342212	-2.79859	0.00513269	0.0486493
PCDHGB7	244.069	-0.956781	0.330774	-2.89255	0.00382126	0.0413942
HUWE1	10529.4	-0.956562	0.267544	-3.57534	0.000349767	0.0165246
ZC3HAV1L	149.999	-0.947908	0.307938	-3.07824	0.00208227	0.0318866
KAT6A	1497.53	-0.946099	0.26564	-3.56158	0.000368625	0.0165848
ATP11A	313.599	-0.942301	0.320975	-2.93575	0.00332745	0.0385379
UBR4	8115.48	-0.941379	0.269545	-3.49248	0.000478555	0.018168
MED13L	2258.29	-0.940835	0.264195	-3.56114	0.000369246	0.0165848
MKL2	817.908	-0.939876	0.320168	-2.93557	0.00332932	0.0385379
RNF213	5289.49	-0.939241	0.255328	-3.67856	0.000234554	0.0146287
EXOC6B	471.066	-0.932516	0.254916	-3.65813	0.000254061	0.0148191
MDN1	2305.81	-0.93218	0.234337	-3.97795	6.95121e-05	0.0100761
SPEN	2347.25	-0.927483	0.246692	-3.75968	0.000170134	0.0127048
HEATR5B	786.633	-0.927352	0.320851	-2.89028	0.00384893	0.0415373
HERC1	2264.27	-0.925556	0.26258	-3.52485	0.000423727	0.0177798
PCDHGC3	1408.09	-0.91945	0.299595	-3.06898	0.00214791	0.032348
KMT2D	2646.07	-0.917319	0.253316	-3.62125	0.000293181	0.0155743
LRIG2	237.663	-0.914615	0.231907	-3.94389	8.01719e-05	0.0104407
MACF1	7954.89	-0.913635	0.281527	-3.24528	0.00117333	0.0252395
CERS6	1209.94	-0.908188	0.305337	-2.97438	0.00293583	0.0365047
TENM3	1627.11	-0.906101	0.226813	-3.99493	6.47139e-05	0.0099353
WNK1	6817.6	-0.90552	0.253673	-3.56964	0.000357472	0.0165848
KCNQ3	85.0635	-0.898051	0.25868	-3.47167	0.000517236	0.018851
PER2	137.687	-0.896113	0.219148	-4.08908	4.33081e-05	0.00943324
LOC729218	102.276	-0.894744	0.277354	-3.226	0.00125534	0.0256621
FAM160A1	134.34	-0.892347	0.261922	-3.40691	0.000657017	0.0205414
DDI2	163.613	-0.891347	0.31793	-2.80359	0.00505364	0.048326
PDPR	1397.69	-0.88706	0.238796	-3.71472	0.000203426	0.0137894
ENTPD5	194.555	-0.883054	0.217296	-4.06383	4.82735e-05	0.00943324
PEAK1	1674.97	-0.87986	0.310578	-2.83298	0.00461165	0.046066
MAGI1	450.661	-0.873124	0.225946	-3.86431	0.000111404	0.0107657
RAD54L2	445.214	-0.872547	0.243657	-3.58105	0.000342215	0.0163618
LRBA	1840.89	-0.871174	0.288379	-3.02093	0.00251998	0.0344163
MSMP	183.903	-0.869882	0.285951	-3.04206	0.00234962	0.0334798
EPG5	3102.85	-0.867642	0.252256	-3.43953	0.00058273	0.0196648
MICAL2	8234.53	-0.867565	0.21362	-4.06126	4.88079e-05	0.00943324
ATP2B4	5871.47	-0.867061	0.229128	-3.78418	0.000154214	0.0123875
PRKAR2A	1153.56	-0.863046	0.245137	-3.52068	0.00043045	0.0179438
PAPPA	751.642	-0.860614	0.244818	-3.51533	0.000439209	0.0181236
EP400	2998.08	-0.859868	0.218359	-3.93787	8.22096e-05	0.0104407
TRIO	6218.14	-0.85876	0.220974	-3.88625	0.000101806	0.010558
PPTC7	843.994	-0.856112	0.287832	-2.97434	0.00293617	0.0365047
SZT2	1005.89	-0.855666	0.288068	-2.97037	0.00297445	0.0366711
ATP9A	1389.24	-0.853823	0.199709	-4.27534	1.90848e-05	0.00754024
LMTK2	998.885	-0.853533	0.202839	-4.20792	2.57728e-05	0.00801849
TSTD2	496.513	-0.84769	0.22406	-3.78331	0.000154756	0.0123875
TRIM66	194.155	-0.845139	0.271053	-3.11798	0.00182094	0.0301479
NEU3	159.092	-0.845053	0.269458	-3.13612	0.00171198	0.0297017
MED12	1111.04	-0.844894	0.304113	-2.77822	0.00546573	0.0499076
SHANK1	97.678	-0.843327	0.265333	-3.17837	0.00148107	0.0274215
HIC2	207.589	-0.840182	0.216685	-3.87743	0.000105568	0.0106875
NFATC2	80.7026	-0.840165	0.253756	-3.31092	0.000929908	0.0226899
EP300	1789.59	-0.837897	0.207753	-4.03315	5.50349e-05	0.0099353
KIAA1671	1203.75	-0.83607	0.221245	-3.77893	0.000157505	0.0124069
NCOA3	1002.35	-0.834164	0.298617	-2.79343	0.00521524	0.0490602
PHLPP2	949.805	-0.831464	0.267421	-3.1092	0.00187596	0.0302865
NEO1	1318.23	-0.830069	0.212666	-3.90316	9.49449e-05	0.0104407
RUNX2	438.481	-0.8284	0.278006	-2.9798	0.00288438	0.0364058
ZNF532	1145.16	-0.827443	0.257502	-3.21334	0.00131199	0.0261051
HIPK2	6795.81	-0.826476	0.265681	-3.11078	0.00186592	0.0302865
DYNC1H1	27645.5	-0.824234	0.238673	-3.4534	0.00055357	0.0195064
ENTPD7	872.766	-0.823721	0.212567	-3.87511	0.000106578	0.0107048
PCNX	1836	-0.823627	0.293134	-2.80973	0.00495835	0.047952
CMTM4	1165.48	-0.823064	0.213532	-3.85452	0.000115958	0.0111215
GLTSCR1L	451.236	-0.823063	0.266925	-3.0835	0.00204579	0.0316534
THBS1	7155.82	-0.821201	0.200221	-4.10147	4.10531e-05	0.00943324
PHC1	160.836	-0.818992	0.261272	-3.13464	0.00172066	0.0297017
KIAA1549L	1093.94	-0.815591	0.225821	-3.61167	0.000304229	0.0156996
IRS1	1269.02	-0.814352	0.173189	-4.7021	2.57504e-06	0.00205295
COL6A3	12248.5	-0.811987	0.20601	-3.9415	8.09747e-05	0.0104407
SIK2	753.526	-0.811778	0.205776	-3.94496	7.98137e-05	0.0104407
SCML2	272.952	-0.809605	0.260014	-3.1137	0.00184756	0.0302865
ANAPC1	1622.92	-0.8091	0.217961	-3.71213	0.00020552	0.0137894
PPP1R12B	373.45	-0.806701	0.286626	-2.81447	0.00488581	0.0476843
FN1	51223.8	-0.806088	0.210611	-3.82738	0.000129516	0.0117171
SEMA5A	513.568	-0.806011	0.288052	-2.79815	0.00513968	0.0486493
PTPRF	2745.93	-0.804456	0.276445	-2.91001	0.00361422	0.0400443
ABHD2	5455.71	-0.8036	0.194233	-4.13729	3.51437e-05	0.00943324
RAPH1	1519.98	-0.803564	0.235202	-3.41648	0.000634365	0.0202629
AGO1	1391.24	-0.799656	0.228569	-3.49854	0.000467822	0.0181236
CIT	2191.59	-0.799158	0.208128	-3.83974	0.000123165	0.0113848
CDYL2	129.995	-0.795827	0.259832	-3.06285	0.00219237	0.0326378
AHNAK2	8619	-0.795449	0.234982	-3.38515	0.000711399	0.0210963
KIAA1549	957.194	-0.79449	0.191572	-4.14721	3.36549e-05	0.00933265
OSMR	2082.99	-0.794186	0.235405	-3.37371	0.000741635	0.0212648
CDON	505.196	-0.793628	0.266686	-2.97589	0.00292143	0.0364872
PLEC	17432	-0.792955	0.243699	-3.25382	0.00113862	0.0250532
PTPN14	3804.36	-0.792851	0.202358	-3.91806	8.92642e-05	0.0104407
KIAA0922	358.409	-0.791466	0.204101	-3.87781	0.000105401	0.0106875
THRIL	252.796	-0.79124	0.271572	-2.91355	0.00357341	0.0397752
ZNF275	501.259	-0.789958	0.203972	-3.87287	0.000107559	0.0107055
TMEM131	2016.15	-0.789497	0.264194	-2.98832	0.00280517	0.0359987
PLEKHM3	456.83	-0.789224	0.257821	-3.06113	0.00220504	0.0327444
LRCH3	549.807	-0.787156	0.228616	-3.44314	0.000575003	0.0196474
NAV2	2014.52	-0.785973	0.23057	-3.40882	0.000652437	0.0205414
ATRN	2031.74	-0.784953	0.161911	-4.84806	1.24673e-06	0.00111272
TENM4	300.422	-0.78362	0.266752	-2.93764	0.00330724	0.0384218
UHRF1BP1	996.061	-0.782551	0.219707	-3.56179	0.000368332	0.0165848
XYLT1	2312.28	-0.780136	0.206753	-3.77327	0.000161121	0.0124069
VPRBP	1170.89	-0.779162	0.230346	-3.38258	0.000718096	0.0210963
TNC	15360	-0.774639	0.229616	-3.37363	0.000741833	0.0212648
LRRC16A	514.747	-0.772156	0.180476	-4.27843	1.88212e-05	0.00754024
RREB1	676.284	-0.771209	0.216375	-3.56422	0.000364942	0.0165848
MYOF	12052.8	-0.768315	0.230899	-3.32749	0.000876314	0.022233
SGMS2	806.523	-0.765356	0.243137	-3.14784	0.00164482	0.0289705
AIM1	2096.29	-0.764146	0.270167	-2.82842	0.0046778	0.0464413
PPARA	652.06	-0.762045	0.181457	-4.1996	2.67383e-05	0.00803171
SLC8A1	288.949	-0.759356	0.268869	-2.82425	0.00473909	0.0467531
CSMD2	590.238	-0.759271	0.262692	-2.89035	0.00384815	0.0415373
RALGAPB	2273.33	-0.758538	0.217913	-3.48092	0.000499692	0.0184632
FYCO1	1236.22	-0.755778	0.21724	-3.47899	0.000503302	0.0184632
CLASP1	1806.9	-0.753965	0.249875	-3.01737	0.00254982	0.0346385
ACACA	1932.75	-0.753645	0.223485	-3.37224	0.000745607	0.0212773
POLR1A	2017.45	-0.749039	0.247228	-3.02975	0.00244759	0.0338995
IGF2R	9747.33	-0.745159	0.213813	-3.48509	0.000491968	0.0184575
SRCAP	3615.2	-0.744196	0.251318	-2.96117	0.0030647	0.0369686
HELZ2	922.974	-0.743309	0.248673	-2.9891	0.002798	0.0359791
TRPS1	362.342	-0.742748	0.231174	-3.21294	0.00131385	0.0261051
INPP4A	759.962	-0.742466	0.164946	-4.50126	6.75517e-06	0.0045066
PRPF8	10783.1	-0.742317	0.250704	-2.96093	0.00306708	0.0369686
PTPRS	1164.46	-0.741846	0.207744	-3.57096	0.000355671	0.0165848
FOSL2	3431.35	-0.741147	0.195869	-3.78389	0.000154394	0.0123875
LAMC1	10652.8	-0.740772	0.199375	-3.71547	0.000202827	0.0137894
TBC1D5	1844.75	-0.740509	0.229592	-3.22533	0.00125829	0.0256621
SIN3A	2074.4	-0.740499	0.16486	-4.4917	7.06585e-06	0.0045066
CREBBP	1640.56	-0.739777	0.199856	-3.70155	0.000214289	0.014089
NUP155	1838.97	-0.737984	0.225183	-3.27726	0.00104818	0.0240997
LINC01000	423.555	-0.737678	0.264708	-2.78676	0.00532381	0.0495543
FMNL3	1455.79	-0.737412	0.232041	-3.17793	0.00148329	0.0274215
ZNF445	685.091	-0.736562	0.219245	-3.35954	0.000780735	0.0214218
SETBP1	231.238	-0.736458	0.222233	-3.31391	0.000920024	0.0226899
SLC35D1	1187.25	-0.736296	0.210041	-3.50549	0.000455775	0.0181236
TIAM1	323.701	-0.735642	0.241063	-3.05166	0.00227582	0.0332156
PPARGC1B	255.659	-0.734909	0.186743	-3.9354	8.30593e-05	0.0104407
ZNF623	801.913	-0.733458	0.213168	-3.44076	0.000580092	0.0196474
SORT1	1112.52	-0.72916	0.192781	-3.78231	0.000155378	0.0123875
SP1	2368.59	-0.729148	0.228957	-3.18465	0.00144929	0.0270676
IGF1R	1326.15	-0.728776	0.211782	-3.44116	0.000579217	0.0196474
ZMIZ1	5356.09	-0.726287	0.195427	-3.71642	0.000202069	0.0137894
PRKCA	5069	-0.726005	0.170822	-4.25007	2.13702e-05	0.00757216
MGAT5	1950.81	-0.724777	0.1837	-3.94544	7.96519e-05	0.0104407
ARFGEF3	230.02	-0.724386	0.237945	-3.04433	0.00233196	0.0334798
RNF111	1404.5	-0.72391	0.195042	-3.71157	0.000205981	0.0137894
EPB41	771.118	-0.722233	0.227072	-3.18064	0.0014695	0.0273251
ETV3	258.529	-0.721111	0.198719	-3.62879	0.000284756	0.0152834
GLIS3	577.516	-0.720382	0.171652	-4.19677	2.70746e-05	0.00803171
CPS1	752.155	-0.719362	0.212485	-3.38547	0.000710554	0.0210963
DIP2B	1641.93	-0.719311	0.179723	-4.00232	6.27233e-05	0.0099353
HTR7P1	127.232	-0.718577	0.219639	-3.27162	0.00106932	0.0241509
NAV1	3044.04	-0.718562	0.228276	-3.14777	0.00164522	0.0289705
AMOTL1	1994.33	-0.718351	0.193356	-3.71517	0.000203063	0.0137894
ITPR3	4313.01	-0.716702	0.224309	-3.19516	0.00139753	0.0267736
HTT	2804.48	-0.716548	0.204257	-3.50807	0.00045137	0.0181236
KIAA0430	1492.76	-0.715339	0.216682	-3.30133	0.000962278	0.0229008
ZBED4	848.649	-0.714842	0.135698	-5.26791	1.37986e-07	0.000350938
PROSER1	1305.69	-0.714838	0.183053	-3.90508	9.41927e-05	0.0104407
OPHN1	422.18	-0.714792	0.16941	-4.21932	2.45046e-05	0.0078145
ELMSAN1	1028.56	-0.713627	0.201355	-3.54412	0.000393921	0.0171497
AGO2	593.894	-0.711928	0.136683	-5.20859	1.90277e-07	0.000350938
SPTBN1	13838.6	-0.71024	0.214189	-3.31596	0.000913302	0.0226655
PCNXL2	630.094	-0.708261	0.194995	-3.63219	0.000281022	0.0152679
ZZEF1	1502.95	-0.708236	0.227414	-3.1143	0.00184384	0.0302865
SMCR8	1430.45	-0.706608	0.222496	-3.17583	0.00149409	0.0275016
NUAK1	328.563	-0.70617	0.191658	-3.68452	0.00022913	0.0145412
PTPRB	177.801	-0.703993	0.238997	-2.94562	0.00322313	0.0378236
ADAM12	3698.21	-0.703578	0.186561	-3.77129	0.000162403	0.0124069
COLGALT2	152.633	-0.703204	0.22744	-3.09183	0.00198929	0.0313924
DGKI	365.291	-0.700391	0.213798	-3.27594	0.00105311	0.0241509
HEG1	4602.21	-0.698909	0.191597	-3.6478	0.000264495	0.0150621
BTBD9	385.298	-0.697077	0.177641	-3.92408	8.70624e-05	0.0104407
LRP1	12562.3	-0.696081	0.236775	-2.93984	0.00328377	0.0382537
SLC9A6	786.526	-0.694608	0.177542	-3.91235	9.14032e-05	0.0104407
SNX30	1030.84	-0.693313	0.173984	-3.98492	6.75031e-05	0.0100124
WDR7	627.154	-0.690439	0.237497	-2.90715	0.00364742	0.0402409
KIRREL	4314.01	-0.688323	0.202872	-3.39289	0.000691597	0.0210048
ABL2	4017.48	-0.687447	0.237358	-2.89624	0.0037766	0.0412098
VCL	13017.5	-0.684664	0.170921	-4.00573	6.18268e-05	0.0099353
LOC100129034	909.791	-0.684636	0.231268	-2.96035	0.00307289	0.036979
ATXN1L	1603.71	-0.684346	0.174613	-3.91922	8.8836e-05	0.0104407
IQGAP3	1735.57	-0.682315	0.24263	-2.81216	0.00492098	0.0478678
ZFYVE26	1263.21	-0.681843	0.185345	-3.67877	0.00023436	0.0146287
SPRED2	1386.79	-0.681694	0.174012	-3.9175	8.94714e-05	0.0104407
GON4L	866.751	-0.681592	0.157786	-4.31974	1.56216e-05	0.00754024
DISP1	166.991	-0.680871	0.226279	-3.00899	0.00262116	0.0352323
AGO4	408.948	-0.680628	0.22948	-2.96595	0.0030175	0.0367743
ANKRD52	4976.96	-0.68021	0.224575	-3.02888	0.00245466	0.0339001
SLC35E2	204.538	-0.679665	0.220086	-3.08817	0.0020139	0.0314051
MICAL3	2622.42	-0.678024	0.223747	-3.03032	0.00244294	0.0338995
MAMLD1	357.984	-0.677883	0.233936	-2.89773	0.00375871	0.0410891
KANSL1	1052.33	-0.676458	0.165871	-4.07823	4.53805e-05	0.00943324
HERC2	2752.01	-0.676371	0.20229	-3.34357	0.000827077	0.0219796
IQSEC1	545.497	-0.674711	0.211508	-3.19	0.00142271	0.0269192
ZBTB39	420.278	-0.67285	0.174973	-3.84544	0.000120336	0.0112902
SIPA1L1	1202.13	-0.671161	0.198058	-3.38871	0.00070223	0.0210963
RNF169	447.276	-0.670573	0.238529	-2.81129	0.00493438	0.0478678
MFHAS1	870.83	-0.669306	0.17055	-3.92439	8.69511e-05	0.0104407
ILDR2	188.058	-0.669042	0.228815	-2.92394	0.00345632	0.039365
TMEM140	366.401	-0.668324	0.211086	-3.16611	0.0015449	0.0279956
PEG10	5844.49	-0.668205	0.226377	-2.95174	0.00315989	0.0374954
FBXW8	814.005	-0.667579	0.160161	-4.16817	3.07052e-05	0.00870391
SERTAD2	1993.11	-0.667204	0.200353	-3.33014	0.000868029	0.0221895
SRRM2	8157.85	-0.665669	0.219687	-3.03008	0.0024449	0.0338995
KIAA1644	1481.92	-0.665295	0.221643	-3.00166	0.00268513	0.0353141
SNRNP200	9165.8	-0.665223	0.228212	-2.91493	0.00355766	0.0397717
KIAA1161	230.286	-0.665036	0.200048	-3.32438	0.000886146	0.022261
PKD1	1781.98	-0.665023	0.197065	-3.37463	0.000739144	0.0212648
NUP214	2551.34	-0.664787	0.23681	-2.80726	0.00499644	0.0481452
SSH1	2025.28	-0.662941	0.206749	-3.20651	0.00134358	0.026246
R3HDM1	1541.28	-0.66273	0.232987	-2.8445	0.00444813	0.0450688
CELSR1	682.515	-0.661232	0.195881	-3.37568	0.000736338	0.0212648
GLI2	489.362	-0.660827	0.203016	-3.25505	0.00113374	0.0250532
URB1	2273.76	-0.660628	0.201717	-3.27503	0.00105651	0.0241509
HGSNAT	1188.72	-0.658519	0.17608	-3.73988	0.000184108	0.01319
ENPP1	582.992	-0.656708	0.193342	-3.39661	0.000682261	0.0209709
CEP250	2395.24	-0.655068	0.184408	-3.55228	0.00038191	0.0168569
MTOR	3030.47	-0.65498	0.220844	-2.96581	0.00301891	0.0367743
AFAP1	2005.17	-0.653676	0.174968	-3.73597	0.000186996	0.0132045
SLC6A6	1309.44	-0.651733	0.22771	-2.86212	0.0042082	0.0438021
MYLK	3704.72	-0.650536	0.192147	-3.38561	0.000710206	0.0210963
SPATA13	297.759	-0.649151	0.232721	-2.7894	0.00528065	0.049348
RNF144A	564.76	-0.64857	0.18167	-3.57005	0.000356918	0.0165848
SLC23A2	929.342	-0.647036	0.200637	-3.22491	0.00126013	0.0256621
PRDM15	317.412	-0.646857	0.208639	-3.10036	0.00193287	0.0307427
PRRC2B	7327.09	-0.646572	0.223518	-2.8927	0.00381942	0.0413942
LAMA1	442.364	-0.644322	0.195573	-3.29454	0.000985839	0.0231371
ARHGEF17	853.317	-0.64399	0.231685	-2.77959	0.00544273	0.0498045
LOC103344931	233.493	-0.643494	0.186923	-3.44257	0.000576216	0.0196474
PTCH1	212.479	-0.643126	0.230767	-2.7869	0.00532144	0.0495543
DOPEY2	763.764	-0.642778	0.206493	-3.11282	0.00185308	0.0302865
PHLPP1	439.053	-0.641486	0.218838	-2.93132	0.00337522	0.0388927
DCBLD1	619.089	-0.64027	0.169137	-3.78551	0.000153396	0.0123875
RALGAPA2	341.173	-0.639995	0.20227	-3.16405	0.00155588	0.0280321
UVSSA	330.166	-0.639451	0.197463	-3.23833	0.00120231	0.0253918
OTUD3	460.204	-0.639443	0.210424	-3.03883	0.00237498	0.0335868
DIDO1	2612.2	-0.637602	0.15913	-4.0068	6.15479e-05	0.0099353
TICRR	588.087	-0.636087	0.175817	-3.6179	0.000297008	0.0156047
ZCCHC14	1219.88	-0.635639	0.189407	-3.35594	0.000790954	0.0215126
CDC42BPB	3775.4	-0.634212	0.195812	-3.23888	0.00120002	0.0253855
ERC1	2563.2	-0.631436	0.168655	-3.74395	0.000181151	0.0131293
TRAM2	5740.77	-0.631185	0.178374	-3.53855	0.000402328	0.0173607
DLG5	2843.27	-0.630693	0.202915	-3.10817	0.00188251	0.0302865
DNMBP	1283.8	-0.630476	0.186782	-3.37547	0.000736908	0.0212648
PCNT	1865.64	-0.629459	0.161811	-3.89008	0.000100213	0.0105559
MTMR4	1649.23	-0.629085	0.190398	-3.30406	0.000952962	0.022764
AFF3	389.39	-0.622832	0.200728	-3.10287	0.00191655	0.0305218
SPOCK1	2544.24	-0.622137	0.209481	-2.9699	0.00297898	0.0366794
ADAMTSL1	1208.45	-0.620156	0.203939	-3.04089	0.00235882	0.0334798
CLCN4	720.927	-0.619988	0.152589	-4.06313	4.84199e-05	0.00943324
KIF24	596.627	-0.619987	0.21649	-2.86382	0.00418571	0.0436573
NUP188	5133.17	-0.619769	0.203645	-3.04338	0.00233938	0.0334798
PTPN21	778.838	-0.615321	0.162409	-3.78871	0.000151431	0.0123875
EPAS1	3969.54	-0.615148	0.166813	-3.68765	0.000226338	0.0144358
AKAP13	1675.38	-0.614951	0.189375	-3.24727	0.00116516	0.025106
MID1	1654.87	-0.61489	0.208112	-2.95461	0.00313067	0.0372874
SLC7A1	6166.85	-0.614755	0.191563	-3.20915	0.00133128	0.0261524
USP54	723.118	-0.613649	0.196115	-3.12903	0.00175386	0.0298474
BRPF3	1053.36	-0.612306	0.180823	-3.38622	0.000708635	0.0210963
TTLL5	1042.84	-0.612024	0.20955	-2.92066	0.00349293	0.03957
TRAPPC10	798.675	-0.611402	0.191108	-3.19924	0.0013779	0.0267119
LATS2	683.622	-0.611086	0.180608	-3.3835	0.000715684	0.0210963
CREB3L2	3942.92	-0.610822	0.206211	-2.96212	0.00305527	0.0369686
GRAMD1B	479.776	-0.610817	0.209764	-2.91192	0.00359211	0.0399207
AREL1	2074.64	-0.610751	0.165427	-3.69197	0.00022252	0.0143715
FARP1	735.944	-0.609456	0.187582	-3.24902	0.00115805	0.0250797
DSG2	2451.34	-0.607708	0.181285	-3.35223	0.000801639	0.0217106
ZBTB40	1155.28	-0.607593	0.182204	-3.33469	0.000853937	0.0221231
KLF13	2261.86	-0.607009	0.176314	-3.44276	0.000575801	0.0196474
DNAJC16	909.918	-0.60669	0.18522	-3.27551	0.0010547	0.0241509
MAPKBP1	554.833	-0.605003	0.214041	-2.82657	0.00470489	0.0466321
SLC1A3	268.797	-0.603945	0.167838	-3.59838	0.000320202	0.0160807
ZNF618	912.332	-0.603438	0.16797	-3.59254	0.000327474	0.0162568
FKBP5	1092.24	-0.601984	0.175659	-3.427	0.000610278	0.0200544
CHD8	2153.82	-0.601052	0.180413	-3.33153	0.000863696	0.0221231
ITPRIPL2	1539.82	-0.600961	0.152695	-3.93571	8.29526e-05	0.0104407
JARID2	941.029	-0.600372	0.155252	-3.86709	0.000110141	0.0107249
CSNK1G1	1197.94	-0.597702	0.199092	-3.00213	0.00268095	0.0353141
CDK13	1293.8	-0.59762	0.195357	-3.05911	0.00221993	0.0328891
RCOR1	1343.93	-0.59734	0.184954	-3.22966	0.00123937	0.0256621
TBC1D14	740.609	-0.596672	0.187806	-3.17707	0.00148773	0.0274638
C2CD2	808.552	-0.596478	0.191637	-3.11255	0.00185481	0.0302865
NPC1	4389.97	-0.595797	0.180543	-3.30003	0.000966737	0.0229381
C2CD3	658.034	-0.595561	0.182106	-3.2704	0.00107394	0.0241509
GTF3C4	1644.73	-0.594153	0.157954	-3.76156	0.000168857	0.0127048
DPP4	341.815	-0.591212	0.199028	-2.97049	0.00297325	0.0366711
PRKCE	467.963	-0.58927	0.169187	-3.48295	0.000495928	0.0184632
EVC	1812.06	-0.586864	0.16632	-3.52852	0.000417884	0.0176508
GDNF	219.667	-0.586705	0.188874	-3.10633	0.00189425	0.0303377
ERAP1	1168.42	-0.586503	0.20897	-2.80664	0.00500604	0.0481577
NUP205	5890.87	-0.58608	0.180303	-3.25053	0.00115188	0.0250741
MET	7846.72	-0.58489	0.188198	-3.10784	0.00188458	0.0302865
KIAA1217	994.377	-0.584262	0.170411	-3.42854	0.000606827	0.0200544
PLEKHG2	657.196	-0.582688	0.197788	-2.94602	0.00321888	0.0378236
GSE1	1256.58	-0.58128	0.159767	-3.63829	0.000274459	0.0150905
SVIL	1630.27	-0.580449	0.188274	-3.08301	0.00204918	0.0316534
TANC1	1470.28	-0.580433	0.204874	-2.83312	0.00460964	0.046066
ZNF609	2028.7	-0.580269	0.193317	-3.00164	0.00268529	0.0353141
SUSD6	536.622	-0.579407	0.199491	-2.90442	0.00367929	0.0404595
ADAR	6594.52	-0.578859	0.177923	-3.25343	0.0011402	0.0250532
ZNF304	490.814	-0.578412	0.159885	-3.61767	0.000297268	0.0156047
ARHGAP35	5668.86	-0.577807	0.155643	-3.71239	0.000205315	0.0137894
VTI1A	820.102	-0.575924	0.134862	-4.27046	1.95067e-05	0.00754024
PTPRJ	1383.3	-0.575717	0.199333	-2.88822	0.00387431	0.04169
WWC3	1039.21	-0.575608	0.183968	-3.12885	0.0017549	0.0298474
BCOR	1474.22	-0.573822	0.157393	-3.6458	0.000266564	0.0150905
PLXNA1	3013.87	-0.573633	0.195307	-2.93709	0.00331309	0.0384324
E2F8	460.889	-0.572111	0.184033	-3.10874	0.00187887	0.0302865
SH3PXD2A	1579.67	-0.571198	0.178919	-3.1925	0.00141046	0.0267736
FUT11	475.501	-0.570078	0.20058	-2.84215	0.00448104	0.0453292
TGFBR2	3000.59	-0.569345	0.14218	-4.0044	6.21746e-05	0.0099353
KDM3B	1840.67	-0.5693	0.177059	-3.21532	0.00130301	0.0260684
TNRC18	2510.72	-0.568611	0.181583	-3.1314	0.00173973	0.0297481
SEC31A	5174.37	-0.568317	0.168029	-3.38225	0.000718941	0.0210963
RAI1	947.413	-0.568283	0.186866	-3.04113	0.00235689	0.0334798
TECPR2	787.145	-0.568142	0.197725	-2.87339	0.00406087	0.0429522
MTCL1	776.109	-0.567356	0.148752	-3.8141	0.000136678	0.0119415
GPATCH8	1688.78	-0.564984	0.195332	-2.89243	0.0038227	0.0413942
MCM3AP	2338.87	-0.564794	0.181086	-3.11892	0.00181512	0.0301479
RBM33	1491.24	-0.564216	0.176677	-3.19349	0.00140563	0.0267736
SERINC3	3493.19	-0.563476	0.148717	-3.78892	0.000151302	0.0123875
ZHX3	1365.6	-0.562668	0.140875	-3.99411	6.49384e-05	0.0099353
ZBTB43	983.886	-0.561912	0.198952	-2.82437	0.00473739	0.0467531
KLHL29	282.042	-0.560861	0.195533	-2.86837	0.00412595	0.0432468
GEMIN5	1300.32	-0.560822	0.147496	-3.80228	0.000143368	0.0122739
RHBDD1	639.528	-0.55978	0.182775	-3.06267	0.00219375	0.0326378
PHF12	689.028	-0.556564	0.196653	-2.83018	0.00465216	0.04631
FTO	1374.29	-0.555969	0.167963	-3.31007	0.000932738	0.0226899
ACVR1B	613.523	-0.555776	0.16336	-3.40215	0.000668572	0.0208516
EIF4EBP2	2502.15	-0.554326	0.137127	-4.04242	5.29033e-05	0.00982382
SETD5	1722.34	-0.55393	0.160475	-3.45181	0.000556844	0.0195071
UBE3C	6176.28	-0.553458	0.140983	-3.92571	8.64743e-05	0.0104407
TGFBRAP1	904.106	-0.552648	0.165491	-3.33945	0.000839456	0.0220679
OCRL	1795.22	-0.551327	0.133772	-4.12139	3.76599e-05	0.00943324
TTC17	1576.21	-0.550816	0.144383	-3.81497	0.000136201	0.0119415
ARID1A	2411.19	-0.550755	0.153806	-3.58085	0.000342475	0.0163618
GFPT2	1087.35	-0.549785	0.190218	-2.89028	0.00384894	0.0415373
SLC16A2	1142.25	-0.548128	0.191916	-2.85609	0.00428897	0.0441521
KDM5B	1679.1	-0.547509	0.151558	-3.61255	0.000303204	0.0156996
PDPK1	1014.16	-0.546019	0.142155	-3.84101	0.000122528	0.0113848
CLCN6	418.955	-0.545912	0.194006	-2.8139	0.00489451	0.0477327
SLC7A6	1554.48	-0.545759	0.152033	-3.58974	0.000331008	0.0162599
SH2B3	5511.46	-0.545244	0.165464	-3.29523	0.000983398	0.0231371
ZNF778	236.452	-0.544221	0.16894	-3.22139	0.0012757	0.0257889
NCAPD3	2165.7	-0.544067	0.132098	-4.11867	3.81069e-05	0.00943324
FOXJ3	2006.29	-0.543809	0.185483	-2.93184	0.00336955	0.0388927
LHFPL2	1952.87	-0.542061	0.162706	-3.33155	0.000863652	0.0221231
NCOA6	1317.75	-0.541776	0.182602	-2.96698	0.00300742	0.0367743
JRK	728.475	-0.540711	0.177819	-3.0408	0.00235954	0.0334798
PMS2	365.277	-0.540672	0.169592	-3.18807	0.00143223	0.027026
SMG7	2567.5	-0.540483	0.174878	-3.09062	0.00199737	0.0313924
COG1	857.418	-0.536684	0.184339	-2.9114	0.00359808	0.0399207
TP53BP2	1500.57	-0.536525	0.164833	-3.25497	0.00113404	0.0250532
ZNRF3	386.858	-0.536275	0.179356	-2.99	0.00278981	0.0359463
XPO7	2985.85	-0.533865	0.171302	-3.11651	0.00183007	0.0302388
ANKFY1	2119.03	-0.533763	0.159871	-3.33872	0.000841647	0.0220679
FAM168A	1367.76	-0.532677	0.178252	-2.98834	0.00280495	0.0359987
SYNJ2	3479.13	-0.532229	0.137481	-3.87129	0.000108263	0.0107055
ADAM17	1314.98	-0.53068	0.176204	-3.01173	0.00259761	0.0349896
ARCN1	5456.43	-0.530475	0.174112	-3.04674	0.00231336	0.0334201
ZNF318	774.676	-0.529286	0.188652	-2.80563	0.0050219	0.0482127
ZNF365	399.921	-0.528163	0.159622	-3.30883	0.000936879	0.0226899
SASH1	1264.43	-0.526787	0.163142	-3.229	0.00124224	0.0256621
SAMD4A	806.712	-0.52626	0.175953	-2.99092	0.00278141	0.0359147
TTPAL	1355.28	-0.526047	0.101039	-5.20636	1.92581e-07	0.000350938
SLC35B4	2285.37	-0.525044	0.175994	-2.9833	0.00285159	0.0363385
KLHDC10	1931.63	-0.523957	0.171568	-3.05393	0.00225866	0.0331385
CRKL	2641.68	-0.52382	0.172967	-3.02843	0.00245826	0.0339001
COL5A2	4638.46	-0.523387	0.130577	-4.00828	6.11626e-05	0.0099353
SKI	1565.27	-0.522879	0.18476	-2.83004	0.00465424	0.04631
FOXJ2	1075.69	-0.522185	0.18753	-2.78454	0.00536039	0.0495543
SH3BP4	4361.75	-0.519296	0.164018	-3.16608	0.00154507	0.0279956
FANCD2	1148.53	-0.519064	0.185098	-2.80427	0.00504303	0.048326
MTMR3	914.175	-0.518216	0.172911	-2.99701	0.00272644	0.0355312
GTF2I	970.243	-0.51778	0.151078	-3.42723	0.000609779	0.0200544
ARID1B	1478.29	-0.516763	0.170362	-3.03332	0.00241878	0.0338071
ARNT	957.585	-0.51616	0.157225	-3.28293	0.00102733	0.0238266
SNX19	1431.65	-0.515883	0.136224	-3.78701	0.000152473	0.0123875
SLC36A1	532.519	-0.513077	0.174009	-2.94857	0.00319252	0.0377297
CCBE1	2141.03	-0.512711	0.102736	-4.99055	6.02073e-07	0.000786435
NBAS	1762	-0.512374	0.16781	-3.05331	0.00226335	0.0331385
ATP6V0A2	931.841	-0.51171	0.159404	-3.21014	0.00132669	0.0261524
KIF13A	2179.61	-0.51143	0.165433	-3.09145	0.00199179	0.0313924
ALDH1A3	2653.01	-0.50924	0.120392	-4.22984	2.33859e-05	0.007649
TLN2	2700.32	-0.508395	0.179208	-2.8369	0.00455538	0.0457907
PATL1	2710.11	-0.507215	0.163334	-3.10538	0.00190035	0.0303771
ZNF592	1151.04	-0.506514	0.172378	-2.9384	0.00329912	0.0383974
PANX1	789.689	-0.506453	0.157589	-3.21376	0.00131011	0.0261051
ETS1	2380.08	-0.504166	0.172384	-2.92467	0.00344827	0.0393302
AHRR	655.459	-0.50405	0.171114	-2.9457	0.00322221	0.0378236
ZNF436	563.658	-0.50326	0.168118	-2.9935	0.00275798	0.0357165
PPRC1	1889.37	-0.501652	0.175043	-2.86588	0.00415855	0.0434451
URB2	998.844	-0.501437	0.156337	-3.20742	0.00133932	0.0262251
ALPK2	638.032	-0.500691	0.161265	-3.10478	0.00190421	0.0304006
ESYT2	3188.35	-0.500161	0.171887	-2.90982	0.00361641	0.0400443
EZH1	426.633	-0.499869	0.170992	-2.92335	0.00346282	0.0394038
YEATS2	2016.68	-0.499832	0.156439	-3.19506	0.00139803	0.0267736
TNPO3	4154.98	-0.499008	0.121353	-4.11202	3.92214e-05	0.00943324
SMAD3	2569.37	-0.498572	0.168996	-2.95019	0.00317576	0.0376137
LOC646762	417.902	-0.498285	0.166153	-2.99896	0.00270906	0.0354065
GALNT5	272.727	-0.498092	0.172043	-2.89516	0.00378962	0.0413166
NNT	2176.51	-0.497909	0.157836	-3.15459	0.00160723	0.0284748
GIT2	1574.31	-0.496972	0.162501	-3.05827	0.00222621	0.0329056
RRP1B	1795.26	-0.493598	0.140823	-3.50509	0.000456453	0.0181236
ARHGEF10	1471.61	-0.491494	0.15406	-3.19027	0.00142139	0.0269192
ADNP2	1070.51	-0.490149	0.130739	-3.74907	0.000177491	0.0130517
GNS	8927.22	-0.48912	0.158705	-3.08195	0.00205652	0.0316823
BACE1	2093.33	-0.488694	0.134618	-3.63022	0.00028318	0.0152834
FAM120B	886.491	-0.488577	0.168499	-2.89958	0.00373657	0.040913
CAMSAP1	2101.51	-0.488285	0.151521	-3.22255	0.00127054	0.0257844
HIP1	2324.3	-0.488119	0.172013	-2.83769	0.00454407	0.0457131
C20orf194	414.606	-0.487937	0.174859	-2.79046	0.00526339	0.0492588
FCHSD2	517.653	-0.486604	0.165681	-2.93699	0.00331418	0.0384324
OXSR1	2289.99	-0.48507	0.161655	-3.00064	0.00269409	0.0353557
BCL6	422.323	-0.484637	0.17067	-2.83961	0.00451686	0.0455831
ERMP1	567.596	-0.484613	0.156889	-3.08889	0.00200904	0.0314051
ARHGAP19	474.744	-0.484129	0.166084	-2.91496	0.00355737	0.0397717
FAM193A	704.122	-0.483918	0.169084	-2.86199	0.00420989	0.0438021
TGOLN2	7597.69	-0.483581	0.140556	-3.44048	0.000580675	0.0196474
MAP3K4	966.921	-0.483458	0.172288	-2.80611	0.00501436	0.0482014
MAPK1	4613.91	-0.482536	0.152552	-3.16309	0.00156107	0.028086
KIAA0355	686.315	-0.481429	0.152537	-3.15615	0.00159866	0.0283657
SCRN1	7463.9	-0.481394	0.126166	-3.81556	0.000135873	0.0119415
AHCYL2	641.102	-0.479848	0.168001	-2.85622	0.00428713	0.0441521
HLCS	768.868	-0.479371	0.157342	-3.04668	0.00231381	0.0334201
GPR107	4441.97	-0.477045	0.153582	-3.10613	0.00189551	0.0303377
ADAT1	851.293	-0.476792	0.125816	-3.78961	0.000150886	0.0123875
TBL1X	1106.4	-0.476048	0.128359	-3.70872	0.000208313	0.0138398
SCAF4	980.308	-0.474385	0.165283	-2.87014	0.0041029	0.0431464
EFNB2	789.341	-0.473174	0.149254	-3.17027	0.00152297	0.0278151
FAM168B	4969.14	-0.473155	0.122321	-3.86814	0.000109669	0.0107249
SLC39A9	2533.45	-0.471986	0.146548	-3.22069	0.00127881	0.0258109
BTRC	751.281	-0.471703	0.166327	-2.836	0.00456819	0.0458472
POLR1B	1589.99	-0.471474	0.108033	-4.36417	1.27607e-05	0.0067823
EPB41L2	2654.8	-0.470662	0.16148	-2.91467	0.00356062	0.0397717
JAK1	6237.86	-0.470516	0.163567	-2.87659	0.00402	0.042626
ANTXR1	3879.93	-0.468807	0.168413	-2.78368	0.00537467	0.049635
NEK9	2629.17	-0.467988	0.157205	-2.97693	0.00291151	0.0364872
LPIN2	1129.56	-0.467378	0.147397	-3.17087	0.00151983	0.0278148
ANKRD27	1266.96	-0.466992	0.127316	-3.66797	0.000244485	0.014733
KCTD20	2546.66	-0.466951	0.134878	-3.46202	0.000536128	0.0192644
NUP98	4101.61	-0.464721	0.140891	-3.29844	0.000972241	0.0229999
WHSC1	6955.25	-0.461022	0.148399	-3.10664	0.00189225	0.0303377
SFMBT1	475.627	-0.460549	0.138237	-3.33158	0.00086356	0.0221231
ADIPOR2	2860.23	-0.459916	0.126292	-3.64168	0.00027086	0.0150905
ANKRD13A	3187.37	-0.458854	0.138781	-3.30632	0.000945316	0.0226899
SLC39A14	5925.51	-0.458151	0.137143	-3.34069	0.000835715	0.0220679
PSEN1	1791.47	-0.4577	0.107972	-4.23907	2.24446e-05	0.007649
TCP11L1	649.447	-0.457178	0.135747	-3.36786	0.00075754	0.0214128
LTBP1	1637.02	-0.456245	0.154064	-2.96141	0.00306237	0.0369686
DUSP16	792.407	-0.455964	0.150492	-3.02983	0.00244694	0.0338995
43898	832.03	-0.453765	0.152176	-2.98184	0.00286523	0.0363704
PAXIP1	623.098	-0.45342	0.126213	-3.59249	0.000327533	0.0162568
ATXN7L3B	1752.34	-0.452166	0.103461	-4.3704	1.2402e-05	0.0067823
LDLRAD3	577.582	-0.450514	0.16071	-2.80327	0.00505875	0.048326
DROSHA	1687.26	-0.450017	0.155546	-2.89315	0.00381395	0.0413942
NEURL1B	318.583	-0.448961	0.158285	-2.8364	0.00456251	0.0458263
UBE2H	5922.38	-0.447571	0.107125	-4.17804	2.94034e-05	0.0085243
INO80	1467.58	-0.447325	0.138676	-3.22568	0.00125676	0.0256621
IPO9	3797.76	-0.446585	0.149067	-2.99586	0.00273669	0.0356217
ADCY7	1355.62	-0.446543	0.114393	-3.90358	9.4782e-05	0.0104407
ERRFI1	4622.16	-0.445508	0.125651	-3.5456	0.000391713	0.017112
ATXN2	1413.48	-0.444754	0.146216	-3.04175	0.00235204	0.0334798
MAT2A	4370.64	-0.444152	0.143571	-3.09361	0.00197739	0.031256
AMMECR1L	1157.38	-0.44394	0.152074	-2.91923	0.00350899	0.0395858
RBFOX2	4224.77	-0.443306	0.139857	-3.16971	0.00152593	0.0278151
PUM1	2380.1	-0.440152	0.154046	-2.85727	0.00427303	0.0441521
EXT1	4135.82	-0.436078	0.141134	-3.08981	0.00200287	0.0313924
SMC1A	4767.3	-0.435135	0.13037	-3.33768	0.000844805	0.0220826
VANGL1	1527.79	-0.433117	0.14401	-3.00756	0.00263357	0.0352877
ZDHHC5	3349.26	-0.43151	0.150857	-2.8604	0.00423112	0.0438872
TRIM25	3095.93	-0.429561	0.150427	-2.85561	0.00429545	0.0441521
ARHGEF7	1262.24	-0.429415	0.15094	-2.84494	0.00444197	0.0450688
LUZP1	2816.92	-0.428571	0.117793	-3.63834	0.000274404	0.0150905
UVRAG	519.317	-0.428447	0.153868	-2.7845	0.005361	0.0495543
SLC35F2	1182.2	-0.427738	0.14062	-3.04181	0.0023516	0.0334798
TNFAIP3	473.262	-0.427362	0.120866	-3.53584	0.000406481	0.0173996
CBFA2T2	569.119	-0.426503	0.135118	-3.15653	0.00159657	0.0283657
ZNF134	525.418	-0.42416	0.141161	-3.0048	0.00265753	0.0353141
PSMD5	2225.05	-0.423235	0.140983	-3.00204	0.00268181	0.0353141
TTI1	1201.95	-0.423129	0.145548	-2.90715	0.00364733	0.0402409
HMG20A	1296.88	-0.422946	0.139996	-3.02113	0.00251832	0.0344163
GPHN	429.951	-0.421871	0.141321	-2.9852	0.00283393	0.0362583
YLPM1	2384.63	-0.421522	0.143099	-2.94566	0.00322263	0.0378236
PAM	6485.97	-0.420957	0.124491	-3.38143	0.000721105	0.0210963
FAF2	2286.73	-0.419475	0.11966	-3.50557	0.000455637	0.0181236
DHX33	1203.84	-0.416258	0.106817	-3.89693	9.7421e-05	0.0105314
HK2	2858.19	-0.414875	0.128588	-3.22638	0.00125367	0.0256621
STOM	1727.63	-0.413191	0.121265	-3.40735	0.000655968	0.0205414
PRDM4	1290.93	-0.412778	0.103662	-3.98195	6.83525e-05	0.0100219
TAF4	534.058	-0.412771	0.146076	-2.82573	0.00471731	0.0466537
DAB2	1849.88	-0.412135	0.139693	-2.95029	0.00317475	0.0376137
TSHZ1	914.422	-0.411634	0.135913	-3.02867	0.00245634	0.0339001
MAML1	1000.8	-0.410794	0.143994	-2.85286	0.00433271	0.0443786
EAF1	1052.17	-0.40947	0.132779	-3.08384	0.00204348	0.0316534
ATP9B	309.659	-0.408679	0.142252	-2.87292	0.00406696	0.0429811
HBP1	762.66	-0.407597	0.13376	-3.04723	0.00230961	0.0334201
NFYA	1249.48	-0.407179	0.141683	-2.87387	0.00405481	0.0429238
THBS2	2099.78	-0.406682	0.123184	-3.30143	0.000961948	0.0229008
TEX2	1162.09	-0.406516	0.128071	-3.17414	0.00150281	0.0276223
PDE4DIP	1467.06	-0.405966	0.141121	-2.87673	0.00401825	0.042626
NUMB	2415.93	-0.405901	0.133453	-3.04152	0.00235389	0.0334798
ADGRA3	1103.36	-0.401904	0.143614	-2.7985	0.005134	0.0486493
LONP2	2651.39	-0.400644	0.112563	-3.55931	0.000371836	0.0166426
THADA	1205.14	-0.395362	0.139287	-2.83848	0.00453288	0.0456725
AP3M2	700.902	-0.395351	0.125724	-3.14459	0.00166322	0.0290925
FUBP1	2601.53	-0.395081	0.116932	-3.37874	0.000728201	0.0211593
MCCC2	1431.52	-0.393166	0.131667	-2.98606	0.002826	0.0361932
TBX3	1038.28	-0.393028	0.129912	-3.02534	0.0024835	0.0342111
FBXO21	1258.89	-0.392774	0.118806	-3.30602	0.00094631	0.0226899
UBP1	2808.41	-0.392587	0.131325	-2.98943	0.00279502	0.035977
SMARCC1	3365.14	-0.391725	0.129929	-3.01491	0.00257059	0.0348047
44082	1492.49	-0.385501	0.132209	-2.91585	0.00354716	0.0397717
VGLL4	598.645	-0.385367	0.13625	-2.82839	0.00467835	0.0464413
TTF2	857.993	-0.384566	0.123674	-3.10953	0.00187388	0.0302865
RGL1	1354.73	-0.383489	0.127679	-3.00354	0.00266858	0.0353141
TJP2	3558.47	-0.381823	0.12535	-3.04605	0.00231866	0.0334201
SPTLC3	1771.02	-0.380542	0.111518	-3.41238	0.000643987	0.0204346
TTL	3501.13	-0.380078	0.117315	-3.23982	0.00119605	0.0253441
N4BP1	931.395	-0.37831	0.135809	-2.78561	0.00534279	0.0495543
CSNK2A1	2132.43	-0.378087	0.117804	-3.20945	0.00132991	0.0261524
TRAK1	1302.55	-0.37467	0.119011	-3.1482	0.00164277	0.0289705
RFWD3	3288.18	-0.374385	0.117995	-3.17289	0.00150928	0.0276614
UBE2G1	1706.94	-0.373602	0.111153	-3.36115	0.000776179	0.0214218
TMEM248	2899.48	-0.372571	0.127865	-2.91379	0.00357076	0.0397752
PIP4K2A	2180.56	-0.37249	0.133092	-2.79874	0.00513029	0.0486493
PAPD7	906.973	-0.371003	0.133354	-2.78209	0.005401	0.04975
ENC1	2722.93	-0.370034	0.119931	-3.0854	0.00203279	0.0315453
ENDOD1	1112.86	-0.367603	0.0965635	-3.80685	0.000140746	0.0121308
FBXW11	2185.11	-0.367357	0.111135	-3.3055	0.000948081	0.0226899
DIS3L	1180.7	-0.364003	0.106466	-3.41897	0.000628587	0.0202437
USP3	924.699	-0.360638	0.129703	-2.78049	0.00542767	0.0497738
IL13RA1	3248.25	-0.3566	0.122588	-2.90894	0.00362657	0.0401041
TRIM14	1487.68	-0.353229	0.127065	-2.77992	0.0054373	0.0497905
LIPA	2097.36	-0.34857	0.107478	-3.24316	0.00118211	0.0253429
TCHP	1120.99	-0.340773	0.0992535	-3.43336	0.000596155	0.0198552
DARS2	1422.32	-0.335953	0.110004	-3.054	0.0022581	0.0331385
SUN1	2926.48	-0.335198	0.119408	-2.80716	0.00499804	0.0481452
NSUN2	2749.55	-0.33146	0.115703	-2.86475	0.0041734	0.0435645
NFX1	2066.39	-0.33112	0.106162	-3.11902	0.00181451	0.0301479
PPP4R1	2253.38	-0.328287	0.0955447	-3.43595	0.000590487	0.0197179
ERLIN2	1939.49	-0.326709	0.0895252	-3.64935	0.000262904	0.0150587
MTURN	731.208	-0.325077	0.116735	-2.78474	0.00535712	0.0495543
TRAF3	1763.86	-0.32486	0.110853	-2.93055	0.00338359	0.038919
KIF20A	2483.74	-0.324349	0.113567	-2.85602	0.00428988	0.0441521
TSC22D1	1746.49	-0.322814	0.0927772	-3.47946	0.000502433	0.0184632
EML1	1340.16	-0.319872	0.0961656	-3.32626	0.000880188	0.022233
CDC23	1216.49	-0.315058	0.102557	-3.07202	0.00212616	0.0321362
KIF3B	2774.59	-0.313436	0.111214	-2.81831	0.00482768	0.0473706
MECP2	1760.66	-0.312654	0.104539	-2.99078	0.00278264	0.0359147
MKRN2	1110.26	-0.311934	0.0891691	-3.49822	0.000468366	0.0181236
USP40	1470.65	-0.311885	0.105526	-2.95551	0.00312149	0.0372476
CD44	19779	-0.310573	0.111116	-2.79503	0.00518954	0.0488905
C12orf49	2925.75	-0.307161	0.105253	-2.91832	0.00351924	0.0395858
AHCYL1	3978	-0.305499	0.0975039	-3.1332	0.00172913	0.0297481
CCND1	19645.2	-0.3051	0.102699	-2.97083	0.00296997	0.0366711
FBXO32	1039.79	-0.29212	0.0969832	-3.01206	0.00259478	0.0349896
GRB10	2321.96	-0.290376	0.100548	-2.88795	0.00387766	0.04169
SLC25A12	898.721	-0.273427	0.0916656	-2.98287	0.00285555	0.0363527
STX3	1891.5	-0.272267	0.0868743	-3.13403	0.00172421	0.0297217
METAP1	2109.45	-0.271442	0.0887489	-3.05854	0.00222421	0.0329056
HACD3	5668.94	-0.25997	0.0934666	-2.78142	0.00541214	0.04975
UBR7	2187.04	-0.238193	0.0846617	-2.81347	0.00490103	0.0477597
PPP1R8	1696.13	-0.236897	0.0841049	-2.81669	0.0048522	0.0475381
PRC1	5907.54	-0.225232	0.0790487	-2.84928	0.00438183	0.0445377

## Sheet: LigandsGEO
633 genes	Term	Overlap	P-value	Adjusted P-value	Odds Ratio	Combined Score	Genes	Ligand Perturbations from GEO up							633 genes	Term	Overlap	P-value	Adjusted P-value	Odds Ratio	Combined Score	Genes	Ligand Perturbations from GEO down
down	TGF-beta1 human IOSE - immortalized ovarian surface epithelial cell line GDS2975 ligand:256	33/350	2.56059e-08	6.50389e-06	3.30521	57.7765	SLC35D1;LUZP1;GLIS3;XYLT1;SNX30;ETS1;THBS1;GLI2;ITPRIPL2;NUAK1;AMMECR1L;SH3PXD2A;NCR3LG1;DDI2;ENC1;PCNX;GRB10;SPOCK1;ZBED6;ANKRD13A;TRAPPC10;ENTPD7;NFATC2;NAV2;TM6SF1;DCBLD1;FMNL3;SLC7A6;ZNF618;ADAM12;ALPK2;AMOTL1;DGKI								down	testosterone mouse bed nucleus of the stria terminalis/preoptic area GSE49986 ligand:282	30/300	2.97427e-08	7.3762e-06	3.51889	60.9847	SEMA5A;MAPKBP1;PTPRS;TENM4;CHD8;NRXN3;FIGN;SNX30;PTPRF;ARHGAP35;ZCCHC14;HERC2;KIF13A;EP400;EP300;NEO1;ATP9A;KLHDC10;SRRM2;DYNC1H1;TMED8;NAV1;PRRC2B;MTOR;HIC2;WNK1;CDK13;SNRNP200;SLC25A12;LPIN2
	TGF-beta1 human IOSE - immortalized ovarian surface epithelial cell line GDS2975 ligand:255	35/432	4.05795e-07	5.15359e-05	2.79669	41.16	LUZP1;RAPH1;TNC;GLIS3;XYLT1;SNX30;ETS1;GLI2;ZCCHC14;ITPRIPL2;NUAK1;AMMECR1L;SH3PXD2A;DDI2;NCR3LG1;ENC1;GRB10;ZNF623;ZBED6;MAP3K4;ZNF365;SPEN;TRAPPC10;ENTPD7;NFATC2;TM6SF1;DCBLD1;PER2;FMNL3;SLC7A6;AGO2;BCOR;ALPK2;AMOTL1;DGKI									Interleukin-17A human smooth muscle GDS4803 ligand:175	27/270	1.46149e-07	1.81225e-05	3.50642	55.1862	FBN2;KMT2D;TENM4;C2CD3;LRP1;TRRAP;PRKDC;UBR4;IGF1R;RNF213;PDPR;HERC1;HECTD4;EP400;WDR7;HMCN1;MDN1;DYNC1H1;VPS13D;AHNAK2;HUWE1;FBXO32;IGF2R;POLR1B;FAT1;FAT4;UTRN
	estradiol human MCF-7 cells GDS4052 ligand:268	29/358	4.0106e-06	0.000339564	2.77835	34.5253	ABHD2;ENDOD1;XYLT1;LAMC1;HK2;CRKL;MYLK;CYP27B1;CCND1;ZMIZ1;JARID2;MDN1;FARP1;SFMBT1;HEG1;URB2;NAV2;PPRC1;MED13L;BACE1;RNF144A;SLC7A6;DAB2;DNMBP;BCL6;POLR1B;TLN2;PPP1R12B;MAMLD1									estradiol human MCF7cells GSE33287 ligand:81	25/334	6.76578e-05	0.00504043	2.53604	24.3486	EPAS1;IRS1;HK2;ITPRIPL2;SCRN1;PEG10;CREB3L2;TCP11L1;ENPP1;SH3BP4;HMCN1;ANKRD13A;SASH1;EDARADD;MYOF;PRKCA;NAV2;MTURN;DCBLD1;TMEM131;TANC2;ALDH1A3;BCL6;COL5A2;PAM
	Interleukin 1, beta human amnion mesenchymal cells (AMC) GDS4595 ligand:23	30/396	1.03457e-05	0.000656955	2.58285	29.6484	LRP1;TENM4;TNC;TNFAIP3;AFF3;NR2C2;ETS1;KIAA0754;CYP27B1;ATXN2;ZMIZ1;SERTAD2;KIF13A;EP400;ABL2;GSE1;MICAL3;CDC42BPB;PPRC1;ARID1A;HSPG2;SLC39A14;FOSL2;CIT;BCL6;PAPD7;AGO2;BCOR;CD44;PLEC									CHEBI:60311 human Kidney GDS3945 ligand:170	22/278	8.12972e-05	0.00504043	2.68797	25.3137	NFYA;SORT1;PDPK1;PUM1;LIPA;TRAM2;SLC39A14;SLC7A1;THBS1;DCBLD1;HK2;TGFBR2;GLUD2;FCHSD2;MAT2A;SPTLC3;PEG10;ENC1;FAT1;ENPP1;SPTBN1;TJP2
	Interleukin-1B human myometrium GSE68171 ligand:241	26/362	9.61457e-05	0.00449021	2.42609	22.4405	NRXN3;TNFAIP3;SLC7A1;ETS1;EGFR;HK2;PANX1;CYP27B1;NCR3LG1;CREB3L2;ENC1;TRIM25;EPG5;JARID2;GFPT2;EAF1;SAMD4A;LHFPL2;SLC39A14;TBX3;HIPK2;KIAA1217;FMNL3;ALDH1A3;MAMLD1;DGKI									Interleukin-17A human smooth muscle GDS4803 ligand:173	23/313	0.00017149	0.0085059	2.48033	21.5069	SVIL;DYNC1H1;TENM4;PRKDC;IRS1;AHNAK2;TNC;UBR4;ETV3;SLC7A1;IGF2R;HK2;FOSL2;IGF1R;SPRED2;NPC1;PEG10;NCR3LG1;ENPP1;HMCN1;SIK2;MDN1;CDON
	TGF-beta1 human IOSE - immortalized ovarian surface epithelial cell line GDS2975 ligand:257	23/303	0.000106068	0.00449021	2.57026	23.5216	SLC35F2;TRAPPC10;ENTPD7;GLIS3;XYLT1;FBXO32;TM6SF1;THBS1;DCBLD1;FMNL3;NUAK1;SH3PXD2A;ZNF618;NCR3LG1;ENC1;ADAM12;PCNX;GRB10;SPOCK1;ALPK2;ZBED6;SLC16A2;DGKI									interleukin-22 human Bronchial epithelial cells GDS3393 ligand:198	24/354	0.000412164	0.0170361	2.27341	17.7192	SRRM2;SETD5;KLF13;LRP1;MTCL1;LAMA3;TNC;NR2C2;HSPG2;PRPF8;PTPRG;KIAA0754;ALDH1A3;DAB2;AIM1;DNMBP;CCND1;PRC1;DDI2;FAT2;SPOCK1;KIF20A;RAD54L2;SASH1
	transforming growth factor-beta human fibroblasts GDS4574 ligand:18	25/362	0.000238357	0.00826134	2.32191	19.3688	NOTCH2;AHCYL1;XYLT1;THBS2;GLI2;ITPRIPL2;NUAK1;SH3PXD2A;CCND1;ZMIZ1;CREB3L2;ENC1;SEC31A;ZNF365;FN1;MICAL2;LHFPL2;TEX2;DCBLD1;NBPF15;ARCN1;SKI;COL5A2;COL6A3;FBN1									triiodothyronine (T3) human HepG2 cells GDS3945 ligand:70	19/297	0.00304883	0.108016	2.12483	12.3091	CERS6;NFYA;SORT1;PDPK1;PUM1;SLC39A14;SLC7A1;THBS1;DCBLD1;HK2;TGFBR2;MAT2A;SPTLC3;PEG10;FUBP1;ENC1;FAT1;SPTBN1;TJP2
	estradiol human MCF-7 cells GDS4052 ligand:266	24/343	0.0002602	0.00826134	2.35317	19.4232	SFMBT1;HEG1;XYLT1;URB2;NAV2;PPRC1;HK2;CRKL;MYLK;FOSL2;BACE1;RNF144A;EFNB2;CYP27B1;SLC7A6;CCND1;BCL6;NPC1;ZMIZ1;TLN2;JARID2;MAMLD1;SH2B3;ZBED4									3beta-Adiol(17beta-diol) human MCF7cells GSE33287 ligand:79	18/289	0.00509928	0.158078	2.06239	10.8866	SRRM2;EDARADD;EPAS1;BRPF3;PRKCA;MTURN;HK2;AMOT;ITPRIPL2;FYCO1;BCL6;SCRN1;CREB3L2;SH3BP4;ESYT2;HMCN1;GLTSCR1L;SASH1
	Interleukin-1 beta mouse embryonic fibroblasts from IRAK-4 kinase deficient mutants GDS2641 ligand:60	23/351	0.000858125	0.0215748	2.18861	15.4532	FBN2;ERRFI1;COL12A1;RAPH1;ZDHHC5;LDLRAD3;SGMS2;THBS2;GLI3;FOSL2;ITPRIPL2;FAM168B;MAT2A;SERTAD2;COL5A2;FAT1;EP300;ESYT2;FAT4;RNF111;CD44;VCL;SASH1									estradiol human MCF-7 cells GDS4052 ligand:266	16/257	0.00802904	0.221245	2.05798	9.92913	SLC36A1;IRS1;MTCL1;FOXJ2;MID1;TBX3;TGFBR2;KIAA0922;YEATS2;TRPS1;ENC1;TET3;BCOR;RGL1;LPIN2;E2F8
	Interleukin-1 beta mouse embryonic fibroblasts GDS2641 ligand:58	18/246	0.00088652	0.0215748	2.45687	17.2674	ERRFI1;PTCH1;GFPT2;RAPH1;TNC;TNFAIP3;SMG7;OSMR;ETS1;THBS1;HK2;TBX3;FOSL2;EXT1;MFHAS1;RNF111;CD44;SASH1									estradiol human MCF-7 cells GSE26834 ligand:137	16/268	0.0116879	0.28986	1.96702	8.75166	FBN2;AHNAK2;XYLT1;TBX3;RNF144A;EFNB2;FYCO1;NUAK1;KIAA0922;KIF3B;BCL6;ZMIZ1;SH3BP4;UTRN;SASH1;ATP9A
	estradiol human MCF-7 cells GDS4052 ligand:264	21/310	0.000934342	0.0215748	2.26518	15.8011	HEG1;URB2;NAV2;PPRC1;HK2;CRKL;MYLK;MED13L;FOSL2;RNF144A;CYP27B1;SLC6A6;BCL2L11;DNMBP;CCND1;BCL6;ZMIZ1;TLN2;JARID2;MAMLD1;FKBP5									interleukin 28B human hepatocyte GDS4390 ligand:183	16/271	0.0128845	0.290487	1.94357	8.4579	SLC35F2;AHNAK2;GLIS3;EML1;ETS1;THBS1;PTPN14;ALDH1A3;PEG10;HMG20A;ZNF623;KIF20A;ALPK2;FAT4;NCAPD3;OTUD3
	testosterone mouse stria terminalis/preoptic area GSE49986 ligand:283	19/287	0.00208261	0.0440819	2.20527	13.6156	SETD5;AHCYL2;SLC35B4;KLF13;PRKCE;TGFBRAP1;PRRC2B;PATL1;CRKL;MECP2;TIAM1;FAM168B;SIPA1L1;ZMIZ1;TRAF3;KIF5A;GSE1;SLC25A12;KLHDC10									triiodothyronine (T3) human HepG2 cells GDS3945 ligand:66	16/280	0.017056	0.352492	1.87643	7.63942	CERS6;NFYA;PDPK1;PUM1;SLC39A14;SLC7A1;THBS1;DCBLD1;TGFBR2;MAT2A;SPTLC3;PEG10;ENC1;ENPP1;SPTBN1;TJP2
	TGF-beta human prostate fibroblasts GSE68164 ligand:240	17/248	0.00243977	0.0476694	2.28616	13.7532	TENM3;TENM4;LAMA1;GFPT2;FN1;TNC;MICAL2;FBXO32;THBS2;SLC7A1;PTPRF;AMOT;EFNB2;SPRED2;SH3PXD2A;ENC1;COL6A3									calcitriol human RWPE1 prostate epithelial cell line GDS3761 ligand:195	18/334	0.0203342	0.371818	1.76453	6.87362	FBN2;AHCYL2;SMAD3;HEG1;FN1;TNC;SNX30;TRAM2;LTBP1;PTPRG;TIAM1;NEURL1B;COL5A2;KIF20A;UTRN;ZNF532;MET;SASH1
	interleukin-1&Icirc;&sup2; human fibroblast GDS4539 ligand:208	25/445	0.00425419	0.0771832	1.85493	10.1276	NOTCH2;ERRFI1;TNC;ZBTB43;SLC1A3;TNFAIP3;TMEM140;ETS1;PANX1;SERTAD2;ENC1;TRIM25;SMAD3;GFPT2;LHFPL2;SLC39A14;TBX3;KIAA1217;HTR7P1;TANC1;BCL6;PAPPA;BCOR;CD44;TJP2									estradiol human MCF-7 cells GDS4052 ligand:264	16/290	0.0228353	0.371818	1.807	6.82946	FBN2;C2CD3;IRS1;MTCL1;SAMD4A;FOXJ2;TBX3;ATXN2;KIAA0922;YEATS2;KIAA0355;ENC1;SH3BP4;BCOR;LPIN2;E2F8
	CHEBI:60311 human Kidney GDS3945 ligand:170	19/322	0.00718697	0.121699	1.94696	9.60918	SLC23A2;ERRFI1;EPAS1;HEG1;ABHD2;FN1;LAMC1;ACVR1B;PTPRF;DPP4;SPRED2;ERMP1;KIF3B;NPC1;ZMIZ1;PDIA3P1;GSE1;STOM;IL13RA1									interleukin 28B human hepatocyte GDS4390 ligand:189	12/201	0.0266752	0.371818	1.96079	7.10595	ALDH1A3;CMTM4;PRC1;PEG10;AGO1;AGO2;AHNAK2;HMCN1;SNX30;EML1;THBS1;MTURN
	calcitriol human RWPE1 prostate epithelial cell line GDS3761 ligand:192	21/381	0.0102334	0.159826	1.81167	8.30125	SPEN;ZNF462;MTMR3;SMAD3;TRRAP;C2CD2;IRS1;MICAL3;ATP2B4;LHFPL2;TRAK1;HSPG2;PTPN14;ALDH1A3;KIAA1644;AGO2;HAS3;GSE1;FAT2;ZNF436;AMOTL1									testosterone human MCF-7aro cells GSE10911 ligand:160	16/296	0.02695	0.371818	1.76772	6.38815	FBN2;SMAD3;EPAS1;MTCL1;FN1;SAMD4A;TNFAIP3;PTPRG;EFNB2;NUAK1;DAB2;BCL2L11;ZMIZ1;ENC1;SH3BP4;ANXA2P2
	fibroblast growth factor 2 (FGF2) human embryonic fibroblast GDS2422 ligand:9	19/335	0.010697	0.159826	1.86559	8.46565	ERRFI1;DYNC1H1;PHC1;NSUN2;GFPT2;ITPR3;LAMC1;NAV2;EFNB2;PPP4R1;SIPA1L1;CCND1;NPC1;MAT2A;ENC1;HAS3;JARID2;VCL;PLEC									Interleukin 1, beta human amnion mesenchymal cells (AMC) GDS4595 ligand:24	10/157	0.0279224	0.371818	2.09869	7.50979	EFNB2;DNMBP;KLF13;CCND1;SETBP1;MGAT5;AHNAK2;TRAM2;ADCY7;THBS1
	triiodothyronine (T3) human HepG2 cells GDS3945 ligand:66	17/320	0.026703	0.376809	1.73636	6.2908	SLC23A2;ERRFI1;EPAS1;HEG1;ABHD2;FN1;LAMC1;DUSP16;PTPRF;DPP4;SPRED2;ERMP1;NPC1;ZMIZ1;STOM;SEC31A;IL13RA1									interleukin-17 human Bronchial epithelial cells GDS3393 ligand:199	17/322	0.0281174	0.371818	1.72479	6.15987	AHNAK2;ENDOD1;MYLK;PTPRG;EFNB2;DAB2;AIM1;CCND1;SETBP1;PRC1;COL5A2;FAT2;SPOCK1;KIF20A;ZNF532;SASH1;ZNF365
	interleukin-4 human keratinocyte GDS4601 ligand:178	16/303	0.0324225	0.433438	1.72398	5.91134	SEMA5A;MYOF;TNC;TEX2;THBS1;RUNX2;ITPRIPL2;DPP4;CYP27B1;NUAK1;AIM1;NCR3LG1;HAS3;FAT2;TBC1D14;CD44									17beta-estradiol human MCF-7 cells GSE8597 ligand:259	12/203	0.0285066	0.371818	1.94006	6.90199	SEMA5A;EFNB2;ALDH1A3;NUAK1;SMAD3;EPAS1;ENC1;AHRR;FAT4;TMEM140;PLEKHM3;ATP9A
	triiodothyronine (T3) human HepG2 cells GDS3945 ligand:65	18/362	0.0403433	0.51236	1.61852	5.19598	SLC23A2;ERRFI1;EPAS1;HEG1;ABHD2;FN1;LAMC1;DUSP16;PTPRF;DPP4;SPRED2;ERMP1;NPC1;ZMIZ1;PRC1;GSE1;STOM;IL13RA1									triiodothyronine (T3) human HepG2 cells GDS3945 ligand:67	16/300	0.0299853	0.371818	1.74246	6.11089	NFYA;SORT1;SLC39A14;SLC7A1;THBS1;DCBLD1;HK2;TGFBR2;PEG10;ENC1;PDIA3P1;ENPP1;SPTBN1;SEC31A;TJP2;GTF2I
	17beta-estradiol mouse ovarian cancer cells GSE45271 ligand:94	15/289	0.0425094	0.514161	1.69132	5.34125	ERRFI1;GRAMD1B;COLGALT2;TSTD2;GPX3;USP3;GLIS3;FBXO32;THBS2;LTBP1;FOSL2;ERMP1;ADAM12;ENPP1;CD44									progesterone mouse uterine horn GDS187 ligand:48	15/278	0.0319204	0.376965	1.76308	6.07294	LRBA;LAMA3;FN1;TNC;PTPRF;EFNB2;ALDH1A3;PTPRB;ERMP1;NPC1;SPATA13;TRIM25;CEP250;MET;EZH1
	interleukin-6 human prostate fibroblasts GSE68164 ligand:238	15/295	0.0492372	0.568466	1.65456	4.98205	ERRFI1;TENM3;TSC22D1;AHNAK2;MICAL2;OSMR;TM6SF1;AMOT;RNF144A;EFNB2;NEURL1B;FCHSD2;PPP1R12B;MET;METAP1									insulin-like growth factor I (IGF-I) human MCF-7 cells GSE26834 ligand:136	17/337	0.0405656	0.445761	1.64265	5.26442	UBE2H;ATP2B4;XYLT1;KIAA0430;GNS;TBX3;ZFYVE26;BCL6;AGO4;KIAA0355;HBP1;KIF20A;UTRN;SERINC3;MET;SASH1;CDON
	estradiol human MCF-7 breast cancer cells GDS3283 ligand:43	20/433	0.0598904	0.661398	1.49734	4.21537	MAGI1;SVIL;TMED8;TENM4;ABHD2;COL12A1;MYOF;ENDOD1;NAV2;THBS1;HIPK2;MED13L;TTI1;LOC646762;TIAM1;BCL2L11;CCND1;DLG5;GEMIN5;FKBP5									triiodothyronine (T3) human HepG2 cells GDS3945 ligand:69	15/289	0.0425094	0.445761	1.69132	5.34125	NFYA;SLC39A14;DCBLD1;ARCN1;FCHSD2;DHX33;SPTLC3;PEG10;NCR3LG1;ENC1;PDIA3P1;ENPP1;ANXA2P2;SPTBN1;TJP2
	TGF-beta human A549 epithelial cells GDS3710 ligand:254	15/307	0.0648527	0.683548	1.58557	4.33753	GFPT2;FN1;KIAA1549L;XYLT1;FBXO32;THBS1;PTPRF;DCBLD1;NEURL1B;NUAK1;GRB10;SPOCK1;JARID2;SLC16A2;DGKI									estradiol human MCF-7 cells GDS4052 ligand:268	13/242	0.0449671	0.445761	1.75232	5.43538	FBN2;TSC22D1;MTCL1;SAMD4A;TMEM140;TBX3;KIAA0922;TRPS1;ENC1;SH3BP4;BCOR;RGL1;LPIN2
	estradiol human MCF-7 cells GSE26834 ligand:135	15/310	0.0692242	0.683548	1.5692	4.19039	MACF1;SLC35E2;ABHD2;MYOF;MICAL2;URB2;NAV2;SLC7A1;HIPK2;TIAM1;SLC6A6;MAMLD1;MET;CD44;FKBP5									Growth hormone mouse Adipocytes GDS1489 ligand:171	18/368	0.0460403	0.445761	1.59027	4.89523	SVIL;UBE2H;AHCYL1;TSC22D1;AHNAK;LRP1;UBE2G1;OSMR;THBS2;SLC6A6;ERMP1;BCL6;LONP2;TRIM25;SERINC3;PAM;SPTBN1;GTF2I
	interleukin-1 rat chondrocyte GDS2472 ligand:228	13/262	0.074279	0.683548	1.60988	4.18558	ERRFI1;EPAS1;GFPT2;EAF1;ITPR3;LHFPL2;ATP11A;SLC39A14;ADAM17;CCND1;ZMIZ1;CD44;FBN1									triiodothyronine (T3) human HepG2 cells GDS3945 ligand:68	14/268	0.046733	0.445761	1.70189	5.21342	MCCC2;NFYA;TRAM2;SLC39A14;THBS1;HK2;TGFBR2;MAT2A;SPTLC3;PEG10;ENC1;MET;SPTBN1;TJP2
	3beta-Adiol(17beta-diol) human MCF7cells GSE33287 ligand:80	16/340	0.0753422	0.683548	1.52414	3.941	MCCC2;ZNF462;TENM3;KLF13;TSC22D1;DUSP16;THBS1;EFNB2;TANC1;ALDH1A3;ENC1;GSE1;STOM;TLN2;STX3;RGL1									insulin-like growth factor-I (IGF-I) human MCF-7 cells GDS3484 ligand:13	16/320	0.0490427	0.450466	1.62612	4.90286	MCCC2;KDM5B;TSC22D1;MAML1;IRS1;NCOA3;MYOF;GNS;ADIPOR2;TRPS1;PABPC3;STOM;HBP1;KIF20A;SERINC3;JAK1
	TGF-beta human Panc-1 cells GDS4106 ligand:16	15/314	0.0753518	0.683548	1.54788	4.00217	EPAS1;SLC35F2;GLIS3;KIAA1549L;PRKCA;CBL;TM6SF1;THBS1;FOSL2;NUAK1;ENC1;COL5A2;ABL2;SPOCK1;MAMLD1									morphogenetic protein 4 (BMP-4) mouse C3H10T1/2 (10T1/2) stem cells committed to the adipocyte lineage GDS3025 ligand:8	17/356	0.0614986	0.544702	1.54904	4.31986	SLC23A2;ERRFI1;SVIL;TRIO;LRP1;EPAS1;IRS1;LHFPL2;TGFBR2;DAB2;CCND1;WNK1;COL6A3;FAT4;VCL;DDR2;PLEC
	estrogen human human epithelial ovarian cancer (EOC) cells GDS4066 ligand:64	15/325	0.0939933	0.816643	1.49209	3.5281	ERRFI1;ZNRF2P1;IRS1;ARHGAP19;GLIS3;LTBP1;THBS1;PEG10;NCR3LG1;ENC1;COL5A2;GEMIN5;COL6A3;METAP1;ZNF134									TGF-beta human Panc-1 cells GDS4106 ligand:16	14/286	0.0717856	0.613891	1.58777	4.1823	AHCYL1;SMAD3;TSHZ1;HEG1;LNPEP;NEURL1B;ERMP1;PEG10;GSE1;AHRR;HBP1;FAT4;BCOR;PPARA
	triiodothyronine (T3) human HepG2 cells GDS3945 ligand:67	14/300	0.0964539	0.816643	1.50894	3.52895	SLC23A2;EPAS1;HEG1;UBP1;LAMC1;ACVR1B;PTPRF;DPP4;SPRED2;FAM168B;NPC1;GSE1;STOM;IL13RA1									estradiol mouse uterus GSE56423 ligand:93	16/351	0.0931701	0.770207	1.47324	3.49649	SRRM2;SUN1;TSC22D1;AHNAK;ARHGEF17;PTPRF;ARHGAP35;TBX3;MYLK;SKI;SLC6A6;FAM168B;SH3PXD2A;BCL6;MAT2A;SERINC3
	triiodothyronine (T3) human HepG2 cells GDS3945 ligand:70	14/303	0.102347	0.825413	1.49304	3.40323	SLC23A2;EPAS1;HEG1;ABHD2;FN1;LAMC1;PTPRF;DPP4;ERMP1;KIF3B;NPC1;PDIA3P1;STOM;IL13RA1									progesterone mouse uterine horn GDS187 ligand:47	14/301	0.0983943	0.787154	1.50361	3.48652	SEMA5A;C2CD3;TNC;NAV1;LTBP1;THBS1;PTPRF;TBX3;EFNB2;ALDH1A3;PTPRB;NPC1;UTRN;EZH1
	triiodothyronine (T3) human HepG2 cells GDS3945 ligand:68	15/332	0.107239	0.825413	1.45861	3.25663	EPAS1;HEG1;ABHD2;LAMC1;PTPRF;DPP4;SPRED2;ERMP1;CCND1;NPC1;PDIA3P1;EIF4EBP2;STOM;SEC31A;IL13RA1									3beta-Adiol(17beta-diol) human MCF7cells GSE33287 ligand:80	12/260	0.124225	0.935518	1.48971	3.10704	EDARADD;RNF144A;CPS1;EPAS1;IRS1;PEG10;CREB3L2;COL5A2;ENPP1;PRKCA;NAV2;HK2
	17beta-estradiol human U2OS osteosarcoma cell line GDS1094 ligand:45	15/332	0.107239	0.825413	1.45861	3.25663	HUWE1;ITPR3;LAMC1;LTBP1;PTPRF;IGF2R;CRKL;CLCN4;CCND1;WNK1;PRC1;EPB41L2;PABPC3;TNPO3;JAK1									Progesterone mouse Uterus tissue after 14 days after ovariectomy (6hrs after injection) GDS186 ligand:55	14/314	0.125783	0.935518	1.43747	2.98016	LAMA3;LTBP1;PTPRF;EFNB2;DPP4;SLC6A6;ALDH1A3;ERMP1;NPC1;SPATA13;TRIM25;PAM;MET;EZH1
	triiodothyronine (T3) human HepG2 cells GDS3945 ligand:69	14/311	0.119107	0.889803	1.45222	3.08993	SLC23A2;ERRFI1;EPAS1;HEG1;ABHD2;FN1;LAMC1;PTPRF;DPP4;ERMP1;NPC1;STOM;SEC31A;GTF2I									estradiol human MCF-7 cells GSE26834 ligand:135	13/290	0.132484	0.935518	1.44503	2.92083	FBN2;AHNAK2;TRAM2;TBX3;EFNB2;NUAK1;AIM1;KIAA0922;AGO4;KIAA0355;DDI2;UTRN;SASH1
	Interleukin-1 beta mouse embryonic fibroblasts GDS2641 ligand:57	10/208	0.125281	0.909184	1.55398	3.22792	ERRFI1;BCL6;IRS1;TRPS1;FN1;TNFAIP3;THBS1;RNF111;GLI3;FOSL2									triiodothyronine (T3) human HepG2 cells GDS3945 ligand:65	11/238	0.135826	0.935518	1.49114	2.97688	GLUD2;NFYA;PDPK1;PEG10;ENC1;PUM1;TRAM2;SLC39A14;SPTBN1;TJP2;TGFBR2
	estradiol mouse urogenital sinus mesenchymal cells GSE16854 ligand:152	14/317	0.132668	0.936046	1.42301	2.87435	ERRFI1;FARP1;NEK9;IRS1;COL12A1;TNC;UBE2G1;THBS2;HK2;MYLK;TGFBR2;COL6A3;CD44;FBN1									Interleukin-1B human myometrium GSE68171 ligand:241	11/238	0.135826	0.935518	1.49114	2.97688	SYDE2;FYCO1;KIAA0922;TSHZ1;HEG1;AHNAK2;SNX30;FBXO32;TRAM2;METAP1;AMOT
	interferon-&Icirc;&plusmn; human hepatocyte GDS4390 ligand:179	20/488	0.144723	0.993503	1.31754	2.54671	SMAD3;HEG1;ENDOD1;TNFAIP3;LNPEP;ADAR;TMEM140;CDYL2;PATL1;HK2;PANX1;HELZ2;ZFYVE26;AIM1;RNF213;YEATS2;PAPD7;ZNF618;TRIM25;N4BP1									17beta-estradiol mouse uterus GDS1058 ligand:33	12/266	0.139573	0.935518	1.45407	2.8633	MACF1;SLC6A6;SVIL;TSC22D1;PTCH1;COL5A2;SERINC3;SPTBN1;IGF2R;MYLK;IGF1R;GTF2I
	TGF-beta human A549 epithelial cells GDS3710 ligand:251	16/379	0.149632	0.998874	1.3576	2.57888	SLC35F2;GFPT2;AHNAK2;AFAP1;MICAL2;NAV2;THBS1;PTPRF;DCBLD1;TANC2;NEURL1B;NUAK1;KIAA1644;GRB10;RGL1;SLC16A2									TGF-beta human prostate fibroblasts GSE68164 ligand:240	15/352	0.150961	0.964306	1.3706	2.59144	FBN2;ZNF462;SMAD3;GPX3;LHFPL2;TMEM140;GLI3;DPP4;MFHAS1;KIAA0355;EPB41L2;STOM;KIF20A;JARID2;CD44
	17beta-estradiol mouse thymus GSE2889 ligand:156	15/353	0.15337	0.998874	1.36648	2.56201	DYNC1H1;KLF13;TSC22D1;TNC;ARID1A;GNS;ETS1;TMEM131;WNK1;SP1;SERINC3;ANKRD13A;SEC31A;FKBP5;PLEC									growth hormone mouse 3T3-F442A adipocytes GDS1489 ligand:11	15/354	0.1558	0.964306	1.36237	2.5329	UBE2H;AHCYL1;TSC22D1;AHNAK;LRP1;UBE2G1;OSMR;THBS2;SLC6A6;BCL6;LONP2;TRIM25;SERINC3;SPTBN1;GTF2I
	TGF-beta human A549 epithelial cells GDS3710 ligand:252	14/330	0.164872	0.999994	1.36354	2.4579	SLC35F2;GFPT2;AHNAK2;AFAP1;MICAL2;THBS1;PTPRF;TANC2;NEURL1B;KIAA1644;GRB10;SPOCK1;JARID2;SLC16A2									calcitriol human RWPE1 prostate epithelial cell line GDS3761 ligand:192	10/219	0.158127	0.964306	1.47135	2.71369	EFNB2;CYP27B1;NUAK1;ZNRF3;CCND1;NCR3LG1;TNFAIP3;TRAM2;ETS1;THBS1
	estradiol human MCF-7 cells GDS4052 ligand:267	14/331	0.167503	0.999994	1.35917	2.4285	UBE2H;SLC35F2;ABHD2;MYOF;ENDOD1;FN1;TNFAIP3;OSMR;SLC39A14;GPHN;SLC7A6;PEG10;MAMLD1;JAK1									TGF-beta mouse embryonic fibroblasts GDS4898 ligand:244	18/439	0.159422	0.964306	1.31714	2.41854	SEMA5A;KLHL29;SVIL;EPAS1;SLC1A3;LDLRAD3;AFF3;MYLK;GLI2;RNF144A;RNF213;SCRN1;PEG10;TRPS1;COL6A3;HMCN1;CDON;PLEC
	interleukin-17A human keratinocyte GDS4601 ligand:185	14/333	0.172831	0.999994	1.3505	2.37073	ERRFI1;TNC;TNFAIP3;LTBP1;TANC2;PANX1;PER2;MFHAS1;ALDH1A3;ELMSAN1;TRPS1;MET;PPARGC1B;IL13RA1									estradiol mouse uterus GSE23072 ligand:76	10/242	0.238534	0.999973	1.32389	1.89746	SRRM2;SLC6A6;SVIL;SUN1;FAM168B;TRIO;FBXO32;SERINC3;IGF2R;TBX3
	TGF-beta human A549 epithelial cells GDS3710 ligand:250	16/390	0.176035	0.999994	1.31691	2.28758	SLC35F2;GFPT2;AHNAK2;AFAP1;SNX30;EML1;THBS1;DCBLD1;TANC2;SKI;NEURL1B;NUAK1;C12ORF49;KIAA1644;GRB10;RGL1									Interleukin-1 beta mouse embryonic fibroblasts from IRAK-4 kinase deficient mutants GDS2641 ligand:59	13/331	0.251673	0.999973	1.25602	1.73284	FARP1;LRP1;SLC7A1;LTBP1;THBS1;ITPRIPL2;MAT2A;COL5A2;FAT1;ESYT2;SPTBN1;VCL;PLEC
	triiodothyronine (T3) human HepG2 cells GDS3945 ligand:71	13/316	0.203954	0.999994	1.31924	2.09741	SLC23A2;ERRFI1;SLC35D1;EPAS1;HEG1;UBP1;PTPRF;DPP4;SPRED2;NPC1;PDIA3P1;STOM;IL13RA1									TGF-beta1 human IOSE - immortalized ovarian surface epithelial cell line GDS2975 ligand:256	10/250	0.269529	0.999973	1.27923	1.67717	HTR7P1;AIM1;SMAD3;DIS3L;TRIM25;GSE1;FAT4;RGL1;TMEM140;TGFBR2
	TNFSF11 (RANKL) human monocyte-derived macrophage GSE72292 ligand:239	13/316	0.203954	0.999994	1.31924	2.09741	TENM4;SLC35F2;GLIS3;SLC1A3;TNFAIP3;EML1;DUSP16;THBS1;EXT1;DPP4;CYP27B1;PLXNA1;MAMLD1									interleukin-13 human esophageal epithelial cells GDS3223 ligand:205	12/309	0.275176	0.999973	1.24075	1.60099	NEURL1B;UBE2H;AHNAK2;ENDOD1;FN1;DSG2;SERINC3;LTBP1;RCOR1;DCBLD1;MAP3K4;SASH1
	17beta-estradiol human U2OS osteosarcoma cell line GDS1094 ligand:44	13/321	0.219394	0.999994	1.29748	1.96813	MYOF;HUWE1;LAMC1;LTBP1;PTPRF;MCM3AP;CLCN4;CCND1;WNK1;PABPC3;SH2B3;TNPO3;JAK1									interleukin-1 rat chondrocyte GDS2472 ligand:228	13/338	0.27525	0.999973	1.22852	1.58488	MACF1;AHCYL1;AHNAK;MYOF;THBS2;DAB2;EPB41L2;COL5A2;FAT1;GRB10;SERINC3;PAM;VCL
	Interleukin-1 human epidermal keratinocyte GDS3011 ligand:227	13/323	0.225706	0.999994	1.28898	1.91867	MICAL2;TNFAIP3;ETS1;ADIPOR2;CRKL;PANX1;EFNB2;ALDH1A3;PPP4R1;FAT1;PABPC3;JARID2;TJP2									All-trans-retinoic acid human NB4 APL cells GDS4180 ligand:190	13/340	0.282118	0.999973	1.22087	1.54493	PHLPP2;FBN2;AHNAK;EXOC6B;ZC3HAV1L;URB2;SLC39A14;VANGL1;FCHSD2;POLR1B;GEMIN5;TBL1X;PPP1R12B
	aldosterone mouse inner medullary collecting duct cell line mIMCD-3 GDS345 ligand:279	13/324	0.22889	0.999994	1.28476	1.8944	ERRFI1;SMARCC1;AHCYL1;TSC22D1;PSEN1;NAV2;HSPG2;SKI;FMNL3;HERC1;PSMD5;ANKFY1;SERINC3									Interleukin-6 mouse macrophage GSE411 ligand:230	11/290	0.312989	0.999973	1.20993	1.40544	INPP4A;MACF1;SLC6A6;UVRAG;NPC1;LRP1;STOM;ARHGEF7;SERINC3;LIPA;ADCY7
	Interleukin 1, beta human amnion mesenchymal cells (AMC) GDS4595 ligand:24	17/443	0.241123	0.999994	1.22705	1.74541	SMAD3;GFPT2;TNC;AFAP1;TNFAIP3;NAV2;TMEM140;SLC39A14;ETS1;PANX1;DPP4;CYP27B1;ALDH1A3;NNT;KIAA1644;PAPPA;TJP2									interleukin-12 human PBMC peripheral blood mononuclear cells GDS3498 ligand:197	10/262	0.318124	0.999973	1.21755	1.39447	SKI;BCL2L11;KLF13;SH3PXD2A;EPB41;PIP4K2A;TRIM25;CBFA2T2;UTRN;NBPF15
	17beta-estradiol mouse uterus GDS1058 ligand:31	11/271	0.241498	0.999994	1.29964	1.84665	INPP4A;ERRFI1;SLC6A6;TRIO;BCL2L11;PPTC7;GPX3;AGO2;HSPG2;SPTBN1;MYLK									17beta-estradiol mouse uterus GDS1058 ligand:35	9/234	0.323342	0.999973	1.22705	1.3854	SVIL;TSC22D1;PTCH1;SERINC3;SPTBN1;TMEM131;MYLK;IGF1R;GTF2I
	interleukin-4 human PBMC GSE59184 ligand:146	12/315	0.29691	0.999994	1.2158	1.47637	MAT2A;IQSEC1;SORT1;NCR3LG1;MGAT5;PIP4K2A;ABL2;RGL1;LIPA;ADCY7;MAP3K4;FOSL2									TGF-beta1 human IOSE - immortalized ovarian surface epithelial cell line GDS2975 ligand:257	11/297	0.340562	0.999973	1.17988	1.27091	SVIL;AIM1;SMAD3;SPTLC3;PEG10;DIS3L;TRIM25;AHRR;TNFAIP3;TMEM140;TGFBR2
	Progesterone mouse Uterus tissue after 14 days after ovariectomy (6hrs after injection) GDS186 ligand:55	11/286	0.297482	0.999994	1.22778	1.48856	PER2;ERRFI1;TANC1;MAT2A;PRKAR2A;RRP1B;PPRC1;ACVR1B;MDN1;HK2;FKBP5									estradiol human breast epithelial cells GSE23500 ligand:130	10/269	0.347322	0.999973	1.18421	1.2523	CREB3L2;COL5A2;TNC;TNFAIP3;COL6A3;ESYT2;LAMC1;THBS2;THBS1;IGF2R
	Interleukin 1&Icirc;&sup2; rat insulinoma cell line GDS4332 ligand:182	12/325	0.334115	0.999994	1.17634	1.28958	MAT2A;ZMIZ1;TRAF3;ENC1;FAT1;LONP2;ETV3;PRRC2B;MAP3K4;TJP2;IGF1R;IL13RA1									estradiol mouse uterus GSE23072 ligand:77	15/419	0.349671	0.999973	1.13927	1.19711	SRRM2;SUN1;PTPRS;ARHGEF17;ITPR3;CELSR1;PTPRF;ARHGAP35;IGF2R;MYLK;EFNB2;FMNL3;SLC6A6;FAM168B;RNF169
	estradiol human MCF7cells GSE33287 ligand:81	10/266	0.334749	0.999994	1.19827	1.31136	MCCC2;EFNB2;NEURL1B;DAB2;TENM3;COL12A1;TLN2;DUSP16;THBS1;HIPK2									estradiol human MCF-7 cells GSE23610 ligand:131	9/241	0.354435	0.999973	1.18959	1.23388	ALDH1A3;AIM1;ERMP1;EPAS1;NCOA3;PABPC3;AHRR;ANXA2P2;ATP9A
	Interleukin-13 (IL-13) human airway epithelial cells (AECs) GDS4981 ligand:72	12/326	0.337891	0.999994	1.17253	1.27223	DPP4;CYP27B1;AHCYL2;KLF13;USP54;ITPR3;TRAK1;SLC7A1;THBS1;CD44;HK2;AMOT									Interleukin-1 beta mouse embryonic fibroblasts GDS2641 ligand:57	14/392	0.360298	0.999973	1.13618	1.15984	TSTD2;ZBTB43;ZC3HAV1L;SGMS2;OXSR1;SSH1;ITPRIPL2;KCTD20;MAT2A;PAPPA;COL5A2;ESYT2;CD44;PLEC
	TGF-beta human A549 epithelial cells GDS3710 ligand:253	11/297	0.340562	0.999994	1.17988	1.27091	NEURL1B;NUAK1;GRB10;MICAL2;SPOCK1;JARID2;SLC16A2;THBS1;PTPRF;EGFR;TANC2									interleukin-6 human prostate fibroblasts GSE68164 ligand:238	11/305	0.372584	0.999973	1.14729	1.13271	DPP4;MFHAS1;ALDH1A3;GALNT5;PAPPA;ALPK2;JARID2;CSMD2;GLI3;ANKRD13A;TBX3
	estradiol human MCF-7 cells GDS4052 ligand:265	11/298	0.34454	0.999994	1.17571	1.25277	SLC7A6;PEG10;FN1;TNFAIP3;URB2;OSMR;SLC39A14;MAMLD1;CD44;MDN1;GPHN									17beta-estradiol human MCF-7 cells GSE11791 ligand:153	9/251	0.399437	0.999973	1.13984	1.04603	KDM5B;TSC22D1;NCOA3;HUWE1;GSE1;PABPC3;SH3BP4;SERINC3;ATP9A
	morphogenetic protein 4 (BMP-4) mouse C3H10T1/2 (10T1/2) stem cells committed to the adipocyte lineage GDS3025 ligand:8	9/244	0.367886	0.999994	1.17422	1.1742	NUAK1;SERTAD2;ENC1;FN1;FAT1;LDLRAD3;AFF3;LIPA;SEC31A									17beta-estradiol human U2OS osteosarcoma cell line GDS1094 ligand:46	10/283	0.406741	0.999973	1.12265	1.00992	FBN2;TSC22D1;ENC1;GRB10;SH3BP4;HBP1;TBL1X;PAM;TRAM2;ACACA
	testosterone human MCF-7aro cells GSE10911 ligand:160	11/304	0.368559	0.999994	1.15127	1.14914	SLC9A6;IRS1;PRC1;AGO2;AHNAK2;ATP2B4;DSG2;KIF20A;ACACA;CIT;E2F8									insulin-like growth factor I (IGF-1) human MCF-7 cells GSE26834 ligand:138	9/257	0.426539	0.999973	1.11191	0.947408	BACE1;ZFYVE26;TENM3;ABHD2;XYLT1;HBP1;DSG2;UTRN;GNS
	norepinephrine rat pineal organ GDS3702 ligand:132	11/304	0.368559	0.999994	1.15127	1.14914	SRRM2;SLC23A2;ERRFI1;SLC6A6;GRAMD1B;MAT2A;AGO2;SIK2;GNS;IGF1R;FKBP5									All-trans-retinoic acid human NB4 APL cells (TG2-knockdown) GDS4180 ligand:193	13/380	0.427153	0.999973	1.08552	0.923361	PHLPP2;FBN2;ERRFI1;HIP1;AHNAK;C20ORF194;TRAM2;SLC39A14;VANGL1;FAM160A1;FCHSD2;GEMIN5;TBL1X
	interleukin-12 human PBMC peripheral blood mononuclear cells GDS3498 ligand:197	12/338	0.383753	0.999994	1.12866	1.08098	MFHAS1;RNF213;PPTC7;SLC39A9;NSUN2;EAF1;ZDHHC5;NFATC2;BCOR;ETV3;ETS1;FKBP5									estradiol human MCF7cells GSE33287 ligand:82	10/289	0.432343	0.999973	1.09817	0.920851	EDARADD;EPAS1;IRS1;PRC1;PRKCA;ITPR3;HMCN1;NAV2;TANC2;TICRR
	17beta-estradiol human MCF-7 cells GSE8597 ligand:258	14/402	0.395708	0.999994	1.10632	1.02564	CERS6;TENM4;ABHD2;COL12A1;MYOF;OSMR;DCBLD1;HIPK2;TIAM1;CCND1;DLG5;SPATA13;SPOCK1;NCAPD3									estradiol mouse hematopoietic stem cells (HSCs) GSE52711 ligand:97	11/320	0.433314	0.999973	1.09074	0.912178	RNF144A;KDM5B;CREBBP;KMT2A;FOXJ2;EIF4EBP2;SERINC3;ETV3;ARID1B;CD44;GTF2I
	estradiol human MCF7cells GSE33287 ligand:82	11/311	0.396824	0.999994	1.12399	1.03886	EFNB2;TENM3;KLF13;SORT1;STOM;DIP2B;TLN2;STX3;LHFPL2;DUSP16;THBS1									testosterone mouse prostate (following castration) GDS2562 ligand:54	11/322	0.441417	0.999973	1.08361	0.88614	EFNB2;SVIL;LATS2;AHNAK;NAV2;THBS1;SPTBN1;EZH1;PTPRF;AMOT;PLEC
	TGF-beta1 mouse renal mesangial MES-13 cells GDS1892 ligand:15	11/314	0.408982	0.999994	1.11269	0.994839	ERRFI1;TSC22D1;AHNAK;CCND1;FN1;GRB10;PPRC1;SLC7A1;THBS1;CD44;HK2									estrogen mouse right lung from ovariectomized animals GDS960 ligand:50	13/384	0.442004	0.999973	1.07359	0.876522	MACF1;EPAS1;GPX3;FN1;ARID1A;PTPRF;SKI;PTPRB;CCND1;EP400;VCL;SASH1;FKBP5
	interleukin-10 human PBMC GSE59184 ligand:142	11/324	0.449511	0.999994	1.07657	0.860824	AIM1;OPHN1;BCL6;HEG1;SLC1A3;TBC1D14;ABL2;LDLRAD3;RGL1;CD44;FKBP5									Interleukin-1 beta mouse embryonic fibroblasts GDS2641 ligand:58	12/354	0.44565	0.999973	1.07495	0.868798	SKI;EFNB2;FARP1;TANC1;FAM168B;IRS1;PEAK1;COL5A2;FAT4;OXSR1;RUNX2;AMOT
	Interleukin-1 beta mouse embryonic fibroblasts from IRAK-4 kinase deficient mutants GDS2641 ligand:59	9/269	0.480386	0.999994	1.05993	0.777105	ERRFI1;BCL6;ENC1;FN1;MICAL3;LHFPL2;ANTXR1;RNF111;FOSL2									17beta-estradiol mouse uterus GSE38800 ligand:122	7/200	0.447626	0.999973	1.11091	0.892946	SRRM2;SLC6A6;SUN1;MAT2A;FBXO32;IGF2R;TBX3
	estradiol human MCF-7 cells GSE26834 ligand:137	11/332	0.481731	0.999994	1.0493	0.76638	TIAM1;DNMBP;PRC1;ABHD2;FN1;KIF20A;NAV2;MAMLD1;MET;FKBP5;E2F8									17beta-estradiol mouse uterus GDS1058 ligand:36	10/293	0.449377	0.999973	1.08242	0.865819	FTO;MACF1;SVIL;LATS2;AHNAK;CCND1;PRC1;SPTBN1;JAK1;GTF2I
	Interleukin 1&Icirc;&sup2; rat insulinoma cell line (Pdx1 overexpression) GDS4332 ligand:202	11/335	0.493721	0.999994	1.03942	0.73361	SRRM2;MCCC2;UBE2H;FBXW11;USP3;ENC1;FAT1;ATP11A;PRRC2B;IGF1R;IL13RA1									Interleukin-6 mouse macrophage GSE411 ligand:232	11/325	0.453554	0.999973	1.07309	0.84843	SLC6A6;DYNC1H1;AIM1;AHNAK;LRP1;STOM;ARHGEF7;SERINC3;LIPA;ADCY7;ANKRD13A
	estradiol human endometrium GDS3313 ligand:270	10/307	0.508312	0.999994	1.03064	0.697391	NEURL1B;PRC1;PTCH1;ADAM12;COL5A2;FN1;TNC;COL6A3;KIF20A;SEC31A									nterferon-&Icirc;&plusmn; human keratinocyte GDS4601 ligand:176	7/203	0.463023	0.999973	1.09374	0.842152	NEURL1B;SH3PXD2A;PRC1;LRBA;KIF20A;THBS2;SHANK1
	testosterone mouse prostate (following castration) GDS2562 ligand:54	9/278	0.520006	0.999994	1.02398	0.669599	MAT2A;PSMD5;GPX3;PRC1;COL5A2;COL6A3;KIF20A;MYLK;FKBP5									estradiol mouse hematopoietic stem cells (HSCs) GSE52711 ligand:96	9/267	0.471474	0.999973	1.06826	0.803215	CREBBP;SMAD3;KMT2A;SP1;FOXJ2;EIF4EBP2;OCRL;SERINC3;ARID1B
	calcium(2+) mouse blastocyst GDS3293 ligand:281	12/377	0.533337	0.999994	1.006	0.63237	SRRM2;PPP4R1;SLC35E2;WNK1;AGO2;FAT1;TRIM25;JARID2;TMEM131;VCL;HK2;TJP2									17beta-estradiol mouse uterus GSE38800 ligand:124	7/205	0.473235	0.999973	1.08257	0.809943	SRRM2;SLC6A6;SUN1;MAT2A;ADNP2;FBXO32;TBX3
	testosterone mouse brain striatum GSE49986 ligand:284	9/286	0.554363	0.999994	0.993995	0.586392	TIAM1;PLEKHG2;TENM4;ZMIZ1;FANCD2;USP54;AFAP1;NCAPD3;VGLL4									Interleukin-21 mouse CD8+ T cells GDS1030 ligand:231	11/330	0.473705	0.999973	1.05599	0.789006	DPP4;KMT2A;PIP4K2A;TRIM25;TNFAIP3;DIP2B;SERINC3;ADCY7;SEC31A;JAK1;GTF2I
	interleukin-15 human PBMC GSE59184 ligand:144	10/321	0.565317	0.999994	0.98352	0.560968	AIM1;OPHN1;TNFAIP3;PDE4DIP;LHFPL2;GNS;CD44;MAP3K4;IGF2R;NBPF15									estradiol human MCF-7 cells GDS4052 ligand:267	9/269	0.480386	0.999973	1.05993	0.777105	FBN2;AIM1;KIAA0922;IQSEC1;KIF13A;ENC1;RGL1;SASH1;TBX3
	estrogen mouse aorta GDS3064 ligand:25	9/289	0.566993	0.999994	0.98319	0.55787	ERRFI1;CPS1;ZMIZ1;IRS1;GPX3;MICAL2;ITPR3;AFF3;THBS1									17beta-estradiol mouse uterus GDS1058 ligand:34	9/272	0.493687	0.999973	1.04767	0.739504	TRIO;TSC22D1;PTCH1;COL5A2;SERINC3;HSPG2;SPTBN1;MYLK;GTF2I
	Interleukin 1&Icirc;&sup2; rat insulinoma cell line (Pdx1 overexpression) GDS4332 ligand:204	9/296	0.595847	0.999994	0.958858	0.49647	SRRM2;UBE2H;ERAP1;ANKFY1;SPOCK1;ATP11A;SERINC3;IGF1R;IL13RA1									Interleukin-6 mouse macrophage (SOCS3 KO) GSE411 ligand:234	11/335	0.493721	0.999973	1.03942	0.73361	MACF1;SLC6A6;DYNC1H1;AHNAK;NPC1;LRP1;PRC1;NAV2;SERINC3;LIPA;ADCY7
	TGF-beta human HMEC-TR mammary epithelial cell line GDS4071 ligand:245	9/297	0.599894	0.999994	0.955479	0.488252	EFNB2;ALDH1A3;LAMA3;FN1;TNC;XYLT1;ANXA2P2;THBS1;VCL									TGF-beta human A549 epithelial cells GDS3710 ligand:250	7/210	0.498534	0.999973	1.05564	0.73481	PER2;ZNRF3;BCL6;SERTAD2;PEG10;MTMR4;TGFBR2
	estrogen human MCF-7 cells GSE11324 ligand:91	14/461	0.60106	0.999994	0.957306	0.487328	CERS6;TMED8;NUP155;PRKDC;ABHD2;TTF2;PRC1;RFWD3;TRPS1;DSG2;HMCN1;GTF2I;FKBP5;E2F8									EPO human CD34+ derived erythoblast GDS4557 ligand:165	9/275	0.506898	0.999973	1.0357	0.703698	MFHAS1;EPB41;WNK1;WWC3;PIP4K2A;MICAL2;XPO7;KIAA0430;LPIN2
	interleukin-17 human keratinocyte GDS4601 ligand:180	12/396	0.602191	0.999994	0.955264	0.484491	ITPRIPL2;CCBE1;CYP27B1;CCND1;PEG10;NCR3LG1;ENC1;FN1;SPOCK1;FAT4;SH2B3;E2F8									growth hormone mouse 3T3-F442A adipocytes GDS1489 ligand:10	13/404	0.515539	0.999973	1.01761	0.674208	SVIL;AHNAK;FN1;UBE2G1;SLC6A6;BCL6;CNOT1;TRIM25;LONP2;COL6A3;SERINC3;SPTBN1;GTF2I
	interleukin-10 human PBMC GDS4551 ligand:141	9/298	0.603921	0.999994	0.952123	0.480167	DAB2;BCL6;HEG1;WWC3;TBC1D14;STOM;LDLRAD3;RGL1;CD44									17beta-estradiol human MCF-7 cells GSE5840 ligand:84	8/247	0.523877	0.999973	1.02443	0.66229	TSC22D1;UBR7;NCOA3;FAT1;HMCN1;ANXA2P2;SERINC3;ATP9A
	interleukin-10 human PBMC GSE59184 ligand:143	9/298	0.603921	0.999994	0.952123	0.480167	DAB2;BCL6;HEG1;WWC3;TBC1D14;STOM;LDLRAD3;RGL1;CD44									progesterone mouse uterus GSE31406 ligand:161	9/279	0.52435	0.999973	1.02014	0.658598	SLC6A6;NEK9;CCND1;IRS1;FBXO32;PAM;PTPRF;TMEM131;SASH1
	calcitriol human RWPE1 prostate epithelial cell line GDS3761 ligand:195	8/266	0.608072	0.999994	0.948043	0.471616	ERMP1;IRS1;GPX3;NCR3LG1;AHNAK2;LHFPL2;MAMLD1;DCBLD1									17beta-estradiol mouse ovarian cancer cells GSE45271 ligand:94	10/311	0.524842	0.999973	1.01673	0.655441	DPP4;DAB2;AIM1;CPS1;COL12A1;STOM;PTPRJ;PCNXL2;MET;CDON
	17beta-estradiol mouse uterus GSE1839 ligand:157	8/269	0.620658	0.999994	0.936999	0.446925	GPX3;COL5A2;LAMA3;TRIM25;COL6A3;OSMR;SERINC3;HSPG2									Thyroid hormone mouse Cerebellar neuronal cell GDS4484 ligand:169	8/250	0.537627	0.999973	1.01157	0.627771	TSC22D1;AGO1;FAT1;ILDR2;COL6A3;DIP2B;SPTBN1;PRRC2B
	testosterone mouse brain striatum GSE49986 ligand:285	8/269	0.620658	0.999994	0.936999	0.446925	PER2;ERRFI1;TIAM1;AHCYL2;TSC22D1;MAPK1;SERINC3;SLC25A12									estradiol mouse urogenital sinus mesenchymal cells GSE16854 ligand:152	9/283	0.541589	0.999973	1.00504	0.616336	FBN2;TRIO;PLEKHG2;TSC22D1;PAPPA;COL5A2;FN1;GRB10;SPTBN1
	estrogen mouse lungs from ovariectomized animals GDS960 ligand:49	6/203	0.624416	0.999994	0.931193	0.438535	ERRFI1;PTPRB;GPX3;COL6A3;NAV2;PRPF8									All-trans-retinoic acid human NB4 APL cells GDS4180 ligand:187	11/348	0.544798	0.999973	0.998645	0.606517	PHLPP2;FBN2;HIP1;FCHSD2;AHNAK;POLR1B;XYLT1;GEMIN5;TBL1X;TRAM2;SLC39A14
	estradiol human MCF-7 breast cancer cells GDS3283 ligand:42	9/304	0.627655	0.999994	0.932464	0.434309	ERN1;TMED8;CCND1;PPTC7;ELMSAN1;ABHD2;DLG5;JARID2;CRKL									17beta-estradiol mouse uterus GDS1058 ligand:32	7/220	0.547868	0.999973	1.00555	0.60506	EFNB2;TSC22D1;PTCH1;COL5A2;TRIM25;MYLK;GTF2I
	estrogen mouse beta null aorta GDS3064 ligand:27	9/309	0.646845	0.999994	0.916683	0.399352	ERRFI1;BCL6;ZMIZ1;IRS1;GPX3;AGO2;MICAL2;AFF3;THBS1									interleukin-4 human PBMC GSE59184 ligand:147	11/349	0.548655	0.999973	0.995638	0.597667	AIM1;OPHN1;FN1;TNFAIP3;LHFPL2;TM6SF1;THBS1;SH2B3;HK2;NBPF15;IL13RA1
	Interleukin 1&Icirc;&sup2; rat insulinoma cell line (Pdx1 overexpression) GDS4332 ligand:200	9/309	0.646845	0.999994	0.916683	0.399352	UBE2H;ZMIZ1;USP3;ENC1;FAT1;ATP11A;PRRC2B;IGF1R;IL13RA1									interleukin-4 human PBMC GSE59184 ligand:146	9/285	0.550121	0.999973	0.997648	0.596212	TRPS1;MYOF;FN1;LHFPL2;ANXA2P2;OXSR1;JARID2;THBS1;IL13RA1
	calcitriol human RWPE1 prostate epithelial cell line GDS3761 ligand:201	8/276	0.649167	0.999994	0.912191	0.394126	ERMP1;GPX3;NCR3LG1;FAT2;LHFPL2;HSPG2;MAMLD1;HK2									TGF-beta human A549 epithelial cells GDS3710 ligand:251	7/221	0.552691	0.999973	1.0008	0.59343	PER2;BCL6;SERTAD2;PEG10;FKBP5;TGFBR2;E2F8
	growth hormone mouse 3T3-F442A adipocytes GDS1489 ligand:12	8/278	0.657082	0.999994	0.905339	0.380193	ERRFI1;NNT;COL5A2;TBC1D14;COL6A3;ATP11A;ADIPOR2;FKBP5									estrogen human MCF-7 cells GSE11324 ligand:90	1992-03-01	0.560619	0.999973	1.03146	0.59692	ALDH1A3;AHRR;TMEM140
	growth hormone mouse 3T3-F442A adipocytes GDS1489 ligand:11	7/246	0.664896	0.999994	0.894943	0.365249	ERRFI1;DAB2;TBC1D14;COL6A3;ATP11A;ADIPOR2;VCL									growth hormone mouse 3T3-F442A adipocytes GDS1489 ligand:12	10/322	0.569289	0.999973	0.980316	0.552279	EXT1;UBE2H;TSC22D1;BCL6;LRP1;MAT2A;OSMR;THBS2;THBS1;MYLK
	17beta-estradiol human U2OS osteosarcoma cell line GDS1094 ligand:46	9/317	0.676365	0.999994	0.892498	0.348987	AHCYL1;PRC1;EPB41L2;HUWE1;PABPC3;ITPR3;JARID2;PPP1R12B;JAK1									estradiol human MCF-7 cells GDS4052 ligand:269	9/290	0.571169	0.999973	0.97964	0.548667	FBN2;NUAK1;AIM1;ENC1;SH3BP4;TRAM2;LPIN2;SASH1;TBX3
	interleukin-2 mouse Cytotoxic T cell line GDS3222 ligand:209	9/317	0.676365	0.999994	0.892498	0.348987	ERRFI1;TMED8;MAT2A;WNK1;NCOA3;JARID2;PPRC1;HK2;FOSL2									estradiol human estrogen receptor (ER)-positive MCF7 breast cancer cells GDS3217 ligand:41	10/324	0.577185	0.999973	0.97397	0.535286	NCOA3;PABPC3;UBP1;HMCN1;ANXA2P2;SERINC3;GNS;ADIPOR2;ATP9A;NBPF15
	TGF-beta human A549 epithelial cells GDS3710 ligand:248	10/352	0.680224	0.999994	0.892916	0.34407	SKI;NUAK1;BCL2L11;MAT2A;KIAA1644;GFPT2;AHNAK2;COL6A3;BCOR;RGL1									estradiol human estrogen receptor (ER)-positive MCF7 breast cancer cells GDS3217 ligand:40	9/292	0.579468	0.999973	0.972615	0.530701	NCOA3;PABPC3;UBP1;STOM;HMCN1;ANXA2P2;ADIPOR2;ATP9A;NBPF15
	interleukin-4 human PBMC GSE59184 ligand:147	7/251	0.685147	0.999994	0.876375	0.331376	MAT2A;GPX3;RRP1B;ANXA2P2;RGL1;LIPA;FOSL2									Calcitriol mouse Spinal cord tissue GDS510 ligand:167	7/227	0.581142	0.999973	0.973199	0.528214	DYNC1H1;ADAM17;LRP1;MAT2A;PTPN21;SPOCK1;TBL1X
	interleukin-13 human esophageal epithelial cells GDS3223 ligand:205	8/291	0.705905	0.999994	0.863163	0.300618	AIM1;MYOF;COL5A2;HAS3;TNC;PABPC3;OSMR;THBS2									17beta-estradiol mouse prostate gland GSE36630 ligand:127	11/358	0.582795	0.999973	0.969356	0.523375	FBN2;GRAMD1B;SVIL;SIPA1L1;TENM4;HEG1;ENPP1;PAM;NEO1;SLC8A1;CDON
	Thyroid hormone human Endometrial cells GDS4987 ligand:168	6/222	0.708197	0.999994	0.848441	0.292741	PEG10;GFPT2;KIAA1549L;TNFAIP3;FBXO32;GLI3									estradiol human endometrium GDS3313 ligand:270	9/293	0.583591	0.999973	0.969139	0.521935	SEMA5A;TSC22D1;IRS1;GPX3;PABPC3;HMCN1;RGL1;PAM;ZNF532
	nterferon-&Icirc;&plusmn; human keratinocyte GDS4601 ligand:176	11/397	0.71543	0.999994	0.869629	0.291214	HELZ2;ZBTB39;ZFYVE26;RNF213;ENC1;TRIM14;ADAR;FBXO32;TMEM140;SH2B3;LOC729218									All-trans-retinoic acid human NB4 APL cells (TG2-knockdown) GDS4180 ligand:196	11/363	0.601271	0.999973	0.955336	0.485989	VANGL1;PHLPP2;HIP1;FCHSD2;AHNAK;GEMIN5;TBL1X;C20ORF194;PPP1R12B;TRAM2;SLC39A14
	17beta-estradiol human MCF-7 cells GSE8597 ligand:259	11/397	0.71543	0.999994	0.869629	0.291214	NUP155;UBR7;PRC1;RFWD3;ABHD2;NCAPD3;KIF20A;TTF2;FKBP5;E2F8;TICRR									EPO mouse Erythroid progenitor cell GDS927 ligand:166	7/232	0.604164	0.999973	0.951324	0.479381	UBE2H;HERC1;WNK1;XPO7;UBP1;STOM;SERINC3
	17beta-estradiol mouse uterus GDS1058 ligand:37	10/363	0.716304	0.999994	0.864591	0.288472	EFNB2;DYNC1H1;AHCYL1;PPTC7;LRP1;CNOT1;TRIM25;OSMR;SERINC3;PLEC									17beta-estradiol mouse uterus GSE1839 ligand:157	10/331	0.604312	0.999973	0.952381	0.47968	SKI;FTO;SVIL;LATS2;TSC22D1;AHNAK;PRPF8;SPTBN1;MYLK;GTF2I
	estradiol human breast epithelial cells GSE23500 ligand:130	9/331	0.724309	0.999994	0.853067	0.275146	ATXN2;CERS6;SH3PXD2A;CCND1;MAT2A;ENC1;ITPR3;SLC7A1;MYLK									estrogen mouse left lung from ovariectomized animals GDS960 ligand:51	9/302	0.619827	0.999973	0.938928	0.449103	TANC1;SUN1;AHNAK;GPX3;KAT6A;EP400;PRPF8;PTPRF;SASH1
	estrogen human human epithelial ovarian cancer (EOC) cells GDS4066 ligand:63	9/331	0.724309	0.999994	0.853067	0.275146	ALDH1A3;DNMBP;CPS1;ZNRF2P1;PRKCA;KIAA0430;AMOTL1;DDR2;TGFBR2									interleukin-10 human PBMC GDS4551 ligand:141	9/302	0.619827	0.999973	0.938928	0.449103	FN1;PABPC3;AHRR;TNFAIP3;ADAR;LIPA;HK2;NBPF15;IL13RA1
	insulin-like growth factor I (IGF-I) human MCF-7 cells GSE26834 ligand:136	7/263	0.73048	0.999994	0.834771	0.262163	MTCL1;TRAF3;URB2;PPRC1;SLC39A14;ACACA;FKBP5									interleukin-10 human PBMC GSE59184 ligand:143	9/302	0.619827	0.999973	0.938928	0.449103	FN1;PABPC3;AHRR;TNFAIP3;ADAR;LIPA;HK2;NBPF15;IL13RA1
	progesterone mouse uterine horn GDS187 ligand:47	8/299	0.733603	0.999994	0.839082	0.259937	ERRFI1;SH3PXD2A;MAT2A;AGO2;COL5A2;VCL;HK2;FKBP5									Interleukin-15 mouse CD8+ T cells GDS1030 ligand:229	9/304	0.627655	0.999973	0.932464	0.434309	DYNC1H1;TSC22D1;KMT2A;SPATA13;UBR4;TNFAIP3;ADCY7;JAK1;GTF2I
	estradiol human MCF-7 breast cancer cells GDS3105 ligand:38	6/229	0.735635	0.999994	0.821507	0.25222	DHX33;CCND1;NSUN2;GEMIN5;MED13L;IGF1R									estradiol human MCF-7 cells GSE46924 ligand:163	6/206	0.638518	0.999973	0.917081	0.411407	KDM5B;NUAK1;ENC1;AHRR;LHFPL2;ATP9A
	angiotensin II mouse suprarenal aorta GSE17901 ligand:260	10/372	0.743804	0.999994	0.842697	0.24942	ITPRIPL2;ALDH1A3;PRC1;PAPPA;COL5A2;ENTPD7;KIF20A;THBS1;FBN1;E2F8									estradiol mouse uterus GSE23072 ligand:75	6/206	0.638518	0.999973	0.917081	0.411407	SLC6A6;HBP1;TMEM140;FBXO32;IGF2R;TBX3
	estradiol mouse mammary gland GSE48884 ligand:115	12/442	0.745944	0.999994	0.851006	0.249434	ADAMTSL1;FBN2;LRP1;MTCL1;GPX3;LAMA1;FN1;FAT4;HMCN1;THBS1;PTPRF;FBN1									estrogen human MCF-7 cells GSE11324 ligand:91	4/139	0.645208	0.999973	0.905941	0.396968	ALDH1A3;NUAK1;AHRR;TMEM140
	Growth hormone mouse Adipocytes GDS1489 ligand:171	6/232	0.746818	0.999994	0.810476	0.236605	ERRFI1;TBC1D14;COL6A3;ATP11A;ADIPOR2;FKBP5									interleukin-10 human PBMC GSE59184 ligand:142	8/276	0.649167	0.999973	0.912191	0.394126	TRPS1;FN1;PABPC3;AHRR;TNFAIP3;ADAR;THBS1;SH2B3
	17beta-estradiol mouse thymus GDS1275 ligand:271	3/125	0.761024	0.999994	0.751171	0.205138	SERINC3;TMEM131;FKBP5									Thyroid hormone human Endometrial cells GDS4987 ligand:168	11/378	0.654265	0.999973	0.915566	0.388423	CDC23;PRKDC;PRC1;COL5A2;ENDOD1;FN1;HMCN1;FAT4;ANXA2P2;LTBP1;FBN1
	insulin-like growth factor I (IGF-1) human MCF-7 cells GSE26834 ligand:138	9/343	0.761481	0.999994	0.821899	0.22396	EFNB2;PRC1;KIF20A;NAV2;CDC42BPB;SLC7A1;CIT;FKBP5;E2F8									Interleukin-3 mouse M2 macrophages (RAW264.7 cells) GSE73564 ligand:235	8/279	0.661001	0.999973	0.901951	0.373408	NEURL1B;KMT2D;SZT2;TNRC18;ITPR3;PKD1;ATP9A;PLEC
	17beta-estradiol mouse uterus GDS1058 ligand:32	10/380	0.766692	0.999994	0.824129	0.218947	ERRFI1;SVIL;PTPRS;LATS2;PPTC7;MAT2A;GPX3;VPRBP;COL6A3;RRP1B									estrogen human MCF-7 cells GSE11324 ligand:89	1971-02-01	0.662054	0.999973	0.88647	0.365587	NUAK1;TMEM140
	3beta-Adiol(17beta-diol) human MCF7cells GSE33287 ligand:79	8/311	0.771718	0.999994	0.805344	0.208694	MCCC2;EFNB2;ZNF462;TENM3;NSUN2;COL12A1;AFF3;THBS1									progesterone mouse uterus GSE31406 ligand:162	8/282	0.672596	0.999973	0.891936	0.353751	EFNB2;CCND1;IRS1;FBXO32;PAM;PTPRF;TMEM131;SASH1
	17beta-estradiol rat ischemic cerebral cortex GDS2311 ligand:263	10/385	0.78025	0.999994	0.812927	0.20172	INPP4A;DYNC1H1;PTPRS;TSC22D1;MAT2A;YLPM1;GRB10;SERINC3;MTOR;PLEC									interleukin-2 mouse Cytotoxic T cell line GDS3222 ligand:209	8/283	0.676407	0.999973	0.888646	0.347425	SRRM2;UBE2H;NSUN2;ITPR3;ARID1A;ADCY7;PRPF8;JAK1
	17beta-estradiol mouse thymus GDS1275 ligand:272	4/169	0.786341	0.999994	0.740068	0.177887	MFHAS1;TRRAP;ETS1;FKBP5									estriol mouse uterus GSE23241 ligand:151	8/285	0.683947	0.999973	0.882137	0.335101	SRRM2;SEMA5A;SUN1;FAM168B;MAT2A;FBXO32;SERINC3;TBX3
	estradiol mouse BAL cells GSE52649 ligand:95	7/282	0.792639	0.999994	0.776323	0.180407	SRRM2;CCND1;WNK1;ARHGEF7;TM6SF1;TMEM131;SASH1									interferon-y human keratinocyte GDS4601 ligand:177	6/217	0.68745	0.999973	0.868773	0.325586	IRS1;PRC1;COL5A2;KIF20A;NCAPD3;THBS2
	estradiol mouse mammary cells GSE46116 ligand:117	10/390	0.793237	0.999994	0.802019	0.185775	PER2;ERRFI1;BCL2L11;LUZP1;ZMIZ1;GSE1;ANKRD52;CELSR1;THBS2;MTURN									neuromedin U mouse type-2 Th cell line D10.G4.1 GDS882 ligand:21	7/254	0.696917	0.999973	0.865595	0.312556	SLC35D1;CNOT1;SERINC3;PRPF8;N4BP1;JAK1;PLEC
	progesterone mouse uterus GSE31406 ligand:161	8/321	0.800346	0.999994	0.779205	0.173538	ERRFI1;TSC22D1;MAT2A;SGMS2;PPRC1;VCL;HK2;MYLK									calcitriol human RWPE1 prostate epithelial cell line GDS3761 ligand:201	9/324	0.700942	0.999973	0.872344	0.30997	FBN2;HEG1;COL5A2;FN1;TBL1X;TRAM2;ETS1;LTBP1;MET
	estradiol human MCF-7 cells GSE46924 ligand:163	10/394	0.803217	0.999994	0.793498	0.17388	NEURL1B;TIAM1;NUP155;PRC1;RFWD3;COL6A3;KIF20A;FKBP5;E2F8;TICRR									Interleukin 1&Icirc;&sup2; rat insulinoma cell line (Pdx1 overexpression) GDS4332 ligand:206	8/290	0.702315	0.999973	0.86627	0.306117	SRRM2;TRIO;TENM3;PRC1;TSHZ1;NSUN2;EIF4EBP2;ACACA
	Interleukin 1&Icirc;&sup2; rat insulinoma cell line GDS4332 ligand:191	8/323	0.805735	0.999994	0.774177	0.167223	ERAP1;FOXJ3;FAT1;LONP2;ATP11A;SERINC3;IGF1R;IL13RA1									estradiol mouse uterus GSE23241 ligand:149	7/258	0.71216	0.999973	0.851622	0.289086	SRRM2;SUN1;FAM168B;FBXO32;SERINC3;IGF2R;TBX3
	progesterone rat ovary GDS2783 ligand:275	11/432	0.808777	0.999994	0.795862	0.168907	DAB2;LATS2;AHNAK;TMEM248;COL5A2;FAT1;ILDR2;UBE2G1;PUM1;PRPF8;VCL									testosterone mouse submandibular glands from BALB/c females GDS1833 ligand:53	8/294	0.716505	0.999973	0.853975	0.28469	MACF1;DYNC1H1;AHCYL1;NNT;UBE2G1;ATP11A;TNPO3;SEC31A
	Interleukin 1&Icirc;&sup2; rat insulinoma cell line (Pdx1 overexpression) GDS4332 ligand:194	8/326	0.813611	0.999994	0.766752	0.15816	MCCC2;UBE2H;FBXW11;ENC1;FAT1;DUSP16;IGF1R;IL13RA1									estradiol mouse uterus GSE24525 ligand:140	6/225	0.720186	0.999973	0.836687	0.274639	SRRM2;SLC6A6;SUN1;FBXO32;SERINC3;TBX3
	estrogen mouse right lung from ovariectomized animals GDS960 ligand:52	8/329	0.821241	0.999994	0.759467	0.149568	MACF1;DYNC1H1;TSC22D1;LRP1;COL6A3;SERINC3;ANKRD13A;VCL									interleukin-4 human keratinocyte GDS4601 ligand:178	8/297	0.726849	0.999973	0.844977	0.269578	SMAD3;COL12A1;AHNAK2;DSG2;THBS2;DCBLD1;MYLK;IL13RA1
	estradiol human endothelial cells GSE29881 ligand:129	6/263	0.842726	0.999994	0.71156	0.121757	FTO;NUAK1;AIM1;FN1;PABPC3;THBS1									estradiol human MCF-7 breast cancer cells GDS3105 ligand:38	10/371	0.740839	0.999973	0.845075	0.253498	EFNB2;DAB2;AIM1;ERMP1;BCL6;UBR7;TSHZ1;WWC3;GNS;ATP9A
	estriol mouse uterus GSE23241 ligand:150	8/339	0.844942	0.999994	0.736135	0.12403	SRRM2;ERRFI1;SH3PXD2A;BCL6;MAT2A;PPRC1;TEX2;HK2									estradiol human MCF-7 cells GDS4052 ligand:265	8/302	0.743518	0.999973	0.830389	0.246095	DAB2;AIM1;AHNAK;ENC1;TRAM2;PTPRF;SASH1;TBX3
	17beta-estradiol mouse bone marrow-derived CD44+ stromal cells (StroCs) GDS3816 ligand:29	11/453	0.852737	0.999994	0.757209	0.120627	HELZ2;ERRFI1;BCL2L11;TRPS1;SPATA13;FAT1;TNFAIP3;LDLRAD3;THBS2;DUSP16;THBS1									17beta-estradiol human MCF-7 cells GSE8597 ligand:258	5/198	0.754866	0.999973	0.79098	0.222436	ALDH1A3;NUAK1;AIM1;LRBA;UTRN
	Interleukin-1 beta human epidermal keratinocytes GDS2611 ligand:56	5/229	0.854201	0.999994	0.680413	0.107226	GPX3;TNFAIP3;OXSR1;PAM;ADIPOR2									Interleukin 1&Icirc;&sup2; rat insulinoma cell line GDS4332 ligand:186	7/275	0.771106	0.999973	0.796892	0.207136	TGOLN2;AHCYL1;PTPRS;GPX3;FOXJ3;OCRL;PRPF8
	17beta-estradiol mouse thymus GSE2889 ligand:155	7/307	0.857135	0.999994	0.710698	0.109561	WNK1;SP1;KAT6A;ARID1A;CBL;ETS1;FKBP5									17beta-estradiol mouse vagina GSE6931 ligand:88	6/239	0.771573	0.999973	0.785839	0.203787	MACF1;SVIL;DYNC1H1;AHNAK;SERINC3;ADIPOR2
	Interleukin 1&Icirc;&sup2; rat insulinoma cell line GDS4332 ligand:184	7/307	0.857135	0.999994	0.710698	0.109561	ENC1;FAT1;LONP2;ETV3;TJP2;IGF1R;IL13RA1									aldosterone mouse inner medullary collecting duct cell line mIMCD-3 GDS345 ligand:279	7/276	0.774279	0.999973	0.793888	0.203095	DYNC1H1;ERMP1;AHNAK;IQGAP3;SPTBN1;IGF1R;PLEC
	estradiol human MCF-7 cells GDS4052 ligand:269	7/310	0.86365	0.999994	0.70355	0.103132	ABHD2;ENDOD1;FN1;OSMR;PPRC1;SLC39A14;MAMLD1									17beta-estradiol mouse uterus GSE6931 ligand:86	7/276	0.774279	0.999973	0.793888	0.203095	TRIO;TSC22D1;AHNAK;GPX3;SERINC3;SPTBN1;GTF2I
	17beta-estradiol mouse cervical tissue GSE46890 ligand:119	8/348	0.864079	0.999994	0.716311	0.104647	COLGALT2;TNC;TNFAIP3;TEX2;THBS1;ACACA;HK2;ATP9A									testosterone mouse brain striatum GSE49986 ligand:284	8/314	0.780603	0.999973	0.797323	0.197488	EXT1;TRPS1;TNC;SPOCK1;TRAK1;SNRNP200;GNS;NEO1
	interleukin-15 human PBMC GSE59184 ligand:145	7/311	0.865767	0.999994	0.701199	0.101071	LHFPL2;ANXA2P2;RGL1;THBS1;N4BP1;CD44;IGF2R									TGF-beta1 human IOSE - immortalized ovarian surface epithelial cell line GDS2975 ligand:255	4/168	0.782472	0.999973	0.74462	0.182653	SMAD3;ELMSAN1;DIS3L;TMEM140
	17beta-estradiol human MCF-7 cells GSE5840 ligand:83	7/312	0.867856	0.999994	0.698863	0.0990492	ERRFI1;TIAM1;TMED8;CCND1;MAT2A;ANXA2P2;JARID2									estradiol human estrogen receptor (ER)-positive MCF7 breast cancer cells GDS3217 ligand:39	5/210	0.798195	0.999973	0.744213	0.167748	NCOA3;PABPC3;STOM;SERINC3;ADIPOR2
	17beta-estradiol mouse bone marrow (BM) c-kit+ stem cells (SCs) GDS3816 ligand:28	9/388	0.869024	0.999994	0.7226	0.101442	HELZ2;BCL2L11;HEG1;SPATA13;FAT1;TNFAIP3;THBS2;THBS1;HK2									estradiol mouse mammary cells GSE46116 ligand:117	5/210	0.798195	0.999973	0.744213	0.167748	AIM1;GDNF;IRS1;MAMLD1;THBS1
	growth hormone mouse 3T3-F442A adipocytes GDS1489 ligand:10	4/196	0.871407	0.999994	0.635102	0.087419	ERRFI1;THBS1;TNPO3;PLEC									Interleukin-6 mouse macrophage (SOCS3 KO) GSE411 ligand:233	7/284	0.798503	0.999973	0.770637	0.173406	INPP4A;SLC6A6;HERC1;NPC1;LRP1;LIPA;ADCY7
	estradiol mouse uterus GSE23241 ligand:148	6/276	0.873078	0.999994	0.676839	0.0918676	SRRM2;ERRFI1;SH3PXD2A;BCL6;MAT2A;TEX2									17beta-estradiol mouse thymus GDS1275 ligand:272	11/431	0.806464	0.999973	0.797799	0.171604	SVIL;MAT2A;PRC1;TNC;EP400;SMC1A;ARID1A;ADIPOR2;PRPF8;TMEM131;E2F8
	nitric oxide human CD3+ T cells GDS4188 ligand:280	3/158	0.880417	0.999994	0.59023	0.0751713	HUWE1;TNFAIP3;PABPC3									interleukin-15 human PBMC GSE59184 ligand:145	7/289	0.812612	0.999973	0.756775	0.157032	NOTCH2;FN1;PABPC3;AHRR;LIPA;SH2B3;NBPF15
	estradiol mouse hematopoietic stem cells (HSCs) GSE52711 ligand:97	6/280	0.881373	0.999994	0.666818	0.0842022	SRRM2;ERN1;GPX3;FUBP1;TEX2;THBS1									testosterone human skeletal muscle GDS2920 ligand:62	8/329	0.821241	0.999973	0.759467	0.149568	TSC22D1;COL5A2;FN1;PABPC3;COL6A3;UBE2G1;PAM;FBN1
	17beta-estradiol mouse prostate gland GSE36630 ligand:127	5/242	0.884556	0.999994	0.642654	0.0788338	GALNT5;PAPPA;THBS2;LTBP1;CD44									leptin mouse liver GDS3653 ligand:276	5/218	0.823578	0.999973	0.715962	0.138966	SLC6A6;CPS1;BCL6;ADIPOR2;ACACA
	estradiol human MCF-7 cells GSE23610 ligand:131	8/359	0.884822	0.999994	0.693461	0.0848581	TMED8;CCND1;MAT2A;MYOF;GEMIN5;MED13L;JAK1;NBPF15									norepinephrine rat pineal organ GDS3702 ligand:132	7/296	0.831067	0.999973	0.738174	0.136595	FYCO1;ALDH1A3;CLCN4;BCL6;PCNX;PTPN21;SERINC3
	interleukin 28B human hepatocyte GDS4390 ligand:189	9/399	0.888285	0.999994	0.701812	0.0831386	HELZ2;ZFYVE26;RNF213;YEATS2;TNFAIP3;LNPEP;TMEM140;N4BP1;HK2									17beta-estradiol mouse mammary gland GSE6931 ligand:87	9/371	0.834088	0.999973	0.757212	0.137371	SVIL;TSC22D1;AHNAK;CPS1;STOM;ATP11A;SPTBN1;MYLK;PLEC
	17beta-estradiol mouse vagina GSE6931 ligand:88	8/361	0.888297	0.999994	0.689459	0.0816659	ERRFI1;CPS1;MAT2A;GPX3;NSUN2;COL6A3;ATP11A;THBS2									estradiol mouse mammary gland GSE48884 ligand:116	6/261	0.837571	0.999973	0.717215	0.127126	ITPRIPL2;DPP4;MAPKBP1;HEG1;RAPH1;FBXO21
	interleukin-2 mouse Cytotoxic T cell line GDS3222 ligand:210	9/400	0.889914	0.999994	0.69998	0.0816391	ERRFI1;MAT2A;WNK1;FBXW11;TMEM248;NCOA3;HK2;FOSL2;PTPRG									insulin-like growth factor-I (IGF-I) human MCF-7 cells GDS3484 ligand:14	7/312	0.867856	0.999973	0.698863	0.0990492	HBP1;DSG2;ANXA2P2;GNS;ADIPOR2;JAK1;NBPF15
	Interleukin-13 human Breast cancer - MCF10CA1a cell line (pLKO-shSCR) GSE57677 ligand:242	7/324	0.890908	0.999994	0.671985	0.0776237	AIM1;SPTLC3;TNC;TBL1X;THBS1;CD44;SLC8A1									interleukin-1&Icirc;&sup2; human fibroblast GDS4539 ligand:208	3/155	0.872301	0.999973	0.601974	0.0822422	TSHZ1;KIAA1549L;SMCR8
	Interleukin 1&Icirc;&sup2; rat insulinoma cell line GDS4332 ligand:186	7/325	0.892667	0.999994	0.669836	0.0760546	SRRM2;NSUN2;FAT1;TRIM25;TJP2;IGF1R;IL13RA1									interferon-&Icirc;&plusmn; human hepatocyte GDS4390 ligand:181	6/277	0.875196	0.999973	0.674306	0.0898901	CPS1;SPTLC3;AGO1;HMCN1;FAT4;NBPF15
	estrogen mouse alpha null aorta GDS3064 ligand:26	2/119	0.894263	0.999994	0.521489	0.0582793	KLHL29;ERRFI1									transforming growth factor-beta human fibroblasts GDS4574 ligand:18	5/238	0.875847	0.999973	0.653823	0.0866733	TSHZ1;MYOF;AHRR;ANXA2P2;LIPA
	TGF-beta human A549 epithelial cells GDS3710 ligand:247	7/331	0.902724	0.999994	0.657225	0.0672593	SKI;NUAK1;BCL2L11;KIAA1644;COL6A3;BCOR;HSPG2									interleukin-15 human PBMC GSE59184 ligand:144	6/279	0.879343	0.999973	0.669296	0.0860582	FN1;XYLT1;PABPC3;JARID2;IL13RA1;TGFBR2
	17beta-estradiol mouse uterus GSE38800 ligand:121	8/372	0.905885	0.999994	0.668237	0.0660507	SRRM2;ERRFI1;SH3PXD2A;PPTC7;MAT2A;ARHGEF17;TEX2;PTPRF									interleukin-17 human keratinocyte GDS4601 ligand:180	4/204	0.890233	0.999973	0.609444	0.0708614	PER2;TIAM1;NEURL1B;CDYL2
	estradiol mouse uterus GSE56423 ligand:92	8/374	0.908817	0.999994	0.664516	0.0635352	SRRM2;ERRFI1;SH3PXD2A;PPTC7;BCL6;MAT2A;ARHGEF17;PPRC1									17beta-estradiol human MCF-7 cells GSE5840 ligand:85	7/324	0.890908	0.999973	0.671985	0.0776237	PAPD7;TRRAP;NCOA3;ENC1;TRIM25;ADAR;TMEM140
	estrogen mouse left lung from ovariectomized animals GDS960 ligand:51	6/298	0.913254	0.999994	0.625123	0.0567242	ERRFI1;PTPRB;SP1;ATXN7L3B;ADIPOR2;SPTBN1									17beta-estradiol human MCF-7 cells GSE5840 ligand:83	6/288	0.896598	0.999973	0.64763	0.0706875	ERMP1;TSC22D1;PABPC3;UBP1;HBP1;HMCN1
	neuromedin U mouse type-2 Th cell line D10.G4.1 GDS882 ligand:19	8/379	0.91581	0.999994	0.655388	0.0576387	MAT2A;WNK1;VPRBP;UBR4;UBP1;SERINC3;HK2;JAK1									TGF-beta human A549 epithelial cells GDS3710 ligand:248	5/248	0.896638	0.999973	0.626589	0.0683631	BCL6;SERTAD2;SPOCK1;RAD54L2;TMEM140
	All-trans-retinoic acid human NB4 APL cells (TG2-knockdown) GDS4180 ligand:193	4/220	0.920774	0.999994	0.563829	0.0465388	EPAS1;AGO1;NCOA3;ABHD2									estrogen mouse alpha null aorta GDS3064 ligand:26	11/481	0.89857	0.999973	0.711045	0.076047	MCCC2;GPX3;HEG1;ADAM12;DARS2;SIK2;PPARA;FBXO21;ADIPOR2;ACACA;HK2
	interferon-y human keratinocyte GDS4601 ligand:177	8/383	0.92107	0.999994	0.64826	0.0532996	RNF213;CCND1;ENC1;RAPH1;TNFAIP3;TMEM140;ETS1;CSNK1G1									estradiol (E2) mouse uterine tissue GSE61921 ligand:289	4/208	0.898709	0.999973	0.597369	0.0637967	SRRM2;SLC6A6;SERINC3;TBX3
	Interleukin-13 human Breast cancer - MCF10CA1a cell line (pLKO-shIL13RA2) GSE57677 ligand:243	5/264	0.923644	0.999994	0.587389	0.0466551	ERAP1;TNC;THBS1;RUNX2;CD44									estradiol human endometrial cancer cells GSE56946 ligand:220	8/369	0.901337	0.999973	0.673897	0.0700019	EDARADD;DYNC1H1;CCND1;PRC1;NSUN2;DROSHA;TNRC18;SNRNP200
	17beta-estradiol human MCF-7 cells GSE11791 ligand:153	7/349	0.928212	0.999994	0.622046	0.0463393	TMED8;CCND1;MAT2A;COL12A1;MYOF;ADIPOR2;JAK1									estradiol human endothelial cells GSE29881 ligand:129	7/337	0.911969	0.999973	0.645072	0.0594432	CCND1;SCRN1;COL5A2;SPOCK1;ANXA2P2;HSPG2;LTBP1
	estradiol mouse uterus GSE23072 ligand:77	3/181	0.928804	0.999994	0.513349	0.0379146	BCL6;MAT2A;SERINC3									17beta-estradiol mouse uterus GSE38800 ligand:120	4/217	0.915702	0.999973	0.571859	0.0503603	SLC6A6;FBXO32;SERINC3;TBX3
	Interleukin 1&Icirc;&sup2; rat insulinoma cell line (Pdx1 overexpression) GDS4332 ligand:206	6/310	0.930126	0.999994	0.600069	0.0434659	MCCC2;UBE2H;ERAP1;ATP11A;SLC25A12;IL13RA1									estriol mouse uterus GSE23241 ligand:150	5/261	0.919114	0.999973	0.594366	0.050132	TRIO;HBP1;TMEM140;FBXO32;IGF2R
	17beta-estradiol human MCF-7 cells GSE5840 ligand:84	7/353	0.933013	0.999994	0.614725	0.0426227	TIAM1;TMED8;CCND1;MAT2A;MYOF;PABPC3;NBPF15									TGF-beta human A549 epithelial cells GDS3710 ligand:253	6/303	0.920674	0.999973	0.614438	0.0507832	CPS1;SERTAD2;PRC1;PEG10;KIF20A;E2F8
	estradiol mouse uterus GSE23072 ligand:75	8/394	0.934099	0.999994	0.629422	0.0429098	SRRM2;ERRFI1;BCL6;SH3PXD2A;MAT2A;TEX2;PPRC1;HK2									interleukin-17A human keratinocyte GDS4601 ligand:185	5/267	0.927949	0.999973	0.580572	0.0434142	CCND1;FN1;SPOCK1;SASH1;TGFBR2
	Interleukin-6 mouse macrophage (SOCS3 KO) GSE411 ligand:233	6/316	0.937424	0.999994	0.58827	0.038014	DAB2;AHNAK;BCL6;SPATA13;ANKFY1;TRIM25									17beta-estradiol human U2OS osteosarcoma cell line GDS1094 ligand:45	5/268	0.929335	0.999973	0.578334	0.0423836	EXT1;FBN2;ENC1;GRB10;SH3BP4
	Anti-Mullerian hormone rat ovary GDS3199 ligand:249	7/357	0.93753	0.999994	0.607572	0.0391924	NNT;TMEM248;EPB41L2;COL5A2;FN1;LONP2;SERINC3									17beta-estradiol mouse uterus GSE38800 ligand:123	3/184	0.933581	0.999973	0.504762	0.0346911	SLC6A6;FBXO32;IGF2R
	Interleukin 1&Icirc;&sup2; rat insulinoma cell line GDS4332 ligand:188	6/318	0.939701	0.999994	0.584437	0.036348	ERAP1;FAT1;ATP11A;SERINC3;IGF1R;IL13RA1									estradiol human endometrial cancer cells GSE56946 ligand:219	4/231	0.93711	0.999973	0.536198	0.0348284	EDARADD;DYNC1H1;DROSHA;SNRNP200
	All-trans-retinoic acid human NB4 APL cells (TG2-knockdown) GDS4180 ligand:196	4/237	0.944672	0.999994	0.522227	0.0297237	EPAS1;AGO1;NCOA3;ABHD2									Interleukin 1&Icirc;&sup2; rat insulinoma cell line GDS4332 ligand:182	5/275	0.938391	0.999973	0.563134	0.0358089	SRRM2;ATXN2;PTPRS;TSHZ1;FOXJ3
	Interleukin-6 (IL-6) mouse liver GDS3773 ligand:61	7/365	0.945766	0.999994	0.593745	0.0331076	KLF13;BCL6;CREB3L2;SLC39A14;MID1;IL13RA1;E2F8									Interleukin-1 human epidermal keratinocyte GDS3011 ligand:227	5/277	0.94078	0.999973	0.558935	0.0341208	WNK1;GPX3;AHNAK2;SERINC3;FKBP5
	EPO human CD34+ derived erythoblast GDS4557 ligand:165	6/325	0.947103	0.999994	0.571403	0.0310544	TSC22D1;PRC1;DDI2;TP53BP2;MTMR4;JARID2									estradiol mouse uterus GSE23072 ligand:78	9/442	0.942495	0.999973	0.630685	0.0373519	SRRM2;FAM168B;PTPRS;MAT2A;ARHGEF17;ADIPOR2;ARHGAP35;IGF2R;MYLK
	estrogen human MCF-7 cells GSE11324 ligand:89	11/529	0.949581	0.999994	0.643518	0.033292	TIAM1;ZNRF3;TMED8;DHX33;CCND1;ABHD2;POLR1B;GEMIN5;URB2;PPRC1;HK2									neuromedin U mouse type-2 Th cell line D10.G4.1 GDS882 ligand:20	5/280	0.944207	0.999973	0.55275	0.0317332	AIM1;SLC35D1;WNK1;PRC1;SERINC3
	estradiol (E2) mouse uterine tissue GSE61921 ligand:288	6/328	0.950018	0.999994	0.56599	0.029021	ERRFI1;SH3PXD2A;PPTC7;MAT2A;PPRC1;TEX2									17beta-estradiol mouse uterus GDS1058 ligand:37	4/237	0.944672	0.999973	0.522227	0.0297237	FTO;PRC1;KIF20A;MYLK
	Interleukin-17A human smooth muscle GDS4803 ligand:173	5/287	0.951518	0.999994	0.538832	0.026778	TRAF3;RAPH1;ANKRD36BP1;TRIM14;TNFAIP3									interleukin-2 mouse Cytotoxic T cell line GDS3222 ligand:207	5/283	0.947455	0.999973	0.5467	0.0295088	SRRM2;NSUN2;SERINC3;ADCY7;PRPF8
	Calcitriol mouse Spinal cord tissue GDS510 ligand:167	7/373	0.953022	0.999994	0.580523	0.0279331	FTO;FN1;HTT;EIF4EBP2;NAV2;LIPA;RUNX2									triiodothyronine (T3) human HepG2 cells GDS3945 ligand:71	5/284	0.948498	0.999973	0.544712	0.0288017	PEG10;SLC39A14;SPTBN1;HK2;TJP2
	17beta-estradiol mouse uterus GSE38800 ligand:123	8/416	0.954636	0.999994	0.594792	0.0276131	SRRM2;ERRFI1;PTPRS;PPTC7;BCL6;SH3PXD2A;MAT2A;TEX2									estradiol human endometrial cancer cells GSE56946 ligand:225	5/288	0.952489	0.999973	0.5369	0.0261348	EDARADD;DYNC1H1;MAPK1;SNRNP200;PRPF8
	estradiol mouse uterus GSE56423 ligand:93	4/249	0.957361	0.999994	0.496337	0.021628	LONP2;FBXO32;ADIPOR2;IGF2R									17beta-estradiol mouse uterus GSE38800 ligand:125	3/201	0.9555	0.999973	0.461015	0.0209854	ADNP2;TMEM140;FBXO32
	Interleukin-15 mouse CD8+ T cells GDS1030 ligand:229	5/296	0.959637	0.999994	0.521921	0.0215031	AIM1;NCOA3;DIP2B;ADIPOR2;TGFBR2									TGF-beta human A549 epithelial cells GDS3710 ligand:254	5/293	0.95708	0.999973	0.527441	0.0231377	SLC23A2;CPS1;ENC1;FKBP5;E2F8
	All-trans-retinoic acid human NB4 APL cells GDS4180 ligand:187	4/252	0.960083	0.999994	0.490256	0.0199709	EPAS1;AGO1;NCOA3;ABHD2									Interleukin-1 beta mouse embryonic fibroblasts from IRAK-4 kinase deficient mutants GDS2641 ligand:60	4/249	0.957361	0.999973	0.496337	0.021628	LRP1;NNT;THBS1;PLEC
	neuromedin U mouse type-2 Th cell line D10.G4.1 GDS882 ligand:21	6/346	0.964665	0.999994	0.535519	0.0192649	AIM1;FBXW11;LRBA;NSUN2;ATP6V0A2;TMEM131									Interleukin 1, beta human amnion mesenchymal cells (AMC) GDS4595 ligand:23	3/204	0.958585	0.999973	0.454063	0.0192056	AP3M2;SLC35F2;ZNF304
	TGF-beta mouse embryonic fibroblasts GDS4898 ligand:244	2/161	0.965182	0.999994	0.3829	0.0135694	CCBE1;HK2									Insulin mouse Kidney GDS4839 ligand:164	4/256	0.963463	0.999973	0.482373	0.0179545	DPP4;TNC;XYLT1;SLC8A1
	All-trans-retinoic acid human NB4 APL cells GDS4180 ligand:190	4/260	0.966576	0.999994	0.474737	0.016139	EPAS1;AGO1;NCOA3;ABHD2									TGF-beta human HMEC-TR mammary epithelial cell line GDS4071 ligand:245	5/303	0.96507	0.999973	0.509474	0.0181141	MAT2A;PRC1;GEMIN5;KIF20A;METAP1
	17beta-estradiol mouse thymus GSE2889 ligand:154	2/163	0.967024	0.999994	0.378104	0.0126784	SERINC3;FKBP5									17beta-estradiol rat ischemic cerebral cortex GDS2311 ligand:263	3/215	0.968262	0.999973	0.430256	0.0138771	IQSEC1;EAF1;SLC8A1
	17beta-estradiol mouse uterus GDS1058 ligand:36	5/307	0.967864	0.999994	0.502621	0.0164174	GPX3;COL5A2;TRIM25;COL6A3;SERINC3									estradiol mouse uterus GSE24525 ligand:139	6/353	0.969215	0.999973	0.524523	0.0164011	SLC6A6;TRIO;ARHGEF17;TMEM140;IGF2R;MYLK
	Interleukin-6 mouse macrophage (SOCS3 KO) GSE411 ligand:234	4/265	0.97012	0.999994	0.46552	0.0141219	DAB2;HTT;ENPP1;JARID2									estrogen mouse lungs from ovariectomized animals GDS960 ligand:49	7/397	0.96986	0.999973	0.54411	0.0166519	CCND1;EPAS1;WNK1;FN1;EP400;ATP11A;SPTBN1
	17beta-estradiol mouse uterus GSE38800 ligand:125	7/399	0.970978	0.999994	0.541277	0.0159413	SRRM2;ERRFI1;PPTC7;SH3PXD2A;MAT2A;ARHGEF17;TEX2									Interleukin 1&Icirc;&sup2; rat insulinoma cell line (Pdx1 overexpression) GDS4332 ligand:202	4/265	0.97012	0.999973	0.46552	0.0141219	FOXJ3;OCRL;SLC25A12;PRPF8
	Interleukin-21 mouse CD8+ T cells GDS1030 ligand:231	4/270	0.973311	0.999994	0.45665	0.0123533	PHLPP1;KLF13;AGO2;ERAP1									estradiol human MCF-7 breast cancer cells GDS3283 ligand:43	2/167	0.970432	0.999973	0.368861	0.0110711	AIM1;PLEC
	interleukin-2 mouse Cytotoxic T cell line GDS3222 ligand:207	5/317	0.973971	0.999994	0.486256	0.0128243	MAT2A;WNK1;NCOA3;HK2;FOSL2									neuromedin U mouse type-2 Th cell line D10.G4.1 GDS882 ligand:22	6/357	0.971568	0.999973	0.518437	0.0149541	SLC35D1;SIN3A;UBE2G1;SERINC3;N4BP1;JAK1
	progesterone mouse uterus GSE31406 ligand:162	5/318	0.974519	0.999994	0.484677	0.0125103	SVIL;TSC22D1;MAT2A;SGMS2;MYLK									testosterone mouse stria terminalis/preoptic area GSE49986 ligand:283	5/313	0.97167	0.999973	0.492674	0.0141587	SRRM2;DYNC1H1;HERC2;TENM4;NRXN3
	neuromedin U mouse type-2 Th cell line D10.G4.1 GDS882 ligand:20	5/320	0.975582	0.999994	0.481549	0.0119046	AHCYL1;FBXW11;PTCH1;AGO2;ATP6V0A2									interleukin-2 mouse Cytotoxic T cell line GDS3222 ligand:203	6/358	0.972129	0.999973	0.516937	0.014612	SRRM2;AHNAK;NSUN2;ITPR3;PRPF8;ANKRD13A
	interferon-&Icirc;&plusmn; human hepatocyte GDS4390 ligand:181	5/323	0.977099	0.999994	0.476931	0.0110493	ZNRF2P1;TMEM140;N4BP1;CDYL2;ZNF134									estrogen human human epithelial ovarian cancer (EOC) cells GDS4066 ligand:63	4/269	0.972699	0.999973	0.458398	0.0126887	ENC1;HMG20A;RGL1;SH2B3
	leptin mouse liver GDS3653 ligand:277	5/323	0.977099	0.999994	0.476931	0.0110493	ERRFI1;CPS1;BCL6;LONP2;EGFR									Interleukin-8 (IL-8) human immature dendritic cells GDS4567 ligand:74	5/315	0.972843	0.999973	0.489444	0.0134754	SRRM2;HERC1;SLC35E2;USP40;MAP3K4
	17beta-estradiol mouse mammary gland GSE6931 ligand:87	3/229	0.977511	0.999994	0.403308	0.00917368	GPX3;COL6A3;ADIPOR2									TGF-beta human A549 epithelial cells GDS3710 ligand:252	4/270	0.973311	0.999973	0.45665	0.0123533	SERTAD2;PEG10;FKBP5;E2F8
	interleukin-2 mouse Cytotoxic T cell line GDS3222 ligand:212	6/375	0.98024	0.999994	0.49268	0.00983271	ERRFI1;MAT2A;WNK1;TMEM248;SLC7A1;HK2									estradiol (E2) mouse uterine tissue GSE61921 ligand:288	4/272	0.974495	0.999973	0.453195	0.0117086	SLC6A6;TSC22D1;TMEM140;MYLK
	testosterone mouse liver GSE13388 ligand:159	3/235	0.980633	0.999994	0.392755	0.00768103	TSC22D1;BCL6;EGFR									interleukin-2 mouse Cytotoxic T cell line GDS3222 ligand:212	3/225	0.975169	0.999973	0.410661	0.0103259	SRRM2;SERINC3;ADCY7
	Interleukin-8 (IL-8) human immature dendritic cells GDS4567 ligand:74	4/285	0.981071	0.999994	0.431935	0.00825429	ALDH1A3;PHLPP1;ENC1;TNC									Interleukin-13 (IL-13) human airway epithelial cells (AECs) GDS4981 ligand:72	4/274	0.97563	0.999973	0.449791	0.011097	EFNB2;SMAD3;SLC1A3;SPOCK1
	Interleukin 17C human keratinocyte GDS4807 ligand:174	4/286	0.981505	0.999994	0.43038	0.00803459	GSE1;FIGN;PPARGC1B;AMOT									17beta-estradiol mouse uterus GSE38800 ligand:121	3/228	0.976946	0.999973	0.405122	0.00944912	SLC6A6;TMEM140;FBXO32
	estradiol mouse hematopoietic stem cells (HSCs) GSE52711 ligand:96	5/333	0.981545	0.999994	0.462148	0.00860874	ERN1;GPX3;TRIM14;TEX2;THBS1									Interleukin 1&Icirc;&sup2; rat insulinoma cell line GDS4332 ligand:191	4/277	0.977245	0.999973	0.444778	0.010238	PTPRS;PRC1;EIF4EBP2;PAM
	testosterone mouse liver GSE13388 ligand:158	4/287	0.981928	0.999994	0.428837	0.00782064	ERRFI1;TSC22D1;ADIPOR2;LPIN2									angiotensin II mouse suprarenal aorta GSE17901 ligand:262	3/230	0.978062	0.999973	0.40151	0.00890623	SYDE2;FAM160A1;CDKL5
	17beta-estradiol mouse uterus GDS1058 ligand:33	5/334	0.981942	0.999994	0.460719	0.00839579	ERRFI1;MAT2A;GPX3;COL6A3;THBS1									17beta-estradiol human U2OS osteosarcoma cell line GDS1094 ligand:44	4/279	0.978264	0.999973	0.441497	0.00970205	EXT1;FBN2;PPP4R1;SH3BP4
	17beta-estradiol mouse stomach GSE29715 ligand:128	5/337	0.983085	0.999994	0.456484	0.00778727	MAT2A;EIF4EBP2;ITPR3;CELSR1;MYLK									Interleukin 1&Icirc;&sup2; rat insulinoma cell line GDS4332 ligand:188	4/282	0.979714	0.999973	0.436664	0.00894943	PTPRS;EIF4EBP2;PAM;VGLL4
	interleukin-2 mouse Cytotoxic T cell line GDS3222 ligand:203	3/242	0.983754	0.999994	0.381112	0.00624247	ERRFI1;MAT2A;FOSL2									TNFSF11 (RANKL) human monocyte-derived macrophage GSE72292 ligand:239	4/284	0.980629	0.999973	0.4335	0.00847989	GFPT2;DLG5;ENC1;DSG2
	neuromedin U mouse type-2 Th cell line D10.G4.1 GDS882 ligand:22	3/243	0.984158	0.999994	0.379504	0.00606013	AIM1;WNK1;TRIM25									Interleukin 1&Icirc;&sup2; rat insulinoma cell line (Pdx1 overexpression) GDS4332 ligand:200	4/291	0.983534	0.999973	0.422772	0.00701944	NUP205;IPO9;TSHZ1;FOXJ3
	estradiol mouse uterus GSE24525 ligand:139	3/247	0.985682	0.999994	0.373205	0.00538223	ERRFI1;BCL6;MAT2A									estradiol human endometrial cancer cells GSE56946 ligand:226	6/387	0.98458	0.999973	0.476861	0.00741071	EDARADD;DYNC1H1;MAT2A;MAPK1;SNRNP200;PRPF8
	transforming growth factor-beta human Hepatocellular carcinoma Huh-7 cell line GDS4269 ligand:17	4/298	0.986023	0.999994	0.412554	0.00580697	FN1;MICAL2;SLC39A14;TJP2									estradiol human MCF-7 breast cancer cells GDS3283 ligand:42	4/296	0.985351	0.999973	0.415423	0.00613065	HTR7P1;NEURL1B;HMCN1;EGFR
	estradiol human endothelial cells GDS3600 ligand:30	5/354	0.988382	0.999994	0.43386	0.00507026	WWC3;AFAP1;HSPG2;PRPF8;SH2B3									interleukin-2 mouse Cytotoxic T cell line GDS3222 ligand:213	2/195	0.986375	0.999973	0.314888	0.0043198	SERINC3;ADCY7
	testosterone mouse submandibular glands from BALB/c females GDS1833 ligand:53	4/306	0.98843	0.999994	0.401457	0.00467204	TSC22D1;LRBA;THBS1;FKBP5									transforming growth factor-beta human Hepatocellular carcinoma Huh-7 cell line GDS4269 ligand:17	4/302	0.98728	0.999973	0.406931	0.00520921	RPSAP58;TSC22D1;LIPA;ARCN1
	interleukin-2 mouse Cytotoxic T cell line GDS3222 ligand:211	5/355	0.988638	0.999994	0.432598	0.00494317	ERRFI1;MAT2A;WNK1;EAF1;HK2									angiotensin II mouse suprarenal aorta GSE17901 ligand:261	3/262	0.990237	0.999973	0.351315	0.00344686	SYDE2;ZNRF3;RAD54L2
	estradiol human estrogen receptor (ER)-positive MCF7 breast cancer cells GDS3217 ligand:40	4/308	0.988967	0.999994	0.398774	0.00442427	PRC1;PEG10;GEMIN5;KIF20A									interleukin-2 mouse Cytotoxic T cell line GDS3222 ligand:214	2/210	0.991067	0.999973	0.291951	0.00261964	SERINC3;ADCY7
	interleukin-2 mouse Cytotoxic T cell line GDS3222 ligand:213	6/405	0.989449	0.999994	0.454917	0.00482549	ERRFI1;MAT2A;WNK1;TMEM248;SLC7A1;HK2									17beta-estradiol mouse bone marrow-derived CD44+ stromal cells (StroCs) GDS3816 ligand:29	1/147	0.991306	0.999973	0.208308	0.00181895	ZC3HAV1L
	estriol mouse uterus GSE23241 ligand:151	4/315	0.990665	0.999994	0.389655	0.00365462	PTPRS;PRC1;KIF20A;MYLK									17beta-estradiol mouse bone marrow (BM) c-kit+ stem cells (SCs) GDS3816 ligand:28	2/212	0.991559	0.999973	0.28914	0.00245101	LRP1;ZC3HAV1L
	Interleukin 17C human keratinocyte GDS4807 ligand:172	4/315	0.990665	0.999994	0.389655	0.00365462	RNF169;CLCN4;ZNRF2P1;POMK									estrogen mouse right lung from ovariectomized animals GDS960 ligand:52	3/271	0.992261	0.999973	0.339357	0.00263647	PTPRB;CCND1;GPX3
	progesterone mouse uterine horn GDS187 ligand:48	4/322	0.992111	0.999994	0.380938	0.00301702	ERRFI1;MAT2A;PPRC1;FKBP5									estrogen human human epithelial ovarian cancer (EOC) cells GDS4066 ligand:64	3/275	0.993025	0.999973	0.334296	0.00234002	KIAA1644;MAMLD1;SASH1
	estrogen mouse right lung from ovariectomized animals GDS960 ligand:50	2/216	0.992464	0.999994	0.283677	0.00214579	SRRM2;ERRFI1									Interleukin-13 human Breast cancer - MCF10CA1a cell line (pLKO-shSCR) GSE57677 ligand:242	3/276	0.993204	0.999973	0.333054	0.00227123	HSP90B2P;PEAK1;TTPAL
	17beta-estradiol mouse uterus GSE6931 ligand:86	4/324	0.992483	0.999994	0.378517	0.00285589	ERRFI1;MAT2A;COL6A3;SEC31A									leptin mouse liver GDS3653 ligand:277	3/277	0.993379	0.999973	0.331821	0.00220446	SLC6A6;ACACA;TGFBR2
	17beta-estradiol mouse uterus GDS1058 ligand:34	4/328	0.993178	0.999994	0.373766	0.00255859	ERRFI1;MACF1;GPX3;COL6A3									calcium(2+) mouse blastocyst GDS3293 ligand:281	2/223	0.993826	0.999973	0.274591	0.00170071	NSUN2;TMPPE
	17beta-estradiol human MCF-7 cells GSE5840 ligand:85	3/276	0.993204	0.999994	0.333054	0.00227123	CCND1;FN1;PABPC3									estradiol mouse mammary gland GSE48884 ligand:115	1/158	0.993913	0.999973	0.193602	0.00118215	PPARA
	interleukin 28B human hepatocyte GDS4390 ligand:183	4/329	0.993342	0.999994	0.372596	0.00248916	HELZ2;RNF213;TMEM140;N4BP1									interleukin-12 mouse CD8 T cells GSE72791 ligand:236	6/432	0.994121	0.999973	0.425478	0.00250892	PPTC7;MAT2A;SPATA13;UBP1;SERINC3;ETS1
	estradiol mouse uterus GSE23072 ligand:78	1/158	0.993913	0.999994	0.193602	0.00118215	SLC6A6									17beta-estradiol mouse thymus GDS1275 ligand:273	6/433	0.994249	0.999973	0.424459	0.0024483	CNOT1;PRC1;PPP1R8;ARID1A;PRPF8;E2F8
	angiotensin II mouse suprarenal aorta GSE17901 ligand:261	4/338	0.994655	0.999994	0.362385	0.00194215	FBN2;COL5A2;THBS2;THBS1									estradiol mouse uterus GSE56423 ligand:92	2/226	0.994332	0.999973	0.270871	0.00153959	TMEM140;FBXO32
	estradiol mouse mammary gland GSE48884 ligand:116	4/339	0.994784	0.999994	0.361284	0.00188922	GPX3;HMCN1;FAT4;ACACA									Interleukin 17C human keratinocyte GDS4807 ligand:172	3/285	0.994628	0.999973	0.322273	0.00173587	SCML2;COLGALT2;OTUD3
	interleukin-2 mouse Cytotoxic T cell line GDS3222 ligand:214	5/390	0.994884	0.999994	0.392547	0.00201328	ERRFI1;MAT2A;WNK1;TM6SF1;HK2									estradiol human endometrial cancer cells GSE56946 ligand:221	3/286	0.994767	0.999973	0.321117	0.00168474	DYNC1H1;PRC1;DROSHA
	insulin-like growth factor-I (IGF-I) human MCF-7 cells GDS3484 ligand:14	3/288	0.995035	0.999994	0.31883	0.00158691	PRC1;GSE1;KIF20A									nitric oxide human CD3+ T cells GDS4188 ligand:280	6/442	0.995286	0.999973	0.4155	0.0019631	MAT2A;ADAR;ETS1;FKBP5;NBPF15;TGFBR2
	Insulin mouse Kidney GDS4839 ligand:164	4/344	0.995388	0.999994	0.355878	0.00164514	CYP27B1;CMTM4;CD44;FKBP5									Interleukin 1&Icirc;&sup2; rat insulinoma cell line GDS4332 ligand:184	3/293	0.995648	0.999973	0.313251	0.00136633	PTPRS;TMEM248;TSHZ1
	17beta-estradiol mouse thymus GDS1275 ligand:273	1/167	0.995453	0.999994	0.18302	0.000834137	SERINC3									Interleukin 1&Icirc;&sup2; rat insulinoma cell line (Pdx1 overexpression) GDS4332 ligand:204	3/304	0.996748	0.999973	0.301629	0.000982474	PRC1;NSUN2;EIF4EBP2
	TGF-beta human A549 epithelial cells GDS3710 ligand:246	4/345	0.9955	0.999994	0.354815	0.0016002	BCL2L11;KIAA1644;BCOR;HSPG2									estradiol human endothelial cells GDS3600 ligand:30	2/246	0.996809	0.999973	0.248409	0.000793894	ANXA2P2;NBPF15
	interleukin-12 mouse CD8 T cells GSE72791 ligand:236	1/168	0.995598	0.999994	0.181915	0.000802594	HK2									estrogen mouse aorta GDS3064 ligand:25	3/311	0.997302	0.999973	0.294666	0.000796163	FAT4;PPARA;ZBED4
	interleukin-2 mouse Cytotoxic T cell line GDS3222 ligand:215	5/400	0.995949	0.999994	0.382407	0.00155233	ERRFI1;WNK1;TMEM248;SLC7A1;HK2									Interleukin-1 beta human epidermal keratinocytes GDS2611 ligand:56	4/371	0.997647	0.999973	0.329228	0.000775601	ERRFI1;AIM1;ENDOD1;FKBP5
	Thyroid hormone mouse Cerebellar neuronal cell GDS4484 ligand:169	4/350	0.996023	0.999994	0.349596	0.00139297	EPAS1;SPATA13;PRPF8;TRIM66									retinoic acid mouse CD4+ T cells pooled from spleen and mesenteric/peripheral lymph nodes GDS3840 ligand:73	1/197	0.998281	0.999973	0.154765	0.000266264	AGO2
	estradiol human endometrial cancer cells GSE56946 ligand:224	3/301	0.996478	0.999994	0.304714	0.00107502	EDARADD;TNRC18;ITPR3									17beta-estradiol mouse thymus GSE2889 ligand:154	5/437	0.998322	0.999973	0.348973	0.000586138	PPTC7;MAT2A;PRC1;PPP1R8;E2F8
	estradiol human endometrial cancer cells GSE56946 ligand:218	3/307	0.996998	0.999994	0.298606	0.000897843	DYNC1H1;DROSHA;MED13L									testosterone mouse brain striatum GSE49986 ligand:285	3/331	0.998424	0.999973	0.276408	0.000435921	MKL2;AFAP1;SLC1A3
	Interleukin-6 mouse macrophage GSE411 ligand:230	3/310	0.997229	0.999994	0.295641	0.000820456	DAB2;AHNAK;BCL6									interleukin-2 mouse Cytotoxic T cell line GDS3222 ligand:215	1/200	0.99844	0.999973	0.152408	0.000237881	SERINC3
	estradiol human endometrial cancer cells GSE56946 ligand:223	3/310	0.997229	0.999994	0.295641	0.000820456	EDARADD;MAT2A;TNRC18									Interleukin-13 human Breast cancer - MCF10CA1a cell line (pLKO-shIL13RA2) GSE57677 ligand:243	3/336	0.998624	0.999973	0.272186	0.000374855	FAM160A1;AHNAK2;FBXO32
	estradiol human estrogen receptor (ER)-positive MCF7 breast cancer cells GDS3217 ligand:39	4/390	0.998547	0.999994	0.31271	0.000454807	CCND1;PRC1;MYOF;GEMIN5									TGF-beta1 mouse renal mesangial MES-13 cells GDS1892 ligand:15	2/286	0.999004	0.999973	0.212975	0.000212148	NEURL1B;EVC
	estradiol human estrogen receptor (ER)-positive MCF7 breast cancer cells GDS3217 ligand:41	2/276	0.998666	0.999994	0.220864	0.000294899	PEG10;DARS2									estrogen mouse beta null aorta GDS3064 ligand:27	2/291	0.99914	0.999973	0.209236	0.000179966	ERAP1;TNC
	interleukin-17 human Bronchial epithelial cells GDS3393 ligand:199	2/278	0.998741	0.999994	0.21924	0.000276091	AGO2;TM6SF1									17beta-estradiol mouse thymus GSE2889 ligand:155	2/293	0.999189	0.999973	0.207776	0.000168509	PRC1;PRPF8
	insulin human human embryonic stem cells (hESCs) GSE71949 ligand:286	3/345	0.998922	0.999994	0.264898	0.000285599	KLLN;MAMLD1;CDYL2									estradiol human endometrial cancer cells GSE56946 ligand:218	2/293	0.999189	0.999973	0.207776	0.000168509	EDARADD;TNRC18
	17beta-estradiol mouse cervical tissue GSE46890 ligand:118	4/402	0.998931	0.999994	0.303089	0.000324089	TNFAIP3;THBS1;FKBP5;E2F8									neuromedin U mouse type-2 Th cell line D10.G4.1 GDS882 ligand:19	1/221	0.999211	0.999973	0.137709	0.000108762	SMARCC1
	retinoic acid mouse CD4+ T cells pooled from spleen and mesenteric/peripheral lymph nodes GDS3840 ligand:73	4/403	0.998958	0.999994	0.302314	0.000315048	PRC1;RFWD3;KIF20A;PRPF8									estradiol human endometrial cancer cells GSE56946 ligand:224	2/299	0.99932	0.999973	0.203514	0.000138348	SRRM2;DROSHA
	estrogen human MCF-7 cells GSE11324 ligand:90	6/508	0.998959	0.999994	0.359614	0.00037449	TIAM1;TMED8;ABHD2;TRPS1;GEMIN5;FKBP5									Interleukin-6 (IL-6) mouse liver GDS3773 ligand:61	1/235	0.999498	0.999973	0.129375	6.49299e-05	LPIN2
	interleukin-2 mouse Cytotoxic T cell line GDS3222 ligand:216	4/418	0.999293	0.999994	0.29113	0.000205907	EPAS1;WNK1;TMEM248;HK2									estradiol human endometrial cancer cells GSE56946 ligand:217	1/236	0.999514	0.999973	0.128818	6.25921e-05	EDARADD
	EPO mouse Erythroid progenitor cell GDS927 ligand:166	3/368	0.999426	0.999994	0.247906	0.000142348	MAT2A;PRPF8;ANKRD13A									testosterone mouse liver GSE13388 ligand:158	2/313	0.99955	0.999973	0.19421	8.73916e-05	CCND1;FN1
	angiotensin II mouse suprarenal aorta GSE17901 ligand:262	3/370	0.999457	0.999994	0.246529	0.000133977	COL5A2;LHFPL2;THBS1									Anti-Mullerian hormone rat ovary GDS3199 ligand:249	1/243	0.999613	0.999973	0.125046	4.84541e-05	DAB2
	estradiol human endometrial cancer cells GSE56946 ligand:221	2/314	0.999563	0.999994	0.193578	8.45748e-05	MAT2A;MED13L									interleukin-2 mouse Cytotoxic T cell line GDS3222 ligand:211	1/245	0.999637	0.999973	0.124008	4.50461e-05	ADCY7
	interleukin-22 human Bronchial epithelial cells GDS3393 ligand:198	1/246	0.999648	0.999994	0.123495	4.34346e-05	TTF2									estradiol mouse uterus GSE23241 ligand:148	2/324	0.999675	0.999973	0.187467	6.09746e-05	FBXO32;MYLK
	leptin mouse gallbladder GDS1509 ligand:278	1/247	0.99966	0.999994	0.122987	4.18819e-05	CPS1									17beta-estradiol mouse cervical tissue GSE46890 ligand:119	1/252	0.99971	0.999973	0.120505	3.49256e-05	FAT4
	Interleukin-6 mouse macrophage GSE411 ligand:232	1/275	0.999861	0.999994	0.110257	1.52854e-05	DAB2									insulin human human embryonic stem cells (hESCs) GSE71949 ligand:286	1/255	0.999737	0.999973	0.119063	3.13293e-05	GPX3
	insulin-like growth factor-I (IGF-I) human MCF-7 cells GDS3484 ligand:13	1/280	0.999882	0.999994	0.108253	1.28023e-05	MAT2A									interleukin-33 mouse CD8 T cells GSE72791 ligand:237	4/465	0.999793	0.999973	0.2608	5.39687e-05	MCM3AP;RFWD3;SERINC3;ETS1
	estradiol human endometrial cancer cells GSE56946 ligand:219	2/369	0.999913	0.999994	0.164092	1.42478e-05	MAT2A;ZZEF1									fibroblast growth factor 2 (FGF2) human embryonic fibroblast GDS2422 ligand:9	1/265	0.999809	0.999973	0.114493	2.18491e-05	KIF20A
	leptin mouse liver GDS3653 ligand:276	2/382	0.99994	0.999994	0.15837	9.46435e-06	ERRFI1;LONP2									TGF-beta human A549 epithelial cells GDS3710 ligand:247	1/269	0.999832	0.999973	0.112761	1.89319e-05	BCL6
	estradiol human endometrial cancer cells GSE56946 ligand:225	1/312	0.999956	0.999994	0.0969514	4.24409e-06	MAT2A									17beta-estradiol mouse thymus GDS1275 ligand:271	4/475	0.999841	0.999973	0.255128	4.06033e-05	CNOT1;KAT6A;PPP1R8;E2F8
	17beta-estradiol mouse uterus GSE38800 ligand:122	2/400	0.999964	0.999994	0.151064	5.45832e-06	ERLIN2;MYLK									Interleukin 1&Icirc;&sup2; rat insulinoma cell line (Pdx1 overexpression) GDS4332 ligand:194	1/274	0.999857	0.999973	0.110667	1.58389e-05	TAF4
	Interleukin-3 mouse M2 macrophages (RAW264.7 cells) GSE73564 ligand:235	1/321	0.999967	0.999994	0.0941802	3.15429e-06	CELSR1									leptin mouse gallbladder GDS1509 ligand:278	2/353	0.999862	0.999973	0.171717	2.37743e-05	CCND1;FKBP5
	17beta-estradiol mouse prostate gland GSE36630 ligand:126	1/326	0.999971	0.999994	0.0927069	2.68489e-06	CYP27B1									testosterone mouse liver GSE13388 ligand:159	2/365	0.999902	0.999973	0.165935	1.61814e-05	ERRFI1;ADIPOR2
	Interleukin-17A human smooth muscle GDS4803 ligand:175	1/330	0.999974	0.999994	0.0915605	2.36544e-06	TNFAIP3									Interleukin 17C human keratinocyte GDS4807 ligand:174	1/314	0.999959	0.999973	0.0963218	3.97054e-06	SCML2
	estradiol human endometrial cancer cells GSE56946 ligand:222	1/331	0.999975	0.999994	0.0912783	2.29247e-06	DYNC1H1									17beta-estradiol mouse uterus GDS1058 ligand:31	1/329	0.999973	0.999973	0.0918445	2.44107e-06	PLEC
	estradiol mouse uterus GSE23241 ligand:149	1/342	0.999981	0.999994	0.0882828	1.64033e-06	KIF20A
	estradiol mouse uterus GSE23072 ligand:76	1/358	0.999988	0.999994	0.0842552	1.04881e-06	MYLK
	estradiol human endometrial cancer cells GSE56946 ligand:217	1/364	0.999989	0.999994	0.0828364	8.99988e-07	MAT2A
	17beta-estradiol mouse uterus GDS1058 ligand:35	1/366	0.99999	0.999994	0.0823739	8.56945e-07	COL6A3
	17beta-estradiol mouse uterus GSE38800 ligand:120	1/383	0.999992	0.999994	0.0786376	5.90184e-07	MYLK
	17beta-estradiol mouse uterus GSE38800 ligand:124	1/395	0.999994	0.999994	0.0761943	4.76586e-07	MYLK

## Sheet: PathwaysTGFb
633 genes	Term	Overlap	P-value	Adjusted P-value	Odds Ratio	Combined Score	Genes	BioPlanet 2019						633 genes	Term	Overlap	P-value	Adjusted P-value	Odds Ratio	Combined Score	Genes	WikiPathways 2019 Human						633 genes	Term	Overlap	P-value	Adjusted P-value	Odds Ratio	Combined Score	Genes	WikiPathways 2019 Mouse						633 genes	Term	Overlap	P-value	Adjusted P-value	Odds Ratio	Combined Score	Genes
down	TGF-beta signaling pathway	21/185	4.43988e-07	0.000237788	4.01784	58.7709	NUP214;CREBBP;SMAD3;PDPK1;NR2C2;ETS1;LTBP1;THBS1;RUNX2;TGFBR2;SKI;DAB2;CCND1;SP1;PRKAR2A;EP300;MAPK1;BTRC;RNF111;SPTBN1;JAK1	104 significant records						down	TGF-beta Signaling Pathway WP366	21/132	1.07577e-09	3.38867e-07	5.95266	122.924	NUP214;CREBBP;SMAD3;TNC;FN1;ETS1;THBS1;RUNX2;TGFBR2;SKI;DAB2;CCND1;SP1;SIN3A;PRKAR2A;EP300;MAPK1;BTRC;MET;RNF111;SPTBN1							down	TGF Beta Signaling Pathway WP113	1952-09-01	3.28041e-05	0.00130925	6.48166	66.9229	SKI;CREBBP;SMAD3;EP300;THBS1;LTBP1;RUNX2;JAK1;TGFBR2							down	TGF-beta Signaling Pathway WP366	21/132	1.07577e-09	4.3999e-07	5.95266	122.924	NUP214;CREBBP;SMAD3;TNC;FN1;ETS1;THBS1;RUNX2;TGFBR2;SKI;DAB2;CCND1;SP1;SIN3A;PRKAR2A;EP300;MAPK1;BTRC;MET;RNF111;SPTBN1
	Adherens junction cell adhesion	13/74	5.02193e-07	0.000237788	6.63612	96.2521	CREBBP;SMAD3;CSNK2A1;PTPRJ;PTPRF;EGFR;IGF1R;TGFBR2;PTPRB;EP300;MAPK1;MET;VCL								Hypothesized Pathways in Pathogenesis of Cardiovascular Disease WP3668	2021-08-25	6.46839e-07	0.000101877	14.5694	207.631	FBN2;SMAD3;MAPK1;NR2C2;LTBP1;RUNX2;TGFBR2;FBN1								Alpha6-Beta4 Integrin Signaling Pathway WP488	1967-10-01	4.58156e-05	0.00130925	5.43775	54.328	SMAD3;IRS1;LAMA1;LAMA3;PRKCA;LAMC1;MET;EGFR;MTOR;PLEC								Hypothesized Pathways in Pathogenesis of Cardiovascular Disease WP3668	2021-08-25	6.46839e-07	0.000132278	14.5694	207.631	FBN2;SMAD3;MAPK1;NR2C2;LTBP1;RUNX2;TGFBR2;FBN1
	Developmental biology	32/420	4.68604e-06	0.00147923	2.60446	31.9591	SEMA5A;TRIO;LAMA1;LAMC1;ACVR1B;EGFR;ARHGAP35;MED12;HELZ2;ABL2;PLXNA1;EP300;MAPK1;TBL1X;NEO1;SPTBN1;CLASP1;CDON;CREBBP;SMAD3;CSNK2A1;NCOA6;NCOA3;MED13L;GDNF;SCN8A;COL5A2;NUMB;KCNQ3;COL6A3;PPARA;MET								Focal Adhesion WP306	21/198	1.36455e-06	0.000143278	3.72023	50.2405	PDPK1;LAMA1;LAMA3;FN1;TNC;PRKCA;LAMC1;THBS2;THBS1;EGFR;ARHGAP35;CRKL;MYLK;IGF1R;CCND1;COL5A2;MAPK1;TLN2;PPP1R12B;MET;VCL								Hedgehog Signaling Pathway WP116	2021-06-22	4.74779e-05	0.00130925	11.5736	115.218	SKI;CREBBP;SIN3A;PTCH1;GLI3;GLI2								Focal Adhesion WP306	21/198	1.36455e-06	0.000186033	3.72023	50.2405	PDPK1;LAMA1;LAMA3;FN1;TNC;PRKCA;LAMC1;THBS2;THBS1;EGFR;ARHGAP35;MYLK;CRKL;IGF1R;CCND1;COL5A2;MAPK1;TLN2;PPP1R12B;MET;VCL
	Signaling by EGFR in cancer	14/111	1.09006e-05	0.00206313	4.49311	51.3414	PHLPP1;PDPK1;PRKCE;PRKCA;ITPR3;CBL;ADCY7;EGFR;MTOR;ADAM17;PRKAR2A;ADAM12;MAPK1;ARHGEF7								Pathways Affected in Adenoid Cystic Carcinoma WP3651	1965-11-01	5.54244e-06	0.000436467	6.32497	76.5516	MAGI1;CREBBP;SRCAP;KANSL1;PRKDC;KAT6A;NSD1;EP300;BCOR;SMC1A;ARID1A								Delta-Notch Signaling Pathway WP265	1983-11-01	5.97417e-05	0.00130925	4.7393	46.092	NOTCH2;SPEN;ADAM17;SMAD3;MAML1;SIN3A;NUMB;EP300;MAPK1;PSEN1;EGFR								Pathways affected in adenoid cystic carcinoma WP3651	1965-11-01	5.54244e-06	0.000566714	6.32497	76.5516	MAGI1;CREBBP;SRCAP;KANSL1;PRKDC;KAT6A;NSD1;EP300;BCOR;ARID1A;SMC1A
	YAP1- and WWTR1 (TAZ)-stimulated gene expression	2021-07-26	1.19764e-05	0.00206313	11.3869	129.043	HELZ2;CREBBP;NCOA6;NCOA3;TBL1X;PPARA;RUNX2								Androgen receptor signaling pathway WP138	1990-12-01	2.61776e-05	0.00164919	4.77864	50.4176	CREBBP;SMAD3;CCND1;ZMIZ1;SIN3A;SP1;NCOA3;ZNF318;EP300;NR2C2;RUNX2;EGFR								PluriNetWork WP1763	23/292	6.06133e-05	0.00130925	2.67691	25.9955	KMT2D;SMARCC1;CREBBP;PHC1;PTPRS;SMAD3;IRS1;PSEN1;ACVR1B;MTOR;TBX3;MED12;IPO9;CCND1;SP1;SIN3A;EP400;EP300;MAPK1;JARID2;EZH1;CD44;JAK1								TGF-beta receptor signaling in skeletal dysplasias WP4816	1958-10-01	1.2447e-05	0.00101817	6.46034	72.9633	SKI;CREBBP;SMAD3;EP300;LTBP1;THBS1;RUNX2;JAK1;TGFBR2;FBN1
	Agrin in postsynaptic differentiation	1947-09-01	1.39881e-05	0.00206313	7.33641	82.0013	GIT2;LAMA1;SP1;LAMA3;MAPK1;LAMC1;ARHGEF7;UTRN;EGFR								TGF-beta Receptor Signaling WP560	1954-09-01	4.48215e-05	0.00209965	6.19295	62.0089	SKI;CREBBP;SMAD3;EP300;THBS1;LTBP1;RUNX2;JAK1;TGFBR2								EGFR1 Signaling Pathway WP572	16/178	0.000177185	0.00318933	3.07421	26.556	ERRFI1;SMAD3;HIP1;HTT;PRKCA;CBL;EGFR;CRKL;WNK1;SP1;SIN3A;GRB10;MAPK1;MAP3K4;JAK1;PLEC								Head and Neck Squamous Cell Carcinoma WP4674	1973-11-01	1.7525e-05	0.00119462	5.50656	60.3072	NOTCH2;CCND1;MAML1;PDPK1;TRAF3;NUMB;FAT1;EGFR;MTOR;IGF1R;TGFBR2
	RORA activates circadian expression	2021-07-27	1.57288e-05	0.00206313	10.817	119.636	HELZ2;CREBBP;NCOA6;NCOA3;EP300;TBL1X;PPARA								miRNA targets in ECM and membrane receptors WP2911	2021-06-22	4.74779e-05	0.00209965	11.5736	115.218	COL5A2;FN1;COL6A3;LAMC1;THBS2;THBS1								Focal Adhesion WP85	16/185	0.000275377	0.00424867	2.94581	24.1479	PDPK1;LAMA1;LAMA3;TNC;FN1;LAMC1;THBS2;THBS1;EGFR;CRKL;MYLK;CCND1;COL5A2;MAPK1;MET;VCL								Androgen receptor signaling pathway WP138	1990-12-01	2.61776e-05	0.00152952	4.77864	50.4176	CREBBP;SMAD3;CCND1;SIN3A;ZMIZ1;SP1;NCOA3;ZNF318;EP300;NR2C2;RUNX2;EGFR
	Focal adhesion	21/233	1.75974e-05	0.00206313	3.10037	33.9422	PDPK1;LAMA1;LAMA3;FN1;TNC;PRKCA;LAMC1;THBS2;THBS1;EGFR;ARHGAP35;CRKL;MYLK;IGF1R;CCND1;COL5A2;COL6A3;MAPK1;TLN2;MET;VCL								Signaling Pathways in Glioblastoma WP2261	1982-11-01	5.33244e-05	0.00209965	4.8063	47.2898	ERRFI1;CCND1;IRS1;PDPK1;EP300;MAPK1;PRKCA;CBL;MET;EGFR;IGF1R								Wnt Signaling Pathway NetPath WP539	11/108	0.000626999	0.00830318	3.51328	25.9089	DAB2;SMAD3;CCND1;CSNK2A1;LRP1;EP300;MAPK1;PRKCA;BTRC;RUNX2;HIPK2								TGF-beta Receptor Signaling WP560	1954-09-01	4.48215e-05	0.00215761	6.19295	62.0089	SKI;CREBBP;SMAD3;EP300;LTBP1;THBS1;RUNX2;JAK1;TGFBR2
	BMAL1-CLOCK/NPAS2 activates circadian expression	1938-08-01	2.03338e-05	0.00206313	8.25045	89.1315	HELZ2;PER2;CREBBP;NCOA6;NCOA3;EP300;TBL1X;PPARA								Alpha 6 Beta 4 signaling pathway WP244	1933-07-01	6.41549e-05	0.00224542	8.3182	80.3056	IRS1;LAMA1;LAMA3;MAPK1;PRKCA;LAMC1;MTOR								Focal Adhesion-PI3K-Akt-mTOR-signaling pathway WP2841	22/324	0.000691932	0.00830318	2.27306	16.5389	PHLPP2;PHLPP1;EPAS1;IRS1;PDPK1;LAMA1;LAMA3;FN1;TNC;LAMC1;OSMR;THBS2;THBS1;EGFR;ACACA;MTOR;IGF1R;CREB3L2;COL5A2;MAPK1;MET;JAK1								miRNA targets in ECM and membrane receptors WP2911	2021-06-22	4.74779e-05	0.00215761	11.5736	115.218	COL5A2;FN1;COL6A3;LAMC1;THBS2;THBS1
	Circadian rhythm	1962-10-01	2.28922e-05	0.00206313	5.96216	63.7039	HELZ2;PER2;CREBBP;FBXW11;NCOA6;NCOA3;EP300;TBL1X;BTRC;PPARA								Rett syndrome causing genes WP4312	1948-08-01	0.000118769	0.00374122	6.18464	55.8988	MECP2;KDM5B;CDKL5;TRRAP;SCN8A;HTT;TBL1X;SMC1A								Dysregulated miRNA Targeting in Insulin/PI3K-AKT Signaling WP3855	2021-05-26	0.00118373	0.0127843	7.3347	49.4291	BCL2L11;PRKAR2A;ACACA;MTOR;CRKL								Glioblastoma signaling pathways WP2261	1982-11-01	5.33244e-05	0.00218097	4.8063	47.2898	ERRFI1;CCND1;IRS1;PDPK1;EP300;MAPK1;PRKCA;CBL;MET;EGFR;IGF1R
	Signaling by NOTCH	14/119	2.43133e-05	0.00206313	4.14906	44.0816	NOTCH2;CREBBP;MAML1;PSEN1;NEURL1B;ADAM17;CCND1;AGO4;AGO1;AGO2;NUMB;EP300;TBL1X;MAMLD1								TGF-B Signaling in Thyroid Cells for Epithelial-Mesenchymal Transition WP3859	2021-05-18	0.000190112	0.00530911	11.8533	101.558	SMAD3;FN1;TNC;MAPK1;RUNX2								Alzheimers Disease WP2075	1975-08-01	0.00251812	0.0247234	3.68716	22.0649	ERN1;BACE1;ADAM17;APAF1;LRP1;MAPK1;ITPR3;PSEN1								Alpha 6 Beta 4 signaling pathway WP244	1933-07-01	6.41549e-05	0.0023854	8.3182	80.3056	LAMA1;IRS1;LAMA3;MAPK1;PRKCA;LAMC1;MTOR
	Signaling by NGF	20/221	2.61432e-05	0.00206313	3.11104	32.8274	TRIO;PHLPP1;PLEKHG2;PRDM4;IRS1;PDPK1;PRKCE;ARHGEF17;PRKCA;ITPR3;PSEN1;ADCY7;MTOR;TIAM1;AKAP13;ADAM17;BCL2L11;PRKAR2A;MAPK1;ARHGEF7								EGF/EGFR Signaling Pathway WP437	15/162	0.000202252	0.00530911	3.1735	26.9938	ERRFI1;IQSEC1;PDPK1;NCOA3;PRKCA;CBL;EGFR;MTOR;CRKL;ATXN2;SP1;GRB10;MAPK1;MAP3K4;JAK1								Notch Signaling Pathway WP29	1946-06-01	0.00313221	0.0281899	4.62368	26.6602	NOTCH2;CREBBP;ADAM17;MAML1;NUMB;PSEN1								Rett syndrome causing genes WP4312	1948-08-01	0.000118769	0.00401474	6.18464	55.8988	MECP2;KDM5B;CDKL5;TRRAP;SCN8A;HTT;TBL1X;SMC1A
	Signaling by PDGF	14/122	3.22338e-05	0.00234811	4.03318	41.7131	PHLPP1;PDPK1;PRKCE;PRKCA;ITPR3;THBS2;ADCY7;THBS1;MTOR;CRKL;PRKAR2A;COL5A2;COL6A3;MAPK1								Nuclear Receptors Meta-Pathway WP2882	23/319	0.000226027	0.00547681	2.42929	20.3936	NCOA6;GPX3;NCOA3;ABHD2;MYOF;TNFAIP3;ARNT;SMC1A;SLC39A14;EGFR;TGFBR2;SLC6A6;AKAP13;CCND1;SERTAD2;SLC39A9;SP1;ENC1;AHRR;EP300;STOM;PPARA;FKBP5								Insulin Signaling WP65	12/159	0.00475885	0.0395351	2.52654	13.5113	INPP4A;IRS1;PDPK1;GRB10;ENPP1;MAPK1;PRKCA;CBL;MAP3K4;PTPRF;MTOR;IGF1R								VEGFA-VEGFR2 Signaling Pathway WP3888	29/432	0.000127608	0.00401474	2.25936	20.2587	EPB41;PTPRJ;CBL;SLC7A1;ETS1;SLC8A1;ACACA;AMOT;CCND1;GRB10;MAPK1;CREBBP;FBXW11;PDPK1;PRKCE;FN1;NFATC2;ARNT;MICAL2;PDE4DIP;PRKCA;OCRL;CDC42BPB;PTPN14;MTOR;ERN1;FMNL3;NUMB;VCL
	Beta-1 integrin cell surface interactions	1966-10-01	4.00989e-05	0.00257067	5.53514	56.0387	LAMA1;LAMA3;COL5A2;TNC;FN1;COL6A3;LAMC1;THBS2;THBS1;FBN1								Focal Adhesion-PI3K-Akt-mTOR-signaling pathway WP3932	22/303	0.000278585	0.00626817	2.44563	20.0194	PHLPP2;PHLPP1;EPAS1;IRS1;PDPK1;LAMA1;LAMA3;FN1;TNC;LAMC1;OSMR;THBS2;THBS1;EGFR;ACACA;MTOR;IGF1R;CREB3L2;COL5A2;MAPK1;MET;JAK1								Kit Receptor Signaling Pathway WP407	1967-07-01	0.00517394	0.0399132	3.59822	18.9414	SPRED2;GRB10;EP300;MAPK1;PRKCA;CBL;CRKL								TGF-B Signaling in Thyroid Cells for Epithelial-Mesenchymal Transition WP3859	2021-05-18	0.000190112	0.00551473	11.8533	101.558	SMAD3;TNC;FN1;MAPK1;RUNX2
	Alpha-6 beta-4 integrin signaling pathway	2021-07-31	4.17204e-05	0.00257067	9.01231	90.8849	IRS1;LAMA1;LAMA3;MAPK1;PRKCA;LAMC1;MTOR								TCA Cycle Nutrient Utilization and Invasiveness of Ovarian Cancer WP2868	2021-03-05	0.000300856	0.00631797	46.1071	373.877	MAPK1;EGFR;JAK1								TNF-alpha NF-kB Signaling Pathway WP246	13/187	0.00670519	0.0482774	2.31284	11.5755	SMARCC1;CREBBP;CSNK2A1;FBXW11;TNFAIP3;NR2C2;FANCD2;TRAF3;POLR1A;POLR1B;BTRC;GTF2I;FKBP5								EGF/EGFR signaling pathway WP437	15/162	0.000202252	0.00551473	3.1735	26.9938	ERRFI1;IQSEC1;PDPK1;NCOA3;PRKCA;CBL;EGFR;MTOR;CRKL;ATXN2;SP1;GRB10;MAPK1;MAP3K4;JAK1
	Pathways in cancer	25/325	4.34327e-05	0.00257067	2.61335	26.2493	EPAS1;LAMA1;LAMA3;LAMC1;CBL;ETS1;GLI3;EGFR;CRKL;GLI2;IGF1R;CCND1;EP300;MAPK1;JAK1;CREBBP;SMAD3;PTCH1;FN1;ARNT;PRKCA;MTOR;TGFBR2;TRAF3;MET								Tumor suppressor activity of SMARCB1 WP4204	1931-06-01	0.000367657	0.00723824	7.40364	58.5506	SMARCC1;PTCH1;ARID1A;ARID1B;GLI3;GLI2								Splicing factor NOVA regulated synaptic proteins WP1983	1942-05-01	0.0101117	0.064857	4.15949	19.109	EPB41;EPB41L2;NEO1;GPHN;CLASP1								Nuclear Receptors Meta-Pathway WP2882	23/319	0.000226027	0.00577781	2.42929	20.3936	NCOA6;GPX3;NCOA3;ABHD2;MYOF;TNFAIP3;ARNT;SMC1A;SLC39A14;EGFR;TGFBR2;SLC6A6;AKAP13;CCND1;SERTAD2;SLC39A9;SP1;ENC1;AHRR;EP300;STOM;PPARA;FKBP5
	Syndecan 4 pathway	1932-07-01	5.19542e-05	0.00285839	8.65137	85.3471	LAMA1;LAMA3;ADAM12;TNC;FN1;PRKCA;THBS1								Hedgehog Signaling Pathway WP4249	1944-07-01	0.000425749	0.00788888	5.8419	45.3428	EVC;CCND1;PTCH1;GLI3;GLI2;CDON;CSNK1G1								IL-2 Signaling Pathway WP450	1976-07-01	0.010209	0.064857	3.12743	14.3376	IRS1;MAPK1;CBL;ETS1;MTOR;CRKL;JAK1								Focal Adhesion-PI3K-Akt-mTOR-signaling pathway WP3932	22/303	0.000278585	0.00670244	2.44563	20.0194	PHLPP2;PHLPP1;EPAS1;IRS1;PDPK1;LAMA1;LAMA3;FN1;TNC;LAMC1;OSMR;THBS2;THBS1;EGFR;ACACA;MTOR;IGF1R;CREB3L2;COL5A2;MAPK1;MET;JAK1
	Lipid metabolism regulation by peroxisome proliferator-activated receptor alpha (PPAR-alpha)	13/112	5.43305e-05	0.00285839	4.08087	40.0759	CREBBP;NFYA;NCOA6;NCOA3;MED13L;HELZ2;MED12;SIN3A;EP300;TBL1X;RGL1;PPARA;PPARGC1B								PI3K-Akt Signaling Pathway WP4172	23/340	0.000556129	0.00973226	2.26586	16.9815	PHLPP2;PHLPP1;IRS1;PDPK1;LAMA1;LAMA3;FN1;TNC;PRKCA;LAMC1;OSMR;THBS2;THBS1;EGFR;MTOR;IGF1R;BCL2L11;CCND1;CREB3L2;COL6A3;MAPK1;MET;JAK1								IL-7 Signaling Pathway WP297	1944-05-01	0.0122622	0.0735732	3.94578	17.3663	BCL2L11;IRS1;MAPK1;CBL;JAK1								TCA Cycle Nutrient Utilization and Invasiveness of Ovarian Cancer WP2868	2021-03-05	0.000300856	0.00678734	46.1071	373.877	MAPK1;EGFR;JAK1
	ECM-receptor interaction	1984-11-01	6.68103e-05	0.00329985	4.67414	44.9356	LAMA1;LAMA3;COL5A2;TNC;FN1;COL6A3;LAMC1;THBS2;HSPG2;THBS1;CD44								Notch Signaling Pathway WP61	1961-08-01	0.000646458	0.0107176	4.66451	34.2562	NOTCH2;SPEN;ADAM17;CCND1;MAML1;NUMB;EP300;PSEN1								Endochondral Ossification WP1270	1962-06-01	0.0134641	0.0765327	3.2999	14.2151	PTCH1;ENPP1;GLI3;RUNX2;IGF1R;DDR2								EGFR Tyrosine Kinase Inhibitor Resistance WP4806	1984-10-01	0.000315304	0.00678734	4.18485	33.7382	BCL2L11;CCND1;PDPK1;MAPK1;PRKCA;MET;EGFR;MTOR;IGF1R;JAK1
	Pre-NOTCH expression and processing	1957-09-01	6.96905e-05	0.00329985	5.80499	55.5621	NOTCH2;CREBBP;CCND1;MAML1;AGO4;AGO1;AGO2;EP300;MAMLD1								MECP2 and Associated Rett Syndrome WP3584	1962-08-01	0.000721999	0.0113715	4.5779	33.1142	MECP2;BCL6;SIN3A;SP1;TET3;MTOR;CDON;FKBP5								Factors and pathways affecting insulin-like growth factor (IGF1)-Akt signaling WP3675	1931-04-01	0.0158759	0.0824768	4.55514	18.8718	SMAD3;IRS1;MTOR;IGF1R								Tumor suppressor activity of SMARCB1 WP4204	1931-06-01	0.000367657	0.00751858	7.40364	58.5506	SMARCC1;PTCH1;ARID1A;ARID1B;GLI3;GLI2
	Androgen receptor signaling, proteolysis, and transcription regulation	1988-11-01	0.000102714	0.00454201	4.43041	40.6869	CREBBP;SMAD3;CCND1;ZMIZ1;SP1;NCOA3;ZNF318;EP300;NR2C2;RUNX2;EGFR								Hedgehog Signaling Pathway WP47	2021-04-16	0.00133511	0.0200266	10.257	67.8886	SIN3A;PTCH1;GLI3;GLI2								Mecp2 and Associated Rett Syndrome WP2910	1947-05-01	0.0160372	0.0824768	3.66337	15.1401	MECP2;BCL6;SIN3A;SP1;CDON								Hedgehog Signaling Pathway WP4249	1944-07-01	0.000425749	0.00804893	5.8419	45.3428	EVC;CCND1;PTCH1;GLI3;GLI2;CDON;CSNK1G1
	Integrins in angiogenesis	1974-10-01	0.000108842	0.00454201	4.84124	44.1793	IRS1;COL12A1;COL5A2;FN1;COL6A3;MAPK1;CBL;VCL;IGF1R;TGFBR2								VEGFA-VEGFR2 Signaling Pathway WP3888	17/236	0.00144322	0.0206643	2.41295	15.7828	FBXW11;PDPK1;PRKCE;NFATC2;PRKCA;PTPRJ;CBL;ETS1;SLC8A1;ACACA;MTOR;AMOT;ERN1;CCND1;GRB10;MAPK1;VCL								Mitochondrial Gene Expression WP1263	2021-03-19	0.0209567	0.102878	5.75923	22.2611	SP1;PPRC1;PPARGC1B								MECP2 and Associated Rett Syndrome WP3584	1972-09-01	0.00043295	0.00804893	4.41941	34.2279	MECP2;BCL6;SIN3A;SP1;TET3;MTOR;IGF1R;CDON;FKBP5
	Gene expression regulation by hypoxia-inducible factor	2021-04-09	0.000110313	0.00454201	24.6258	224.395	CREBBP;EPAS1;ARNT;EP300								Transcription co-factors SKI and SKIL protein partners WP4533	2021-04-18	0.00213466	0.0292356	8.79082	54.0587	SKI;MECP2;LATS2;SIN3A								Wnt Signaling Pathway and Pluripotency WP723	1997-07-01	0.034272	0.157795	2.39508	8.07964	CREBBP;CCND1;NFYA;PRKCE;EP300;PRKCA;CD44								PI3K-Akt signaling pathway WP4172	23/340	0.000556129	0.00988942	2.26586	16.9815	PHLPP2;PHLPP1;IRS1;PDPK1;LAMA1;LAMA3;FN1;TNC;PRKCA;LAMC1;OSMR;THBS2;THBS1;EGFR;MTOR;IGF1R;BCL2L11;CCND1;CREB3L2;COL6A3;MAPK1;MET;JAK1
	Presenilin action in Notch and Wnt signaling	1948-08-01	0.000118769	0.00468642	6.18464	55.8988	CREBBP;ADAM17;CCND1;CSNK2A1;FBXW11;MAPK1;PSEN1;BTRC								Extracellular vesicle-mediated signaling in recipient cells WP2870	2021-05-30	0.00231064	0.0295817	6.15987	37.3918	SMAD3;MET;EGFR;MTOR;TGFBR2								Estrogen signaling WP1244	1977-06-01	0.0350851	0.157795	2.60071	8.71234	CREBBP;CCND1;SIN3A;SP1;EP300;MAPK1								ErbB signaling pathway WP673	1991-10-01	0.000602475	0.010137	3.82181	28.3367	BCL2L11;CCND1;PDPK1;MAPK1;ABL2;PRKCA;CBL;EGFR;MTOR;CRKL
	EGFR interaction with phospholipase C-gamma	1938-07-01	0.00016523	0.0062589	6.97475	60.7373	PRKAR2A;PRKCE;MAPK1;ITPR3;PRKCA;ADCY7;EGFR								ErbB Signaling Pathway WP673	1991-09-01	0.00234776	0.0295817	3.39206	20.5365	BCL2L11;CCND1;ABL2;MAPK1;PRKCA;CBL;EGFR;MTOR;CRKL								Leptin and adiponectin WP683	2021-02-10	0.03803	0.157795	7.66997	25.076	ADIPOR2;ACACA								CAMKK2 Pathway WP4874	1934-06-01	0.000619621	0.010137	6.60936	48.8194	EP300;MAPK1;NFATC2;SMC1A;ARHGEF7;MTOR
	Type I interferon (interferon-alpha/beta) pathway	1951-08-01	0.000184397	0.00671629	5.75226	49.4604	PTPRB;PTPRS;PTPN21;PTPRJ;PTPN14;PTPRF;PTPRG;JAK1								Factors and pathways affecting insulin-like growth factor (IGF1)-Akt signaling WP3850	2021-05-31	0.00268429	0.0325212	5.92265	35.0641	SMAD3;IRS1;FBXO32;MTOR;IGF1R								IL-9 Signaling Pathway WP10	2021-03-24	0.0389804	0.157795	4.38685	14.234	IRS1;MAPK1;JAK1								Notch Signaling Pathway Netpath WP61	1961-08-01	0.000646458	0.0101693	4.66451	34.2562	NOTCH2;SPEN;ADAM17;CCND1;MAML1;NUMB;EP300;PSEN1
	Hedgehog signaling pathway	1970-09-01	0.000349848	0.0118324	4.56479	36.3266	SIN3A;FBXW11;PTCH1;BTRC;GLI3;GLI2;CDON;DISP1;CSNK1G1								Notch Signaling WP268	1945-06-01	0.0027971	0.0326329	4.74249	27.8819	NOTCH2;CREBBP;ADAM17;MAML1;NUMB;PSEN1								IL-3 Signaling Pathway WP373	7/100	0.0394488	0.157795	2.31746	7.49178	BCL2L11;MAPK1;PRKCA;CBL;VCL;CRKL;JAK1								Integrated breast cancer pathway WP1984	13/152	0.00111037	0.0168201	2.90049	19.7322	IRS1;NCOA3;EGFR;MTOR;FOSL2;TGFBR2;HIPK2;CCND1;ZMIZ1;SP1;EP300;MAPK1;JAK1
	Signaling events mediated by VEGFR1 and VEGFR2	1970-09-01	0.000349848	0.0118324	4.56479	36.3266	FBXW11;PDPK1;MYOF;GRB10;MAPK1;PTPRJ;PRKCA;CBL;VCL								Integrated Breast Cancer Pathway WP1984	12/151	0.00313858	0.0353091	2.67306	15.4075	CCND1;IRS1;ZMIZ1;SP1;NCOA3;EP300;MAPK1;EGFR;MTOR;JAK1;TGFBR2;HIPK2								SREBF and miR33 in cholesterol and lipid homeostasis WP2084	2021-02-11	0.0455244	0.175594	6.8174	21.0624	PPARA;MTOR								Hedgehog Signaling Pathway Netpath WP47	2021-04-16	0.00133511	0.0195021	10.257	67.8886	SIN3A;PTCH1;GLI3;GLI2
	Ubiquitin-mediated proteolysis	13/136	0.000387903	0.0125785	3.28051	25.7676	UBE2H;UBE3C;FBXW8;FBXW11;HUWE1;UBE2G1;CBL;MID1;CDC23;HERC2;HERC1;BTRC;ANAPC1								Pathways Regulating Hippo Signaling WP4540	1998-09-01	0.00388214	0.0421681	3.12414	17.3432	SMAD3;LATS2;PRKCE;PRKAR2A;PRKCA;MET;EGFR;MTOR;IGF1R								Novel Jun-Dmp1 Pathway WP3654	2021-03-26	0.047818	0.178081	4.00497	12.1765	CCND1;MAPK1;ETS1								Transcription co-factors SKI and SKIL protein partners WP4533	2021-04-18	0.00213466	0.0301061	8.79082	54.0587	SKI;MECP2;LATS2;SIN3A
	Mechanism of gene regulation by peroxisome proliferators via PPAR-alpha	1957-08-01	0.000405188	0.0125785	5.04633	39.4177	CREBBP;SP1;PRKAR2A;FAT1;EP300;MAPK1;PRKCA;PPARA								Oncostatin M Signaling Pathway WP2374	1965-07-01	0.00437175	0.0459034	3.72268	20.2238	IRS1;PRKCE;MAPK1;PRKCA;OSMR;MTOR;JAK1								Regulation of Actin Cytoskeleton WP523	9/152	0.0527926	0.190053	1.93895	5.70318	FN1;PIP4K2A;MAPK1;ARHGEF7;ARHGAP35;VCL;EGFR;MYLK;SSH1								Biotin Metabolism (including IEMs) WP5031	2021-03-09	0.00229793	0.0304855	15.3659	93.3592	MCCC2;HLCS;ACACA
	Fatty acid, triacylglycerol, and ketone body metabolism	15/173	0.000411758	0.0125785	2.95087	23.0023	CREBBP;NFYA;NCOA6;NCOA3;ACACA;MED13L;HELZ2;MED12;SIN3A;EP300;TBL1X;RGL1;PPARA;LPIN2;PPARGC1B								Alzheimers Disease WP2059	1983-08-01	0.00472767	0.0480393	3.2925	17.6291	ERN1;BACE1;ADAM17;APAF1;LRP1;MAPK1;ITPR3;PSEN1								ErbB signaling pathway WP1261	1946-04-01	0.0570262	0.198672	2.92604	8.38088	MAPK1;PRKCA;EGFR;MTOR								Extracellular vesicle-mediated signaling in recipient cells WP2870	2021-05-30	0.00231064	0.0304855	6.15987	37.3918	SMAD3;MET;EGFR;MTOR;TGFBR2
	Interleukin-4 signaling pathway	11/104	0.000454091	0.0129933	3.66515	28.2114	BCL6;IRS1;SP1;PDPK1;EP300;MAPK1;CBL;ETS1;MTOR;IL13RA1;JAK1								Insulin Signaling WP481	12/160	0.00500133	0.0492318	2.50934	13.2946	INPP4A;IRS1;PDPK1;GRB10;ENPP1;MAPK1;PRKCA;CBL;MAP3K4;PTPRF;MTOR;IGF1R								Inflammatory Response Pathway WP458	2021-03-30	0.068129	0.229935	3.41093	9.16297	FN1;LAMC1;THBS1								Notch Signaling WP268	1945-06-01	0.0027971	0.0357505	4.74249	27.8819	NOTCH2;CREBBP;ADAM17;MAML1;NUMB;PSEN1
	Notch signaling pathway	12/121	0.000460308	0.0129933	3.41409	26.2325	NOTCH2;EFNB2;SPEN;ADAM17;CREBBP;CCND1;MAML1;ADAM12;NUMB;EP300;PSEN1;CBL								Pathways in clear cell renal cell carcinoma WP4018	1985-08-01	0.00546114	0.0521291	3.20665	16.707	CREBBP;GRB10;EP300;ARNT;HK2;EGFR;ACACA;MTOR								Signaling of Hepatocyte Growth Factor Receptor WP193	1934-03-01	0.091683	0.299016	2.9702	7.09705	MAPK1;MET;CRKL								Hepatitis B infection WP4666	12/152	0.00331243	0.0410541	2.65383	15.1536	CREBBP;SMAD3;APAF1;TRAF3;CREB3L2;EP300;NFATC2;MAPK1;PRKCA;HSPG2;JAK1;TGFBR2
	p53 signaling pathway	13/139	0.000478917	0.0129933	3.20191	24.4753	CREBBP;APAF1;NFYA;TRRAP;HTT;EGFR;BCL6;SP1;TP53BP2;EP300;DROSHA;PMS2;MET								Wnt Signaling Pathway WP363	1952-06-01	0.00580551	0.0537864	4.01935	20.6954	CCND1;MAPK1;NFATC2;PRKCA;MTOR;CSNK1G1								Spinal Cord Injury WP2432	1999-06-01	0.0941347	0.299016	1.98323	4.68642	EFNB2;CCND1;GDNF;XYLT1;MAPK1;PRKCA								Development of ureteric collection system WP5053	1947-06-01	0.00349637	0.0420593	4.51068	25.5125	CCND1;GDNF;FAT4;CELSR1;GLI3;GLI2
	Signaling by NOTCH1	1973-09-01	0.000480216	0.0129933	4.35014	33.2406	NEURL1B;ADAM17;CREBBP;MAML1;NUMB;EP300;PSEN1;TBL1X;MAMLD1								Senescence and Autophagy in Cancer WP615	9/105	0.00610865	0.0538517	2.89528	14.7603	UVRAG;SMAD3;KMT2A;FN1;MAPK1;THBS1;CD44;MTOR;IGF1R								EDA Signalling in Hair Follicle Development WP3652	2021-02-18	0.109665	0.324332	3.8334	8.47305	EDARADD;PTCH1								Pathways Regulating Hippo Signaling WP4540	1998-09-01	0.00388214	0.0453656	3.12414	17.3432	SMAD3;LATS2;PRKCE;PRKAR2A;PRKCA;MET;EGFR;MTOR;IGF1R
	RhoA activity regulation	1946-07-01	0.000563064	0.01391	5.54174	41.4639	AKAP13;ARHGEF10;FARP1;TRIO;OPHN1;ARHGEF17;ARHGAP35								Brain-Derived Neurotrophic Factor (BDNF) signaling pathway WP2380	11/144	0.00615448	0.0538517	2.55753	13.0193	TIAM1;ADAM17;CDKL5;BCL2L11;CSNK2A1;IRS1;PDPK1;SORT1;MAPK1;PTPRF;MTOR								Leptin Insulin Overlap WP578	2021-02-18	0.109665	0.324332	3.8334	8.47305	IRS1;PDPK1								Oncostatin M Signaling Pathway WP2374	1965-07-01	0.00437175	0.049668	3.72268	20.2238	IRS1;PRKCE;MAPK1;PRKCA;OSMR;MTOR;JAK1
	CBL-mediated ligand-induced downregulation of EGF receptors	2021-04-13	0.000565715	0.01391	13.6781	102.277	PRKCA;CBL;MET;EGFR								Non-genomic actions of 1,25 dihydroxyvitamin D3 WP4341	1971-07-01	0.00710355	0.0580333	3.37263	16.6849	CYP27B1;SP1;PRKCE;MAPK1;PRKCA;ETS1;JAK1								TYROBP Causal Network WP3625	1958-04-01	0.111114	0.324332	2.27439	4.99729	CREB3L2;LHFPL2;SH2B3;IL13RA1								Alzheimer's disease WP2059	1983-08-01	0.00472767	0.05226	3.2925	17.6291	ERN1;BACE1;ADAM17;APAF1;LRP1;MAPK1;ITPR3;PSEN1
	NICD trafficking to the nucleus	2021-04-13	0.000565715	0.01391	13.6781	102.277	NOTCH2;CREBBP;MAML1;MAMLD1								Mesodermal Commitment Pathway WP2857	11/147	0.00715679	0.0580333	2.50072	12.3528	EXT1;KIAA0754;MACF1;ZNF462;SMAD3;CCND1;CEP250;HTT;JARID2;ACACA;TBX3								MicroRNAs in Cardiomyocyte Hypertrophy WP1560	1982-05-01	0.118282	0.335228	1.99458	4.2578	PDPK1;MAPK1;MTOR;IGF1R;MYLK								Insulin Signaling WP481	12/160	0.00500133	0.0538301	2.50934	13.2946	INPP4A;IRS1;PDPK1;GRB10;ENPP1;MAPK1;PRKCA;CBL;MAP3K4;PTPRF;MTOR;IGF1R
	p75 neurotrophin receptor-mediated signaling	12/124	0.000574942	0.01391	3.32212	24.7871	TIAM1;AKAP13;ADAM17;TRIO;BCL2L11;PLEKHG2;PRDM4;APAF1;SORT1;ARHGEF17;PSEN1;ARHGEF7								Pancreatic adenocarcinoma pathway WP4263	1989-08-01	0.00718508	0.0580333	3.04766	15.0425	TIAM1;SMAD3;CCND1;MAPK1;EGFR;MTOR;JAK1;TGFBR2								G13 Signaling Pathway WP298	1939-03-01	0.125096	0.335228	2.55701	5.31519	PIP4K2A;MAP3K4;CIT								Pathways in clear cell renal cell carcinoma WP4018	1985-08-01	0.00546114	0.057272	3.20665	16.707	CREBBP;GRB10;EP300;ARNT;HK2;ACACA;EGFR;MTOR
	Small interfering RNA (siRNA) biogenesis	2021-03-06	0.000587541	0.01391	30.7365	228.666	AGO4;AGO1;AGO2								Splicing factor NOVA regulated synaptic proteins WP4148	1942-05-01	0.0101117	0.0784348	4.15949	19.109	EPB41;EPB41L2;NEO1;GPHN;CLASP1								Parkinsons Disease Pathway WP3638	1939-03-01	0.125096	0.335228	2.55701	5.31519	ATXN2;APAF1;UBE2G1								Wnt Signaling Pathway WP363	1952-06-01	0.00580551	0.0585391	4.01935	20.6954	CCND1;MAPK1;NFATC2;PRKCA;MTOR;CSNK1G1
	HIF-2-alpha transcription factor network	1934-06-01	0.000619621	0.0143117	6.60936	48.8194	CREBBP;EPAS1;SP1;EP300;ARNT;ETS1								Leptin signaling pathway WP2034	1976-07-01	0.010209	0.0784348	3.12743	14.3376	CCND1;IRS1;SP1;MAPK1;ACACA;MTOR;JAK1								SIDS Susceptibility Pathways WP1266	1961-04-01	0.127263	0.335228	2.15435	4.4412	NFYA;SP1;EP300;PPARGC1B								Factors and pathways affecting insulin-like growth factor (IGF1)-Akt signaling WP3850	1937-05-01	0.00589459	0.0585391	4.81066	24.6966	SMAD3;IRS1;FBXO32;MTOR;IGF1R
	Androgen receptor proteolysis and transcription regulation	1961-08-01	0.000646458	0.0145761	4.66451	34.2562	SVIL;HIP1;LATS2;CCND1;ZMIZ1;NCOA6;PRKDC;ZNF318								Kit receptor signaling pathway WP304	1959-06-01	0.0106793	0.0800949	3.48723	15.8301	GRB10;EP300;MAPK1;PRKCA;CBL;CRKL								Adipogenesis genes WP447	7/134	0.133261	0.342671	1.69405	3.41426	SMAD3;IRS1;EPAS1;SP1;SPOCK1;PPARA;LPIN2								Senescence and Autophagy in Cancer WP615	9/105	0.00610865	0.0585391	2.89528	14.7603	UVRAG;SMAD3;KMT2A;FN1;MAPK1;THBS1;CD44;MTOR;IGF1R
	Transcriptional regulation of white adipocyte differentiation	1977-09-01	0.000713609	0.0151941	4.0934	29.6574	MED12;HELZ2;CREBBP;NCOA6;NCOA3;EP300;TBL1X;PPARA;MED13L								B Cell Receptor Signaling Pathway WP23	1997-08-01	0.0118248	0.0866239	2.77257	12.3034	BCL6;PDPK1;NFATC2;MAPK1;CBL;ETS1;CRKL;GTF2I								G Protein Signaling Pathways WP232	1992-05-01	0.166831	0.412075	1.7644	3.15965	AKAP13;PRKCE;PRKAR2A;PRKCA;ADCY7								Brain-derived neurotrophic factor (BDNF) signaling pathway WP2380	11/144	0.00615448	0.0585391	2.55753	13.0193	TIAM1;ADAM17;CDKL5;BCL2L11;CSNK2A1;IRS1;PDPK1;SORT1;MAPK1;PTPRF;MTOR
	Axon guidance	22/325	0.000720728	0.0151941	2.26544	16.391	SEMA5A;TRIO;CSNK2A1;LAMA1;NFATC2;LAMC1;EGFR;ARHGAP35;EFNB2;GDNF;SCN8A;COL5A2;KCNQ3;NUMB;ABL2;PLXNA1;COL6A3;MAPK1;NEO1;MET;SPTBN1;CLASP1								DNA IR-damage and cellular response via ATR WP4016	1980-07-01	0.0133263	0.0926291	2.95545	12.7617	HERC2;BCL6;FANCD2;PRKDC;SP1;RFWD3;SMC1A								IL-5 Signaling Pathway WP151	1969-04-01	0.174587	0.412075	1.88842	3.29592	MAPK1;CBL;CRKL;JAK1								Non-genomic actions of 1,25 dihydroxyvitamin D3 WP4341	1971-07-01	0.00710355	0.0638847	3.37263	16.6849	CYP27B1;SP1;PRKCE;MAPK1;PRKCA;ETS1;JAK1
	Signaling events mediated by focal adhesion kinase	1962-08-01	0.000721999	0.0151941	4.5779	33.1142	GIT2;CCND1;PTPN21;MAPK1;ARHGEF7;ETS1;ARHGAP35;VCL								Somatroph axis (GH) and its relationship to dietary restriction and aging WP4186	2021-02-06	0.0137843	0.0926291	15.3431	65.7333	MTOR;IGF1R								Non-homologous end joining WP1242	2021-01-06	0.175513	0.412075	6.12722	10.6616	PRKDC								Mesodermal commitment pathway WP2857	11/147	0.00715679	0.0638847	2.50072	12.3528	EXT1;KIAA0754;MACF1;ZNF462;SMAD3;CCND1;CEP250;HTT;JARID2;ACACA;TBX3
	CARM1 transcriptional regulation by protein methylation	2021-04-14	0.000772262	0.0155603	12.3097	88.2136	CREBBP;NCOA3;PRKAR2A;EP300								exRNA mechanism of action and biogenesis WP2805	2021-02-06	0.0137843	0.0926291	15.3431	65.7333	AGO2;DROSHA								mir-193a and MVP in colon cancer metastasis WP3979	2021-01-06	0.175513	0.412075	6.12722	10.6616	CCND1								Pancreatic adenocarcinoma pathway WP4263	1989-08-01	0.00718508	0.0638847	3.04766	15.0425	TIAM1;SMAD3;CCND1;MAPK1;EGFR;MTOR;JAK1;TGFBR2
	TRAF3-dependent IRF activation pathway	2021-04-14	0.000772262	0.0155603	12.3097	88.2136	CREBBP;TRAF3;EP300;TRIM25								Hippo-Merlin Signaling Dysregulation WP4541	9/120	0.0140668	0.0926291	2.50208	10.6687	LATS2;CCND1;PRKAR2A;MET;VGLL4;CD44;EGFR;AMOT;IGF1R								EPO Receptor Signaling WP1249	2021-02-26	0.198336	0.455751	2.55454	4.13272	IRS1;MAPK1								Vitamin D-sensitive calcium signaling in depression WP4698	1941-05-01	0.00914025	0.0795396	4.27526	20.0726	CYP27B1;ATP2B4;KCNQ3;ITPR3;SLC8A1
	Signaling events mediated by hepatocyte growth factor receptor (c-Met)	1979-09-01	0.000860983	0.0169865	3.97603	28.0606	PDPK1;NUMB;MAPK1;PTPRJ;CBL;ETS1;MET;MTOR;CRKL								Endoderm Differentiation WP2853	10/141	0.0143231	0.0926291	2.35698	10.0074	EXT1;ZNF462;DAB2;SMAD3;SFMBT1;CEP250;LAMC1;JARID2;ACACA;GLI2								IL-6 signaling Pathway WP387	1999-05-01	0.20475	0.457589	1.63242	2.58896	CREBBP;EP300;MAPK1;MAP3K4;JAK1								Splicing factor NOVA regulated synaptic proteins WP4148	1942-05-01	0.0101117	0.0841054	4.15949	19.109	EPB41;EPB41L2;NEO1;GPHN;CLASP1
	Interleukin-2 signaling pathway	44/847	0.000915325	0.0176901	1.727	12.0825	MACF1;DOCK5;AHNAK;IRS1;MTCL1;NRXN3;CBL;SLC7A1;ETS1;CRKL;AP3M2;DPP4;SCML2;CCND1;MAT2A;MAPK1;JAK1;GTF2I;SMAD3;KLF13;CSNK2A1;SLC35E2;PRKCE;PTCH1;LMTK2;PDE4DIP;PRKCA;OCRL;URB2;OXSR1;PPRC1;PRRC2B;FOSL2;TGFBR2;RNF144A;PER2;MFHAS1;BCL6;FUBP1;AGO2;ESYT2;ARHGEF7;TAF4;LPIN2								Aryl Hydrocarbon Receptor Pathway WP2873	1946-05-01	0.014703	0.0926291	3.75291	15.8362	MYOF;EP300;ARNT;AHRR;EGFR								Integrin-mediated Cell Adhesion WP6	5/100	0.210388	0.457589	1.61515	2.5177	GIT2;PDPK1;MAPK1;ARHGEF7;VCL								Leptin signaling pathway WP2034	1976-07-01	0.010209	0.0841054	3.12743	14.3376	CCND1;IRS1;SP1;MAPK1;ACACA;MTOR;JAK1
	FRA pathway	1937-06-01	0.000988372	0.0179398	5.96882	41.301	CCND1;SP1;LAMA3;EP300;NFATC2;FOSL2								Aryl Hydrocarbon Receptor WP2586	1946-05-01	0.014703	0.0926291	3.75291	15.8362	EP300;MAPK1;ARNT;AHRR;EGFR								Myometrial Relaxation and Contraction Pathways WP385	7/153	0.211847	0.457589	1.47213	2.28459	SP1;PRKCE;PRKAR2A;PRKCA;ITPR3;ADCY7;SLC8A1								Gastrin signaling pathway WP4659	9/114	0.0102818	0.0841054	2.64588	12.1112	CCND1;IRS1;SP1;PRKCE;MAPK1;PRKCA;CD44;EGFR;MTOR
	Gamma-secretase-mediated ErbB4 signaling pathway	2021-03-07	0.00100402	0.0179398	23.0512	159.139	ADAM17;PRKCA;PSEN1								Endochondral Ossification WP474	1964-06-01	0.0155802	0.096171	3.18578	13.2584	PTCH1;ENPP1;GLI3;RUNX2;IGF1R;DDR2								Id Signaling Pathway WP512	1951-03-01	0.218514	0.460504	1.91657	2.91491	SMAD3;IRS1;IGF1R								Kit receptor signaling pathway WP304	1959-06-01	0.0106793	0.0849854	3.48723	15.8301	GRB10;EP300;MAPK1;PRKCA;CBL;CRKL
	PELP1 modulation of estrogen receptor activity	2021-03-07	0.00100402	0.0179398	23.0512	159.139	CREBBP;EP300;MAPK1								IL17 signaling pathway WP2112	1931-04-01	0.0158759	0.096171	4.55514	18.8718	TRAF3;SP1;MAPK1;JAK1								Oxidative Stress WP412	2021-02-28	0.221724	0.460504	2.3578	3.5516	GPX3;SP1								ERK Pathway in Huntington's Disease WP3853	2021-03-15	0.010805	0.0849854	7.68056	34.7756	HTT;MAPK1;EGFR
	Post-transcriptional silencing by small RNAs	2021-03-07	0.00100402	0.0179398	23.0512	159.139	AGO4;AGO1;AGO2								Initiation of transcription and translation elongation at the HIV-1 LTR WP3414	1932-04-01	0.017701	0.10261	4.39223	17.7189	CREBBP;SP1;EP300;NFATC2								One carbon metabolism and related pathways WP1770	1952-03-01	0.226882	0.462325	1.87736	2.78473	AHCYL1;MAT2A;GPX3								B Cell Receptor Signaling Pathway WP23	1997-08-01	0.0118248	0.0912521	2.77257	12.3034	BCL6;PDPK1;NFATC2;MAPK1;CBL;ETS1;CRKL;GTF2I
	Interleukin-2 receptor beta chain in T cell activation	1952-07-01	0.00119509	0.0205773	4.80135	32.3108	CCND1;IRS1;PDPK1;MAPK1;CBL;CRKL;JAK1								AGE/RAGE pathway WP2324	1966-06-01	0.0179161	0.10261	3.07927	12.385	SMAD3;IRS1;SP1;MAPK1;PRKCA;EGFR								Nuclear receptors in lipid metabolism and toxicity WP431	1930-02-01	0.245313	0.478825	2.18916	3.07624	CYP27B1;PPARA								Osteoblast differentiation WP4787	9/118	0.0127063	0.095992	2.54825	11.1248	NOTCH2;PRKDC;PRKCE;PTCH1;MAPK1;PRKCA;RUNX2;GLI3;GLI2
	Signaling events mediated by stem cell factor receptor (c-Kit)	1952-07-01	0.00119509	0.0205773	4.80135	32.3108	SPRED2;CREBBP;PDPK1;GRB10;CBL;SH2B3;CRKL								Human Thyroid Stimulating Hormone (TSH) signaling pathway WP2032	1966-06-01	0.0179161	0.10261	3.07927	12.385	PDPK1;MAPK1;TTF2;MTOR;IGF1R;JAK1								Methylation WP1247	2021-01-09	0.251372	0.478825	3.82892	5.28705	MAT2A								DNA IR-damage and cellular response via ATR WP4016	1980-07-01	0.0133263	0.095992	2.95545	12.7617	HERC2;BCL6;FANCD2;PRKDC;SP1;RFWD3;SMC1A
	Sonic Hedgehog (Shh) pathway	2021-04-16	0.00133511	0.0223853	10.257	67.8886	PTCH1;PRKAR2A;GLI3;GLI2								Hepatitis C and Hepatocellular Carcinoma WP3646	1949-05-01	0.0189417	0.105936	3.49649	13.8684	SMAD3;CCND1;MYOF;CD44;JAK1								Apoptosis WP1254	1981-04-01	0.254352	0.478825	1.59313	2.18105	BCL2L11;APAF1;TRAF3;IGF1R								exRNA mechanism of action and biogenesis WP2805	2021-02-06	0.0137843	0.095992	15.3431	65.7333	AGO2;DROSHA
	Control of gene expression by vitamin D receptor	2021-05-27	0.00141535	0.0223853	7.00094	45.9288	CREBBP;SMARCC1;NCOA3;EP300;ARID1A								Histone Modifications WP2369	1967-06-01	0.0191694	0.105936	3.02863	11.9765	SETD5;KMT2D;SETBP1;KMT2A;NSD1;EZH1								Glutathione and one carbon metabolism WP730	1931-02-01	0.257147	0.478825	2.11356	2.87044	AHCYL2;GPX3								Somatroph axis (GH) and its relationship to dietary restriction and aging WP4186	2021-02-06	0.0137843	0.095992	15.3431	65.7333	MTOR;IGF1R
	Rev-mediated nuclear export of HIV-1 RNA	2021-05-27	0.00141535	0.0223853	7.00094	45.9288	NUP214;NUP205;NUP188;NUP155;NUP98								miRNA regulation of prostate cancer signaling pathways WP3981	1933-04-01	0.0196515	0.106728	4.24056	16.6637	CREBBP;CCND1;MAPK1;MTOR								Hypothetical Network for Drug Addiction WP1246	1931-02-01	0.257147	0.478825	2.11356	2.87044	PRKCE;MAPK1								Hippo-Merlin Signaling Dysregulation WP4541	9/120	0.0140668	0.095992	2.50208	10.6687	LATS2;CCND1;PRKAR2A;MET;CD44;VGLL4;EGFR;IGF1R;AMOT
	eIF4E and p70 S6 kinase regulation	2021-05-27	0.00141535	0.0223853	7.00094	45.9288	IRS1;PDPK1;MAPK1;PRKCA;MTOR								Mitochondrial Gene Expression WP391	2021-03-19	0.0209567	0.111887	5.75923	22.2611	SP1;PPRC1;PPARGC1B								Ethanol metabolism resulting in production of ROS by CYP2E1 WP4265	2021-01-10	0.275077	0.503531	3.40331	4.39266	SP1								Endoderm differentiation WP2853	10/141	0.0143231	0.095992	2.35698	10.0074	EXT1;ZNF462;DAB2;SMAD3;SFMBT1;CEP250;LAMC1;JARID2;ACACA;GLI2
	C-Myb transcription factor network	1985-09-01	0.00145723	0.0223853	3.66099	23.9108	SKI;CREBBP;CCND1;MAT2A;SIN3A;SP1;EP300;ETS1;HIPK2								Type 2 papillary renal cell carcinoma WP4241	1934-04-01	0.0217295	0.112845	4.09899	15.6954	CREBBP;EPAS1;EP300;ARNT								Toll Like Receptor signaling WP88	1933-02-01	0.280826	0.505486	1.977	2.51082	TRAF3;NR2C2								Aryl Hydrocarbon Receptor Netpath WP2586	1946-05-01	0.014703	0.095992	3.75291	15.8362	EP300;MAPK1;ARNT;AHRR;EGFR
	TGF-beta regulation of skeletal system development	1985-09-01	0.00145723	0.0223853	3.66099	23.9108	CREBBP;SMAD3;SP1;EP300;MAPK1;THBS2;LTBP1;THBS1;TGFBR2								Sterol Regulatory Element-Binding Proteins (SREBP) signalling WP1982	1969-06-01	0.0218526	0.112845	2.93218	11.211	NFYA;SP1;ACACA;PPARGC1B;MTOR;SEC31A								Wnt Signaling Pathway WP403	1960-03-01	0.295487	0.523158	1.6132	1.9667	CCND1;PRKCE;PRKCA								Aryl Hydrocarbon Receptor Pathway WP2873	1946-05-01	0.014703	0.095992	3.75291	15.8362	MYOF;EP300;ARNT;AHRR;EGFR
	Signaling by ERBB2	10/102	0.00146556	0.0223853	3.36294	21.9449	PHLPP1;PDPK1;PRKCE;PRKAR2A;MAPK1;PRKCA;ITPR3;ADCY7;EGFR;MTOR								Insulin signalling in human adipocytes (diabetic condition) WP3635	2021-02-08	0.0246724	0.123362	10.2277	37.8636	IRS1;MTOR								Calcium Regulation in the Cardiac Cell WP553	6/147	0.322086	0.561054	1.30483	1.47829	PRKCE;PRKAR2A;PRKCA;ITPR3;ADCY7;SLC8A1								Envelope proteins and their potential roles in EDMD physiopathology WP4535	1946-05-01	0.014703	0.095992	3.75291	15.8362	SUN1;SMAD3;MAPK1;ADCY7;PLEC
	Renal cell carcinoma	1970-08-01	0.00161674	0.0243025	3.98555	25.6165	CREBBP;EPAS1;EP300;ARNT;MAPK1;ETS1;MET;CRKL								Insulin signalling in human adipocytes (normal condition) WP3634	2021-02-08	0.0246724	0.123362	10.2277	37.8636	IRS1;MTOR								Nuclear Receptors WP509	1938-02-01	0.339568	0.582116	1.70197	1.83827	NR2C2;PPARA								Fragile X Syndrome WP4549	9/121	0.014786	0.095992	2.47961	10.4493	MECP2;AGO2;EIF4EBP2;MAPK1;PRKCA;GPHN;MTOR;TTI1;SHANK1
	Calcineurin-dependent NFAT signaling role in lymphocytes	1955-07-01	0.00167077	0.0247222	4.50057	28.7787	NUP214;CREBBP;CSNK2A1;PRKCE;EP300;NFATC2;PRKCA								Circadian rhythm related genes WP3594	12/201	0.0266752	0.129323	1.96079	7.10595	PER2;RAI1;PHLPP1;KMT2A;PRKDC;FBXW11;SIN3A;EP300;ARNT;BTRC;PPARA;BTBD9								p53 signaling WP2902	1967-03-01	0.356459	0.601525	1.43624	1.48153	CCND1;APAF1;THBS1								Endochondral Ossification with Skeletal Dysplasias WP4808	1964-06-01	0.0155802	0.0980357	3.18578	13.2584	PTCH1;ENPP1;GLI3;RUNX2;IGF1R;DDR2
	Jak-STAT signaling pathway	15/199	0.00172741	0.025167	2.53047	16.0967	CREBBP;PTPRS;PTPN21;PTPRJ;OSMR;CBL;PTPN14;PTPRF;PTPRG;SPRED2;PTPRB;CCND1;EP300;JAK1;IL13RA1								TNF alpha Signaling Pathway WP231	1992-07-01	0.0266857	0.129323	2.53663	9.1918	CREBBP;APAF1;CSNK2A1;FBXW11;TNFAIP3;MAPK1;BTRC								Keap1-Nrf2 WP1245	2021-01-14	0.362634	0.602531	2.35565	2.38948	PRKCA								Endochondral Ossification WP474	1964-06-01	0.0155802	0.0980357	3.18578	13.2584	PTCH1;ENPP1;GLI3;RUNX2;IGF1R;DDR2
	Rho GTPase cycle	11/123	0.00183214	0.0262884	3.04038	19.1613	SYDE2;TIAM1;AKAP13;TRIO;PLEKHG2;OPHN1;ARHGEF17;ARHGAP19;OCRL;ARHGEF7;ARHGAP35								IL-4 Signaling Pathway WP395	1954-05-01	0.027654	0.130015	3.13889	11.2623	IRS1;EP300;MAPK1;CBL;JAK1								Oxidative Damage WP1496	1942-02-01	0.385486	0.620507	1.53146	1.45986	APAF1;TRAF3								Hair Follicle Development: Organogenesis - Part 2 of 3 WP2839	1932-04-01	0.017701	0.102614	4.39223	17.7189	CCND1;PTCH1;RUNX2;GLI2
	Hexose transport	1942-06-01	0.00195136	0.0275228	5.13849	32.0602	NUP214;NUP205;NUP188;NUP155;NUP98;HK2								Interferon type I signaling pathways WP585	1954-05-01	0.027654	0.130015	3.13889	11.2623	IRS1;CBL;MTOR;CRKL;JAK1								MAPK signaling pathway WP493	6/159	0.389791	0.620507	1.20174	1.13221	MAPK1;ACVR1B;MAP3K4;EGFR;CRKL;TGFBR2								IL17 signaling pathway WP2112	1932-04-01	0.017701	0.102614	4.39223	17.7189	TRAF3;SP1;MAPK1;JAK1
	IGF1 pathway	2021-05-29	0.00197629	0.0275228	6.41687	39.9548	IRS1;PDPK1;GRB10;CRKL;IGF1R								Cardiac Hypertrophic Response WP2795	1955-05-01	0.0296558	0.137376	3.07596	10.8215	PDPK1;MAPK1;NFATC2;PRKCA;MTOR								Eukaryotic Transcription Initiation WP567	1943-02-01	0.396754	0.620507	1.49403	1.38114	POLR1A;POLR1B								Initiation of transcription and translation elongation at the HIV-1 LTR WP3414	1932-04-01	0.017701	0.102614	4.39223	17.7189	CREBBP;SP1;EP300;NFATC2
	Prostate cancer	1989-09-01	0.00201279	0.0276248	3.47722	21.5874	CREBBP;CCND1;PDPK1;CREB3L2;EP300;MAPK1;EGFR;MTOR;IGF1R								Type II diabetes mellitus WP1584	2021-03-22	0.0310633	0.139793	4.84912	16.8348	IRS1;MAPK1;MTOR								Primary Focal Segmental Glomerulosclerosis FSGS WP2573	1972-03-01	0.399632	0.620507	1.33182	1.22156	FAT1;UTRN;VCL								AGE/RAGE pathway WP2324	1966-06-01	0.0179161	0.102614	3.07927	12.385	SMAD3;IRS1;SP1;MAPK1;PRKCA;EGFR
	Factors involved in megakaryocyte development and platelet production	11/125	0.00208347	0.0281864	2.98673	18.4392	DOCK5;CREBBP;KIF3B;SIN3A;PRKAR2A;KIF5A;EP300;KIF20A;LRRC16A;SH2B3;RCOR1								Cytosine methylation WP3585	2021-02-09	0.0310652	0.139793	8.76613	30.4331	MECP2;TET3								Eicosanoid metabolism via Cytochrome P450 Mono-Oxygenases (CYP) pathway WP4349	2021-01-16	0.402369	0.620507	2.04135	1.85841	PPARA								SARS-CoV-2 innate immunity evasion and cell-specific immune response WP5039	1966-06-01	0.0179161	0.102614	3.07927	12.385	SMAD3;TRAF3;EP300;TRIM25;NUP98;JAK1
	Beta-3 integrin cell surface interactions	1943-06-01	0.00220814	0.0294522	4.99935	30.5741	TNC;FN1;LAMC1;THBS1;TGFBR2;FBN1								Bladder Cancer WP2828	1940-04-01	0.036959	0.163973	3.41477	11.2617	CCND1;MAPK1;THBS1;EGFR								Heart Development WP2067	1944-02-01	0.407926	0.620507	1.45838	1.30769	MAPK1;NFATC2								Thyroid stimulating hormone (TSH) signaling pathway WP2032	1966-06-01	0.0179161	0.102614	3.07927	12.385	PDPK1;MAPK1;TTF2;MTOR;IGF1R;JAK1
	Retinoic acid receptor-mediated signaling	2021-05-30	0.00231064	0.0303913	6.15987	37.3918	CREBBP;NCOA3;EP300;MAPK1;PRKCA								Leptin and adiponectin WP3934	2021-02-10	0.03803	0.16593	7.66997	25.076	ADIPOR2;ACACA								Apoptosis Modulation by HSP70 WP166	2021-01-17	0.421299	0.631949	1.91367	1.6542	APAF1								MFAP5 effect on permeability and motility of endothelial cells via cytoskeleton rearrangement WP4560	2021-03-18	0.0180641	0.102614	6.14349	24.6589	MAPK1;VCL;MYLK
	Wnt signaling pathway	16/231	0.00291242	0.0370172	2.30999	13.4875	CREBBP;SMAD3;CSNK2A1;FBXW11;PRKCE;TSHZ1;CHD8;NFATC2;PRKCA;PSEN1;VANGL1;CCND1;EP300;TBL1X;BTRC;CSNK1G1								MET in type 1 papillary renal cell carcinoma WP4205	1959-05-01	0.0385618	0.16593	2.84752	9.27007	MAPK1;CBL;ETS1;MET;CRKL								Orphan GPCRs WP1398	2021-01-19	0.457382	0.665634	1.70086	1.33047	GPR107								Hepatitis C and Hepatocellular Carcinoma WP3646	1949-05-01	0.0189417	0.10595	3.49649	13.8684	SMAD3;CCND1;MYOF;CD44;JAK1
	ERBB signaling pathway	1994-09-01	0.00293167	0.0370172	3.27183	19.0819	BCL2L11;CCND1;ABL2;MAPK1;PRKCA;CBL;EGFR;MTOR;CRKL								Angiogenesis WP1539	2021-03-24	0.0389804	0.16593	4.38685	14.234	CREBBP;ARNT;MAPK1								Statin Pathway WP1	2021-01-19	0.457382	0.665634	1.70086	1.33047	LRP1								Histone Modifications WP2369	1967-06-01	0.0191694	0.10595	3.02863	11.9765	SETD5;KMT2D;SETBP1;KMT2A;NSD1;EZH1
	L1CAM interactions	1994-09-01	0.00293167	0.0370172	3.27183	19.0819	CSNK2A1;LAMA1;SCN8A;KCNQ3;NUMB;MAPK1;LAMC1;EGFR;SPTBN1								IL-2 Signaling Pathway WP49	1942-04-01	0.0431091	0.177078	3.23471	10.17	MAPK1;CBL;CRKL;JAK1								Selenium metabolism/Selenoproteins WP108	1950-02-01	0.472669	0.665634	1.27569	0.955948	GPX3;SP1								miRNA regulation of prostate cancer signaling pathways WP3981	1933-04-01	0.0196515	0.107166	4.24056	16.6637	CREBBP;CCND1;MAPK1;MTOR
	FGF signaling pathway	1961-07-01	0.00305256	0.0375288	3.99926	23.1628	PDPK1;MAPK1;PSEN1;CBL;MET;RUNX2;SSH1								Wnt Signaling Pathway and Pluripotency WP399	7/102	0.0431693	0.177078	2.26844	7.12885	CREBBP;CCND1;NFYA;PRKCE;EP300;PRKCA;CD44								BMP Signaling Pathway in Eyelid Development WP3663	2021-01-20	0.474573	0.665634	1.61126	1.20094	EGFR								15q13.3 copy number variation syndrome WP4942	2021-03-19	0.0209567	0.111315	5.75923	22.2611	CREBBP;KLF13;FANCD2
	Leptin signaling pathway	1961-07-01	0.00305256	0.0375288	3.99926	23.1628	CCND1;IRS1;SP1;MAPK1;ACACA;MTOR;JAK1								IL-7 Signaling Pathway WP205	2021-03-25	0.0432858	0.177078	4.18723	13.1476	CCND1;MAPK1;JAK1								Glutathione metabolism WP164	2021-01-20	0.474573	0.665634	1.61126	1.20094	GPX3								Mitochondrial Gene Expression WP391	2021-03-19	0.0209567	0.111315	5.75923	22.2611	SP1;PPRC1;PPARGC1B
	Alpha-6 beta-1 and alpha-6 beta-4 integrin signaling	1946-06-01	0.00313221	0.0375288	4.62368	26.6602	LAMA1;LAMA3;PRKCA;LAMC1;MET;EGFR								Regulation of Actin Cytoskeleton WP51	9/150	0.0492985	0.198567	1.96665	5.91935	FN1;PIP4K2A;MAPK1;ARHGEF7;ARHGAP35;VCL;EGFR;MYLK;SSH1								EBV LMP1 signaling WP1243	2021-01-22	0.507339	0.680463	1.45766	0.98913	MAPK1								Type 2 papillary renal cell carcinoma WP4241	1934-04-01	0.0217295	0.113136	4.09899	15.6954	CREBBP;EPAS1;EP300;ARNT
	Signaling by Hippo	2021-04-20	0.00321451	0.0375288	7.69118	44.148	LATS2;AMOTL1;AMOT;TJP2								Interleukin-11 Signaling Pathway WP2332	1944-04-01	0.0497992	0.198567	3.07266	9.21722	PDPK1;MAPK1;RUNX2;JAK1								Fatty Acid Biosynthesis WP336	2021-01-22	0.507339	0.680463	1.45766	0.98913	ACACA								Sterol regulatory element-binding proteins (SREBP) signaling WP1982	1969-06-01	0.0218526	0.113136	2.93218	11.211	NFYA;SP1;ACACA;PPARGC1B;MTOR;SEC31A
	Sprouty regulation of tyrosine kinase signals	2021-04-20	0.00321451	0.0375288	7.69118	44.148	PTPRB;MAPK1;CBL;EGFR								Canonical and Non-canonical Notch signaling WP3845	2021-03-27	0.052573	0.199926	3.8379	11.3047	NOTCH2;MAML1;PSEN1								Signal Transduction of S1P Receptor WP57	2021-01-22	0.507339	0.680463	1.45766	0.98913	MAPK1								Glucocorticoid Receptor Pathway WP2880	1970-06-01	0.0232846	0.119042	2.88621	10.8521	AKAP13;SERTAD2;ABHD2;ENC1;TNFAIP3;STOM
	Signaling by SCF-KIT	1978-08-01	0.00322296	0.0375288	3.52859	20.2451	PHLPP1;PDPK1;GRB10;MAPK1;PRKCA;CBL;SH2B3;MTOR								Follicle Stimulating Hormone (FSH) signaling pathway WP2035	2021-03-27	0.052573	0.199926	3.8379	11.3047	MAPK1;PRKCA;MTOR								ESC Pluripotency Pathways WP339	4/118	0.515953	0.680463	1.074	0.710705	MAPK1;EGFR;MTOR;JAK1								Insulin signaling in adipocytes (diabetic condition) WP3635	2021-02-08	0.0246724	0.123061	10.2277	37.8636	IRS1;MTOR
	Antigen presentation: folding, assembly, and peptide loading of class I MHC proteins	17/255	0.00324959	0.0375288	2.21811	12.7081	UBE2H;UBE3C;FBXW8;FBXW11;VPRBP;ERAP1;HUWE1;UBR4;LNPEP;UBE2G1;CDC23;HERC2;PSMD5;BTRC;RNF111;ANAPC1;SEC31A								Sphingolipid pathway WP1422	2021-03-27	0.052573	0.199926	3.8379	11.3047	CERS6;SPTLC3;SGMS2								Folic Acid Network WP1273	2021-01-23	0.522949	0.680463	1.39133	0.901958	GPX3								Insulin signaling in adipocytes (normal condition) WP3634	2021-02-08	0.0246724	0.123061	10.2277	37.8636	IRS1;MTOR
	Integrated breast cancer pathway	12/152	0.00331243	0.0377936	2.65383	15.1536	CCND1;IRS1;ZMIZ1;SP1;NCOA3;EP300;MAPK1;EGFR;MTOR;JAK1;TGFBR2;HIPK2								Ebola Virus Pathway on Host WP4217	8/129	0.0526788	0.199926	2.03594	5.99288	TIAM1;ADAM17;CREBBP;NPC1;EP300;MAPK1;EGFR;IGF1R								Selenium Micronutrient Network WP1272	2021-01-23	0.522949	0.680463	1.39133	0.901958	GPX3								Circadian rhythm related genes WP3594	12/201	0.0266752	0.129934	1.96079	7.10595	PER2;RAI1;PHLPP1;KMT2A;PRKDC;FBXW11;SIN3A;EP300;ARNT;BTRC;PPARA;BTBD9
	Syndecan 2 pathway	1933-05-01	0.00355975	0.040132	5.49903	31.0039	EPB41;LAMA1;LAMA3;FN1;MAPK1								Thermogenesis WP4321	7/108	0.0556586	0.206538	2.13301	6.16126	SMARCC1;KDM3B;CREB3L2;ARID1A;ARID1B;ADCY7;MTOR								Lung fibrosis WP3632	1961-02-01	0.57948	0.745045	1.03726	0.565953	MECP2;ATP11A								TNF-alpha signaling pathway WP231	1992-07-01	0.0266857	0.129934	2.53663	9.1918	CREBBP;CSNK2A1;APAF1;FBXW11;TNFAIP3;MAPK1;BTRC
	Nuclear beta-catenin signaling and target gene transcription regulation	1980-08-01	0.00377195	0.0414028	3.43022	19.1412	MED12;CCND1;TRRAP;CHD8;EP300;HBP1;TBL1X;ADCY7								Breast cancer pathway WP4262	9/154	0.0564448	0.206538	1.912	5.49604	NOTCH2;CCND1;CSNK2A1;SP1;NCOA3;MAPK1;EGFR;MTOR;IGF1R								MAPK Cascade WP251	2021-01-28	0.593895	0.754596	1.13338	0.590551	MAPK1								FOXA2 pathway WP5066	2021-03-21	0.0274569	0.130005	5.11878	18.4027	IRS1;ACACA;PPARGC1B
	Lipid and lipoprotein metabolism	27/489	0.00384289	0.0414028	1.82316	10.1396	MTMR3;SGMS2;MTMR4;ACACA;MED12;HELZ2;CYP27B1;NEU3;SIN3A;SPTLC3;PIP4K2A;EP300;TBL1X;PPARGC1B;CREBBP;CERS6;NFYA;NCOA6;NCOA3;OCRL;SYNJ2;HSPG2;MED13L;INPP4A;PPARA;RGL1;LPIN2								Regulation of Microtubule Cytoskeleton WP2038	1946-04-01	0.0570262	0.206538	2.92604	8.38088	TIAM1;TRIO;PRKCA;CLASP1								One Carbon Metabolism WP435	2021-01-29	0.606766	0.761986	1.09285	0.545999	AHCYL2								IL-4 signaling pathway WP395	1954-05-01	0.027654	0.130005	3.13889	11.2623	IRS1;EP300;MAPK1;CBL;JAK1
	PKC-catalyzed phosphorylation of inhibitory phosphoprotein of myosin phosphatase	2021-04-21	0.00387267	0.0414028	7.23838	40.2006	TRIO;PRKCA;PPP1R12B;MYLK								Nanoparticle-mediated activation of receptor signaling WP2643	2021-03-28	0.0575464	0.206538	3.68419	10.519	FN1;MAPK1;EGFR								Dopaminergic Neurogenesis WP1498	2021-01-30	0.61923	0.768397	1.05511	0.50569	GLI2								Interferon type I signaling pathways WP585	1954-05-01	0.027654	0.130005	3.13889	11.2623	IRS1;CBL;MTOR;CRKL;JAK1
	HES/HEY pathway	1948-06-01	0.00389108	0.0414028	4.40305	24.4328	SPEN;CREBBP;MAML1;EP300;ARNT;RUNX2								Association Between Physico-Chemical Features and Toxicity Associated Pathways WP3680	1966-05-01	0.0576994	0.206538	2.51984	7.18786	FN1;MAPK1;CBL;EGFR;MYLK								Ovarian Infertility Genes WP273	2021-01-31	0.6313	0.768397	1.01988	0.469121	SMAD3								Cardiac Hypertrophic Response WP2795	1955-05-01	0.0296558	0.137832	3.07596	10.8215	PDPK1;MAPK1;NFATC2;PRKCA;MTOR
	Post-translational regulation of adherens junction stability and disassembly	1948-06-01	0.00389108	0.0414028	4.40305	24.4328	TIAM1;CREBBP;GDNF;MET;EGFR;IGF1R								DNA Damage Response (only ATM dependent) WP710	7/110	0.0602722	0.207573	2.09138	5.87444	BCL2L11;SMAD3;CCND1;BCL6;IRS1;MAPK1;MAP3K4								Purine metabolism WP2185	5/171	0.633216	0.768397	0.920929	0.420812	POLR1A;ENTPD5;POLR1B;ENPP1;ADCY7								FGF23 signaling in hypophosphatemic rickets and related disorders WP4790	2021-03-22	0.0310633	0.139623	4.84912	16.8348	CYP27B1;CCND1;ENPP1
	Integrin beta-4 pathway	2021-03-11	0.00430518	0.0444455	11.5232	62.7777	LAMA1;LAMA3;LAMC1								Energy Metabolism WP1541	1947-04-01	0.0608392	0.207573	2.85784	8.00058	EP300;PPRC1;PPARA;PPARGC1B								Eicosanoid metabolism via Lipo Oxygenases (LOX) WP4348	1932-01-01	0.642987	0.771584	0.986933	0.43586	PPARA								Type II diabetes mellitus WP1584	2021-03-22	0.0310633	0.139623	4.84912	16.8348	IRS1;MAPK1;MTOR
	TGF-beta signaling in gastrointestinal stem cells	2021-03-11	0.00430518	0.0444455	11.5232	62.7777	SMAD3;SPTBN1;TGFBR2								EDA Signalling in Hair Follicle Development WP3930	2021-02-13	0.0619425	0.207573	5.57729	15.5135	EDARADD;PTCH1								Type II interferon signaling (IFNG) WP1253	1934-01-01	0.665264	0.789544	0.927023	0.377828	JAK1								Cytosine methylation WP3585	2021-02-09	0.0310652	0.139623	8.76613	30.4331	MECP2;TET3
	FoxO family signaling	1949-06-01	0.00431783	0.0444455	4.30043	23.4159	CREBBP;BCL2L11;BCL6;EP300;FBXO32;CSNK1G1								Estrogen Receptor Pathway WP2881	2021-02-13	0.0619425	0.207573	5.57729	15.5135	SP1;PPARA								IL-1 Signaling Pathway WP37	1937-01-01	0.696104	0.817165	0.84964	0.307787	MAPK1								Small cell lung cancer WP4658	1996-07-01	0.0326521	0.14516	2.42212	8.28812	CCND1;APAF1;TRAF3;LAMA1;LAMA3;FN1;LAMC1
	SMAD2/3 nuclear pathway	1982-08-01	0.00439054	0.044708	3.33717	18.1152	SKI;CREBBP;SMAD3;SIN3A;SP1;EP300;LAMC1;RUNX2								MFAP5-mediated ovarian cancer cell motility and invasiveness WP3301	2021-02-13	0.0619425	0.207573	5.57729	15.5135	MAPK1;ITPR3								Retinol metabolism WP1259	1939-01-01	0.715071	0.830405	0.804838	0.269922	ALDH1A3								GDNF/RET signaling axis WP4830	2021-03-23	0.0349052	0.153508	4.60643	15.4551	GDNF;FAT4;GLI3
	Interleukin-7 signaling pathway	1935-05-01	0.00462311	0.0465754	5.1319	27.5926	CREBBP;CCND1;EP300;MAPK1;JAK1								Mammary gland development pathway - Puberty (Stage 2 of 4) WP2814	2021-02-13	0.0619425	0.207573	5.57729	15.5135	CCND1;FN1								Oxidation by Cytochrome P450 WP1274	1940-01-01	0.724107	0.831131	0.784161	0.25314	CYP27B1								Bladder cancer WP2828	1940-04-01	0.036959	0.159443	3.41477	11.2617	CCND1;MAPK1;THBS1;EGFR
	HIF-1 transcriptional activity in hypoxia	1966-07-01	0.00476013	0.0466485	3.65939	19.5685	CREBBP;SMAD3;SP1;EP300;ARNT;ETS1;HK2								miRs in Muscle Cell Differentiation WP2012	2021-03-29	0.0627335	0.208011	3.54231	9.80815	PRKAR2A;PRKCE;PRKCA								PPAR signaling pathway WP2316	1981-02-01	0.731087	0.831131	0.773857	0.242389	PDPK1;PPARA								Regulatory circuits of the STAT3 signaling pathway WP4538	1978-06-01	0.0370344	0.159443	2.56446	8.45222	CREBBP;MAPK1;OSMR;EGFR;MTOR;JAK1
	Non-coding RNA metabolism	1950-06-01	0.00477815	0.0466485	4.20248	22.4568	NUP214;NUP205;NUP188;NUP155;GEMIN5;NUP98								DNA Damage Response WP707	1968-05-01	0.0640071	0.208581	2.43959	6.70586	CCND1;APAF1;FANCD2;PRKDC;SMC1A								Exercise-induced Circadian Regulation WP544	1949-01-01	0.79358	0.886486	0.636834	0.147237	PER2								Leptin and adiponectin WP3934	2021-02-10	0.03803	0.162024	7.66997	25.076	ADIPOR2;ACACA
	Phosphatidylinositol metabolism	1950-06-01	0.00477815	0.0466485	4.20248	22.4568	INPP4A;MTMR3;PIP4K2A;OCRL;SYNJ2;MTMR4								Sudden Infant Death Syndrome (SIDS) Susceptibility Pathways WP706	9/158	0.0642297	0.208581	1.86029	5.10702	MECP2;CREBBP;NFYA;SP1;PRKAR2A;EP300;SLC1A3;PPARGC1B;SPTBN1								Translation Factors WP307	1950-01-01	0.800129	0.886486	0.623805	0.139097	EIF4EBP2								MET in type 1 papillary renal cell carcinoma WP4205	1959-05-01	0.0385618	0.162596	2.84752	9.27007	MAPK1;CBL;ETS1;MET;CRKL
	Interleukin-4 regulation of apoptosis	17/267	0.00515017	0.0494921	2.11032	11.1187	LAMA3;FN1;TNC;EGFR;EXT1;NUAK1;AIM1;BCL2L11;CLCN4;BCL6;TP53BP2;FAT1;ENPP1;MET;IL13RA1;FKBP5;FBN1								T-Cell antigen Receptor (TCR) Signaling Pathway WP69	1990-06-01	0.0658488	0.211657	2.19674	5.976	PDPK1;MAPK1;NFATC2;CBL;SH2B3;CRKL								Glycolysis and Gluconeogenesis WP157	1951-01-01	0.806471	0.886486	0.611297	0.131482	HK2								Angiogenesis WP1539	2021-03-24	0.0389804	0.162683	4.38685	14.234	CREBBP;ARNT;MAPK1
	Telomerase regulation	1967-07-01	0.00517394	0.0494921	3.59822	18.9414	SMAD3;CCND1;SIN3A;SP1;MAPK1;EGFR;MTOR								Inflammatory Response Pathway WP453	2021-03-30	0.068129	0.216774	3.41093	9.16297	FN1;LAMC1;THBS1								Proteasome Degradation WP519	1952-01-01	0.812612	0.886486	0.59928	0.124352	PSMD5								IL-2 signaling pathway WP49	1942-04-01	0.0431091	0.175286	3.23471	10.17	MAPK1;CBL;CRKL;JAK1
	EGF/EGFR signaling pathway	11/141	0.00526588	0.0496295	2.61696	13.7299	ERRFI1;ATXN2;IQSEC1;SP1;PDPK1;MAPK1;PRKCA;MAP3K4;EGFR;CRKL;JAK1								IL-3 Signaling Pathway WP286	1949-04-01	0.0688585	0.216904	2.73054	7.30612	MAPK1;CBL;CRKL;JAK1								Neural Crest Differentiation WP2074	2/101	0.833664	0.900358	0.616882	0.112226	NOTCH2;ETS1								Wnt signaling pathway and pluripotency WP399	7/102	0.0431693	0.175286	2.26844	7.12885	CREBBP;CCND1;NFYA;PRKCE;EP300;PRKCA;CD44
	BAD phosphorylation mediated by IGF1R signaling	2021-04-23	0.00545034	0.0496295	6.47578	33.7522	IRS1;PRKAR2A;MAPK1;IGF1R								ERK Pathway in Huntington's Disease WP3853	2021-02-14	0.0707913	0.220785	5.11226	13.5373	MAPK1;EGFR								Chemokine signaling pathway WP2292	4/190	0.855521	0.901895	0.655794	0.102333	TIAM1;MAPK1;ADCY7;CRKL								IL-7 signaling pathway WP205	2021-03-25	0.0432858	0.175286	4.18723	13.1476	CCND1;MAPK1;JAK1
	CREB transcription factor and its extracellular signals	2021-04-23	0.00545034	0.0496295	6.47578	33.7522	PDPK1;PRKAR2A;MAPK1;PRKCA								Ectoderm Differentiation WP2858	8/138	0.0721719	0.222884	1.8941	4.97904	MECP2;GRAMD1B;PTPRB;TSC22D1;TBL1X;BCOR;GLI3;CDON								G1 to S cell cycle control WP413	1961-01-01	0.859823	0.901895	0.509151	0.0768963	CCND1								Regulation of Actin Cytoskeleton WP51	9/150	0.0492985	0.197677	1.96665	5.91935	FN1;PIP4K2A;MAPK1;ARHGEF7;ARHGAP35;VCL;EGFR;MYLK;SSH1
	Rho cell motility signaling pathway	2021-04-23	0.00545034	0.0496295	6.47578	33.7522	OPHN1;PPP1R12B;VCL;MYLK								Trans-sulfuration and one carbon metabolism WP2525	2021-03-31	0.0737276	0.223933	3.28895	8.57553	AHCYL2;AHCYL1;MAT2A								mRNA processing WP310	11/457	0.860141	0.901895	0.75026	0.113034	SPEN;RBFOX2;PPP1R8;ADAT1;ADAR;SYNJ2;SMC1A;PUM1;PRPF8;PPARGC1B;RBM33								Interleukin-11 Signaling Pathway WP2332	1944-04-01	0.0497992	0.197746	3.07266	9.21722	PDPK1;MAPK1;RUNX2;JAK1
	Signaling events mediated by the hedgehog family	2021-04-23	0.00545034	0.0496295	6.47578	33.7522	PTCH1;DISP1;GLI2;CDON								miRNA Regulation of DNA Damage Response WP1530	1971-05-01	0.0741641	0.223933	2.32834	6.05712	CCND1;APAF1;FANCD2;PRKDC;SMC1A								Metapathway biotransformation WP1251	2/141	0.940437	0.976608	0.43845	0.0269255	CYP27B1;GPX3								Canonical and non-canonical Notch signaling WP3845	2021-03-27	0.052573	0.203261	3.8379	11.3047	NOTCH2;MAML1;PSEN1
	Dorso-ventral axis formation	2021-04-24	0.00637923	0.0564325	6.15167	31.0949	NOTCH2;MAPK1;ETS1;EGFR								Corticotropin-releasing hormone signaling pathway WP2355	1993-06-01	0.0746444	0.223933	2.12066	5.50316	ERN1;SP1;MAPK1;PRKCA;ACACA;FOSL2								Amino Acid metabolism WP662	1995-01-01	0.953236	0.980471	0.324418	0.0155372	CPS1								Follicle Stimulating Hormone (FSH) signaling pathway WP2035	2021-03-27	0.052573	0.203261	3.8379	11.3047	MAPK1;PRKCA;MTOR
	SLC-mediated transmembrane transport	16/251	0.00645977	0.0564325	2.11119	10.645	NUP214;SLC36A1;NUP205;SLC35B4;SLC35D1;NUP188;NUP155;SLC1A3;SLC39A14;SLC7A1;SLC8A1;HK2;SLC6A6;SLC7A6;SLC9A6;NUP98								Constitutive Androstane Receptor Pathway WP2875	1932-03-01	0.0795234	0.232277	3.17537	8.03909	NCOA6;SP1;SMC1A								Odorant GPCRs WP1397	2/189	0.98389	0.999821	0.325093	0.00528004	ADGRA3;GPR107								Ebola Virus Pathway on Host WP4217	8/129	0.0526788	0.203261	2.03594	5.99288	TIAM1;ADAM17;CREBBP;NPC1;EP300;MAPK1;EGFR;IGF1R
	Gene expression	45/968	0.00655074	0.0564325	1.52929	7.68952	NOTCH2;NUP205;GTF3C4;NUP188;MAML1;ADAR;SMG7;NR2C2;PRPF8;MED12;HELZ2;PSMD5;ZKSCAN8;DROSHA;ZNF304;TBL1X;ZNF445;RNF111;NUP214;CREBBP;SMAD3;NUP155;NCOA6;NCOA3;DARS2;PRKCA;SMC1A;PATL1;RUNX2;SKI;AGO4;CNOT1;SP1;POLR1A;NFX1;AGO1;POLR1B;AGO2;GEMIN5;ZNF436;NUP98;PPARA;SNRNP200;TAF4;MAMLD1								GPR40 Pathway WP3958	2021-02-15	0.08002	0.232277	4.71876	11.9171	ITPR3;PKD1								GPCRs, Other WP41	1/155	0.993291	0.999821	0.197405	0.00132884	CELSR1								Thermogenesis WP4321	7/108	0.0556586	0.210706	2.13301	6.16126	SMARCC1;KDM3B;CREB3L2;ARID1A;ARID1B;ADCY7;MTOR
	AP-1 transcription factor network	1970-07-01	0.00657796	0.0564325	3.42634	17.214	BCL2L11;CCND1;SP1;EP300;NFATC2;ETS1;FOSL2								Role of Osx and miRNAs in tooth development WP3971	2021-02-15	0.08002	0.232277	4.71876	11.9171	NOTCH2;RUNX2								Non-odorant GPCRs WP1396	1/267	0.999821	0.999821	0.113621	2.03369e-05	CELSR1								Breast cancer pathway WP4262	9/154	0.0564448	0.210706	1.912	5.49604	NOTCH2;CCND1;CSNK2A1;SP1;NCOA3;MAPK1;EGFR;MTOR;IGF1R
	Antiviral mechanism by interferon-stimulated genes	1970-07-01	0.00657796	0.0564325	3.42634	17.214	NUP214;NUP205;NUP188;NUP155;TRIM25;NUP98;JAK1								Spinal Cord Injury WP2431	7/118	0.0810111	0.232277	1.93984	4.87516	EFNB2;CCND1;GDNF;XYLT1;MAPK1;PRKCA;EGFR																						Regulation of Microtubule Cytoskeleton WP2038	1946-04-01	0.0570262	0.210706	2.92604	8.38088	TIAM1;TRIO;PRKCA;CLASP1
	CDC42 signaling events	1970-07-01	0.00657796	0.0564325	3.42634	17.214	TIAM1;PRKCE;MAPK1;ARHGEF7;CBL;IQGAP3;MTOR								Chromosomal and microsatellite instability in colorectal cancer WP4216	1973-05-01	0.0813937	0.232277	2.25962	5.66817	BCL2L11;SMAD3;CCND1;MAPK1;TGFBR2																						Translation inhibitors in chronically activated PDGFRA cells WP4566	1946-04-01	0.0570262	0.210706	2.92604	8.38088	CSNK2A1;MAPK1;PRKCA;MTOR
	Transport of mature mRNAs derived from intronless transcripts	1938-05-01	0.00661458	0.0564325	4.66464	23.4094	NUP214;NUP205;NUP188;NUP155;NUP98								Copper homeostasis WP3286	1952-04-01	0.08185	0.232277	2.55949	6.40605	BACE1;ADAM17;CCND1;SP1																						Nanoparticle-mediated activation of receptor signaling WP2643	2021-03-28	0.0575464	0.210706	3.68419	10.519	FN1;MAPK1;EGFR
	Insulin signaling pathway	17/277	0.00735406	0.0609983	2.02809	9.963	CSNK2A1;IRS1;PDPK1;PRKCA;CBL;PTPRF;ACACA;HK2;MTOR;CRKL;IGF1R;INPP4A;PRKAR2A;GRB10;ENPP1;MAPK1;MAP3K4								Endothelin Pathways WP2197	1933-03-01	0.0855106	0.23975	3.06937	7.54792	MAPK1;PRKCA;MYLK																						Association Between Physico-Chemical Features and Toxicity Associated Pathways WP3680	1966-05-01	0.0576994	0.210706	2.51984	7.18786	FN1;MAPK1;CBL;EGFR;MYLK
	Signaling events regulated by Ret tyrosine kinase	1939-05-01	0.00739395	0.0609983	4.52721	22.2154	GDNF;IRS1;GRB10;MAPK1;PRKCA								Apoptosis-related network due to altered Notch3 in ovarian cancer WP2864	1953-04-01	0.0864304	0.23975	2.50712	6.13848	ERN1;MAPK1;ETS1;THBS1																						DNA damage response (only ATM dependent) WP710	7/110	0.0602722	0.214699	2.09138	5.87444	BCL2L11;SMAD3;CCND1;BCL6;IRS1;MAPK1;MAP3K4
	Cellular response to hypoxia	2021-04-25	0.0074074	0.0609983	5.85843	28.7372	CREBBP;EPAS1;EP300;ARNT								Cell Cycle WP179	7/120	0.0867668	0.23975	1.90531	4.6576	CDC23;SMAD3;CCND1;PRKDC;EP300;SMC1A;ANAPC1																						Energy Metabolism WP1541	1947-04-01	0.0608392	0.214699	2.85784	8.00058	EP300;PPRC1;PPARA;PPARGC1B
	Regulatory RNA pathways	2021-04-25	0.0074074	0.0609983	5.85843	28.7372	AGO4;AGO1;AGO2;DROSHA								Interactome of polycomb repressive complex 2 (PRC2) WP2916	2021-02-16	0.0895957	0.243299	4.38148	10.5701	JARID2;EZH1																						EDA signaling in hair follicle development WP3930	2021-02-13	0.0619425	0.214699	5.57729	15.5135	EDARADD;PTCH1
	Signaling by FGFR in disease	10/128	0.00754752	0.0616164	2.61841	12.795	PHLPP1;PDPK1;PRKCE;PRKAR2A;MAPK1;PRKCA;ITPR3;CBL;ADCY7;MTOR								SREBF and miR33 in cholesterol and lipid homeostasis WP2011	2021-02-16	0.0895957	0.243299	4.38148	10.5701	PPARA;MTOR																						Estrogen Receptor Pathway WP2881	2021-02-13	0.0619425	0.214699	5.57729	15.5135	SP1;PPARA
	Transport of mature transcript to cytoplasm	1955-06-01	0.00763599	0.0618059	3.77268	18.3914	NUP214;NUP205;NUP188;NUP155;NFX1;NUP98								Signaling of Hepatocyte Growth Factor Receptor WP313	1934-03-01	0.091683	0.246839	2.9702	7.09705	MAPK1;MET;CRKL																						Mammary gland development pathway - Puberty (Stage 2 of 4) WP2814	2021-02-13	0.0619425	0.214699	5.57729	15.5135	CCND1;FN1
	CARM1 and regulation of the estrogen receptor	2021-04-26	0.00853897	0.066282	5.59185	26.6346	SPEN;CREBBP;CCND1;EP300								Prolactin Signaling Pathway WP2037	1976-05-01	0.0929121	0.248028	2.16381	5.14143	IRS1;MAPK1;CBL;MTOR;JAK1																						MFAP5-mediated ovarian cancer cell motility and invasiveness WP3301	2021-02-13	0.0619425	0.214699	5.57729	15.5135	MAPK1;ITPR3
	ERBB2 role in signal transduction and oncology	2021-04-26	0.00853897	0.066282	5.59185	26.6346	PDPK1;EP300;MAPK1;EGFR								DNA IR-Double Strand Breaks (DSBs) and cellular response via ATM WP3959	1955-04-01	0.0959542	0.250708	2.40855	5.64537	APAF1;FANCD2;PRKDC;SMC1A																						DNA damage response WP707	1968-05-01	0.0640071	0.218916	2.43959	6.70586	CCND1;APAF1;FANCD2;PRKDC;SMC1A
	Estrogen receptor transcription factor targets	2021-04-26	0.00853897	0.066282	5.59185	26.6346	SPEN;CREBBP;NCOA3;PPARGC1B								RANKL/RANK (Receptor activator of NFKB (ligand)) Signaling Pathway WP2018	1955-04-01	0.0959542	0.250708	2.40855	5.64537	TRAF3;MAPK1;CBL;MTOR																						Sudden Infant Death Syndrome (SIDS) Susceptibility Pathways WP706	9/158	0.0642297	0.218916	1.86029	5.10702	MECP2;CREBBP;NFYA;SP1;PRKAR2A;EP300;SLC1A3;SPTBN1;PPARGC1B
	Segmentation clock	2021-04-26	0.00853897	0.066282	5.59185	26.6346	NOTCH2;ADAM17;CSNK2A1;PSEN1								Amplification and Expansion of Oncogenic Pathways as Metastatic Traits WP3678	2021-02-17	0.0994872	0.250708	4.08917	9.43669	EPAS1;TNC																						T-cell receptor (TCR) signaling pathway WP69	1990-06-01	0.0658488	0.22258	2.19674	5.976	PDPK1;MAPK1;NFATC2;CBL;SH2B3;CRKL
	TGF-beta signaling in development	2021-04-26	0.00853897	0.066282	5.59185	26.6346	SMAD3;ACVR1B;SPTBN1;TGFBR2								Canonical and Non-Canonical TGF-B signaling WP3874	2021-02-17	0.0994872	0.250708	4.08917	9.43669	SMAD3;TGFBR2																						Cell migration and invasion through p75NTR WP4561	2021-03-30	0.068129	0.223517	3.41093	9.16297	EFNB2;TIAM1;TRIO
	Keratinocyte differentiation	1957-06-01	0.00906669	0.0698061	3.62436	17.0459	SP1;PRKCE;MAPK1;PRKCA;ETS1;EGFR								IL-9 Signaling Pathway WP22	2021-02-17	0.0994872	0.250708	4.08917	9.43669	MAPK1;JAK1																						Inflammatory Response Pathway WP453	2021-03-30	0.068129	0.223517	3.41093	9.16297	FN1;LAMC1;THBS1
	Signaling by ERBB4	1993-08-01	0.00929063	0.0709534	2.90364	13.5854	ADAM17;PHLPP1;PDPK1;MAPK1;PSEN1;BTRC;EGFR;MTOR								Leptin Insulin Overlap WP3935	2021-02-17	0.0994872	0.250708	4.08917	9.43669	IRS1;PDPK1																						Sphingolipid pathway WP1422	2021-03-30	0.068129	0.223517	3.41093	9.16297	CERS6;SPTLC3;SGMS2
	Oocyte meiosis	9/113	0.00973426	0.072341	2.67146	12.3745	CDC23;FBXW11;MAPK1;ITPR3;BTRC;SMC1A;ADCY7;ANAPC1;IGF1R								miR-509-3p alteration of YAP1/ECM axis WP3967	2021-02-17	0.0994872	0.250708	4.08917	9.43669	FN1;THBS2																						IL-3 signaling pathway WP286	1949-04-01	0.0688585	0.223517	2.73054	7.30612	MAPK1;CBL;CRKL;JAK1
	BAD phosphorylation regulation	2021-04-27	0.00977787	0.072341	5.34845	24.7507	PDPK1;PRKAR2A;MAPK1;IGF1R								4-hydroxytamoxifen, Dexamethasone, and Retinoic Acids Regulation of p27 Expression WP3879	2021-02-18	0.109665	0.272004	3.8334	8.47305	MAPK1;MTOR																						Phosphoinositides metabolism WP4971	1949-04-01	0.0688585	0.223517	2.73054	7.30612	MTMR3;PIP4K2A;OCRL;MTMR4
	Mammalian calpain regulation of cell motility	2021-04-27	0.00977787	0.072341	5.34845	24.7507	PRKAR2A;MAPK1;EGFR;MYLK								Simplified Interaction Map Between LOXL4 and Oxidative Stress Pathway WP3670	2021-02-18	0.109665	0.272004	3.8334	8.47305	FN1;PKD1																						Ectoderm Differentiation WP2858	8/138	0.0721719	0.232428	1.8941	4.97904	MECP2;GRAMD1B;PTPRB;TSC22D1;TBL1X;BCOR;GLI3;CDON
	VEGFR1 pathway	2021-04-27	0.00977787	0.072341	5.34845	24.7507	PDPK1;MAPK1;PRKCA;CBL								Parkinsons Disease Pathway WP2371	1938-03-01	0.118096	0.290333	2.6302	5.6188	ATXN2;APAF1;UBE2G1																						Trans-sulfuration and one-carbon metabolism WP2525	2021-03-31	0.0737276	0.234843	3.28895	8.57553	AHCYL2;AHCYL1;MAT2A
	Transmembrane transport of small molecules	23/432	0.0109728	0.0805525	1.7477	7.88621	NUP214;SLC36A1;NUP205;SLC35B4;SLC35D1;NUP188;NUP155;ATP2B4;SLC1A3;ATP11A;SLC39A14;ADCY7;SLC7A1;SLC8A1;HK2;SLC6A6;SLC7A6;SLC9A6;PRKAR2A;ATP6V0A2;NUP98;ATP9B;ATP9A								Adipogenesis WP236	7/130	0.118898	0.290333	1.7495	3.72554	SMAD3;IRS1;EPAS1;SP1;SPOCK1;PPARA;LPIN2																						miRNA regulation of DNA damage response WP1530	1971-05-01	0.0741641	0.234843	2.32834	6.05712	CCND1;APAF1;FANCD2;PRKDC;SMC1A
	Multi-step regulation of transcription by PITX2	2021-04-28	0.0111277	0.0810612	5.12533	23.0554	CREBBP;CSNK2A1;TRRAP;EP300								Overview of nanoparticle effects WP3287	2021-02-19	0.120101	0.291015	3.60772	7.64627	LAMA3;FN1																						Corticotropin-releasing hormone signaling pathway WP2355	1993-06-01	0.0746444	0.234843	2.12066	5.50316	ERN1;SP1;MAPK1;PRKCA;ACACA;FOSL2
	NGF signaling via TRKA from the plasma membrane	10/136	0.0113252	0.0818698	2.45115	10.9829	PHLPP1;IRS1;PDPK1;PRKCE;PRKAR2A;MAPK1;PRKCA;ITPR3;ADCY7;MTOR								G13 Signaling Pathway WP524	1939-03-01	0.125096	0.297257	2.55701	5.31519	PIP4K2A;MAP3K4;CIT																						Constitutive Androstane Receptor Pathway WP2875	1932-03-01	0.0795234	0.246077	3.17537	8.03909	NCOA6;SP1;SMC1A
	Phosphatidylinositol signaling system	1978-07-01	0.0116927	0.0838861	3.03901	13.5199	INPP4A;PIP4K2A;OCRL;PRKCA;ITPR3;SYNJ2;DGKI								PDGF Pathway WP2526	1939-03-01	0.125096	0.297257	2.55701	5.31519	TIAM1;MAPK1;JAK1																						GPR40 Pathway WP3958	2021-02-15	0.08002	0.246077	4.71876	11.9171	ITPR3;PKD1
	Interferon-gamma signaling pathway	1997-08-01	0.0118248	0.0841965	2.77257	12.3034	CREBBP;EP300;MAPK1;CBL;CD44;MTOR;CRKL;JAK1								Angiopoietin Like Protein 8 Regulatory Pathway WP3915	7/132	0.125976	0.297257	1.72133	3.56602	IRS1;PDPK1;MAPK1;SLC16A2;CBL;MAP3K4;MTOR																						Role of Osx and miRNAs in tooth development WP3971	2021-02-15	0.08002	0.246077	4.71876	11.9171	NOTCH2;RUNX2
	G-protein-mediated events	1944-05-01	0.0122622	0.0853846	3.94578	17.3663	PRKAR2A;MAPK1;ITPR3;PRKCA;ADCY7								TYROBP Causal Network WP3945	1961-04-01	0.127263	0.297257	2.15435	4.4412	CREB3L2;LHFPL2;SH2B3;IL13RA1																						Spinal Cord Injury WP2431	7/118	0.0810111	0.246152	1.93984	4.87516	EFNB2;CCND1;GDNF;XYLT1;MAPK1;PRKCA;EGFR
	HNF3A pathway	1944-05-01	0.0122622	0.0853846	3.94578	17.3663	CREBBP;SP1;NCOA3;PRDM15;EP300								MicroRNAs in cardiomyocyte hypertrophy WP1544	1984-05-01	0.127396	0.297257	1.94388	4.00529	PDPK1;MAPK1;MTOR;IGF1R;MYLK																						Chromosomal and microsatellite instability in colorectal cancer WP4216	1973-05-01	0.0813937	0.246152	2.25962	5.66817	BCL2L11;SMAD3;CCND1;MAPK1;TGFBR2
	Interactions of HIV Vpr protein with host cellular proteins	1944-05-01	0.0122622	0.0853846	3.94578	17.3663	NUP214;NUP205;NUP188;NUP155;NUP98								Ras Signaling WP4223	9/184	0.130689	0.300675	1.58176	3.21877	TIAM1;ABL2;MAPK1;PRKCA;RGL1;ETS1;MET;EGFR;IGF1R																						Copper homeostasis WP3286	1952-04-01	0.08185	0.246152	2.55949	6.40605	BACE1;ADAM17;CCND1;SP1
	Clathrin derived vesicle budding	1961-06-01	0.0124852	0.0863029	3.36007	14.7279	TGOLN2;SORT1;OCRL;PUM1;GNS;IGF2R								Hematopoietic Stem Cell Gene Regulation by GABP alpha/beta Complex WP3657	2021-02-20	0.13077	0.300675	3.40711	6.93115	CREBBP;EP300																						Disruption of postsynaptic signaling by CNV WP4875	1933-03-01	0.0855106	0.25161	3.06937	7.54792	NRXN3;MAPK1;SHANK1
	KIT signaling regulation	2021-03-16	0.0129904	0.0885027	7.08938	30.793	PRKCA;CBL;SH2B3								Epithelial to mesenchymal transition in colorectal cancer WP4239	8/159	0.132559	0.302581	1.62891	3.29157	NOTCH2;SMAD3;LATS2;FN1;MAPK1;NR2C2;PKD1;TGFBR2																						Endothelin Pathways WP2197	1933-03-01	0.0855106	0.25161	3.06937	7.54792	MAPK1;PRKCA;MYLK
	Protein kinase A (PKA) at the centrosome	2021-03-16	0.0129904	0.0885027	7.08938	30.793	PRKCE;PRKAR2A;PCNT								Endometrial cancer WP4155	1963-04-01	0.138542	0.313962	2.08111	4.11348	CCND1;PDPK1;MAPK1;EGFR																						Regucalcin in proximal tubule epithelial kidney cells WP4838	1933-03-01	0.0855106	0.25161	3.06937	7.54792	APAF1;MAPK1;MTOR
	Senescence and autophagy	1999-08-01	0.0132673	0.0897439	2.71135	11.7197	UVRAG;KMT2A;FN1;MAPK1;THBS1;CD44;MTOR;IGF1R								Neovascularisation processes WP4331	2021-02-21	0.141645	0.318701	3.22763	6.30818	SMAD3;MAPK1																						Apoptosis-related network due to altered Notch3 in ovarian cancer WP2864	1953-04-01	0.0864304	0.251685	2.50712	6.13848	ERN1;MAPK1;ETS1;THBS1
	Shigellosis	1962-06-01	0.0134641	0.090429	3.2999	14.2151	FBXW11;MAPK1;BTRC;CD44;VCL;CRKL								Fas Ligand (FasL) pathway and Stress induction of Heat Shock Proteins (HSP) regulation WP314	1942-03-01	0.146944	0.32828	2.35995	4.52568	APAF1;PRKDC;NFX1																						Cell cycle WP179	7/120	0.0867668	0.251685	1.90531	4.6576	CDC23;SMAD3;CCND1;PRKDC;EP300;SMC1A;ANAPC1
	Proteolysis and signaling pathway of Notch	2021-02-06	0.0137843	0.0912851	15.3431	65.7333	ADAM17;PSEN1								miR-517 relationship with ARCN1 and USP1 WP3596	2021-01-05	0.148558	0.329549	7.65941	14.6048	ARCN1																						Interactome of polycomb repressive complex 2 (PRC2) WP2916	2021-02-16	0.0895957	0.256256	4.38148	10.5701	JARID2;EZH1
	RSK activation	2021-02-06	0.0137843	0.0912851	15.3431	65.7333	PDPK1;MAPK1								IL-6 signaling pathway WP364	1943-03-01	0.154486	0.340302	2.30083	4.29715	CREBBP;MAPK1;JAK1																						SREBF and miR33 in cholesterol and lipid homeostasis WP2011	2021-02-16	0.0895957	0.256256	4.38148	10.5701	PPARA;MTOR
	Inactivation of GSK3 by Akt causes accumulation of beta-catenin in alveolar macrophages	2021-04-30	0.0141737	0.092569	4.73059	20.1351	CCND1;CSNK2A1;PDPK1;BTRC								Non-small cell lung cancer WP4255	1966-04-01	0.156173	0.341629	1.9801	3.67663	CCND1;MAPK1;PRKCA;EGFR																						Signaling of Hepatocyte Growth Factor Receptor WP313	1934-03-01	0.091683	0.257533	2.9702	7.09705	MAPK1;MET;CRKL
	PDGFA signaling pathway	2021-04-30	0.0141737	0.092569	4.73059	20.1351	CSNK2A1;PRKCA;EGFR;JAK1								Wnt Signaling WP428	6/115	0.157743	0.342684	1.69071	3.12237	VANGL1;CCND1;CSNK2A1;CHD8;NFATC2;PRKCA																						Prolactin Signaling Pathway WP2037	1976-05-01	0.0929121	0.257533	2.16381	5.14143	IRS1;MAPK1;CBL;MTOR;JAK1
	Hemostasis pathway	24/468	0.0144858	0.0939595	1.67958	7.11233	DOCK5;CREBBP;BRPF3;PDPK1;PRKCE;FN1;ATP2B4;PRKCA;ITPR3;LRRC16A;THBS1;SLC8A1;SLC7A6;KIF3B;SIN3A;PRKAR2A;KIF5A;EP300;MAPK1;KIF20A;SH2B3;DGKI;RCOR1;VCL								Estrogen signaling pathway WP712	2021-02-23	0.163922	0.353667	2.91993	5.28031	SP1;MAPK1																						DNA IR-double strand breaks and cellular response via ATM WP3959	1955-04-01	0.0959542	0.257533	2.40855	5.64537	APAF1;FANCD2;PRKDC;SMC1A
	Syndecan 1 pathway	1946-05-01	0.014703	0.0947196	3.75291	15.8362	COL12A1;COL5A2;MAPK1;COL6A3;MET								ATM Signaling Network in Development and Disease WP3878	1945-03-01	0.169918	0.364109	2.19104	3.8835	PRKDC;SMC1A;MTOR																						RANKL/RANK signaling pathway WP2018	1955-04-01	0.0959542	0.257533	2.40855	5.64537	TRAF3;MAPK1;CBL;MTOR
	TNF-alpha signaling pathway	8/101	0.0148344	0.0949199	2.65277	11.1703	ADAM17;CREBBP;CSNK2A1;APAF1;FBXW11;TNFAIP3;MAPK1;BTRC								G Protein Signaling Pathways WP35	1993-05-01	0.172069	0.366229	1.74426	3.06966	AKAP13;PRKCE;PRKAR2A;PRKCA;ADCY7																						The Overlap Between Signal Transduction Pathways that Contribute to a Range of LMNA Laminopathies WP4879	1955-04-01	0.0959542	0.257533	2.40855	5.64537	CREBBP;SMAD3;AGO2;RUNX2
	ATM-dependent DNA damage response	1982-07-01	0.0151173	0.0960814	2.87634	12.0574	BCL2L11;SMAD3;CCND1;BCL6;IRS1;MAPK1;MAP3K4								AMP-activated Protein Kinase (AMPK) Signaling WP1403	1969-04-01	0.174587	0.368578	1.88842	3.29592	ADIPOR2;ACACA;PPARGC1B;MTOR																						FBXL10 enhancement of MAP/ERK signaling in diffuse large B-cell lymphoma WP4553	1935-03-01	0.0980342	0.257533	2.87723	6.6822	BCL6;MAPK1;BCOR
	SHC1 events in EGFR signaling	2021-03-17	0.0154092	0.0966391	6.58265	27.468	IRS1;MAPK1;EGFR								miRNA Biogenesis WP2338	2021-01-06	0.175513	0.368578	6.12722	10.6616	DROSHA																						The influence of laminopathies on Wnt signaling WP4844	1935-03-01	0.0980342	0.257533	2.87723	6.6822	CCND1;AGO2;RUNX2
	Synaptic proteins at the synaptic junction	2021-03-17	0.0154092	0.0966391	6.58265	27.468	EPB41;NRXN3;SPTBN1								Thymic Stromal LymphoPoietin (TSLP) Signaling Pathway WP2203	1947-03-01	0.185768	0.387031	2.09123	3.52008	MAPK1;MTOR;JAK1																						Airway smooth muscle cell contraction WP4962	2021-02-17	0.0994872	0.257533	4.08917	9.43669	ITPR3;MYLK
	Activated NOTCH1 signaling in the nucleus	1931-04-01	0.0158759	0.0976262	4.55514	18.8718	NEURL1B;ADAM17;NUMB;PSEN1								Physiological and Pathological Hypertrophy of the Heart WP1528	2021-02-25	0.186758	0.387031	2.66575	4.47297	PRKCE;MAPK1																						Amplification and Expansion of Oncogenic Pathways as Metastatic Traits WP3678	2021-02-17	0.0994872	0.257533	4.08917	9.43669	EPAS1;TNC
	Amino acid transport across the plasma membrane	1931-04-01	0.0158759	0.0976262	4.55514	18.8718	SLC36A1;SLC6A6;SLC7A6;SLC7A1								EPO Receptor Signaling WP581	2021-02-26	0.198336	0.404516	2.55454	4.13272	IRS1;MAPK1																						Canonical and non-canonical TGF-B signaling WP3874	2021-02-17	0.0994872	0.257533	4.08917	9.43669	SMAD3;TGFBR2
	NF-kappaB activation by non-typeable Hemophilus influenzae	1931-04-01	0.0158759	0.0976262	4.55514	18.8718	CREBBP;SMAD3;EP300;TGFBR2								PPAR Alpha Pathway WP2878	2021-02-26	0.198336	0.404516	2.55454	4.13272	CCND1;PPARA																						Glycosaminoglycan degradation WP4815	2021-02-17	0.0994872	0.257533	4.08917	9.43669	HGSNAT;GNS
	Regulation of transcription by NOTCH1 intracellular domain	1947-05-01	0.0160372	0.0979819	3.66337	15.1401	CREBBP;MAML1;EP300;TBL1X;MAMLD1								DDX1 as a regulatory component of the Drosha microprocessor WP2942	2021-01-07	0.201616	0.404516	5.10575	8.1763	DROSHA																						IL-9 signaling pathway WP22	2021-02-17	0.0994872	0.257533	4.08917	9.43669	MAPK1;JAK1
	Glioma	1965-06-01	0.0167201	0.1015	3.13162	12.8119	CCND1;MAPK1;PRKCA;EGFR;MTOR;IGF1R								Molybdenum cofactor (Moco) biosynthesis WP4507	2021-01-07	0.201616	0.404516	5.10575	8.1763	GPHN																						Leptin Insulin Overlap WP3935	2021-02-17	0.0994872	0.257533	4.08917	9.43669	PDPK1;IRS1
	Immune system	44/998	0.0168324	0.101531	1.44183	5.88907	NUP205;PHLPP1;NUP188;UBE3C;IRS1;VPRBP;UBR4;TNFAIP3;ITPR3;ADAR;CBL;CRKL;PANX1;HERC2;CDC23;KIF3B;PSMD5;KIF5A;TRIM25;EP300;MAPK1;BTRC;RNF111;JAK1;SEC31A;NUP214;DYNC1H1;CREBBP;UBE2H;FBXW8;NUP155;FBXW11;PDPK1;ERAP1;HUWE1;LNPEP;UBE2G1;MTOR;ADAM17;TRAF3;NUP98;KIF20A;ANAPC1;CD44								Non-homologous end joining WP438	2021-01-07	0.201616	0.404516	5.10575	8.1763	PRKDC																						MAP3K1 role in promoting and blocking gonadal determination WP4872	2021-02-17	0.0994872	0.257533	4.08917	9.43669	MAPK1;MAP3K4
	Small cell lung cancer	1984-07-01	0.0170734	0.102332	2.80134	11.4021	CCND1;APAF1;TRAF3;LAMA1;LAMA3;FN1;LAMC1								Photodynamic therapy-induced unfolded protein response WP3613	2021-02-27	0.209997	0.41646	2.45223	3.82711	ERN1;BCL2L11																						miR-509-3p alteration of YAP1/ECM axis WP3967	2021-02-17	0.0994872	0.257533	4.08917	9.43669	FN1;THBS2
	Generic transcription pathway	20/377	0.0175132	0.103972	1.73733	7.02717	NOTCH2;CREBBP;SMAD3;MAML1;NCOA6;NCOA3;NR2C2;RUNX2;HELZ2;MED12;SKI;SP1;ZKSCAN8;ZNF436;ZNF304;TBL1X;PPARA;ZNF445;MAMLD1;RNF111								Photodynamic therapy-induced AP-1 survival signaling. WP3611	1950-03-01	0.210213	0.41646	1.95745	3.0529	BCL2L11;CCND1;EGFR																						4-hydroxytamoxifen, Dexamethasone, and Retinoic Acids Regulation of p27 Expression WP3879	2021-02-18	0.109665	0.27859	3.8334	8.47305	MAPK1;MTOR
	Endochondral ossification	1966-06-01	0.0179161	0.103972	3.07927	12.385	PTCH1;ENPP1;GLI3;RUNX2;IGF1R;DDR2								Integrin-mediated Cell Adhesion WP185	5/101	0.216076	0.425399	1.59825	2.44871	GIT2;PDPK1;MAPK1;ARHGEF7;VCL																						Proteoglycan biosynthesis WP4784	2021-02-18	0.109665	0.27859	3.8334	8.47305	EXT1;XYLT1
	Signaling by TGF-beta receptor complex	1966-06-01	0.0179161	0.103972	3.07927	12.385	SKI;SMAD3;SP1;MTMR4;RNF111;TGFBR2								Myometrial Relaxation and Contraction Pathways WP289	7/156	0.225597	0.433161	1.44227	2.14754	SP1;PRKCE;PRKAR2A;PRKCA;ITPR3;ADCY7;SLC8A1																						Simplified Interaction Map Between LOXL4 and Oxidative Stress Pathway WP3670	2021-02-18	0.109665	0.27859	3.8334	8.47305	FN1;PKD1
	Thyroid-stimulating hormone signaling pathway	1966-06-01	0.0179161	0.103972	3.07927	12.385	PDPK1;MAPK1;TTF2;MTOR;IGF1R;JAK1								One carbon metabolism and related pathways WP3940	1952-03-01	0.226882	0.433161	1.87736	2.78473	AHCYL1;MAT2A;GPX3																						Parkinson's disease pathway WP2371	1938-03-01	0.118096	0.298155	2.6302	5.6188	ATXN2;APAF1;UBE2G1
	Effect of METS on macrophage differentiation	2021-03-18	0.0180641	0.103972	6.14349	24.6589	SIN3A;ETV3;ETS1								Caloric restriction and aging WP4191	2021-01-08	0.226894	0.433161	4.37613	6.491	MTOR																						Adipogenesis WP236	7/130	0.118898	0.29834	1.7495	3.72554	SMAD3;IRS1;EPAS1;SP1;SPOCK1;PPARA;LPIN2
	Human cytomegalovirus and MAP kinase pathways	2021-03-18	0.0180641	0.103972	6.14349	24.6589	PDPK1;SP1;MAPK1								FTO Obesity Variant Mechanism WP3407	2021-01-08	0.226894	0.433161	4.37613	6.491	FTO																						Overview of nanoparticle effects WP3287	2021-02-19	0.120101	0.299521	3.60772	7.64627	LAMA3;FN1
	Integrin cell surface interactions	1985-07-01	0.0181155	0.103972	2.76528	11.0915	PDPK1;LAMA1;TNC;FN1;LAMC1;THBS1;FBN1								Phase I biotransformations, non P450 WP136	2021-01-08	0.226894	0.433161	4.37613	6.491	LIPA																						G13 Signaling Pathway WP524	1939-03-01	0.125096	0.306499	2.55701	5.31519	PIP4K2A;MAP3K4;CIT
	Telomerase RNA component gene hTERC transcriptional regulation	2021-02-07	0.0188965	0.107412	12.2739	48.7122	NFYA;SP1								Cannabinoid receptor signaling WP3869	2029-02-01	0.233501	0.435224	2.27035	3.30238	MAPK1;ADCY7																						Kisspeptin/kisspeptin receptor system in the ovary WP4871	1939-03-01	0.125096	0.306499	2.55701	5.31519	PRKCE;MAPK1;PRKCA
	Amino acid and oligopeptide SLC transporters	1949-05-01	0.0189417	0.107412	3.49649	13.8684	SLC36A1;SLC6A6;SLC7A6;SLC1A3;SLC7A1								Lipid Metabolism Pathway WP3965	2029-02-01	0.233501	0.435224	2.27035	3.30238	PRKAR2A;ACACA																						Angiopoietin Like Protein 8 Regulatory Pathway WP3915	7/132	0.125976	0.306499	1.72133	3.56602	IRS1;PDPK1;MAPK1;SLC16A2;CBL;MAP3K4;MTOR
	G alpha 13 pathway	1967-06-01	0.0191694	0.108056	3.02863	11.9765	ARHGEF10;PDPK1;ARHGEF17;PRKCE;PRKCA;ARHGEF7								PDGFR-beta pathway WP3972	2029-02-01	0.233501	0.435224	2.27035	3.30238	PRKCA;JAK1																						Modulators of TCR signaling and T cell activation WP5072	1961-04-01	0.127263	0.306499	2.15435	4.4412	PDPK1;AGO1;TNFAIP3;SH2B3
	PIP biosynthesis at the plasma membrane	1933-04-01	0.0196515	0.110118	4.24056	16.6637	INPP4A;MTMR3;PIP4K2A;SYNJ2								T-Cell Receptor and Co-stimulatory Signaling WP2583	2029-02-01	0.233501	0.435224	2.27035	3.30238	NFATC2;PRKCA																						TYROBP causal network in microglia WP3945	1961-04-01	0.127263	0.306499	2.15435	4.4412	CREB3L2;LHFPL2;SH2B3;IL13RA1
	Type 2 diabetes mellitus	1950-05-01	0.0205155	0.112124	3.41861	13.2867	IRS1;PRKCE;MAPK1;HK2;MTOR								PI3K-AKT-mTOR signaling pathway and therapeutic opportunities WP3844	1930-02-01	0.245313	0.454258	2.18916	3.07624	GRB10;MTOR																						MicroRNAs in cardiomyocyte hypertrophy WP1544	1984-05-01	0.127396	0.306499	1.94388	4.00529	PDPK1;MAPK1;MTOR;IGF1R;MYLK
	Calcineurin in effects in keratinocyte differentiation	2021-03-19	0.0209567	0.112124	5.75923	22.2611	SP1;NFATC2;PRKCA								Ciliary landscape WP4352	9/216	0.246597	0.454258	1.33501	1.86901	DYNC1H1;DOCK5;CREBBP;UBE2H;WNK1;CNOT1;EXOC6B;STOM;IQGAP3																						Ras signaling WP4223	9/184	0.130689	0.310958	1.58176	3.21877	TIAM1;ABL2;MAPK1;PRKCA;RGL1;ETS1;MET;EGFR;IGF1R
	IGF-1 receptor and longevity	2021-03-19	0.0209567	0.112124	5.75923	22.2611	IRS1;PDPK1;IGF1R								Degradation pathway of sphingolipids, including diseases WP4153	2021-01-09	0.251372	0.45507	3.82892	5.28705	NEU3																						Hematopoietic Stem Cell Gene Regulation by GABP alpha/beta Complex WP3657	2021-02-20	0.13077	0.310958	3.40711	6.93115	CREBBP;EP300
	Mitochondrial gene expression	2021-03-19	0.0209567	0.112124	5.75923	22.2611	SP1;PPRC1;PPARGC1B								Methylation Pathways WP704	2021-01-09	0.251372	0.45507	3.82892	5.28705	MAT2A																						PDGF Pathway WP2526	1940-03-01	0.132243	0.312643	2.48777	5.03306	TIAM1;MAPK1;JAK1
	PTEN-dependent cell cycle arrest and apoptosis	2021-03-19	0.0209567	0.112124	5.75923	22.2611	PDPK1;MAPK1;EGFR								Tgif disruption of Shh signaling WP3674	2021-01-09	0.251372	0.45507	3.82892	5.28705	GLI3																						Epithelial to mesenchymal transition in colorectal cancer WP4239	8/160	0.135938	0.319532	1.61811	3.22902	NOTCH2;SMAD3;LATS2;FN1;MAPK1;NR2C2;PKD1;TGFBR2
	Platelet calcium homeostasis	2021-03-19	0.0209567	0.112124	5.75923	22.2611	ATP2B4;ITPR3;SLC8A1								Toll-like Receptor Signaling WP3858	1931-02-01	0.257147	0.462864	2.11356	2.87044	TRAF3;MAPK1																						Endometrial cancer WP4155	1963-04-01	0.138542	0.323792	2.08111	4.11348	CCND1;PDPK1;MAPK1;EGFR
	STAT3 pathway	2021-03-19	0.0209567	0.112124	5.75923	22.2611	MAPK1;MTOR;JAK1								Mammary gland development pathway - Pregnancy and lactation (Stage 3 of 4) WP2817	1932-02-01	0.268988	0.479272	2.043	2.68264	CCND1;EGFR																						Host-pathogen interaction of human coronaviruses - apoptosis WP4864	2021-02-21	0.141645	0.329163	3.22763	6.30818	BCL2L11;APAF1
	Telomeres, telomerase, cellular aging, and immortality	2021-03-19	0.0209567	0.112124	5.75923	22.2611	PRKCA;EGFR;IGF1R								Ethanol metabolism resulting in production of ROS by CYP2E1 WP4269	2021-01-10	0.275077	0.479272	3.40331	4.39266	SP1																						Fas ligand pathway and stress induction of heat shock proteins WP314	1942-03-01	0.146944	0.339443	2.35995	4.52568	APAF1;PRKDC;NFX1
	EGF receptor transactivation by GPCRs in cardiac hypertrophy	1934-04-01	0.0217295	0.115606	4.09899	15.6954	ADAM12;MAPK1;PRKCA;EGFR								Type III interferon signaling WP2113	2021-01-10	0.275077	0.479272	3.40331	4.39266	JAK1																						miR-517 relationship with ARCN1 and USP1 WP3596	2021-01-05	0.148558	0.339443	7.65941	14.6048	ARCN1
	Pancreatic cancer	1970-06-01	0.0232846	0.123187	2.88621	10.8521	SMAD3;CCND1;MAPK1;EGFR;JAK1;TGFBR2								Vitamin D Metabolism WP1531	2021-01-10	0.275077	0.479272	3.40331	4.39266	CYP27B1																						Mitochondrial fatty acid synthesis pathway WP4317	2021-01-05	0.148558	0.339443	7.65941	14.6048	ACACA
	ID regulation of gene expression	2021-03-20	0.0240877	0.126028	5.42017	20.1958	SMARCC1;CCND1;THBS1								Apoptosis WP254	1984-04-01	0.275391	0.479272	1.53315	1.97709	BCL2L11;APAF1;TRAF3;IGF1R																						Genes controlling nephrogenesis WP4823	1943-03-01	0.154486	0.347169	2.30083	4.29715	NOTCH2;GDNF;GLI3
	Skeletal muscle hypertrophy is regulated via AKT/mTOR pathway	2021-03-20	0.0240877	0.126028	5.42017	20.1958	PDPK1;MTOR;IGF1R								Viral Acute Myocarditis WP4298	1984-04-01	0.275391	0.479272	1.53315	1.97709	CCND1;ABL2;MAPK1;JAK1																						IL-6 signaling pathway WP364	1943-03-01	0.154486	0.347169	2.30083	4.29715	CREBBP;MAPK1;JAK1
	Sema4D-mediated inhibition of cell attachment and migration	2021-02-08	0.0246724	0.126983	10.2277	37.8636	MET;ARHGAP35								Nuclear Receptors in Lipid Metabolism and Toxicity WP299	1933-02-01	0.280826	0.480762	1.977	2.51082	CYP27B1;PPARA																						Neural Crest Cell Migration in Cancer WP4565	1943-03-01	0.154486	0.347169	2.30083	4.29715	TIAM1;TRIO;SORT1
	Stabilization of mRNA by HuR	2021-02-08	0.0246724	0.126983	10.2277	37.8636	NUP214;PRKCA								Oxidative Stress WP408	1933-02-01	0.280826	0.480762	1.977	2.51082	GPX3;SP1																						Wnt signaling WP428	6/115	0.157743	0.352552	1.69071	3.12237	VANGL1;CCND1;CSNK2A1;CHD8;NFATC2;PRKCA
	Transport of nucleotide sugars	2021-02-08	0.0246724	0.126983	10.2277	37.8636	SLC35B4;SLC35D1								Prion disease pathway WP3995	1933-02-01	0.280826	0.480762	1.977	2.51082	EP300;MAPK1																						Neurodegeneration with brain iron accumulation (NBIA) subtypes pathway WP4577	1944-03-01	0.162146	0.360423	2.2446	4.0835	MECP2;ACACA;MTOR
	Membrane trafficking	9/133	0.0256554	0.131328	2.23825	8.19872	TGOLN2;DAB2;SORT1;OCRL;PUM1;GNS;IGF2R;SEC31A;ARCN1								BDNF-TrkB Signaling WP3676	1934-02-01	0.292647	0.498291	1.91511	2.35327	MAPK1;MTOR																						Estrogen signaling pathway WP712	2021-02-23	0.163922	0.3624	2.91993	5.28031	SP1;MAPK1
	Integrin signaling pathway	10/155	0.0258513	0.131619	2.12786	7.77816	GIT2;MAPK1;TLN2;ARHGEF7;PPP1R12B;ARHGAP35;MAP3K4;VCL;CRKL;MYLK								Hair Follicle Development: Cytodifferentiation (Part 3 of 3) WP2840	1987-04-01	0.296703	0.499793	1.4775	1.7952	NOTCH2;ADAM17;EGFR;GLI2																						Melanoma WP4685	1968-04-01	0.168367	0.370227	1.91802	3.41717	CCND1;MAPK1;ETS1;VCL
	Ion transport by P-type ATPases	1936-04-01	0.0262749	0.133061	3.84241	13.9831	ATP2B4;ATP11A;ATP9B;ATP9A								Retinoblastoma Gene in Cancer WP2446	1987-04-01	0.296703	0.499793	1.4775	1.7952	CCND1;SIN3A;PRKDC;SMC1A																						ATM Signaling Network in Development and Disease WP3878	1945-03-01	0.169918	0.371638	2.19104	3.8835	PRKDC;SMC1A;MTOR
	IGF1 signaling pathway	2021-03-21	0.0274569	0.136397	5.11878	18.4027	CSNK2A1;IRS1;IGF1R								Target Of Rapamycin (TOR) Signaling WP1471	1936-02-01	0.3162	0.522707	1.80227	2.0751	PRKCA;MTOR																						G Protein Signaling Pathways WP35	1993-05-01	0.172069	0.371943	1.74426	3.06966	AKAP13;PRKCE;PRKAR2A;PRKCA;ADCY7
	Prion pathway	2021-03-21	0.0274569	0.136397	5.11878	18.4027	LAMA1;LAMA3;LAMC1								Zinc homeostasis WP3529	1936-02-01	0.3162	0.522707	1.80227	2.0751	SLC39A9;SLC39A14																						AMP-activated protein kinase (AMPK) signaling WP1403	1969-04-01	0.174587	0.371943	1.88842	3.29592	ADIPOR2;ACACA;PPARGC1B;MTOR
	Kit receptor signaling pathway	1954-05-01	0.027654	0.136397	3.13889	11.2623	GRB10;EP300;MAPK1;PRKCA;CBL								Bile Acids synthesis and enterohepatic circulation WP4389	2021-01-12	0.320262	0.522707	2.78423	3.17018	MAPK1																						Sphingolipid Metabolism (general overview) WP4725	2021-02-24	0.17528	0.371943	2.78706	4.85331	CERS6;SGMS2
	Non-small cell lung cancer	1954-05-01	0.027654	0.136397	3.13889	11.2623	CCND1;PDPK1;MAPK1;PRKCA;EGFR								Bone Morphogenic Protein (BMP) Signalling and Regulation WP1425	2021-01-12	0.320262	0.522707	2.78423	3.17018	RUNX2																						Unfolded protein response WP4925	2021-02-24	0.17528	0.371943	2.78706	4.85331	ERN1;BCL2L11
	Phospholipase C-mediated cascade	1954-05-01	0.027654	0.136397	3.13889	11.2623	PRKCE;PRKAR2A;PRKCA;ITPR3;ADCY7								IL-10 Anti-inflammatory Signaling Pathway WP4495	2021-01-12	0.320262	0.522707	2.78423	3.17018	JAK1																						Urea cycle and associated pathways WP4595	2021-02-24	0.17528	0.371943	2.78706	4.85331	CPS1;SLC25A12
	Chronic myeloid leukemia	1973-06-01	0.0279542	0.136457	2.75655	9.8607	SMAD3;CCND1;MAPK1;CBL;CRKL;TGFBR2								MAPK and NFkB Signalling Pathways Inhibited by Yersinia YopJ WP3849	2021-01-12	0.320262	0.522707	2.78423	3.17018	MAPK1																						miRNA Biogenesis WP2338	2021-01-06	0.175513	0.371943	6.12722	10.6616	DROSHA
	Myc repressed pathway	1973-06-01	0.0279542	0.136457	2.75655	9.8607	SMAD3;CCND1;NFYA;SP1;EP300;TJP2								Melatonin metabolism and effects WP3298	1937-02-01	0.327911	0.532433	1.75069	1.95204	PER2;PRKCA																						Thyroid hormones production and their peripheral downstream signaling effects WP4746	1995-05-01	0.182732	0.383839	1.70533	2.89861	KDM3B;MAPK1;TTF2;SLC16A2;MTOR
	PI3K/AKT activation	1937-04-01	0.0287453	0.139599	3.72578	13.2238	PHLPP1;IRS1;PDPK1;MTOR								Calcium Regulation in the Cardiac Cell WP536	6/149	0.33329	0.535638	1.28645	1.41347	PRKCE;PRKAR2A;PRKCA;ITPR3;ADCY7;SLC8A1																						Endoplasmic reticulum stress response in coronavirus infection WP4861	1947-03-01	0.185768	0.383839	2.09123	3.52008	ERN1;PPP1R8;PPP1R12B
	E2F transcription factor network	1974-06-01	0.0296384	0.143202	2.71587	9.55631	CREBBP;APAF1;TRRAP;SP1;EP300;HBP1								Nuclear Receptors WP170	1938-02-01	0.339568	0.535638	1.70197	1.83827	NR2C2;PPARA																						Thymic Stromal LymphoPoietin (TSLP) Signaling Pathway WP2203	1947-03-01	0.185768	0.383839	2.09123	3.52008	MAPK1;MTOR;JAK1
	CCR3 signaling in eosinophils	2021-03-22	0.0310633	0.144817	4.84912	16.8348	MAPK1;PRKCA;PPP1R12B								BMP2-WNT4-FOXO1 Pathway in Human Primary Endometrial Stromal Cell Differentiation WP3876	2021-01-13	0.341788	0.535638	2.55208	2.73982	BCL2L11																						Physiological and pathological hypertrophy of the heart WP1528	2021-02-25	0.186758	0.383839	2.66575	4.47297	PRKCE;MAPK1
	Abl role in Robo-Slit signaling	2021-02-09	0.0310652	0.144817	8.76613	30.4331	ABL2;CLASP1								Development of pulmonary dendritic cells and macrophage subsets WP3892	2021-01-13	0.341788	0.535638	2.55208	2.73982	RUNX2																						Relationship between inflammation, COX-2 and EGFR WP4483	2021-02-25	0.186758	0.383839	2.66575	4.47297	MAPK1;EGFR
	EGFR transactivation by gastrin	2021-02-09	0.0310652	0.144817	8.76613	30.4331	PRKCA;EGFR								Irinotecan Pathway WP229	2021-01-13	0.341788	0.535638	2.55208	2.73982	NPC1																						Sphingolipid Metabolism (integrated pathway) WP4726	2021-02-25	0.186758	0.383839	2.66575	4.47297	CERS6;SGMS2
	PI3K/AKT signalling	2021-02-09	0.0310652	0.144817	8.76613	30.4331	PDPK1;MTOR								Osteopontin Signaling WP1434	2021-01-13	0.341788	0.535638	2.55208	2.73982	MAPK1																						Non-small cell lung cancer WP4255	1972-04-01	0.193698	0.396112	1.80483	2.96254	CCND1;MAPK1;PRKCA;EGFR
	PPAR-gamma coactivator role in obesity and thermogenesis	2021-02-09	0.0310652	0.144817	8.76613	30.4331	CREBBP;EP300								ncRNAs involved in STAT3 signaling in hepatocellular carcinoma WP4337	2021-01-13	0.341788	0.535638	2.55208	2.73982	JAK1																						EPO Receptor Signaling WP581	2021-02-26	0.198336	0.400296	2.55454	4.13272	IRS1;MAPK1
	Type I hemidesmosome assembly	2021-02-09	0.0310652	0.144817	8.76613	30.4331	LAMA3;PLEC								Vitamin D Receptor Pathway WP2877	7/182	0.354419	0.551909	1.22633	1.27204	CYP27B1;CCND1;BCL6;NFATC2;TNFAIP3;TRAK1;SLC8A1																						PPAR-alpha pathway WP2878	2021-02-26	0.198336	0.400296	2.55454	4.13272	CCND1;PPARA
	Transport of inorganic cations/anions and amino acids/oligopeptides	1995-07-01	0.0310842	0.144817	2.44977	8.5033	SLC36A1;SLC6A6;SLC7A6;SLC9A6;SLC1A3;SLC7A1;SLC8A1								Cysteine and methionine catabolism WP4504	2021-01-14	0.362634	0.551909	2.35565	2.38948	AHCYL1																						Activation of NLRP3 Inflammasome by SARS-CoV-2 WP4876	2021-01-07	0.201616	0.400296	5.10575	8.1763	TRAF3
	RAC1 activity regulation	1938-04-01	0.0313489	0.144817	3.61601	12.5207	TIAM1;TRIO;SPATA13;ARHGEF7								H19 action Rb-E2F1 signaling and CDK-Beta-catenin activity WP3969	2021-01-14	0.362634	0.551909	2.35565	2.38948	CCND1																						DDX1 as a regulatory component of the Drosha microprocessor WP2942	2021-01-07	0.201616	0.400296	5.10575	8.1763	DROSHA
	Trefoil factor initiation of mucosal healing	1938-04-01	0.0313489	0.144817	3.61601	12.5207	APAF1;PDPK1;MAPK1;EGFR								ATM Signaling Pathway WP2516	1940-02-01	0.362683	0.551909	1.61223	1.63516	FANCD2;SMC1A																						LDLRAD4 and what we know about it WP4904	2021-01-07	0.201616	0.400296	5.10575	8.1763	TGFBR2
	Capped intron-containing pre-mRNA processing	9/138	0.031532	0.144956	2.15094	7.43526	NUP214;NUP205;NUP188;NUP155;NFX1;NUP98;SNRNP200;SMC1A;PRPF8								IL-5 Signaling Pathway WP127	1940-02-01	0.362683	0.551909	1.61223	1.63516	MAPK1;JAK1																						Molybdenum cofactor (Moco) biosynthesis WP4507	2021-01-07	0.201616	0.400296	5.10575	8.1763	GPHN
	Immune system signaling by interferons, interleukins, prolactin, and growth hormones	15/280	0.0336847	0.152986	1.74959	5.93235	NUP214;NUP205;NUP188;NUP155;IRS1;ADAR;CBL;CRKL;ADAM17;TRIM25;MAPK1;NUP98;BTRC;CD44;JAK1								Oxidative Damage WP3941	1940-02-01	0.362683	0.551909	1.61223	1.63516	APAF1;TRAF3																						Photodynamic therapy-induced unfolded protein response WP3613	2021-02-27	0.209997	0.413352	2.45223	3.82711	ERN1;BCL2L11
	SHP2 signaling	1957-05-01	0.0339274	0.152986	2.95734	10.0063	IRS1;ARHGAP35;EGFR;IGF1R;JAK1								RAC1/PAK1/p38/MMP2 Pathway WP3303	1968-03-01	0.365141	0.552977	1.41407	1.42463	FN1;MAPK1;EGFR																						Photodynamic therapy-induced AP-1 survival signaling. WP3611	1950-03-01	0.210213	0.413352	1.95745	3.0529	BCL2L11;CCND1;EGFR
	p53 activity regulation	8/118	0.0339382	0.152986	2.24081	7.58116	CREBBP;CCND1;APAF1;HUWE1;EP300;THBS1;CSNK1G1;HIPK2								Mammary gland development pathway - Embryonic development (Stage 1 of 4) WP2813	2021-01-15	0.382821	0.567421	2.18727	2.10019	CCND1																						Integrin-mediated Cell Adhesion WP185	5/101	0.216076	0.422847	1.59825	2.44871	GIT2;PDPK1;MAPK1;ARHGEF7;VCL
	Angiotensin II-mediated activation of JNK pathway via Pyk2-dependent signaling	1939-04-01	0.0340866	0.152986	3.51251	11.8683	MAPK1;PRKCA;EGFR;CRKL								Phytochemical activity on NRF2 transcriptional activation WP3	2021-01-15	0.382821	0.567421	2.18727	2.10019	PRKCA																						Ciliopathies WP4803	8/183	0.22454	0.429627	1.40376	2.0968	NEK9;TTLL5;EVC;C2CD3;OCRL;PKD1;GLI3;GLI2
	GAB1 signalosome	1939-04-01	0.0340866	0.152986	3.51251	11.8683	PHLPP1;PDPK1;EGFR;MTOR								Regulation of sister chromatid separation at the metaphase-anaphase transition WP4240	2021-01-15	0.382821	0.567421	2.18727	2.10019	SMC1A																						Myometrial relaxation and contraction pathways WP289	7/156	0.225597	0.429627	1.44227	2.14754	SP1;PRKCE;PRKAR2A;PRKCA;ITPR3;ADCY7;SLC8A1
	Signal transduction	43/1020	0.0343758	0.153556	1.37184	4.62365	NOTCH2;MAML1;IRS1;LAMA1;ARHGAP19;ITPR3;LAMC1;MTMR4;CBL;ADCY7;EGFR;ARHGAP35;CRKL;AMOT;NEURL1B;AKAP13;BCL2L11;OPHN1;CCND1;GRB10;ATP6V0A2;EP300;MAPK1;BTRC;CREBBP;ARHGEF17;FN1;OCRL;MTOR;ADAM17;LATS2;AGO4;AGO1;AGO2;ADAM12;COL5A2;NUMB;COL6A3;AMOTL1;ARHGEF7;MAMLD1;DGKI;FBN1								miRNAs involved in DNA damage response WP1545	2021-01-15	0.382821	0.567421	2.18727	2.10019	CCND1																						Netrin-UNC5B signaling pathway WP4747	1952-03-01	0.226882	0.429627	1.87736	2.78473	MAPK1;PRKCA;NEO1
	Angiogenesis	2021-03-23	0.0349052	0.154464	4.60643	15.4551	CREBBP;ARNT;MAPK1								Common Pathways Underlying Drug Addiction WP2636	1942-02-01	0.385486	0.567421	1.53146	1.45986	MAPK1;PRKCA																						One-carbon metabolism and related pathways WP3940	1952-03-01	0.226882	0.429627	1.87736	2.78473	AHCYL1;MAT2A;GPX3
	Downregulation of SMAD2/3-SMAD4 transcriptional activity	2021-03-23	0.0349052	0.154464	4.60643	15.4551	SKI;SMAD3;RNF111								TNF related weak inducer of apoptosis (TWEAK) Signaling Pathway WP2036	1942-02-01	0.385486	0.567421	1.53146	1.45986	TRAF3;MAPK1																						Caloric restriction and aging WP4191	2021-01-08	0.226894	0.429627	4.37613	6.491	MTOR
	G alpha (12/13) signaling events	1977-06-01	0.0350851	0.154537	2.60071	8.71234	AKAP13;TIAM1;TRIO;PLEKHG2;ARHGEF17;ARHGEF7								Eukaryotic Transcription Initiation WP405	1943-02-01	0.396754	0.5786	1.49403	1.38114	POLR1A;POLR1B																						FTO Obesity Variant Mechanism WP3407	2021-01-08	0.226894	0.429627	4.37613	6.491	FTO
	Wnt signaling pathway and pluripotency	1998-07-01	0.0359444	0.15759	2.36864	7.87758	CREBBP;CCND1;NFYA;PRKCE;EP300;PRKCA;CD44								Vitamin A and Carotenoid Metabolism WP716	1943-02-01	0.396754	0.5786	1.49403	1.38114	ALDH1A3;MAPK1																						Phase I biotransformations, non P450 WP136	2021-01-08	0.226894	0.429627	4.37613	6.491	LIPA
	Antigen-activated B-cell receptor generation of second messengers	12/211	0.0367471	0.160366	1.86129	6.14913	CSNK2A1;BCL6;PDPK1;PRKCE;NFATC2;MAPK1;PRKCA;ITPR3;CBL;ETS1;CRKL;GTF2I								Primary Focal Segmental Glomerulosclerosis FSGS WP2572	1972-03-01	0.399632	0.580111	1.33182	1.22156	FAT1;UTRN;VCL																						Cannabinoid receptor signaling WP3869	2029-02-01	0.233501	0.4341	2.27035	3.30238	MAPK1;ADCY7
	Phospholipase C signaling pathway	2021-02-10	0.03803	0.164449	7.66997	25.076	PDPK1;PRKCA								Heart Development WP1591	1944-02-01	0.407926	0.586743	1.45838	1.30769	MAPK1;NFATC2																						Lipid Metabolism Pathway WP3965	2029-02-01	0.233501	0.4341	2.27035	3.30238	PRKAR2A;ACACA
	Reduction of cytosolic calcium levels	2021-02-10	0.03803	0.164449	7.66997	25.076	ATP2B4;SLC8A1								Integrated Cancer Pathway WP1971	1944-02-01	0.407926	0.586743	1.45838	1.30769	SMAD3;JAK1																						PDGFR-beta pathway WP3972	2029-02-01	0.233501	0.4341	2.27035	3.30238	PRKCA;JAK1
	Lysosome	8/121	0.0385144	0.165787	2.18098	7.10286	AP3M2;HGSNAT;NPC1;SORT1;ATP6V0A2;LIPA;GNS;IGF2R								Regulation of Wnt/B-catenin Signaling by Small Molecule Compounds WP3664	2021-01-17	0.421299	0.603224	1.91367	1.6542	LRP1																						T-Cell Receptor and Co-stimulatory Signaling WP2583	2029-02-01	0.233501	0.4341	2.27035	3.30238	NFATC2;PRKCA
	Disease	30/674	0.0388178	0.166281	1.44642	4.69923	NUP205;PHLPP1;NUP188;ITPR3;CBL;ADCY7;EGFR;PSMD5;PRKAR2A;ATP6V0A2;MAPK1;STX3;BTRC;SEC31A;NUP214;NFYA;NUP155;PDPK1;PRKCE;PRKCA;HSPG2;MTOR;ERN1;ADAM17;PAPPA;ADAM12;NUP98;ARHGEF7;TAF4;CD44								Selenium Metabolism and Selenoproteins WP28	1946-02-01	0.42996	0.612839	1.39195	1.17489	GPX3;SP1																						Autophagy WP4923	1930-02-01	0.245313	0.451951	2.18916	3.07624	UVRAG;MTOR
	SREBP signaling	2021-03-24	0.0389804	0.166281	4.38685	14.234	NFYA;SP1;SEC31A								Inhibition of exosome biogenesis and secretion by Manumycin A in CRPC cells WP4301	2021-01-18	0.439631	0.6238	1.80101	1.4801	MAPK1																						PI3K-AKT-mTOR signaling pathway and therapeutic opportunities WP3844	1930-02-01	0.245313	0.451951	2.18916	3.07624	GRB10;MTOR
	FOXM1 transcription factor network	1941-04-01	0.0399665	0.168965	3.3223	10.6969	CREBBP;CCND1;SP1;EP300								Apoptosis Modulation by HSP70 WP384	2021-01-19	0.457382	0.634694	1.70086	1.33047	APAF1																						Ciliary landscape WP4352	9/216	0.246597	0.452279	1.33501	1.86901	DYNC1H1;DOCK5;CREBBP;UBE2H;WNK1;CNOT1;EXOC6B;STOM;IQGAP3
	Transcriptional activity of SMAD2/SMAD3-SMAD4 heterotrimer	1941-04-01	0.0399665	0.168965	3.3223	10.6969	SKI;SMAD3;SP1;RNF111								Cell Differentiation - Index expanded WP2023	2021-01-19	0.457382	0.634694	1.70086	1.33047	RUNX2																						Eicosanoid metabolism via cytochrome P450 monooxygenases (CYP) pathway WP4720	2021-01-09	0.251372	0.452913	3.82892	5.28705	PPARA
	FSH regulation of apoptosis	14/263	0.0410311	0.172695	1.73652	5.54546	CSNK2A1;PTPN21;ADCY7;THBS1;PTPRF;ARHGAP35;HK2;TGFBR2;ALDH1A3;DAB2;ENC1;SH3BP4;VCL;ATP9A								Extracellular vesicles in the crosstalk of cardiac cells WP4300	2021-01-19	0.457382	0.634694	1.70086	1.33047	EGFR																						Methylation Pathways WP704	2021-01-09	0.251372	0.452913	3.82892	5.28705	MAT2A
	Aldosterone-regulated sodium reabsorption	1942-04-01	0.0431091	0.178224	3.23471	10.17	IRS1;PDPK1;MAPK1;PRKCA								Farnesoid X Receptor Pathway WP2879	2021-01-19	0.457382	0.634694	1.70086	1.33047	FKBP5																						Tgif disruption of Shh signaling WP3674	2021-01-09	0.251372	0.452913	3.82892	5.28705	GLI3
	Bladder cancer	1942-04-01	0.0431091	0.178224	3.23471	10.17	CCND1;MAPK1;THBS1;EGFR								Serotonin Receptor 4/6/7 and NR3C Signaling WP734	2021-01-19	0.457382	0.634694	1.70086	1.33047	MAPK1																						Urea cycle and related diseases WP4571	2021-01-09	0.251372	0.452913	3.82892	5.28705	CPS1
	Signaling events mediated by T cell protein tyrosine phosphatase (TC-PTP)	1942-04-01	0.0431091	0.178224	3.23471	10.17	CREBBP;MET;EGFR;JAK1								Synaptic signaling pathways associated with autism spectrum disorder WP4539	1950-02-01	0.472669	0.638848	1.27569	0.955948	MAPK1;MTOR																						SARS coronavirus and innate immunity WP4912	1931-02-01	0.257147	0.457274	2.11356	2.87044	TRAF3;JAK1
	Alpha-9 beta-1 integrin pathway	2021-03-25	0.0432858	0.178224	4.18723	13.1476	ADAM12;TNC;FN1								BMP Signaling Pathway in Eyelid Development WP3927	2021-01-20	0.474573	0.638848	1.61126	1.20094	EGFR																						Toll-like Receptor Signaling related to MyD88 WP3858	1931-02-01	0.257147	0.457274	2.11356	2.87044	TRAF3;MAPK1
	PIP2 hydrolysis	2021-03-25	0.0432858	0.178224	4.18723	13.1476	PRKCE;ITPR3;DGKI								Hereditary leiomyomatosis and renal cell carcinoma pathway WP4206	2021-01-20	0.474573	0.638848	1.61126	1.20094	ACACA																						Type I interferon induction and signaling during SARS-CoV-2 infection WP4868	1931-02-01	0.257147	0.457274	2.11356	2.87044	TRAF3;JAK1
	Apoptotic cleavage of cell adhesion proteins	2021-02-11	0.0455244	0.183454	6.8174	21.0624	DSG2;TJP2								Imatinib and Chronic Myeloid Leukemia WP3640	2021-01-20	0.474573	0.638848	1.61126	1.20094	SPRED2																						Mammary gland development pathway - Pregnancy and lactation (Stage 3 of 4) WP2817	1932-02-01	0.268988	0.473256	2.043	2.68264	CCND1;EGFR
	Attenuation of GPCR signaling	2021-02-11	0.0455244	0.183454	6.8174	21.0624	PRKAR2A;PRKCA								Nanomaterial induced apoptosis WP2507	2021-01-20	0.474573	0.638848	1.61126	1.20094	APAF1																						Aspirin and miRNAs WP4707	2021-01-10	0.275077	0.473256	3.40331	4.39266	PPARA
	Notch receptor processing	2021-02-11	0.0455244	0.183454	6.8174	21.0624	NOTCH2;PSEN1								Serotonin Receptor 2 and ELK-SRF/GATA4 signaling WP732	2021-01-20	0.474573	0.638848	1.61126	1.20094	MAPK1																						Degradation pathway of sphingolipids, including diseases WP4153	2021-01-10	0.275077	0.473256	3.40331	4.39266	NEU3
	Regulated proteolysis of p75 neurotrophin receptor	2021-02-11	0.0455244	0.183454	6.8174	21.0624	ADAM17;PSEN1								Urea cycle and metabolism of amino groups WP497	2021-01-20	0.474573	0.638848	1.61126	1.20094	CPS1																						Ethanol metabolism resulting in production of ROS by CYP2E1 WP4269	2021-01-10	0.275077	0.473256	3.40331	4.39266	SP1
	Stress fiber formation mediated by Rho-selective guanine exchange factor AKAP13	2021-02-11	0.0455244	0.183454	6.8174	21.0624	AKAP13;PRKAR2A								Synaptic Vesicle Pathway WP2267	1951-02-01	0.483043	0.647483	1.24959	0.909262	SLC1A3;STX3																						Non-homologous end joining WP438	2021-01-10	0.275077	0.473256	3.40331	4.39266	PRKDC
	Growth hormone receptor signaling	1943-04-01	0.0463868	0.186137	3.1516	9.67776	ADAM17;IRS1;MAPK1;PRKCA								Glycerophospholipid Biosynthetic Pathway WP2533	2021-01-21	0.491219	0.654054	1.53062	1.08806	LPIN2																						Type III interferon signaling WP2113	2021-01-10	0.275077	0.473256	3.40331	4.39266	JAK1
	T cell signal transduction	1983-06-01	0.0478111	0.189471	2.39732	7.28903	PRKCE;MAPK1;NFATC2;PRKCA;CBL;MAP3K4								NRF2 pathway WP2884	5/146	0.492956	0.654054	1.08563	0.767903	SLC6A6;SLC39A9;GPX3;SLC39A14;TGFBR2																						Vitamin D Metabolism WP1531	2021-01-10	0.275077	0.473256	3.40331	4.39266	CYP27B1
	Interaction between L1-type proteins and ankyrins	2021-03-26	0.047818	0.189471	4.00497	12.1765	SCN8A;KCNQ3;SPTBN1								ESC Pluripotency Pathways WP3931	4/116	0.502523	0.654054	1.09329	0.752307	MAPK1;EGFR;MTOR;JAK1																						Apoptosis WP254	1984-04-01	0.275391	0.473256	1.53315	1.97709	BCL2L11;APAF1;TRAF3;IGF1R
	Selenoamino acid metabolism	2021-03-26	0.047818	0.189471	4.00497	12.1765	AHCYL2;AHCYL1;MAT2A								Pyrimidine metabolism WP4022	1985-03-01	0.50706	0.654054	1.11992	0.760566	POLR1A;POLR1B;ENPP1																						Host-pathogen interaction of human coronaviruses - interferon induction WP4880	1933-02-01	0.280826	0.474619	1.977	2.51082	TRAF3;JAK1
	Amoebiasis	7/105	0.0491624	0.193987	2.19865	6.62372	LAMA1;COL5A2;LAMA3;FN1;PRKCA;LAMC1;VCL								Fatty Acid Biosynthesis WP357	2021-01-22	0.507339	0.654054	1.45766	0.98913	ACACA																						Nuclear Receptors in Lipid Metabolism and Toxicity WP299	1933-02-01	0.280826	0.474619	1.977	2.51082	CYP27B1;PPARA
	Gastrin pathway	1944-04-01	0.0497992	0.194875	3.07266	9.21722	CCND1;TNC;CD44;MYLK								Methionine De Novo and Salvage Pathway WP3580	2021-01-22	0.507339	0.654054	1.45766	0.98913	MAT2A																						Oxidative Stress WP408	1933-02-01	0.280826	0.474619	1.977	2.51082	GPX3;SP1
	PI3K events in ERBB2 signaling	1944-04-01	0.0497992	0.194875	3.07266	9.21722	PHLPP1;PDPK1;EGFR;MTOR								PI3K/AKT/mTOR - VitD3 Signalling WP4141	2021-01-22	0.507339	0.654054	1.45766	0.98913	MTOR																						Prion disease pathway WP3995	1933-02-01	0.280826	0.474619	1.977	2.51082	EP300;MAPK1
	Angiotensin II-stimulated signaling through G-proteins and beta-arrestin	1964-05-01	0.0517651	0.201157	2.60553	7.71507	PRKCE;MAPK1;PRKCA;ITPR3;MAP3K4								Transcription factor regulation in adipogenesis WP3599	2021-01-22	0.507339	0.654054	1.45766	0.98913	IRS1																						Acute viral myocarditis WP4298	1986-04-01	0.289573	0.487389	1.4956	1.85356	CCND1;MAPK1;ABL2;JAK1
	EGFR downregulation	2021-03-27	0.052573	0.201157	3.8379	11.3047	CBL;ARHGEF7;EGFR								Vitamin D in inflammatory diseases WP4482	2021-01-22	0.507339	0.654054	1.45766	0.98913	SMAD3																						BDNF-TrkB Signaling WP3676	1934-02-01	0.292647	0.490544	1.91511	2.35327	MAPK1;MTOR
	FSH signaling pathway	2021-03-27	0.052573	0.201157	3.8379	11.3047	MAPK1;PRKCA;MTOR								ncRNAs involved in Wnt signaling in hepatocellular carcinoma WP4336	1986-03-01	0.514921	0.654054	1.10637	0.734343	CCND1;CSNK2A1;CHD8																						Retinoblastoma gene in cancer WP2446	1987-04-01	0.296703	0.495312	1.4775	1.7952	CCND1;SIN3A;PRKDC;SMC1A
	Kinesins	2021-03-27	0.052573	0.201157	3.8379	11.3047	KIF3B;KIF5A;KIF20A								EBV LMP1 signaling WP262	2021-01-23	0.522949	0.654054	1.39133	0.901958	MAPK1																						Host-pathogen interaction of human coronaviruses - MAPK signaling WP4877	1936-02-01	0.3162	0.517735	1.80227	2.0751	MAPK1;MAP3K4
	Myc active pathway	1985-06-01	0.0526104	0.201157	2.33638	6.88027	CREBBP;SMAD3;TRRAP;PEG10;HUWE1;EP300								Glutathione metabolism WP100	2021-01-23	0.522949	0.654054	1.39133	0.901958	GPX3																						Target Of Rapamycin (TOR) Signaling WP1471	1936-02-01	0.3162	0.517735	1.80227	2.0751	PRKCA;MTOR
	PDGFB signaling pathway	8/129	0.0526788	0.201157	2.03594	5.99288	LRP1;PRKCE;GRB10;MAPK1;PRKCA;PTPRJ;CBL;ARHGAP35								Hippo-Yap signaling pathway WP4537	2021-01-23	0.522949	0.654054	1.39133	0.901958	LATS2																						Zinc homeostasis WP3529	1936-02-01	0.3162	0.517735	1.80227	2.0751	SLC39A9;SLC39A14
	Interleukin-3 signaling pathway	1945-04-01	0.0533459	0.202886	2.99756	8.78571	MAPK1;CBL;CRKL;JAK1								NRF2-ARE regulation WP4357	2021-01-23	0.522949	0.654054	1.39133	0.901958	PRKCA																						Male infertility WP4673	6/146	0.316505	0.517735	1.31422	1.5119	CREBBP;AGO2;EP300;AHRR;PMS2;THBS1
	G alpha i pathway	7/108	0.0556586	0.210835	2.13301	6.16126	PRKCE;MAPK1;PRKCA;ITPR3;ADCY7;MAP3K4;EGFR								Nanoparticle triggered autophagic cell death WP2509	2021-01-23	0.522949	0.654054	1.39133	0.901958	UVRAG																						Bile acids synthesis and enterohepatic circulation WP4389	2021-01-12	0.320262	0.517735	2.78423	3.17018	MAPK1
	Actin cytoskeleton regulation	12/226	0.0564816	0.2131	1.72947	4.97022	TIAM1;FN1;PIP4K2A;MAPK1;ARHGEF7;IQGAP3;EGFR;ARHGAP35;VCL;CRKL;MYLK;SSH1								The human immune response to tuberculosis WP4197	2021-01-23	0.522949	0.654054	1.39133	0.901958	JAK1																						Bone morphogenic protein (BMP) signaling and regulation WP1425	2021-01-12	0.320262	0.517735	2.78423	3.17018	RUNX2
	TGF-beta receptor activation of SMADs	2021-03-28	0.0575464	0.215974	3.68419	10.519	SMAD3;MTMR4;TGFBR2								Hematopoietic Stem Cell Differentiation WP2849	1955-02-01	0.523243	0.654054	1.15504	0.74813	NFATC2;ACVR1B																						IL-10 Anti-inflammatory Signaling Pathway WP4495	2021-01-12	0.320262	0.517735	2.78423	3.17018	JAK1
	Retinoblastoma protein regulation	1966-05-01	0.0576994	0.215974	2.51984	7.18786	CREBBP;CCND1;EP300;MET;RUNX2								miRNA regulation of p53 pathway in prostate cancer WP3982	2021-01-24	0.538065	0.669922	1.33076	0.824777	APAF1																						MAPK and NFkB signaling pathways inhibited by Yersinia YopJ WP3849	2021-01-12	0.320262	0.517735	2.78423	3.17018	MAPK1
	Tight junction	8/133	0.0608689	0.22694	1.97038	5.51516	MAGI1;CSNK2A1;EPB41;PRKCE;EPB41L2;PRKCA;AMOTL1;TJP2								Nonalcoholic fatty liver disease WP4396	5/155	0.546039	0.677174	1.02001	0.617173	ERN1;BCL2L11;IRS1;PPARA;ADIPOR2																						Melatonin metabolism and effects WP3298	1937-02-01	0.327911	0.52389	1.75069	1.95204	PER2;PRKCA
	Melanocyte development and pigmentation pathway	2021-02-13	0.0619425	0.227868	5.57729	15.5135	EP300;MAPK1								Differentiation of white and brown adipocyte WP2895	2021-01-25	0.552702	0.678028	1.27525	0.756141	PPARGC1B																						Neovascularisation processes WP4331	1937-02-01	0.327911	0.52389	1.75069	1.95204	SMAD3;MAPK1
	PIP biosynthesis at the early endosome membrane	2021-02-13	0.0619425	0.227868	5.57729	15.5135	INPP4A;MTMR4								Signal Transduction of S1P Receptor WP26	2021-01-25	0.552702	0.678028	1.27525	0.756141	MAPK1																						Overview of interferons-mediated signaling pathway WP4558	1937-02-01	0.327911	0.52389	1.75069	1.95204	PRKCA;JAK1
	Signal attenuation	2021-02-13	0.0619425	0.227868	5.57729	15.5135	IRS1;GRB10								Apoptosis Modulation and Signaling WP1772	1991-03-01	0.553184	0.678028	1.04324	0.617662	BCL2L11;APAF1;TRAF3																						Calcium Regulation in the Cardiac Cell WP536	6/150	0.338909	0.529513	1.27745	1.38223	PRKCE;PRKAR2A;PRKCA;ITPR3;ADCY7;SLC8A1
	Phospholipid metabolism	11/205	0.0620803	0.227868	1.7478	4.85769	INPP4A;NEU3;MTMR3;CERS6;SPTLC3;PIP4K2A;OCRL;SGMS2;SYNJ2;MTMR4;LPIN2								Wnt/beta-catenin Signaling Pathway in Leukemia WP3658	2021-01-26	0.566877	0.692117	1.22418	0.694859	CCND1																						Nuclear receptors WP170	1938-02-01	0.339568	0.529513	1.70197	1.83827	NR2C2;PPARA
	Influence of Ras and Rho proteins on G1 to S transition	2021-03-29	0.0627335	0.229377	3.54231	9.80815	CCND1;PDPK1;MAPK1								RIG-I-like Receptor Signaling WP3865	1960-02-01	0.570454	0.693795	1.05519	0.592305	TRAF3;TRIM25																						BMP2-WNT4-FOXO1 pathway in primary endometrial stromal cell differentiation WP3876	2021-01-13	0.341788	0.529513	2.55208	2.73982	BCL2L11
	Energy metabolism	1948-04-01	0.0647837	0.235962	2.79274	7.64291	EP300;PPRC1;PPARA;PPARGC1B								LncRNA involvement in canonical Wnt signaling and colorectal cancer WP4258	1994-03-01	0.575263	0.696953	1.00869	0.557732	CCND1;CSNK2A1;CHD8																						Development of pulmonary dendritic cells and macrophage subsets WP3892	2021-01-13	0.341788	0.529513	2.55208	2.73982	RUNX2
	NFAT involvement in hypertrophy of the heart	1969-05-01	0.0673004	0.241008	2.40135	6.48025	CREBBP;PDPK1;PRKAR2A;MAPK1;NFATC2								Prader-Willi and Angelman Syndrome WP3998	1961-02-01	0.57948	0.698054	1.03726	0.565953	HERC2;CCND1																						Irinotecan pathway WP229	2021-01-13	0.341788	0.529513	2.55208	2.73982	NPC1
	CDC42 activity regulation	2021-03-30	0.068129	0.241008	3.41093	9.16297	DNMBP;SPATA13;ARHGEF7								Intraflagellar transport proteins binding to dynein WP4532	2021-01-27	0.580603	0.698054	1.17703	0.639938	DYNC1H1																						ncRNAs involved in STAT3 signaling in hepatocellular carcinoma WP4337	2021-01-13	0.341788	0.529513	2.55208	2.73982	JAK1
	Inflammatory response pathway	2021-03-30	0.068129	0.241008	3.41093	9.16297	FN1;LAMC1;THBS1								T-Cell antigen Receptor (TCR) pathway during Staphylococcus aureus infection WP3863	1962-02-01	0.588365	0.704696	1.01992	0.54097	NFATC2;CBL																						Neuroinflammation WP4919	2021-01-13	0.341788	0.529513	2.55208	2.73982	MTOR
	Interferon-beta enhancer pathway	2021-03-30	0.068129	0.241008	3.41093	9.16297	CREBBP;SMARCC1;ARID1A								TLR4 Signaling and Tolerance WP3851	2021-01-28	0.593895	0.707105	1.13338	0.590551	TRAF3																						Osteopontin Signaling WP1434	2021-01-13	0.341788	0.529513	2.55208	2.73982	MAPK1
	MicroRNAs in muscle cell differentiation	2021-03-30	0.068129	0.241008	3.41093	9.16297	PRKAR2A;PRKCE;PRKCA								Human Complement System WP2806	1997-03-01	0.596647	0.707105	0.976342	0.504213	PRKCA;LAMC1;THBS1																						Vitamin D Receptor Pathway WP2877	7/182	0.354419	0.547009	1.22633	1.27204	CYP27B1;CCND1;BCL6;NFATC2;TNFAIP3;TRAK1;SLC8A1
	Signaling pathway from G-protein families	2021-03-30	0.068129	0.241008	3.41093	9.16297	PRKAR2A;NFATC2;PRKCA								Lung fibrosis WP3624	1963-02-01	0.597111	0.707105	1.00314	0.517273	MECP2;ATP11A																						H19 action Rb-E2F1 signaling and CDK-Beta-catenin activity WP3969	2021-01-14	0.362634	0.549397	2.35565	2.38948	CCND1
	TRAF6-mediated IRF7 activation	2021-03-30	0.068129	0.241008	3.41093	9.16297	CREBBP;EP300;TRIM25								MAPK Cascade WP422	2021-01-29	0.606766	0.713177	1.09285	0.545999	MAPK1																						ATM Signaling Pathway WP2516	1940-02-01	0.362683	0.549397	1.61223	1.63516	FANCD2;SMC1A
	Huntington's disease	10/184	0.0682051	0.241008	1.77054	4.75432	CREBBP;HIP1;APAF1;SP1;SIN3A;CREB3L2;EP300;HTT;TAF4;RCOR1								Statin Pathway WP430	2021-01-29	0.606766	0.713177	1.09285	0.545999	LRP1																						IL-5 signaling pathway WP127	1940-02-01	0.362683	0.549397	1.61223	1.63516	MAPK1;JAK1
	Long-term potentiation	1970-05-01	0.0706862	0.24378	2.36428	6.26418	CREBBP;EP300;MAPK1;PRKCA;ITPR3								Dopaminergic Neurogenesis WP2855	2021-01-30	0.61923	0.719769	1.05511	0.50569	GLI2																						Neural Crest Cell Migration during Development WP4564	1940-02-01	0.362683	0.549397	1.61223	1.63516	TIAM1;TRIO
	NCAM signaling for neurite out-growth	1970-05-01	0.0706862	0.24378	2.36428	6.26418	GDNF;COL5A2;COL6A3;MAPK1;SPTBN1								Oligodendrocyte Specification and differentiation(including remyelination), leading to Myelin Components for CNS WP4304	2021-01-30	0.61923	0.719769	1.05511	0.50569	GLI2																						Oxidative Damage WP3941	1940-02-01	0.362683	0.549397	1.61223	1.63516	APAF1;TRAF3
	Oncostatin M	15/311	0.0707239	0.24378	1.56381	4.14249	FBN2;EPAS1;IRS1;FN1;TNC;ATP2B4;OSMR;RUNX2;EGFR;HK2;FOSL2;NUAK1;CCND1;DSG2;IL13RA1								One Carbon Metabolism WP241	2021-01-30	0.61923	0.719769	1.05511	0.50569	AHCYL2																						RAC1/PAK1/p38/MMP2 Pathway WP3303	1968-03-01	0.365141	0.551079	1.41407	1.42463	FN1;MAPK1;EGFR
	Hyaluronan metabolism	2021-02-14	0.0707913	0.24378	5.11226	13.5373	HAS3;CD44								PPAR signaling pathway WP3942	1967-02-01	0.630694	0.723125	0.941217	0.433839	PDPK1;PPARA																						Major receptors targeted by epinephrine and norepinephrine WP4589	2021-01-15	0.382821	0.567136	2.18727	2.10019	ADCY7
	Initiation of the second proteolytic cleavage of Notch receptor by receptor-ligand binding	2021-02-14	0.0707913	0.24378	5.11226	13.5373	NOTCH2;ADAM17								Ethanol effects on histone modifications WP3996	2021-01-31	0.6313	0.723125	1.01988	0.469121	ALDH1A3																						Mammary gland development pathway - Embryonic development (Stage 1 of 4) WP2813	2021-01-15	0.382821	0.567136	2.18727	2.10019	CCND1
	Signaling by NOTCH2	2021-02-14	0.0707913	0.24378	5.11226	13.5373	NOTCH2;PSEN1								GABA receptor Signaling WP4159	2021-01-31	0.6313	0.723125	1.01988	0.469121	GPHN																						miRNAs involved in DNA damage response WP1545	2021-01-15	0.382821	0.567136	2.18727	2.10019	CCND1
	T cell receptor/Ras pathway	2021-02-14	0.0707913	0.24378	5.11226	13.5373	MAPK1;PRKCA								Gastric Cancer Network 2 WP2363	2021-01-31	0.6313	0.723125	1.01988	0.469121	EGFR																						Phytochemical activity on NRF2 transcriptional activation WP3	2021-01-15	0.382821	0.567136	2.18727	2.10019	PRKCA
	Carbohydrate metabolism	12/235	0.0712215	0.244372	1.65889	4.38272	NUP214;EXT1;NUP205;NUP188;NUP155;HAS3;NUP98;SLC25A12;HSPG2;GNS;CD44;HK2								Genes related to primary cilium development (based on CRISPR) WP4536	3/103	0.637257	0.727304	0.917476	0.413399	EVC;KIF3B;C2CD3																						Regulation of sister chromatid separation at the metaphase-anaphase transition WP4240	2021-01-15	0.382821	0.567136	2.18727	2.10019	SMC1A
	BDNF signaling pathway	13/261	0.0725758	0.24746	1.61646	4.24018	LRBA;LAMA3;CBFA2T2;SLC39A14;AMOT;TGFBR2;NUAK1;BCL2L11;PEG10;PMS2;HBP1;VCL;FBN1								Monoamine Transport WP727	1932-01-01	0.642987	0.728564	0.986933	0.43586	FBXO32																						Common Pathways Underlying Drug Addiction WP2636	1942-02-01	0.385486	0.567136	1.53146	1.45986	MAPK1;PRKCA
	Fas signaling pathway	7/115	0.0728051	0.24746	1.99404	5.22432	PRKDC;PDPK1;NFATC2;MAPK1;EGFR;CSNK1G1;PLEC								Ovarian Infertility Genes WP34	1932-01-01	0.642987	0.728564	0.986933	0.43586	SMAD3																						TNF related weak inducer of apoptosis (TWEAK) Signaling Pathway WP2036	1942-02-01	0.385486	0.567136	1.53146	1.45986	TRAF3;MAPK1
	Adaptive immune system	26/606	0.0729053	0.24746	1.38744	3.63314	PHLPP1;UBE3C;VPRBP;UBR4;ITPR3;CBL;CDC23;HERC2;KIF3B;PSMD5;KIF5A;BTRC;RNF111;SEC31A;DYNC1H1;UBE2H;FBXW8;FBXW11;PDPK1;ERAP1;HUWE1;LNPEP;UBE2G1;MTOR;KIF20A;ANAPC1								Pregnane X Receptor pathway WP2876	1933-01-01	0.654305	0.733603	0.956042	0.405536	NCOA3																						Eukaryotic Transcription Initiation WP405	1943-02-01	0.396754	0.579544	1.49403	1.38114	POLR1A;POLR1B
	Bacterial invasion of epithelial cells	1971-05-01	0.0741641	0.249055	2.32834	6.05712	FN1;CBL;MET;VCL;CRKL								Resistin as a regulator of inflammation WP4481	1933-01-01	0.654305	0.733603	0.956042	0.405536	MAPK1																						Vitamin A and carotenoid metabolism WP716	1943-02-01	0.396754	0.579544	1.49403	1.38114	ALDH1A3;MAPK1
	Interleukin-6 signaling pathway	1971-05-01	0.0741641	0.249055	2.32834	6.05712	CREBBP;CSNK2A1;MAPK1;CBL;JAK1								Parkin-Ubiquitin Proteasomal System pathway WP2359	1970-02-01	0.654421	0.733603	0.899553	0.381415	PSMD5;UBE2G1																						Primary focal segmental glomerulosclerosis (FSGS) WP2572	1972-03-01	0.399632	0.581671	1.33182	1.22156	FAT1;UTRN;VCL
	Melanoma	1971-05-01	0.0741641	0.249055	2.32834	6.05712	CCND1;MAPK1;MET;EGFR;IGF1R								MAPK Signaling Pathway WP382	7/246	0.664896	0.742703	0.894943	0.365249	MAPK1;PRKCA;DUSP16;EGFR;MAP3K4;CRKL;TGFBR2																						Pathways of nucleic acid metabolism and innate immune sensing WP4705	2021-01-16	0.402369	0.583578	2.04135	1.85841	ADAR
	Vascular smooth muscle contraction	7/116	0.0754833	0.252589	1.97564	5.10475	PRKCE;MAPK1;PRKCA;ITPR3;PPP1R12B;ADCY7;MYLK								Photodynamic therapy-induced NF-kB survival signaling WP3617	1935-01-01	0.675876	0.7523	0.899711	0.352458	CCND1																						Heart Development WP1591	1944-02-01	0.407926	0.58541	1.45838	1.30769	MAPK1;NFATC2
	Malaria	1951-04-01	0.0773933	0.258069	2.61408	6.68905	LRP1;THBS2;MET;THBS1								Arrhythmogenic Right Ventricular Cardiomyopathy WP2118	1974-02-01	0.684143	0.758821	0.849401	0.322422	DSG2;SLC8A1																						Integrated Cancer Pathway WP1971	1944-02-01	0.407926	0.58541	1.45838	1.30769	SMAD3;JAK1
	Alanine, aspartate and glutamate metabolism	1932-03-01	0.0795234	0.261307	3.17537	8.03909	GLUD2;CPS1;GFPT2								Photodynamic therapy-induced HIF-1 survival signaling WP3614	1937-01-01	0.696104	0.764016	0.84964	0.307787	ARNT																						Renin-angiotensin-aldosterone system (RAAS) WP4756	1944-02-01	0.407926	0.58541	1.45838	1.30769	CREB3L2;ITPR3
	Sphingolipid de novo biosynthesis	1932-03-01	0.0795234	0.261307	3.17537	8.03909	CERS6;SPTLC3;SGMS2								Type II interferon signaling (IFNG) WP619	1937-01-01	0.696104	0.764016	0.84964	0.307787	JAK1																						16p11.2 proximal deletion syndrome WP4949	1974-03-01	0.416688	0.594177	1.29416	1.13293	KMT2D;PPP4R1;PAXIP1
	Arf6 vesicle-mediated transport	2021-02-15	0.08002	0.261307	4.71876	11.9171	TIAM1;MAPK1								miRNAs involvement in the immune response in sepsis WP4329	1937-01-01	0.696104	0.764016	0.84964	0.307787	TRAF3																						7q11.23 copy number variation syndrome WP4932	4/104	0.418984	0.594177	1.22525	1.06587	ACACA;CLASP1;GTF2I;FBN1
	Mechanisms of transcriptional repression by DNA methylation	2021-02-15	0.08002	0.261307	4.71876	11.9171	MECP2;SIN3A								Amyotrophic lateral sclerosis (ALS) WP2447	1938-01-01	0.70574	0.769232	0.826634	0.288089	APAF1																						Nephrogenesis WP5052	2021-01-17	0.421299	0.594177	1.91367	1.6542	NOTCH2
	PRC2 complex long-term gene silencing through modification of histone tails	2021-02-15	0.08002	0.261307	4.71876	11.9171	PHC1;EZH1								Sleep regulation WP3591	1938-01-01	0.70574	0.769232	0.826634	0.288089	BTBD9																						Pyrimidine metabolism and related diseases WP4225	2021-01-17	0.421299	0.594177	1.91367	1.6542	CPS1
	TrkA receptor signaling pathway	2021-02-15	0.08002	0.261307	4.71876	11.9171	PDPK1;PRKCA								Ferroptosis WP4313	1940-01-01	0.724107	0.783827	0.784161	0.25314	SLC39A14																						Regulation of Wnt/B-catenin Signaling by Small Molecule Compounds WP3664	2021-01-17	0.421299	0.594177	1.91367	1.6542	LRP1
	Prolactin regulation of apoptosis	7/118	0.0810111	0.263634	1.93984	4.87516	SRRM2;ALDH1A3;CCND1;BCL6;FBXO32;PPRC1;RUNX2								Glycogen Synthesis and Degradation WP500	1940-01-01	0.724107	0.783827	0.784161	0.25314	HK2																						Inhibition of exosome biogenesis and secretion by Manumycin A in CRPC cells WP4301	2021-01-18	0.439631	0.6179	1.80101	1.4801	MAPK1
	Endometrial cancer	1952-04-01	0.08185	0.265452	2.55949	6.40605	CCND1;PDPK1;MAPK1;EGFR								Glycolysis and Gluconeogenesis WP534	1945-01-01	0.76517	0.821186	0.694872	0.185988	HK2																						Apoptosis Modulation by HSP70 WP384	2021-01-19	0.457382	0.62775	1.70086	1.33047	APAF1
	Negative regulators of RIG-I/MDA5 signaling	1933-03-01	0.0855106	0.274586	3.06937	7.54792	TRAF3;TNFAIP3;TRIM25								Prostaglandin Synthesis and Regulation WP98	1945-01-01	0.76517	0.821186	0.694872	0.185988	PPARGC1B																						Cell Differentiation - Index expanded WP2023	2021-01-19	0.457382	0.62775	1.70086	1.33047	RUNX2
	Androgen receptor regulation of biosynthesis and transcription	1953-04-01	0.0864304	0.274586	2.50712	6.13848	SMARCC1;CREBBP;EP300;NR2C2								Chemokine signaling pathway WP3929	4/164	0.76644	0.821186	0.763394	0.203062	TIAM1;MAPK1;ADCY7;CRKL																						Extracellular vesicles in the crosstalk of cardiac cells WP4300	2021-01-19	0.457382	0.62775	1.70086	1.33047	EGFR
	PI3K pathway	1953-04-01	0.0864304	0.274586	2.50712	6.13848	IRS1;PDPK1;PRKCE;PRKCA								Exercise-induced Circadian Regulation WP410	1948-01-01	0.786817	0.84016	0.650417	0.155944	PER2																						Farnesoid X receptor pathway WP2879	2021-01-19	0.457382	0.62775	1.70086	1.33047	FKBP5
	Interferon signaling	9/168	0.0865407	0.274586	1.74238	4.26385	NUP214;NUP205;NUP188;NUP155;TRIM25;ADAR;NUP98;CD44;JAK1								Structural Pathway of Interleukin 1 (IL-1) WP2637	1949-01-01	0.79358	0.844519	0.636834	0.147237	MAPK1																						Host-pathogen interaction of human coronaviruses - autophagy WP4863	2021-01-19	0.457382	0.62775	1.70086	1.33047	MTOR
	TSH regulation of gene expression	1997-06-01	0.0873595	0.274586	2.02703	4.94133	NOTCH2;TP53BP2;TNFAIP3;TTF2;TANC2;PTPRF								Translation Factors WP107	1952-01-01	0.812612	0.861861	0.59928	0.124352	EIF4EBP2																						LTF danger signal response pathway WP4478	2021-01-19	0.457382	0.62775	1.70086	1.33047	MAPK1
	Prolactin activation of MAPK signaling	1975-05-01	0.0889839	0.274586	2.19484	5.30997	IRS1;MAPK1;CBL;MTOR;JAK1								Phosphodiesterases in neuronal function WP4222	1953-01-01	0.818558	0.864224	0.587725	0.117669	ADCY7																						Serotonin Receptor 4/6/7 and NR3C Signaling WP734	2021-01-19	0.457382	0.62775	1.70086	1.33047	MAPK1
	Acetylation and deacetylation of RelA in the nucleus	2021-02-16	0.0895957	0.274586	4.38148	10.5701	CREBBP;EP300								Regulation of toll-like receptor signaling pathway WP1449	3/139	0.820327	0.864224	0.673354	0.133359	TRAF3;TNFAIP3;MAPK1																						Synaptic signaling pathways associated with autism spectrum disorder WP4539	1950-02-01	0.472669	0.636394	1.27569	0.955948	MAPK1;MTOR
	B cell survival pathway	2021-02-16	0.0895957	0.274586	4.38148	10.5701	PDPK1;MTOR								IL-1 signaling pathway WP195	1955-01-01	0.829891	0.868491	0.565899	0.105518	MAPK1																						BMP Signaling Pathway in Eyelid Development WP3927	2021-01-20	0.474573	0.636394	1.61126	1.20094	EGFR
	CD40L signaling pathway	2021-02-16	0.0895957	0.274586	4.38148	10.5701	TRAF3;TNFAIP3								Pathogenic Escherichia coli infection WP2272	1955-01-01	0.829891	0.868491	0.565899	0.105518	PRKCA																						Hereditary leiomyomatosis and renal cell carcinoma pathway WP4206	2021-01-20	0.474573	0.636394	1.61126	1.20094	ACACA
	DNA-PK pathway in nonhomologous end joining	2021-02-16	0.0895957	0.274586	4.38148	10.5701	CSNK2A1;PRKDC								Neural Crest Differentiation WP2064	2/101	0.833664	0.869551	0.616882	0.112226	NOTCH2;ETS1																						Imatinib and Chronic Myeloid Leukemia WP3640	2021-01-20	0.474573	0.636394	1.61126	1.20094	SPRED2
	Hypoxia-inducible factor in the cardivascular system	2021-02-16	0.0895957	0.274586	4.38148	10.5701	ARNT;EP300								Toll-like Receptor Signaling Pathway WP75	2/103	0.841694	0.875028	0.604604	0.104197	TRAF3;MAPK1																						Metabolism of Spingolipids in ER and Golgi apparatus WP4142	2021-01-20	0.474573	0.636394	1.61126	1.20094	SGMS2
	Inhibition of platelet activation by aspirin	2021-02-16	0.0895957	0.274586	4.38148	10.5701	MAPK1;PRKCA								Preimplantation Embryo WP3527	1958-01-01	0.84558	0.876176	0.536032	0.0899102	TBX3																						Nanomaterial induced apoptosis WP2507	2021-01-20	0.474573	0.636394	1.61126	1.20094	APAF1
	Interleukin-9 signaling pathway	2021-02-16	0.0895957	0.274586	4.38148	10.5701	MAPK1;JAK1								Oxidation by Cytochrome P450 WP43	1961-01-01	0.859823	0.888014	0.509151	0.0768963	CYP27B1																						Serotonin Receptor 2 and ELK-SRF/GATA4 signaling WP732	2021-01-20	0.474573	0.636394	1.61126	1.20094	MAPK1
	LPA4-mediated signaling events	2021-02-16	0.0895957	0.274586	4.38148	10.5701	PRKCE;ADCY7								Proteasome Degradation WP183	1962-01-01	0.864273	0.889693	0.500778	0.0730466	PSMD5																						Synaptic Vesicle Pathway WP2267	1951-02-01	0.483043	0.645636	1.24959	0.909262	SLC1A3;STX3
	Other semaphorin interactions	2021-02-16	0.0895957	0.274586	4.38148	10.5701	SEMA5A;PLXNA1								Genotoxicity pathway WP4286	1963-01-01	0.868582	0.891216	0.492676	0.0694145	E2F8																						Galanin receptor pathway WP4970	2021-01-21	0.491219	0.651349	1.53062	1.08806	BCL2L11
	SREBF and miR-33 in cholesterol and lipid homeostasis	2021-02-16	0.0895957	0.274586	4.38148	10.5701	PPARA;MTOR								G1 to S cell cycle control WP45	1964-01-01	0.872755	0.89259	0.48483	0.0659857	CCND1																						Urea cycle and metabolism of amino groups WP497	2021-01-21	0.491219	0.651349	1.53062	1.08806	CPS1
	Sprouty regulation of FGF signaling	2021-02-16	0.0895957	0.274586	4.38148	10.5701	MAPK1;CBL								Folate Metabolism WP176	1966-01-01	0.880707	0.897808	0.469864	0.0596869	GPX3																						NRF2 pathway WP2884	5/146	0.492956	0.651349	1.08563	0.767903	SLC6A6;SLC39A9;GPX3;SLC39A14;TGFBR2
	Downstream signaling events Of B cell receptor (BCR)	1998-06-01	0.0907126	0.277112	2.00489	4.81185	PHLPP1;PSMD5;FBXW11;PDPK1;BTRC;MTOR								mRNA Processing WP411	2/126	0.911721	0.926426	0.491872	0.0454595	SMC1A;PRPF8																						IL-18 signaling pathway WP4754	9/272	0.493687	0.651349	1.04767	0.739504	EPB41;SP1;TSHZ1;FN1;LONP2;TNFAIP3;MAPK1;PRKCA;RUNX2
	RANKL signaling pathway	1954-04-01	0.0911325	0.277392	2.45685	5.88524	TRAF3;MAPK1;CBL;MTOR								Selenium Micronutrient Network WP15	1986-01-01	0.937455	0.949512	0.358935	0.0231824	GPX3																						ESC Pluripotency Pathways WP3931	4/116	0.502523	0.652459	1.09329	0.752307	MAPK1;EGFR;MTOR;JAK1
	Cysteine and methionine metabolism	1934-03-01	0.091683	0.277392	2.9702	7.09705	AHCYL2;AHCYL1;MAT2A								Allograft Rejection WP2328	1989-01-01	0.943232	0.949799	0.346645	0.020259	GDNF																						Pyrimidine metabolism WP4022	1985-03-01	0.50706	0.652459	1.11992	0.760566	POLR1A;POLR1B;ENPP1
	EPO receptor signaling	1934-03-01	0.091683	0.277392	2.9702	7.09705	CSNK2A1;IRS1;MAPK1								Amino Acid metabolism WP3925	1991-01-01	0.946784	0.949799	0.338906	0.0185329	CPS1																						Fatty Acid Biosynthesis WP357	2021-01-22	0.507339	0.652459	1.45766	0.98913	ACACA
	RIG-I/MDA5-mediated induction of interferon-alpha/beta pathways	1976-05-01	0.0929121	0.280216	2.16381	5.14143	CREBBP;TRAF3;TNFAIP3;EP300;TRIM25								GPCRs, Other WP117	1991-01-01	0.946784	0.949799	0.338906	0.0185329	CELSR1																						Methionine De Novo and Salvage Pathway WP3580	2021-01-22	0.507339	0.652459	1.45766	0.98913	MAT2A
	T cell receptor signaling in naive CD8+ T cells	1955-04-01	0.0959542	0.288472	2.40855	5.64537	PDPK1;PRKCE;PRKCA;CBL								Metapathway biotransformation Phase I and II WP702	2/183	0.980966	0.980966	0.335975	0.00645665	CYP27B1;GPX3																						PI3K/AKT/mTOR - VitD3 signaling WP4141	2021-01-22	0.507339	0.652459	1.45766	0.98913	MTOR
	Arf6 signal transduction regulation	1935-03-01	0.0980342	0.291029	2.87723	6.6822	IQSEC1;MET;EGFR																																				Purine metabolism and related disorders WP4224	2021-01-22	0.507339	0.652459	1.45766	0.98913	MAT2A
	MEF2D role in T cell apoptosis	1935-03-01	0.0980342	0.291029	2.87723	6.6822	EP300;NFATC2;PRKCA																																				Transcription factor regulation in adipogenesis WP3599	2021-01-22	0.507339	0.652459	1.45766	0.98913	IRS1
	PIK3C1/AKT pathway	1935-03-01	0.0980342	0.291029	2.87723	6.6822	PRKDC;PDPK1;MTOR																																				Vitamin D in inflammatory diseases WP4482	2021-01-22	0.507339	0.652459	1.45766	0.98913	SMAD3
	Signal transduction by L1	1935-03-01	0.0980342	0.291029	2.87723	6.6822	CSNK2A1;MAPK1;EGFR																																				ncRNAs involved in Wnt signaling in hepatocellular carcinoma WP4336	1986-03-01	0.514921	0.652459	1.10637	0.734343	CCND1;CSNK2A1;CHD8
	Cadmium-induced DNA biosynthesis and proliferation in macrophages	2021-02-17	0.0994872	0.291685	4.08917	9.43669	MAPK1;PRKCA																																				Cancer immunotherapy by PD-1 blockade WP4585	2021-01-23	0.522949	0.652459	1.39133	0.901958	NFATC2
	Chromatin remodeling by hSWI/SNF ATP-dependent complexes	2021-02-17	0.0994872	0.291685	4.08917	9.43669	SMARCC1;ARID1A																																				DNA Mismatch Repair WP531	2021-01-23	0.522949	0.652459	1.39133	0.901958	PMS2
	Integrin beta-5 pathway	2021-02-17	0.0994872	0.291685	4.08917	9.43669	FN1;FBN1																																				Ebstein-Barr virus LMP1 signaling WP262	2021-01-23	0.522949	0.652459	1.39133	0.901958	MAPK1
	Syndecan 3 pathway	2021-02-17	0.0994872	0.291685	4.08917	9.43669	PSEN1;EGFR																																				Glutathione metabolism WP100	2021-01-23	0.522949	0.652459	1.39133	0.901958	GPX3
	GnRH signaling pathway	6/101	0.101184	0.294834	1.94127	4.4471	MAPK1;PRKCA;ITPR3;ADCY7;MAP3K4;EGFR																																				Hippo-Yap signaling pathway WP4537	2021-01-23	0.522949	0.652459	1.39133	0.901958	LATS2
	Melanogenesis	6/101	0.101184	0.294834	1.94127	4.4471	CREBBP;CREB3L2;EP300;MAPK1;PRKCA;ADCY7																																				Immune response to tuberculosis WP4197	2021-01-23	0.522949	0.652459	1.39133	0.901958	JAK1
	Phospholipids as signaling intermediaries	1936-03-01	0.104558	0.303731	2.7899	6.29964	PDPK1;MAPK1;PRKCA																																				Nanoparticle triggered autophagic cell death WP2509	2021-01-23	0.522949	0.652459	1.39133	0.901958	UVRAG
	Neurotrophin signaling pathway	7/126	0.105385	0.305197	1.80868	4.06978	PRDM4;IRS1;SORT1;MAPK1;PSEN1;SH2B3;CRKL																																				NRF2-ARE regulation WP4357	2021-01-23	0.522949	0.652459	1.39133	0.901958	PRKCA
	Inositol phosphate metabolism	1957-04-01	0.105947	0.305891	2.31743	5.20219	INPP4A;PIP4K2A;OCRL;SYNJ2																																				Hematopoietic Stem Cell Differentiation WP2849	1955-02-01	0.523243	0.652459	1.15504	0.74813	NFATC2;ACVR1B
	Signaling by the B cell receptor (BCR)	8/151	0.107134	0.308377	1.72075	3.84359	PHLPP1;PSMD5;FBXW11;PDPK1;ITPR3;BTRC;CBL;MTOR																																				Kallmann's Syndrome WP5074	2021-01-24	0.538065	0.666874	1.33076	0.824777	MAPK1
	Opioid signaling	1980-05-01	0.10949	0.311871	2.04798	4.52998	PRKAR2A;MAPK1;PRKCA;ITPR3;ADCY7																																				miRNA regulation of p53 pathway in prostate cancer WP3982	2021-01-24	0.538065	0.666874	1.33076	0.824777	APAF1
	CBL signaling regulation	2021-02-18	0.109665	0.311871	3.8334	8.47305	CBL;CRKL																																				Apoptosis Modulation and Signaling WP1772	1990-03-01	0.545675	0.67268	1.05528	0.639217	BCL2L11;APAF1;TRAF3
	PKA activation in glucagon signaling	2021-02-18	0.109665	0.311871	3.8334	8.47305	PRKAR2A;ADCY7																																				Nonalcoholic fatty liver disease WP4396	5/155	0.546039	0.67268	1.02001	0.617173	ERN1;BCL2L11;IRS1;PPARA;ADIPOR2
	TNFR2 signaling pathway	2021-02-18	0.109665	0.311871	3.8334	8.47305	TRAF3;TNFAIP3																																				Differentiation of white and brown adipocyte WP2895	2021-01-25	0.552702	0.674792	1.27525	0.756141	PPARGC1B
	Messenger RNA processing	10/203	0.111705	0.316703	1.59466	3.49532	NUP214;NUP205;NUP188;NUP155;NFX1;ADAR;NUP98;SNRNP200;SMC1A;PRPF8																																				Mammalian disorder of sexual development WP4842	2021-01-25	0.552702	0.674792	1.27525	0.756141	RBFOX2
	HIV factor interactions with host	7/128	0.112033	0.316703	1.7786	3.89329	NUP214;NUP205;NUP188;NUP155;PSMD5;NUP98;BTRC																																				Signal Transduction of S1P Receptor WP26	2021-01-25	0.552702	0.674792	1.27525	0.756141	MAPK1
	ATF2 transcription factor network	1959-04-01	0.11639	0.328041	2.23292	4.80258	CCND1;EP300;MAPK1;PRKCA																																				Wnt/beta-catenin signaling pathway in leukemia WP3658	2021-01-26	0.566877	0.690038	1.22418	0.694859	CCND1
	Platelet activation, signaling and aggregation	10/205	0.117031	0.328868	1.57814	3.3856	BRPF3;PDPK1;PRKCE;FN1;MAPK1;PRKCA;ITPR3;THBS1;DGKI;VCL																																				Novel intracellular components of RIG-I-like receptor (RLR) pathway WP3865	1960-02-01	0.570454	0.692323	1.05519	0.592305	TRAF3;TRIM25
	Signaling events mediated by HDAC class II	1938-03-01	0.118096	0.32945	2.6302	5.6188	NUP214;BCL6;BCOR																																				LncRNA involvement in canonical Wnt signaling and colorectal cancer WP4258	1994-03-01	0.575263	0.692323	1.00869	0.557732	CCND1;CSNK2A1;CHD8
	Signaling of hepatocyte growth factor receptor	1938-03-01	0.118096	0.32945	2.6302	5.6188	MAPK1;MET;CRKL																																				Prader-Willi and Angelman Syndrome WP3998	1961-02-01	0.57948	0.692323	1.03726	0.565953	HERC2;CCND1
	Regular glucocorticoid receptor pathway	1982-05-01	0.118282	0.32945	1.99458	4.2578	SMARCC1;CREBBP;EP300;MAPK1;FKBP5																																				1q21.1 copy number variation syndrome WP4905	2021-01-27	0.580603	0.692323	1.17703	0.639938	TJP2
	Glycosaminoglycan degradation	2021-02-19	0.120101	0.32967	3.60772	7.64627	HGSNAT;GNS																																				7-oxo-C and 7beta-HC pathways WP5064	2021-01-27	0.580603	0.692323	1.17703	0.639938	NPC1
	Inhibition of T cell receptor signaling by activated Csk	2021-02-19	0.120101	0.32967	3.60772	7.64627	CREBBP;PRKAR2A																																				FGFR3 signaling in chondrocyte proliferation and terminal differentiation WP4767	2021-01-27	0.580603	0.692323	1.17703	0.639938	MAPK1
	Signaling by NODAL	2021-02-19	0.120101	0.32967	3.60772	7.64627	SMAD3;ACVR1B																																				Intraflagellar transport proteins binding to dynein WP4532	2021-01-27	0.580603	0.692323	1.17703	0.639938	DYNC1H1
	Signaling by constitutively active EGFR	2021-02-19	0.120101	0.32967	3.60772	7.64627	CBL;EGFR																																				T-Cell antigen Receptor (TCR) pathway during Staphylococcus aureus infection WP3863	1962-02-01	0.588365	0.699539	1.01992	0.54097	NFATC2;CBL
	Tob role in T-cell activation	2021-02-19	0.120101	0.32967	3.60772	7.64627	SMAD3;TGFBR2																																				Interactions between immune cells and microRNAs in tumor microenvironment WP4559	2021-01-28	0.593895	0.701777	1.13338	0.590551	TGFBR2
	Neurotrophic factor-mediated Trk receptor signaling	1960-04-01	0.121774	0.333295	2.19294	4.61742	TIAM1;CCND1;MAPK1;CRKL																																				TLR4 Signaling and Tolerance WP3851	2021-01-28	0.593895	0.701777	1.13338	0.590551	TRAF3
	Response to elevated platelet cytosolic calcium	1983-05-01	0.122799	0.335132	1.96891	4.1292	BRPF3;FN1;PRKCA;THBS1;VCL																																				Complement system WP2806	1997-03-01	0.596647	0.701777	0.976342	0.504213	PRKCA;LAMC1;THBS1
	Aurora B signaling	1939-03-01	0.125096	0.338475	2.55701	5.31519	NSUN2;KIF20A;MYLK																																				Lung fibrosis WP3624	1963-02-01	0.597111	0.701777	1.00314	0.517273	MECP2;ATP11A
	E-cadherin nascent AJ-like junctions pathway	1939-03-01	0.125096	0.338475	2.55701	5.31519	TIAM1;CCND1;CSNK2A1																																				Eicosanoid metabolism via lipooxygenases (LOX) WP4721	2021-01-29	0.606766	0.70703	1.09285	0.545999	PPARA
	G13 signaling pathway	1939-03-01	0.125096	0.338475	2.55701	5.31519	PIP4K2A;MAP3K4;CIT																																				RAS and bradykinin pathways in COVID-19 WP4969	2021-01-29	0.606766	0.70703	1.09285	0.545999	MAPK1
	Ion channel transport	1961-04-01	0.127263	0.343355	2.15435	4.4412	ATP2B4;ATP11A;ATP9B;ATP9A																																				Statin inhibition of cholesterol production WP430	2021-01-29	0.606766	0.70703	1.09285	0.545999	LRP1
	Adipogenesis	7/133	0.129593	0.347871	1.70758	3.4892	SMAD3;IRS1;EPAS1;SP1;SPOCK1;PPARA;LPIN2																																				Dopaminergic Neurogenesis WP2855	2021-01-30	0.61923	0.713423	1.05511	0.50569	GLI2
	Apoptotic signaling in response to DNA damage	2021-02-20	0.13077	0.347871	3.40711	6.93115	APAF1;PRKCA																																				Glycerophospholipid Biosynthetic Pathway WP2533	2021-01-30	0.61923	0.713423	1.05511	0.50569	LPIN2
	Estrogen receptor signaling pathway	2021-02-20	0.13077	0.347871	3.40711	6.93115	SP1;MAPK1																																				Oligodendrocyte specification and differentiation, leading to myelin components for CNS WP4304	2021-01-30	0.61923	0.713423	1.05511	0.50569	GLI2
	GATA3-mediated activation of Th2 cytokine expression	2021-02-20	0.13077	0.347871	3.40711	6.93115	PRKAR2A;NFATC2																																				One-carbon metabolism WP241	2021-01-30	0.61923	0.713423	1.05511	0.50569	AHCYL2
	TGF-beta regulation of extracellular matrix	23/565	0.131552	0.347871	1.30959	2.6563	SVIL;SMAD3;FBXW8;NCOA3;PCDHGC3;FN1;TNC;MICAL2;TNFAIP3;LHFPL2;LAMC1;MTMR4;THBS2;MID1;PTPRF;SKI;EXT1;DPP4;ALDH1A3;CCND1;EPB41L2;STOM;FBN1																																				p53 transcriptional gene network WP4963	1967-02-01	0.630694	0.71524	0.941217	0.433839	APAF1;THBS1
	Signaling by insulin receptor	6/109	0.132021	0.347871	1.78975	3.62388	IRS1;PDPK1;GRB10;ATP6V0A2;MAPK1;MTOR																																				PPAR signaling pathway WP3942	1967-02-01	0.630694	0.71524	0.941217	0.433839	PDPK1;PPARA
	MicroRNAs in cardiomyocyte hypertrophy	1985-05-01	0.13207	0.347871	1.91949	3.88586	PDPK1;MAPK1;MTOR;IGF1R;MYLK																																				16p11.2 distal deletion syndrome WP4950	2021-01-31	0.6313	0.71524	1.01988	0.469121	NFATC2
	Nuclear signaling by ErbB4	1940-03-01	0.132243	0.347871	2.48777	5.03306	ADAM17;PSEN1;BTRC																																				Ethanol effects on histone modifications WP3996	2021-01-31	0.6313	0.71524	1.01988	0.469121	ALDH1A3
	PAC1 receptor pathway	1940-03-01	0.132243	0.347871	2.48777	5.03306	PRKCE;PRKCA;ADCY7																																				GABA receptor Signaling WP4159	2021-01-31	0.6313	0.71524	1.01988	0.469121	GPHN
	Colorectal cancer	1962-04-01	0.132853	0.348509	2.1171	4.27339	SMAD3;CCND1;MAPK1;TGFBR2																																				Gastric Cancer Network 2 WP2363	2021-01-31	0.6313	0.71524	1.01988	0.469121	EGFR
	Progesterone-mediated oocyte maturation	1986-05-01	0.13682	0.357924	1.89569	3.7707	CDC23;MAPK1;ADCY7;ANAPC1;IGF1R																																				Genes related to primary cilium development (based on CRISPR) WP4536	3/103	0.637257	0.719995	0.917476	0.413399	EVC;KIF3B;C2CD3
	Bioactive peptide-induced signaling pathway	1941-03-01	0.139527	0.363001	2.42218	4.77047	MAPK1;PRKCA;MYLK																																				Monoamine Transport WP727	1932-01-01	0.642987	0.720498	0.986933	0.43586	FBXO32
	ERBB1 internalization pathway	1941-03-01	0.139527	0.363001	2.42218	4.77047	CBL;ARHGEF7;EGFR																																				Ovarian infertility WP34	1932-01-01	0.642987	0.720498	0.986933	0.43586	SMAD3
	Epidermal growth factor receptor (EGFR) pathway	6/111	0.14036	0.363516	1.75548	3.44697	PDPK1;PRKCE;MAPK1;PRKCA;CBL;EGFR																																				SARS-CoV-2 mitochondrial interactions WP5038	1932-01-01	0.642987	0.720498	0.986933	0.43586	TRAF3
	APC/C activator regulation between G1/S and early anaphase	2021-02-21	0.141645	0.363516	3.22763	6.30818	CDC23;ANAPC1																																				MAPK Cascade WP422	1933-01-01	0.654305	0.7234	0.956042	0.405536	MAPK1
	CD28-dependent PI3K/Akt signaling	2021-02-21	0.141645	0.363516	3.22763	6.30818	PDPK1;MTOR																																				Pregnane X receptor pathway WP2876	1933-01-01	0.654305	0.7234	0.956042	0.405536	NCOA3
	Inactivation of APC/C via direct inhibition of the APC/C complex	2021-02-21	0.141645	0.363516	3.22763	6.30818	CDC23;ANAPC1																																				Purinergic signaling WP4900	1933-01-01	0.654305	0.7234	0.956042	0.405536	PANX1
	Oxidative stress-induced gene expression via Nrf2	2021-02-21	0.141645	0.363516	3.22763	6.30818	MAPK1;PRKCA																																				Resistin as a regulator of inflammation WP4481	1933-01-01	0.654305	0.7234	0.956042	0.405536	MAPK1
	Collagen biosynthesis and modifying enzymes	1964-04-01	0.144327	0.364452	2.04632	3.961	COLGALT2;COL12A1;COL5A2;COL6A3																																				Parkin-Ubiquitin Proteasomal System pathway WP2359	1970-02-01	0.654421	0.7234	0.899553	0.381415	PSMD5;UBE2G1
	Endothelins	1964-04-01	0.144327	0.364452	2.04632	3.961	PRKCE;MAPK1;PRKCA;ADCY7																																				MAPK Signaling Pathway WP382	7/246	0.664896	0.732998	0.894943	0.365249	MAPK1;PRKCA;DUSP16;EGFR;MAP3K4;CRKL;TGFBR2
	MAPK cascade role in angiogenesis	1964-04-01	0.144327	0.364452	2.04632	3.961	PDPK1;MAPK1;PRKCA;MTOR																																				Overview of leukocyte-intrinsic Hippo pathway functions WP4542	1935-01-01	0.675876	0.741108	0.899711	0.352458	LATS2
	Validated nuclear estrogen receptor alpha network	1964-04-01	0.144327	0.364452	2.04632	3.961	CCND1;NCOA3;PRDM15;EP300																																				Photodynamic therapy-induced NF-kB survival signaling WP3617	1935-01-01	0.675876	0.741108	0.899711	0.352458	CCND1
	BMP receptor signaling	1942-03-01	0.146944	0.364452	2.35995	4.52568	NUP214;SKI;MAPK1																																				Arrhythmogenic Right Ventricular Cardiomyopathy WP2118	1974-02-01	0.684143	0.748168	0.849401	0.322422	DSG2;SLC8A1
	Urokinase-type plasminogen activator (uPA) and uPAR-mediated signaling	1942-03-01	0.146944	0.364452	2.35995	4.52568	LRP1;FN1;EGFR																																				Cytosolic DNA-sensing pathway WP4655	1975-02-01	0.691239	0.753192	0.837722	0.309346	TRIM25;ADAR
	VEGF, hypoxia, and angiogenesis	1942-03-01	0.146944	0.364452	2.35995	4.52568	PDPK1;ARNT;PRKCA																																				miRNAs involvement in the immune response in sepsis WP4329	1937-01-01	0.696104	0.753192	0.84964	0.307787	TRAF3
	Disinhibition of SNARE formation	2021-01-05	0.148558	0.364452	7.65941	14.6048	PRKCA																																				Photodynamic therapy-induced HIF-1 survival signaling WP3614	1937-01-01	0.696104	0.753192	0.84964	0.307787	ARNT
	ERK activation	2021-01-05	0.148558	0.364452	7.65941	14.6048	MAPK1																																				Type II interferon signaling (IFNG) WP619	1937-01-01	0.696104	0.753192	0.84964	0.307787	JAK1
	Electric transmission across gap junctions	2021-01-05	0.148558	0.364452	7.65941	14.6048	PANX1																																				Joubert Syndrome WP4656	1976-02-01	0.698203	0.753469	0.826359	0.296866	PCNT;MTOR
	Insulin receptor substrate (IRS) activation	2021-01-05	0.148558	0.364452	7.65941	14.6048	IRS1																																				Amyotrophic lateral sclerosis (ALS) WP2447	1938-01-01	0.70574	0.757605	0.826634	0.288089	APAF1
	Ion channel and phorbal esters signaling pathway	2021-01-05	0.148558	0.364452	7.65941	14.6048	PRKCA																																				Sleep regulation WP3591	1938-01-01	0.70574	0.757605	0.826634	0.288089	BTBD9
	Maturation of Notch precursor via proteolytic cleavage	2021-01-05	0.148558	0.364452	7.65941	14.6048	NOTCH2																																				Ferroptosis WP4313	1940-01-01	0.724107	0.773263	0.784161	0.25314	SLC39A14
	Neuroregulin receptor degredation protein-1 controls ErbB3 receptor recycling	2021-01-05	0.148558	0.364452	7.65941	14.6048	EGFR																																				Glycogen Synthesis and Degradation WP500	1940-01-01	0.724107	0.773263	0.784161	0.25314	HK2
	Nifedipine activity	2021-01-05	0.148558	0.364452	7.65941	14.6048	MAPK1																																				DNA Repair Pathways Full Network WP4946	3/120	0.736313	0.78425	0.783476	0.239822	FANCD2;PRKDC;PMS2
	Phospholipase C delta-1 interactions in phospholipid-associated cell signaling	2021-01-05	0.148558	0.364452	7.65941	14.6048	PRKCA																																				Glycolysis and Gluconeogenesis WP534	1945-01-01	0.76517	0.810011	0.694872	0.185988	HK2
	UDP-N-acetyl-glucosamine biosynthesis	2021-01-05	0.148558	0.364452	7.65941	14.6048	GFPT2																																				Prostaglandin Synthesis and Regulation WP98	1945-01-01	0.76517	0.810011	0.694872	0.185988	PPARGC1B
	mTOR signaling pathway	6/113	0.148937	0.364452	1.72249	3.28002	IRS1;FBXW11;PDPK1;MAPK1;PRKCA;MTOR																																				Chemokine signaling pathway WP3929	4/164	0.76644	0.810011	0.763394	0.203062	TIAM1;MAPK1;ADCY7;CRKL
	LPA receptor mediated events	1965-04-01	0.150205	0.366609	2.01267	3.81552	TIAM1;PRKCE;ADCY7;EGFR																																				Exercise-induced Circadian Regulation WP410	1948-01-01	0.786817	0.828688	0.650417	0.155944	PER2
	Nephrin interactions	2021-02-22	0.152703	0.369845	3.06609	5.76198	KIRREL;SPTBN1																																				22q11.2 copy number variation syndrome WP4657	3/131	0.788165	0.828688	0.715737	0.170379	DROSHA;EGFR;CRKL
	Nitric oxide signaling pathway	2021-02-22	0.152703	0.369845	3.06609	5.76198	PRKAR2A;PRKCA																																				Structural Pathway of Interleukin 1 (IL-1) WP2637	1949-01-01	0.79358	0.832242	0.636834	0.147237	MAPK1
	Smooth muscle contraction	2021-02-22	0.152703	0.369845	3.06609	5.76198	VCL;MYLK																																				Translation Factors WP107	1952-01-01	0.812612	0.850021	0.59928	0.124352	EIF4EBP2
	Cell differentiation by G alpha (i/o) pathway inferred from mouse Neuro2A model	1943-03-01	0.154486	0.37321	2.30083	4.29715	CREBBP;MAPK1;HSPG2																																				Phosphodiesterases in neuronal function WP4222	1953-01-01	0.818558	0.853724	0.587725	0.117669	ADCY7
	Semaphorin interactions	1966-04-01	0.156173	0.376279	1.9801	3.67663	SEMA5A;PLXNA1;MET;ARHGAP35																																				Regulation of toll-like receptor signaling pathway WP1449	3/139	0.820327	0.853724	0.673354	0.133359	TRAF3;TNFAIP3;MAPK1
	Gap junction pathway	1990-05-01	0.156551	0.376279	1.80611	3.3492	MAPK1;PRKCA;ITPR3;ADCY7;EGFR																																				IL-1 signaling pathway WP195	1955-01-01	0.829891	0.859305	0.565899	0.105518	MAPK1
	Lysine degradation	1944-03-01	0.162146	0.385038	2.2446	4.0835	COLGALT2;NSD1;WHSC1																																				Pathogenic Escherichia coli infection WP2272	1955-01-01	0.829891	0.859305	0.565899	0.105518	PRKCA
	NCAM1 interactions	1944-03-01	0.162146	0.385038	2.2446	4.0835	GDNF;COL5A2;COL6A3																																				Neural Crest Differentiation WP2064	2/101	0.833664	0.861032	0.616882	0.112226	NOTCH2;ETS1
	Adipocytokine signaling pathway	1967-04-01	0.162228	0.385038	1.94857	3.54396	IRS1;PPARA;ADIPOR2;MTOR																																				Toll-like Receptor Signaling Pathway WP75	2/103	0.841694	0.867135	0.604604	0.104197	TRAF3;MAPK1
	SIDS susceptibility pathways	1967-04-01	0.162228	0.385038	1.94857	3.54396	NFYA;SP1;EP300;PPARGC1B																																				Pre-implantation embryo WP3527	1958-01-01	0.84558	0.86895	0.536032	0.0899102	TBX3
	T cell receptor signaling in naive CD4+ T cells	1967-04-01	0.162228	0.385038	1.94857	3.54396	PDPK1;PRKCE;PRKCA;CBL																																				Oxidation by Cytochrome P450 WP43	1961-01-01	0.859823	0.881373	0.509151	0.0768963	CYP27B1
	Collagen binding in corneal epithelia mediated by Erk and PI-3 Kinase	2021-02-23	0.163922	0.385196	2.91993	5.28031	MAPK1;MYLK																																				Proteasome Degradation WP183	1962-01-01	0.864273	0.883719	0.500778	0.0730466	PSMD5
	Interleukin-11 pathway	2021-02-23	0.163922	0.385196	2.91993	5.28031	MET;RUNX2																																				Genotoxicity pathway WP4286	1963-01-01	0.868582	0.885911	0.492676	0.0694145	E2F8
	Nitrogen metabolism	2021-02-23	0.163922	0.385196	2.91993	5.28031	GLUD2;CPS1																																				G1 to S cell cycle control WP45	1964-01-01	0.872755	0.887952	0.48483	0.0659857	CCND1
	Progesterone-initiated oocyte maturation	2021-02-23	0.163922	0.385196	2.91993	5.28031	PRKAR2A;MAPK1																																				Folate Metabolism WP176	1969-01-01	0.891715	0.904991	0.449065	0.0514668	GPX3
	Alzheimer's disease	8/169	0.168237	0.391754	1.52694	2.72158	ERN1;BACE1;ADAM17;APAF1;LRP1;MAPK1;ITPR3;PSEN1																																				mRNA Processing WP411	2/126	0.911721	0.923005	0.491872	0.0454595	SMC1A;PRPF8
	AMPK signaling	1968-04-01	0.168367	0.391754	1.91802	3.41717	ADIPOR2;ACACA;PPARGC1B;MTOR																																				Allograft Rejection WP2328	1989-01-01	0.943232	0.949104	0.346645	0.020259	GDNF
	CD8/T cell receptor downstream pathway	1968-04-01	0.168367	0.391754	1.91802	3.41717	PRKCE;MAPK1;NFATC2;PRKCA																																				Selenium Micronutrient Network WP15	1989-01-01	0.943232	0.949104	0.346645	0.020259	GPX3
	Epithelial cell signaling in Helicobacter pylori infection	1968-04-01	0.168367	0.391754	1.91802	3.41717	ADAM17;ATP6V0A2;MET;EGFR																																				Amino Acid metabolism WP3925	1991-01-01	0.946784	0.949104	0.338906	0.0185329	CPS1
	G alpha (z) signaling events	1945-03-01	0.169918	0.392468	2.19104	3.8835	PRKCE;PRKCA;ADCY7																																				GPCRs, Other WP117	1991-01-01	0.946784	0.949104	0.338906	0.0185329	CELSR1
	Integrin-linked kinase signaling	1945-03-01	0.169918	0.392468	2.19104	3.8835	GIT2;CCND1;ARHGEF7																																				Metapathway biotransformation Phase I and II WP702	2/183	0.980966	0.980966	0.335975	0.00645665	CYP27B1;GPX3
	Interleukin-3, interleukin-5, and GM-CSF signaling	1945-03-01	0.169918	0.392468	2.19104	3.8835	CBL;CRKL;JAK1
	HIV life cycle	6/118	0.171366	0.393865	1.64516	2.90199	NUP214;NUP205;NUP188;NUP155;NUP98;TAF4
	Nicotinate and nicotinamide metabolism	2021-02-24	0.17528	0.393865	2.78706	4.85331	NNT;ENPP1
	Tumor suppressor Arf inhibits ribosomal biogenesis	2021-02-24	0.17528	0.393865	2.78706	4.85331	POLR1A;POLR1B
	Cell cycle negative regulation by p75 neurotrophin receptor	2021-01-06	0.175513	0.393865	6.12722	10.6616	PRDM4
	Cytochrome P450 metabolism of vitamins	2021-01-06	0.175513	0.393865	6.12722	10.6616	CYP27B1
	Fas signaling pathway in hepatocytes	2021-01-06	0.175513	0.393865	6.12722	10.6616	EGFR
	G beta-gamma signaling through PI3K gamma	2021-01-06	0.175513	0.393865	6.12722	10.6616	PDPK1
	Molybdenum cofactor biosynthesis	2021-01-06	0.175513	0.393865	6.12722	10.6616	GPHN
	PIK3C1/B pathway	2021-01-06	0.175513	0.393865	6.12722	10.6616	MAPK1
	Pre-NOTCH Processing in the endoplasmic reticulum	2021-01-06	0.175513	0.393865	6.12722	10.6616	NOTCH2
	Signaling by EGFR	2021-01-06	0.175513	0.393865	6.12722	10.6616	EGFR
	eIF4E release	2021-01-06	0.175513	0.393865	6.12722	10.6616	MTOR
	Polo-like kinase 1 (PLK1) pathway	1946-03-01	0.177794	0.398039	2.13998	3.69602	FBXW11;PRC1;KIF20A
	G alpha q pathway	1970-04-01	0.180884	0.401164	1.85971	3.17992	PDPK1;PRKCE;PRKCA;ITPR3
	Long-term depression	1970-04-01	0.180884	0.401164	1.85971	3.17992	MAPK1;PRKCA;ITPR3;IGF1R
	MicroRNA regulation of DNA damage response	1970-04-01	0.180884	0.401164	1.85971	3.17992	CCND1;APAF1;FANCD2;SMC1A
	Signaling events mediated by HDAC class I	1970-04-01	0.180884	0.401164	1.85971	3.17992	NUP214;CREBBP;SIN3A;EP300
	G-protein signaling pathways	1995-05-01	0.182732	0.404315	1.70533	2.89861	AKAP13;PRKCE;PRKAR2A;PRKCA;ADCY7
	Actions of nitric oxide in the heart	1947-03-01	0.185768	0.405641	2.09123	3.52008	PDPK1;PRKAR2A;SLC7A1
	APC/C- and Cdc20-mediated degradation of Nek2A	2021-02-25	0.186758	0.405641	2.66575	4.47297	CDC23;ANAPC1
	C-Myc pathway	2021-02-25	0.186758	0.405641	2.66575	4.47297	TRRAP;HBP1
	IGF1 receptor signaling through beta-arrestin	2021-02-25	0.186758	0.405641	2.66575	4.47297	MAPK1;IGF1R
	Phosphoinositides and their downstream targets	2021-02-25	0.186758	0.405641	2.66575	4.47297	PDPK1;PRKCE
	RNA polymerase I transcription initiation	2021-02-25	0.186758	0.405641	2.66575	4.47297	POLR1A;POLR1B
	SHC1 events in ERBB2 signaling	2021-02-25	0.186758	0.405641	2.66575	4.47297	MAPK1;EGFR
	TPO signaling pathway	2021-02-25	0.186758	0.405641	2.66575	4.47297	CSNK2A1;PRKCA
	Rac1 cell motility signaling pathway	1971-04-01	0.187255	0.405791	1.83186	3.06888	TRIO;PPP1R12B;IQGAP3;MYLK
	Endocytosis	9/201	0.188226	0.406964	1.44043	2.40568	GIT2;DAB2;SMAD3;IQSEC1;CBL;MET;EGFR;IGF1R;TGFBR2
	Sphingolipid metabolism	1972-04-01	0.193698	0.41784	1.80483	2.96254	NEU3;CERS6;SPTLC3;SGMS2
	ALK1 pathway	2021-02-26	0.198336	0.421131	2.55454	4.13272	MAPK1;TGFBR2
	Fibroblast growth factor 1	2021-02-26	0.198336	0.421131	2.55454	4.13272	CCND1;IGF1R
	Glycosaminoglycan biosynthesis: heparan sulfate	2021-02-26	0.198336	0.421131	2.55454	4.13272	EXT1;XYLT1
	Inhibition of activated T cell apoptosis by neuropeptides VIP and PACAP	2021-02-26	0.198336	0.421131	2.55454	4.13272	PRKAR2A;NFATC2
	Physiological and pathological hypertrophy of the heart	2021-02-26	0.198336	0.421131	2.55454	4.13272	PRKCE;MAPK1
	RXR/VDR pathway	2021-02-26	0.198336	0.421131	2.55454	4.13272	FAM120B;PPARA
	Steroid biosynthesis	2021-02-26	0.198336	0.421131	2.55454	4.13272	CYP27B1;LIPA
	Activation of PKC through G-protein coupled receptors	2021-01-07	0.201616	0.421319	5.10575	8.1763	PRKCA
	Apoptotic factor-mediated response	2021-01-07	0.201616	0.421319	5.10575	8.1763	APAF1
	FYVE-finger proteins in vesicle transport	2021-01-07	0.201616	0.421319	5.10575	8.1763	EGFR
	Inactivation of BCL-2 by BH3-only proteins	2021-01-07	0.201616	0.421319	5.10575	8.1763	BCL2L11
	Negative regulation of the PI3K/Akt network	2021-01-07	0.201616	0.421319	5.10575	8.1763	PHLPP1
	Phase I of biological oxidations: non-cytochrome P450 enzymes	2021-01-07	0.201616	0.421319	5.10575	8.1763	LIPA
	Vitamin D (calciferol) metabolism	2021-01-07	0.201616	0.421319	5.10575	8.1763	CYP27B1
	Angiopoietin receptor Tie2-mediated signaling	1949-03-01	0.201984	0.421319	2.0001	3.1993	FN1;MAPK1;ETS1
	Integration of energy metabolism	6/125	0.204915	0.425558	1.54783	2.45355	DPP4;PRKAR2A;PRKCA;ITPR3;ADCY7;ACACA
	Interleukin-1 signaling pathway	6/125	0.204915	0.425558	1.54783	2.45355	UBE2H;TNFAIP3;MAPK1;UBE2G1;ERC1;BTRC
	Gastric acid secretion	1974-04-01	0.206783	0.426631	1.75308	2.763	PRKCA;ITPR3;ADCY7;MYLK
	RANKL regulation of apoptosis and immune response	1974-04-01	0.206783	0.426631	1.75308	2.763	TRAF3;FUBP1;THBS2;CD44
	Wnt/calcium/cyclic GMP pathway	1974-04-01	0.206783	0.426631	1.75308	2.763	PRKCE;NFATC2;PRKCA;ITPR3
	EGFR1 pathway	7/152	0.207334	0.426839	1.48236	2.33238	NUP205;CCND1;BCL6;LRP1;MET;VCL;EGFR
	CTCF pathway	2021-02-27	0.209997	0.428468	2.45223	3.82711	MTOR;TGFBR2
	Cell cycle: G2/M checkpoint	2021-02-27	0.209997	0.428468	2.45223	3.82711	PRKDC;EP300
	ERK5 role in neuronal survival pathway	2021-02-27	0.209997	0.428468	2.45223	3.82711	PDPK1;MAPK1
	Proteins and DNA sequences in cardicac structures	2021-02-27	0.209997	0.428468	2.45223	3.82711	NFATC2;RUNX2
	Integrin-mediated cell adhesion	5/100	0.210388	0.428468	1.61515	2.5177	GIT2;PDPK1;MAPK1;ARHGEF7;VCL
	Metabolism of vitamins and cofactors	1951-03-01	0.218514	0.444062	1.91657	2.91491	SLC23A2;ENPP1;GPHN
	Myometrial relaxation and contraction pathways	7/155	0.220979	0.447703	1.45209	2.1922	SP1;PRKCE;PRKAR2A;PRKCA;ITPR3;ADCY7;SLC8A1
	Cell cycle: G1/S checkpoint	2021-02-28	0.221724	0.447703	2.3578	3.5516	SMAD3;CCND1
	Recycling pathway of cell adhesion molecule L1	2021-02-28	0.221724	0.447703	2.3578	3.5516	NUMB;MAPK1
	Apoptotic execution phase	1952-03-01	0.226882	0.449515	1.87736	2.78473	DSG2;PLEC;TJP2
	BRCA1-dependent ubiquitin ligase activity	2021-01-08	0.226894	0.449515	4.37613	6.491	FANCD2
	Binding of RNA by insulin-like growth factor 2 mRNA binding proteins (IGF2BPs/IMPs/VICKZs)	2021-01-08	0.226894	0.449515	4.37613	6.491	CD44
	ChREBP activates metabolic gene expression	2021-01-08	0.226894	0.449515	4.37613	6.491	ACACA
	Mitotic metaphase/anaphase transition	2021-01-08	0.226894	0.449515	4.37613	6.491	SMC1A
	S6K1 signaling	2021-01-08	0.226894	0.449515	4.37613	6.491	MTOR
	TSP1-induced apoptosis in microvascular endothelial cell	2021-01-08	0.226894	0.449515	4.37613	6.491	THBS1
	Vitamin C (ascorbate) metabolism	2021-01-08	0.226894	0.449515	4.37613	6.491	SLC23A2
	Vitamin D biosynthesis	2021-01-08	0.226894	0.449515	4.37613	6.491	CYP27B1
	MHC class II antigen presentation	5/103	0.227592	0.449958	1.56547	2.3172	DYNC1H1;KIF3B;KIF5A;KIF20A;SEC31A
	Association of TriC/CCT with target proteins during biosynthesis	2029-02-01	0.233501	0.454057	2.27035	3.30238	KIF13A;LONP2
	BARD1 signaling events	2029-02-01	0.233501	0.454057	2.27035	3.30238	PRKDC;FANCD2
	CDO in myogenesis	2029-02-01	0.233501	0.454057	2.27035	3.30238	NEO1;CDON
	RNA polymerase	2029-02-01	0.233501	0.454057	2.27035	3.30238	POLR1A;POLR1B
	Reelin signaling pathway	2029-02-01	0.233501	0.454057	2.27035	3.30238	CBL;CRKL
	Sema4D in semaphorin signaling	2029-02-01	0.233501	0.454057	2.27035	3.30238	MET;ARHGAP35
	Skeletal myogenesis control by HDAC and calcium/calmodulin-dependent kinase (CaMK)	2029-02-01	0.233501	0.454057	2.27035	3.30238	NFATC2;IGF1R
	Thyroid cancer	2029-02-01	0.233501	0.454057	2.27035	3.30238	CCND1;MAPK1
	Thrombin signaling through protease-activated receptors	1953-03-01	0.235309	0.456634	1.83971	2.6618	MAPK1;PRKCA;PPP1R12B
	Apoptosis	10/242	0.238534	0.461945	1.32389	1.89746	BCL2L11;APAF1;PSMD5;TRAF3;PRKAR2A;ENDOD1;DSG2;TJP2;IGF1R;PLEC
	Fibroblast growth factor receptor pathway	5/105	0.239283	0.462452	1.534	2.19378	PDPK1;PRKCE;MAPK1;PRKCA;CBL
	p73 transcription factor network	1979-04-01	0.240517	0.463889	1.63578	2.33093	BCL2L11;SP1;EP300;JAK1
	ERBB1 downstream pathway	5/106	0.24519	0.469317	1.51873	2.13491	PDPK1;MAPK1;PRKCA;EGFR;MTOR
	Apoptosis intrinsic pathway	1930-02-01	0.245313	0.469317	2.18916	3.07624	BCL2L11;APAF1
	Heparan sulfate/heparin glycosaminoglycan (HS-GAG) biosynthesis	1930-02-01	0.245313	0.469317	2.18916	3.07624	EXT1;HSPG2
	Interleukin-2/STAT5 pathway	1930-02-01	0.245313	0.469317	2.18916	3.07624	SP1;JAK1
	Alpha-4 beta-7 integrin signaling	2021-01-09	0.251372	0.471293	3.82892	5.28705	CD44
	COPII-mediated vesicle transport	2021-01-09	0.251372	0.471293	3.82892	5.28705	SEC31A
	Elevation of cytosolic calcium levels	2021-01-09	0.251372	0.471293	3.82892	5.28705	ITPR3
	Endosomal/vacuolar pathway	2021-01-09	0.251372	0.471293	3.82892	5.28705	LNPEP
	Sodium/calcium exchangers	2021-01-09	0.251372	0.471293	3.82892	5.28705	SLC8A1
	Sodium/proton exchangers	2021-01-09	0.251372	0.471293	3.82892	5.28705	SLC9A6
	Urea cycle	2021-01-09	0.251372	0.471293	3.82892	5.28705	CPS1
	West Nile virus infection	2021-01-09	0.251372	0.471293	3.82892	5.28705	APAF1
	cAMP receptor, G-protein-independent pathways inferred from amoeba model	2021-01-09	0.251372	0.471293	3.82892	5.28705	MAPK1
	Basal cell carcinoma	1955-03-01	0.252319	0.471293	1.76877	2.43571	PTCH1;GLI3;GLI2
	TAp63 pathway	1955-03-01	0.252319	0.471293	1.76877	2.43571	SP1;EP300;HBP1
	Vibrio cholerae infection	1955-03-01	0.252319	0.471293	1.76877	2.43571	ATP6V0A2;PRKCA;TJP2
	TNF-alpha effects on cytokine activity, cell motility, and apoptosis	6/135	0.256419	0.474694	1.4271	1.9422	SMAD3;SAMD4A;TNFAIP3;PPARA;ETS1;CD44
	Alpha-V beta-3 integrin/OPN pathway	1931-02-01	0.257147	0.474694	2.11356	2.87044	MAPK1;CD44
	CD28 co-stimulation	1931-02-01	0.257147	0.474694	2.11356	2.87044	PDPK1;MTOR
	CD40/CD40L signaling	1931-02-01	0.257147	0.474694	2.11356	2.87044	TRAF3;TNFAIP3
	Ras family activation regulation	1931-02-01	0.257147	0.474694	2.11356	2.87044	PRKCE;PRKCA
	Transport of vitamins, nucleosides, and related molecules	1931-02-01	0.257147	0.474694	2.11356	2.87044	SLC35B4;SLC35D1
	Thromboxane A2 receptor signaling	1956-03-01	0.26089	0.480542	1.73531	2.33166	PRKCE;PRKCA;EGFR
	APC/C-mediated degradation of cell cycle proteins	1982-04-01	0.26133	0.480542	1.57262	2.11042	CDC23;PSMD5;BTRC;ANAPC1
	Signaling by interleukins	5/109	0.263128	0.482912	1.47469	1.96888	MAPK1;BTRC;CBL;CRKL;JAK1
	Adrenergic pathway	6/137	0.267125	0.486004	1.40516	1.85487	PRKCE;MAPK1;PRKCA;ITPR3;ADCY7;EGFR
	Alpha-synuclein signaling	1932-02-01	0.268988	0.486004	2.043	2.68264	CSNK2A1;MAPK1
	Hypothetical network for drug addiction	1932-02-01	0.268988	0.486004	2.043	2.68264	PRKCE;MAPK1
	Netrin-mediated signaling events	1932-02-01	0.268988	0.486004	2.043	2.68264	TRIO;MAPK1
	Signaling by Robo receptor	1932-02-01	0.268988	0.486004	2.043	2.68264	ABL2;CLASP1
	Glycosaminoglycan metabolism	5/110	0.269175	0.486004	1.46057	1.91685	EXT1;HAS3;HSPG2;GNS;CD44
	Acute myeloid leukemia	1957-03-01	0.269498	0.486004	1.70309	2.23308	CCND1;MAPK1;MTOR
	PI3K cascade	1957-03-01	0.269498	0.486004	1.70309	2.23308	PHLPP1;PDPK1;MTOR
	Cell cycle	17/453	0.26973	0.486004	1.19827	1.57014	DIDO1;DYNC1H1;CREBBP;SMAD3;PRKDC;SMC1A;CDC23;CCND1;PSMD5;CEP250;EP300;NUP98;KIF20A;BTRC;PCNT;ANAPC1;CLASP1
	Activation of Src by protein tyrosine phosphatase alpha	2021-01-10	0.275077	0.486004	3.40331	4.39266	PRKCA
	Activation of the AP-1 family of transcription factors	2021-01-10	0.275077	0.486004	3.40331	4.39266	MAPK1
	COPI-mediated vesicle transport	2021-01-10	0.275077	0.486004	3.40331	4.39266	ARCN1
	Fanconi anemia pathway regulation	2021-01-10	0.275077	0.486004	3.40331	4.39266	FANCD2
	Gap junction degradation	2021-01-10	0.275077	0.486004	3.40331	4.39266	DAB2
	Insulin secretion regulation by acetylcholine	2021-01-10	0.275077	0.486004	3.40331	4.39266	PRKCA
	Interferon-alpha signaling pathway	2021-01-10	0.275077	0.486004	3.40331	4.39266	JAK1
	NODAL signaling regulation	2021-01-10	0.275077	0.486004	3.40331	4.39266	ACVR1B
	PIP biosynthesis at the late endosome membrane	2021-01-10	0.275077	0.486004	3.40331	4.39266	MTMR4
	Splicing regulation through Sam68	2021-01-10	0.275077	0.486004	3.40331	4.39266	MAPK1
	Zinc influx into cells by the SLC39 gene family	2021-01-10	0.275077	0.486004	3.40331	4.39266	SLC39A14
	Autodegradation of Cdh1 by Cdh1-APC/C	1958-03-01	0.278137	0.489583	1.67203	2.13961	CDC23;PSMD5;ANAPC1
	HIV-1 Nef as negative effector of Fas and TNF	1958-03-01	0.278137	0.489583	1.67203	2.13961	APAF1;PRKDC;PSEN1
	Glucagon signaling in metabolic regulation	1933-02-01	0.280826	0.493399	1.977	2.51082	PRKAR2A;ADCY7
	RNA degradation	1959-03-01	0.286802	0.501308	1.64209	2.05091	PAPD7;CNOT1;PATL1
	Ephrin receptor A forward pathway	1934-02-01	0.292647	0.501308	1.91511	2.35327	CBL;CRKL
	Nuclear receptors in lipid metabolism and toxicity	1934-02-01	0.292647	0.501308	1.91511	2.35327	CYP27B1;PPARA
	TOR signaling	1934-02-01	0.292647	0.501308	1.91511	2.35327	PRKCA;MTOR
	Ephrin receptor B forward pathway	1960-03-01	0.295487	0.501308	1.6132	1.9667	EFNB2;TIAM1;MAPK1
	RAGE pathway	1960-03-01	0.295487	0.501308	1.6132	1.9667	BACE1;FN1;RUNX2
	Mitotic G2-G2/M phases	1987-04-01	0.296703	0.501308	1.4775	1.7952	DYNC1H1;CEP250;PCNT;CLASP1
	BTG family proteins and cell cycle regulation	2021-01-11	0.298032	0.501308	3.06282	3.7077	CCND1
	Bone mineralization regulation	2021-01-11	0.298032	0.501308	3.06282	3.7077	ENPP1
	Cardiac protection against reactive oxygen species	2021-01-11	0.298032	0.501308	3.06282	3.7077	PRKCE
	Cystic fibrosis transmembrane conductance regulator (CFTR) and beta 2 adrenergic receptor (b2AR) pathway	2021-01-11	0.298032	0.501308	3.06282	3.7077	PRKAR2A
	Erythropoietin-mediated neuroprotection through NF-kB	2021-01-11	0.298032	0.501308	3.06282	3.7077	ARNT
	Glypican-3 pathway	2021-01-11	0.298032	0.501308	3.06282	3.7077	PTCH1
	Keratan sulfate degradation	2021-01-11	0.298032	0.501308	3.06282	3.7077	GNS
	Mammalian target of rapamycin complex 1 (mTORC1)-mediated signaling	2021-01-11	0.298032	0.501308	3.06282	3.7077	MTOR
	Mechanism of protein import into the nucleus	2021-01-11	0.298032	0.501308	3.06282	3.7077	NUP214
	Methylation	2021-01-11	0.298032	0.501308	3.06282	3.7077	MAT2A
	Monocyte and its surface molecules	2021-01-11	0.298032	0.501308	3.06282	3.7077	CD44
	Osteopontin signaling	2021-01-11	0.298032	0.501308	3.06282	3.7077	MAPK1
	Reversal of insulin resistance by leptin	2021-01-11	0.298032	0.501308	3.06282	3.7077	ACACA
	Sonic Hedgehog (SHH) receptor PTCH1 regulation of cell cycle	2021-01-11	0.298032	0.501308	3.06282	3.7077	PTCH1
	Telomerase protein component gene hTERT transcriptional regulation	2021-01-11	0.298032	0.501308	3.06282	3.7077	SP1
	Vitamin C in the brain	2021-01-11	0.298032	0.501308	3.06282	3.7077	SLC23A2
	p38 gamma/delta MAPK pathway	2021-01-11	0.298032	0.501308	3.06282	3.7077	CCND1
	HIV infection	8/200	0.300469	0.504032	1.27833	1.53708	NUP214;NUP205;NUP188;NUP155;PSMD5;NUP98;BTRC;TAF4
	Metabolism	55/1615	0.302821	0.504032	1.08618	1.29756	AHCYL2;AHCYL1;NUP188;XYLT1;GPHN;HK2;MED12;NNT;SPTLC3;PIP4K2A;EP300;ENPP1;NUP214;MCCC2;HGSNAT;CERS6;NCOA6;NCOA3;OCRL;HSPG2;INPP4A;ALDH1A3;POLR1A;POLR1B;NUP98;DGKI;CD44;NUP205;MTMR3;ITPR3;SGMS2;MTMR4;GNS;ADCY7;ACACA;DPP4;CYP27B1;NEU3;PDPR;MAT2A;HLCS;MGAT5;HAS3;ATP6V0A2;CREBBP;GALNT5;NFYA;NUP155;GFPT2;SYNJ2;MED13L;EXT1;GLUD2;CPS1;LPIN2
	HIF-1 degradation in normoxia	1988-04-01	0.303853	0.504032	1.45984	1.73898	CREBBP;PSMD5;ARNT;MAPK1
	Basal transcription factors	1935-02-01	0.304442	0.504032	1.85699	2.20847	TAF4;GTF2I
	EGF receptor (ErbB1) signaling pathway	1935-02-01	0.304442	0.504032	1.85699	2.20847	MAPK1;EGFR
	Integrated cancer pathway	1935-02-01	0.304442	0.504032	1.85699	2.20847	SMAD3;JAK1
	Interleukin-2/PI3K pathway	1935-02-01	0.304442	0.504032	1.85699	2.20847	MTOR;JAK1
	Prion diseases	1935-02-01	0.304442	0.504032	1.85699	2.20847	MAPK1;LAMC1
	fMLP induced chemokine gene expression in HMC-1 cells	1935-02-01	0.304442	0.504032	1.85699	2.20847	MAPK1;NFATC2
	CXCR4 signaling pathway	5/116	0.306015	0.505753	1.38119	1.6355	PDPK1;MAPK1;PRKCA;MTOR;SSH1
	Salivary secretion	1989-04-01	0.311022	0.513132	1.44259	1.68479	ATP2B4;PRKCA;ITPR3;ADCY7
	PI3K/PLC/TRK pathway	1936-02-01	0.3162	0.514047	1.80227	2.0751	CCND1;PDPK1
	SNARE interactions in vesicular transport	1936-02-01	0.3162	0.514047	1.80227	2.0751	VTI1A;STX3
	Transport to the Golgi and subsequent modification	1936-02-01	0.3162	0.514047	1.80227	2.0751	MGAT5;SEC31A
	Activation of chaperones by ATF6 alpha	2021-01-12	0.320262	0.514047	2.78423	3.17018	NFYA
	BMP signaling and regulation	2021-01-12	0.320262	0.514047	2.78423	3.17018	RUNX2
	Beta-arrestins in GPCR desensitization	2021-01-12	0.320262	0.514047	2.78423	3.17018	PPARA
	Caspase-mediated cleavage of cytoskeletal proteins	2021-01-12	0.320262	0.514047	2.78423	3.17018	PLEC
	D4-GDI signaling pathway	2021-01-12	0.320262	0.514047	2.78423	3.17018	APAF1
	ERK inactivation	2021-01-12	0.320262	0.514047	2.78423	3.17018	MAPK1
	Gamma-aminobutyric acid receptor life cycle	2021-01-12	0.320262	0.514047	2.78423	3.17018	GPHN
	Granzyme A-mediated apoptosis pathway	2021-01-12	0.320262	0.514047	2.78423	3.17018	CREBBP
	NF-kappaB activation through FADD/RIP-1 pathway	2021-01-12	0.320262	0.514047	2.78423	3.17018	TRIM25
	Parkin role in the ubiquitin-proteasomal pathway	2021-01-12	0.320262	0.514047	2.78423	3.17018	UBE2G1
	Phosphatidylethanolamine biosynthesis	2021-01-12	0.320262	0.514047	2.78423	3.17018	LPIN2
	Phospholipase C epsilon pathway	2021-01-12	0.320262	0.514047	2.78423	3.17018	PRKAR2A
	Pyruvate dehydrogenase (PDH) complex regulation	2021-01-12	0.320262	0.514047	2.78423	3.17018	PDPR
	Activation of NMDA receptor upon glutamate binding and postsynaptic events	1937-02-01	0.327911	0.524547	1.75069	1.95204	PDPK1;MAPK1
	Platelet aggregation (plug formation)	1937-02-01	0.327911	0.524547	1.75069	1.95204	PDPK1;FN1
	Calcium regulation in the cardiac cell	6/149	0.33329	0.532233	1.28645	1.41347	PRKCE;PRKAR2A;PRKCA;ITPR3;ADCY7;SLC8A1
	Calcium signaling pathway	7/178	0.33384	0.532233	1.25527	1.37715	ATP2B4;PRKCA;ITPR3;ADCY7;SLC8A1;EGFR;MYLK
	ERK1/ERK2 MAPK pathway	1965-03-01	0.339054	0.532358	1.48272	1.6037	MAPK1;EGFR;IGF1R
	ERBB4 signaling events	1938-02-01	0.339568	0.532358	1.70197	1.83827	ADAM17;MAPK1
	Nuclear receptors	1938-02-01	0.339568	0.532358	1.70197	1.83827	NR2C2;PPARA
	Triglyceride biosynthesis	1938-02-01	0.339568	0.532358	1.70197	1.83827	LPIN2;ACACA
	p38 alpha/beta MAPK downstream pathway	1938-02-01	0.339568	0.532358	1.70197	1.83827	CSNK2A1;HBP1
	Extracellular matrix organization	1993-04-01	0.339828	0.532358	1.37747	1.48672	COLGALT2;COL12A1;COL5A2;COL6A3
	Adenylate cyclase inhibitory pathway	2021-01-13	0.341788	0.532358	2.55208	2.73982	ADCY7
	Advanced glycosylation endproduct receptor signaling	2021-01-13	0.341788	0.532358	2.55208	2.73982	MAPK1
	Glucose-dependent insulinotropic polypeptide (GIP) biosynthesis, secretion, and inactivation	2021-01-13	0.341788	0.532358	2.55208	2.73982	DPP4
	Interleukin-22 soluble receptor signaling pathway	2021-01-13	0.341788	0.532358	2.55208	2.73982	JAK1
	Keap1-Nrf2 pathway	2021-01-13	0.341788	0.532358	2.55208	2.73982	PRKCA
	MAP kinase downregulation by phosphorylation of MEK1 by Cdk5/p35	2021-01-13	0.341788	0.532358	2.55208	2.73982	MAPK1
	PI3K class IB pathway	2021-01-13	0.341788	0.532358	2.55208	2.73982	PDPK1
	TACI and BCMA stimulation of B cell immune responses	2021-01-13	0.341788	0.532358	2.55208	2.73982	TRAF3
	Fc gamma receptor-mediated phagocytosis	1994-04-01	0.347048	0.539662	1.36209	1.44149	PRKCE;MAPK1;PRKCA;CRKL
	FAS pathway and stress induction of heat shock protein regulation	1939-02-01	0.351161	0.545163	1.65589	1.7329	APAF1;PRKDC
	M phase pathway	1996-04-01	0.361493	0.553077	1.33234	1.35567	KIF20A;NUP98;SMC1A;CLASP1
	AKT phosphorylation of cytosolic targets	2021-01-14	0.362634	0.553077	2.35565	2.38948	PDPK1
	DCC-mediated attractive signaling	2021-01-14	0.362634	0.553077	2.35565	2.38948	TRIO
	Interferon gamma signaling regulation	2021-01-14	0.362634	0.553077	2.35565	2.38948	JAK1
	MAP kinase inactivation of SMRT corepressor	2021-01-14	0.362634	0.553077	2.35565	2.38948	EGFR
	Non-homologous end-joining (NHEJ) pathway	2021-01-14	0.362634	0.553077	2.35565	2.38948	PRKDC
	S1P/S1P4 pathway	2021-01-14	0.362634	0.553077	2.35565	2.38948	MAPK1
	Sema3A-plexin repulsion signaling by inhibiting integrin adhesion	2021-01-14	0.362634	0.553077	2.35565	2.38948	PLXNA1
	T cell receptor/JNK pathway	2021-01-14	0.362634	0.553077	2.35565	2.38948	CRKL
	Negative regulation of FGFR signaling	1940-02-01	0.362683	0.553077	1.61223	1.63516	MAPK1;CBL
	Pyruvate metabolism and citric acid (TCA) cycle	1940-02-01	0.362683	0.553077	1.61223	1.63516	PDPR;NNT
	Activation of NF-kappaB in B cells	1968-03-01	0.365141	0.55593	1.41407	1.42463	PSMD5;FBXW11;BTRC
	Mitochondrial pathway of apoptosis: BH3-only Bcl-2 family	1997-04-01	0.368713	0.560468	1.31795	1.31496	BCL2L11;CSNK2A1;PRKCE;PRKCA
	Fc epsilon receptor I signaling in mast cells	1941-02-01	0.374127	0.567785	1.57081	1.54436	MAPK1;NFATC2
	AKAP95 role in mitosis and chromosome dynamics	2021-01-15	0.382821	0.571816	2.18727	2.10019	PRKAR2A
	Activation of IRF3/IRF7 mediated by TBK1/IKK epsilon	2021-01-15	0.382821	0.571816	2.18727	2.10019	TRAF3
	Calcium signaling by HBx of hepatitis B virus	2021-01-15	0.382821	0.571816	2.18727	2.10019	CSNK2A1
	Messenger RNA decay by 5' to 3' exoribonuclease	2021-01-15	0.382821	0.571816	2.18727	2.10019	PATL1
	Prolactin receptor signaling pathway	2021-01-15	0.382821	0.571816	2.18727	2.10019	BTRC
	Repression of pain sensation by the transcriptional regulator DREAM	2021-01-15	0.382821	0.571816	2.18727	2.10019	PRKAR2A
	Sema3A/PAK-dependent axon repulsion	2021-01-15	0.382821	0.571816	2.18727	2.10019	PLXNA1
	Signaling to p38 via RIT and RIN	2021-01-15	0.382821	0.571816	2.18727	2.10019	MAPK1
	Stress induction of HSP regulation	2021-01-15	0.382821	0.571816	2.18727	2.10019	APAF1
	Validated nuclear estrogen receptor beta network	2021-01-15	0.382821	0.571816	2.18727	2.10019	NCOA3
	Eukaryotic transcription initiation	1942-02-01	0.385486	0.572187	1.53146	1.45986	POLR1A;POLR1B
	Messenger RNA splicing: minor pathway	1942-02-01	0.385486	0.572187	1.53146	1.45986	SNRNP200;PRPF8
	Netrin-1 signaling	1942-02-01	0.385486	0.572187	1.53146	1.45986	TRIO;NEO1
	TWEAK signaling pathway	1942-02-01	0.385486	0.572187	1.53146	1.45986	TRAF3;MAPK1
	Toll receptor cascades	6/159	0.389791	0.577671	1.20174	1.13221	UBE2H;TRAF3;TNFAIP3;MAPK1;UBE2G1;PPARA
	Mitochondrial pathway of apoptosis: multidomain Bcl-2 family	1971-03-01	0.391051	0.578634	1.35147	1.26892	PRKCE;PRKCA;ITPR3
	Insulin secretion regulation by glucagon-like peptide-1	1943-02-01	0.396754	0.582636	1.49403	1.38114	PRKAR2A;ITPR3
	Mitotic prometaphase	1943-02-01	0.396754	0.582636	1.49403	1.38114	SMC1A;CLASP1
	PI3K class IB pathway in neutrophils	1943-02-01	0.396754	0.582636	1.49403	1.38114	PRKCE;PRKCA
	Pancreatic secretion	4/101	0.397519	0.582636	1.26334	1.16544	ATP2B4;PRKCA;ITPR3;ADCY7
	CRMPs in Sema3A signaling	2021-01-16	0.402369	0.582636	2.04135	1.85841	PLXNA1
	Cell death signaling by NRIF in the nucleus	2021-01-16	0.402369	0.582636	2.04135	1.85841	PSEN1
	Control of cell cycle and breast tumor growth by estrogen-responsive protein Efp	2021-01-16	0.402369	0.582636	2.04135	1.85841	TRIM25
	GluR2-containing AMPA receptor trafficking	2021-01-16	0.402369	0.582636	2.04135	1.85841	PRKCA
	Interleukin-10 anti-inflammatory signaling pathway	2021-01-16	0.402369	0.582636	2.04135	1.85841	JAK1
	N-glycan precursor substrate biosynthesis	2021-01-16	0.402369	0.582636	2.04135	1.85841	GFPT2
	Other glycan degradation	2021-01-16	0.402369	0.582636	2.04135	1.85841	NEU3
	Pantothenate and CoA biosynthesis	2021-01-16	0.402369	0.582636	2.04135	1.85841	ENPP1
	Riboflavin metabolism	2021-01-16	0.402369	0.582636	2.04135	1.85841	ENPP1
	TGF-beta receptor signaling in EMT (epithelial to mesenchymal transition)	2021-01-16	0.402369	0.582636	2.04135	1.85841	TGFBR2
	ERBB2/ERBB3 signaling events	1944-02-01	0.407926	0.587985	1.45838	1.30769	MAPK1;MTOR
	Heart development	1944-02-01	0.407926	0.587985	1.45838	1.30769	MAPK1;NFATC2
	Vasopressin-regulated water reabsorption	1944-02-01	0.407926	0.587985	1.45838	1.30769	DYNC1H1;CREB3L2
	Amino sugar and nucleotide sugar metabolism	1945-02-01	0.418996	0.588452	1.42439	1.23907	GFPT2;HK2
	RNA polymerase III transcription	1945-02-01	0.418996	0.588452	1.42439	1.23907	GTF3C4;ADAR
	RhoA signaling pathway	1945-02-01	0.418996	0.588452	1.42439	1.23907	VCL;CIT
	Wnt interactions in lipid metabolism and immune response	1945-02-01	0.418996	0.588452	1.42439	1.23907	CCND1;ENC1
	Activation of BH3-only proteins	2021-01-17	0.421299	0.588452	1.91367	1.6542	BCL2L11
	Atypical NF-kappaB pathway	2021-01-17	0.421299	0.588452	1.91367	1.6542	CSNK2A1
	Beta-arrestin-dependent recruitment of Src kinases in GPCR signaling	2021-01-17	0.421299	0.588452	1.91367	1.6542	MAPK1
	Branched-chain amino acid catabolism	2021-01-17	0.421299	0.588452	1.91367	1.6542	MCCC2
	Cell to cell adhesion signaling	2021-01-17	0.421299	0.588452	1.91367	1.6542	VCL
	Chylomicron-mediated lipid transport	2021-01-17	0.421299	0.588452	1.91367	1.6542	HSPG2
	Endocytotic role of NDK, phosphins and dynamin	2021-01-17	0.421299	0.588452	1.91367	1.6542	SYNJ2
	GRB2-SOS provides linkage to MAPK signaling for integrins	2021-01-17	0.421299	0.588452	1.91367	1.6542	FN1
	Inflammasomes	2021-01-17	0.421299	0.588452	1.91367	1.6542	PANX1
	Insulin-like growth factor (IGF) activity regulation by insulin-like growth factor binding proteins (IGFBPs)	2021-01-17	0.421299	0.588452	1.91367	1.6542	PAPPA
	Ion channel function in vascular endothelium	2021-01-17	0.421299	0.588452	1.91367	1.6542	KCNQ3
	PIP biosynthesis at the Golgi membrane	2021-01-17	0.421299	0.588452	1.91367	1.6542	OCRL
	Phenylalanine metabolism	2021-01-17	0.421299	0.588452	1.91367	1.6542	ALDH1A3
	Renin-angiotensin system	2021-01-17	0.421299	0.588452	1.91367	1.6542	LNPEP
	SHC-related events	2021-01-17	0.421299	0.588452	1.91367	1.6542	MAPK1
	SUMOylation by RanBP2 regulates transcriptional repression	2021-01-17	0.421299	0.588452	1.91367	1.6542	NUP214
	Zinc transporters	2021-01-17	0.421299	0.588452	1.91367	1.6542	SLC39A14
	VEGF signaling pathway	1976-03-01	0.433584	0.602381	1.25858	1.05175	MAPK1;NFATC2;PRKCA
	Diabetes pathways	5/137	0.437759	0.602381	1.16019	0.958417	ERN1;NFYA;PAPPA;CD44;SEC31A
	Bone remodeling	2021-01-18	0.439631	0.602381	1.80101	1.4801	FOSL2
	Botulinum neurotoxicity	2021-01-18	0.439631	0.602381	1.80101	1.4801	STX3
	Corticosteroids and cardioprotection	2021-01-18	0.439631	0.602381	1.80101	1.4801	PDPK1
	Fatty acyl-CoA biosynthesis	2021-01-18	0.439631	0.602381	1.80101	1.4801	ACACA
	Nicotinic acetylcholine receptor role in the regulation of apoptosis	2021-01-18	0.439631	0.602381	1.80101	1.4801	PDPK1
	Pertussis toxin-insensitive CCR5 signaling in macrophage	2021-01-18	0.439631	0.602381	1.80101	1.4801	PRKCA
	Phosphatidylcholine biosynthesis	2021-01-18	0.439631	0.602381	1.80101	1.4801	LPIN2
	Pre-NOTCH processing in Golgi	2021-01-18	0.439631	0.602381	1.80101	1.4801	NOTCH2
	Sodium/chloride-dependent neurotransmitter transporters	2021-01-18	0.439631	0.602381	1.80101	1.4801	SLC6A6
	Transcriptional activity regulation by PML	2021-01-18	0.439631	0.602381	1.80101	1.4801	CREBBP
	Delta Np63 pathway	1947-02-01	0.440813	0.602381	1.36094	1.1148	HBP1;FOSL2
	LKB1 signaling events	1947-02-01	0.440813	0.602381	1.36094	1.1148	SIK2;MTOR
	Nucleotide-binding domain, leucine rich repeat containing receptor (NLR) signaling pathways	1947-02-01	0.440813	0.602381	1.36094	1.1148	PANX1;TNFAIP3
	ATM pathway	1948-02-01	0.451551	0.615279	1.33129	1.05846	FANCD2;SMC1A
	Activation of chaperones by IRE1 alpha	1948-02-01	0.451551	0.615279	1.33129	1.05846	ERN1;SEC31A
	Apoptosis modulation by HSP70	2021-01-19	0.457382	0.616865	1.70086	1.33047	APAF1
	Cell cycle progression regulation by PLK3	2021-01-19	0.457382	0.616865	1.70086	1.33047	APAF1
	FRS2-mediated activation	2021-01-19	0.457382	0.616865	1.70086	1.33047	MAPK1
	G-protein-independent seven transmembrane receptor signaling	2021-01-19	0.457382	0.616865	1.70086	1.33047	MAPK1
	Hypoxic and oxygen homeostasis regulation of HIF-1-alpha	2021-01-19	0.457382	0.616865	1.70086	1.33047	ARNT
	Lissencephaly gene (LIS1) in neuronal migration and development	2021-01-19	0.457382	0.616865	1.70086	1.33047	CSNK2A1
	MAL role in Rho-mediated activation of SRF	2021-01-19	0.457382	0.616865	1.70086	1.33047	MAPK1
	Fc epsilon receptor I signaling pathway	1979-03-01	0.458578	0.616865	1.20871	0.942341	PRKCE;MAPK1;PRKCA
	Unfolded protein response	1979-03-01	0.458578	0.616865	1.20871	0.942341	ERN1;NFYA;SEC31A
	Deadenylation-dependent mRNA decay	1949-02-01	0.462171	0.618186	1.3029	1.0056	CNOT1;PATL1
	G alpha 12 pathway	1949-02-01	0.462171	0.618186	1.3029	1.0056	MAPK1;MAP3K4
	Interleukin-5 signaling pathway	1949-02-01	0.462171	0.618186	1.3029	1.0056	MAPK1;JAK1
	Muscle contraction	1949-02-01	0.462171	0.618186	1.3029	1.0056	VCL;MYLK
	Apoptosis modulation and signaling	1980-03-01	0.466805	0.623504	1.19295	0.908842	BCL2L11;APAF1;TRAF3
	Influenza infection	5/142	0.468637	0.62507	1.11756	0.847024	NUP214;NUP205;NUP188;NUP155;NUP98
	Aquaporin-mediated transport	1950-02-01	0.472669	0.626466	1.27569	0.955948	PRKAR2A;ADCY7
	Cell differentiation pathway	2021-01-20	0.474573	0.626466	1.61126	1.20094	RUNX2
	Golgi-associated vesicle biogenesis	2021-01-20	0.474573	0.626466	1.61126	1.20094	PUM1
	Heparan sulfate/heparin glycosaminoglycan (HS-GAG) degradation	2021-01-20	0.474573	0.626466	1.61126	1.20094	HSPG2
	N-glycan antennae elongation in the medial/trans-Golgi	2021-01-20	0.474573	0.626466	1.61126	1.20094	MGAT5
	Nerve growth factor (NGF) pathway	2021-01-20	0.474573	0.626466	1.61126	1.20094	CSNK2A1
	Urea cycle and metabolism of amino groups	2021-01-20	0.474573	0.626466	1.61126	1.20094	CPS1
	MAP kinase signaling pathway	1981-03-01	0.474976	0.626466	1.17759	0.876708	SP1;MAPK1;MAP3K4
	Gastrin-CREB signaling pathway via PKC and MAPK	7/206	0.478322	0.630002	1.07708	0.794314	TRIO;PRKCE;MAPK1;PRKCA;ITPR3;EGFR;DGKI
	Nuclear receptor transcription pathway	1951-02-01	0.483043	0.634515	1.24959	0.909262	PPARA;NR2C2
	Platelet homeostasis	1982-03-01	0.483089	0.634515	1.16263	0.845874	ATP2B4;ITPR3;SLC8A1
	ChREBP regulation by carbohydrates and cAMP	2021-01-21	0.491219	0.639868	1.53062	1.08806	PRKAR2A
	E-cadherin keratinocyte pathway	2021-01-21	0.491219	0.639868	1.53062	1.08806	EGFR
	Mitochondrial role in apoptotic signaling	2021-01-21	0.491219	0.639868	1.53062	1.08806	APAF1
	Mitochondrial tRNA aminoacylation	2021-01-21	0.491219	0.639868	1.53062	1.08806	DARS2
	S1P/S1P1 pathway	2021-01-21	0.491219	0.639868	1.53062	1.08806	MAPK1
	Y branching of actin filaments	2021-01-21	0.491219	0.639868	1.53062	1.08806	ABL2
	Heparan sulfate/heparin glycosaminoglycan (HS-GAG) metabolism	1952-02-01	0.493289	0.639925	1.22453	0.865327	EXT1;HSPG2
	Pyruvate metabolism	1952-02-01	0.493289	0.639925	1.22453	0.865327	PDPR;ACACA
	Signaling events mediated by PTP1B	1952-02-01	0.493289	0.639925	1.22453	0.865327	IRS1;EGFR
	Differentiation pathway in PC12 cells	1984-03-01	0.499133	0.644899	1.1338	0.78786	CREBBP;ADCY7;MAP3K4
	JNK/MAPK pathway	1953-02-01	0.503406	0.644899	1.20046	0.823945	DUSP16;MAP3K4
	Protein folding	1953-02-01	0.503406	0.644899	1.20046	0.823945	KIF13A;LONP2
	Starch and sucrose metabolism	1953-02-01	0.503406	0.644899	1.20046	0.823945	ENPP1;HK2
	Asparagine N-linked glycosylation	1985-03-01	0.50706	0.644899	1.11992	0.760566	MGAT5;GFPT2;SEC31A
	AKT signaling pathway	2021-01-22	0.507339	0.644899	1.45766	0.98913	PDPK1
	BRCA1, BRCA2 and ATR roles in cancer susceptibility	2021-01-22	0.507339	0.644899	1.45766	0.98913	FANCD2
	CTLA4 inhibitory signaling	2021-01-22	0.507339	0.644899	1.45766	0.98913	PDPK1
	Double-strand break repair	2021-01-22	0.507339	0.644899	1.45766	0.98913	PRKDC
	Epstein-Barr virus LMP1 signaling	2021-01-22	0.507339	0.644899	1.45766	0.98913	MAPK1
	Fanconi anemia pathway	2021-01-22	0.507339	0.644899	1.45766	0.98913	FANCD2
	Glycosaminoglycan biosynthesis: chondroitin sulfate	2021-01-22	0.507339	0.644899	1.45766	0.98913	XYLT1
	RNA polymerase II promoter escape	2021-01-22	0.507339	0.644899	1.45766	0.98913	TAF4
	T cell receptor downstream signaling	2021-01-22	0.507339	0.644899	1.45766	0.98913	PDPK1
	TRAF6 mediated NF-kB activation	2021-01-22	0.507339	0.644899	1.45766	0.98913	TRIM25
	Arginine and proline metabolism	1954-02-01	0.513391	0.651718	1.17731	0.784934	GLUD2;CPS1
	mRNA stability regulation by proteins that bind AU-rich elements	1986-03-01	0.514921	0.652784	1.10637	0.734343	NUP214;PSMD5;PRKCA
	Cyclins and cell cycle regulation	2021-01-23	0.522949	0.653709	1.39133	0.901958	CCND1
	Deadenylation of mRNA	2021-01-23	0.522949	0.653709	1.39133	0.901958	CNOT1
	Hypoxia and p53 in the cardiovascular system	2021-01-23	0.522949	0.653709	1.39133	0.901958	EP300
	Incretin biosynthesis, secretion, and inactivation	2021-01-23	0.522949	0.653709	1.39133	0.901958	DPP4
	Mismatch repair	2021-01-23	0.522949	0.653709	1.39133	0.901958	PMS2
	Mitochondrial pathway of apoptosis: antiapoptotic Bcl-2 family	2021-01-23	0.522949	0.653709	1.39133	0.901958	MAPK1
	Proximal tubule bicarbonate reclamation	2021-01-23	0.522949	0.653709	1.39133	0.901958	GLUD2
	Signaling by bone morphogenetic protein (BMP)	2021-01-23	0.522949	0.653709	1.39133	0.901958	SKI
	Signaling events mediated by PRL	2021-01-23	0.522949	0.653709	1.39133	0.901958	MAPK1
	Meiotic synapsis	1955-02-01	0.523243	0.653709	1.15504	0.74813	DIDO1;SMC1A
	RNA polymerase I transcription	1955-02-01	0.523243	0.653709	1.15504	0.74813	POLR1A;POLR1B
	MAPK signaling pathway	10/314	0.537121	0.666075	1.00654	0.625594	NFATC2;MAPK1;PRKCA;ACVR1B;NR2C2;DUSP16;EGFR;MAP3K4;CRKL;TGFBR2
	Inhibition of cellular proliferation by Gleevec	2021-01-24	0.538065	0.666075	1.33076	0.824777	CRKL
	Lysosome vesicle biogenesis	2021-01-24	0.538065	0.666075	1.33076	0.824777	GNS
	NF-kappaB signaling pathway	2021-01-24	0.538065	0.666075	1.33076	0.824777	TNFAIP3
	Plexin D1 signaling	2021-01-24	0.538065	0.666075	1.33076	0.824777	IQSEC1
	Signal transduction of S1P receptor	2021-01-24	0.538065	0.666075	1.33076	0.824777	MAPK1
	Sulfur amino acid metabolism	2021-01-24	0.538065	0.666075	1.33076	0.824777	MAT2A
	Basigin interactions	2021-01-25	0.552702	0.677991	1.27525	0.756141	SLC7A6
	Ck1/Cdk5 regulation by type 1 glutamate receptors	2021-01-25	0.552702	0.677991	1.27525	0.756141	PRKAR2A
	DARPP-32 events	2021-01-25	0.552702	0.677991	1.27525	0.756141	PRKAR2A
	Fatty acid biosynthesis	2021-01-25	0.552702	0.677991	1.27525	0.756141	ACACA
	Ghrelin pathway	2021-01-25	0.552702	0.677991	1.27525	0.756141	ACACA
	Interferon alpha signaling regulation	2021-01-25	0.552702	0.677991	1.27525	0.756141	JAK1
	Metal ion solute carrier family (SLC) transporters	2021-01-25	0.552702	0.677991	1.27525	0.756141	SLC39A14
	Galactose metabolism	2021-01-26	0.566877	0.690904	1.22418	0.694859	HK2
	Interleukin-27-mediated signaling events	2021-01-26	0.566877	0.690904	1.22418	0.694859	JAK1
	PGC-1a regulation	2021-01-26	0.566877	0.690904	1.22418	0.694859	PPARA
	Ras signaling pathway	2021-01-26	0.566877	0.690904	1.22418	0.694859	PDPK1
	Tetrasaccharide linker sequence formation in glycosaminoglycan biosynthesis	2021-01-26	0.566877	0.690904	1.22418	0.694859	HSPG2
	Natural killer cell receptor signaling pathway	1960-02-01	0.570454	0.69437	1.05519	0.592305	MAPK1;MAP3K4
	Collecting duct acid secretion	2021-01-27	0.580603	0.701315	1.17703	0.639938	ATP6V0A2
	Glucuronidation	2021-01-27	0.580603	0.701315	1.17703	0.639938	SLC35D1
	Insulin regulation of blood glucose	2021-01-27	0.580603	0.701315	1.17703	0.639938	LNPEP
	Oxidative stress	2021-01-27	0.580603	0.701315	1.17703	0.639938	SP1
	RNA polymerase III transcription initiation from type 2 promoter	2021-01-27	0.580603	0.701315	1.17703	0.639938	GTF3C4
	TWEAK regulation of gene expression	2021-01-27	0.580603	0.701315	1.17703	0.639938	RUNX2
	RNA polymerase I, RNA polymerase III, and mitochondrial transcription	1995-03-01	0.582469	0.702673	0.997671	0.539221	GTF3C4;POLR1A;POLR1B
	Cell-cell communication	4/129	0.58654	0.706684	0.978925	0.52227	KIRREL;LAMA3;SPTBN1;PLEC
	G-protein beta-gamma signalling	2021-01-28	0.593895	0.711022	1.13338	0.590551	PDPK1
	Interleukin receptor SHC signaling	2021-01-28	0.593895	0.711022	1.13338	0.590551	JAK1
	PERK-regulated gene expression	2021-01-28	0.593895	0.711022	1.13338	0.590551	NFYA
	PKB-mediated events	2021-01-28	0.593895	0.711022	1.13338	0.590551	MTOR
	TRAIL signaling pathway	2021-01-28	0.593895	0.711022	1.13338	0.590551	MAPK1
	Purine metabolism	5/164	0.596336	0.713043	0.961823	0.497216	POLR1A;ENTPD5;POLR1B;ENPP1;ADCY7
	Interferon alpha/beta signaling	1964-02-01	0.605717	0.717363	0.986913	0.494781	ADAR;JAK1
	Ubiquitin-mediated degradation of phosphorylated Cdc25A	1964-02-01	0.605717	0.717363	0.986913	0.494781	PSMD5;BTRC
	Amine compound SLC transporters	2021-01-29	0.606766	0.717363	1.09285	0.545999	SLC6A6
	Histidine metabolism	2021-01-29	0.606766	0.717363	1.09285	0.545999	ALDH1A3
	Lipoprotein metabolism	2021-01-29	0.606766	0.717363	1.09285	0.545999	HSPG2
	S1P/S1P3 pathway	2021-01-29	0.606766	0.717363	1.09285	0.545999	MAPK1
	Statin pathway	2021-01-29	0.606766	0.717363	1.09285	0.545999	LRP1
	T cell receptor calcium pathway	2021-01-29	0.606766	0.717363	1.09285	0.545999	NFATC2
	Transferrin endocytosis and recycling	2021-01-29	0.606766	0.717363	1.09285	0.545999	ATP6V0A2
	Granule cell survival pathway	1999-03-01	0.610507	0.720885	0.955903	0.471706	CREBBP;ADCY7;MAP3K4
	Pyrimidine metabolism	3/100	0.617316	0.722181	0.945999	0.456325	POLR1A;ENTPD5;POLR1B
	Biosynthesis of the N-glycan precursor (dolichol lipid-linked oligosaccharide, LLO) and transfer to a nascent protein	2021-01-30	0.61923	0.722181	1.05511	0.50569	GFPT2
	Gap junction trafficking and regulation	2021-01-30	0.61923	0.722181	1.05511	0.50569	DAB2
	Glutamate binding and activation of AMPA receptors and synaptic plasticity	2021-01-30	0.61923	0.722181	1.05511	0.50569	PRKCA
	Nuclear events mediated by MAP kinases	2021-01-30	0.61923	0.722181	1.05511	0.50569	MAPK1
	O-glycan biosynthesis	2021-01-30	0.61923	0.722181	1.05511	0.50569	GALNT5
	Ovarian infertility genes	2021-01-30	0.61923	0.722181	1.05511	0.50569	SMAD3
	TNFR1 signaling pathway	2021-01-30	0.61923	0.722181	1.05511	0.50569	PRKDC
	Tumor necrosis factor (TNF) pathway	2021-01-30	0.61923	0.722181	1.05511	0.50569	TNFAIP3
	p38-alpha and p38-beta regulation	2021-01-30	0.61923	0.722181	1.05511	0.50569	DUSP16
	Destabilization of mRNA by AUF1 (hnRNP D0)	1966-02-01	0.622508	0.725111	0.955973	0.45313	CCND1;PSMD5
	cAMP cell motility pathway inferred from amoeba model	1967-02-01	0.630694	0.730857	0.941217	0.433839	PDE4DIP;ITPR3
	Gluconeogenesis	2021-01-31	0.6313	0.730857	1.01988	0.469121	SLC25A12
	Keratan sulfate/keratin metabolism	2021-01-31	0.6313	0.730857	1.01988	0.469121	GNS
	One-carbon metabolism	2021-01-31	0.6313	0.730857	1.01988	0.469121	AHCYL2
	Stathmin and breast cancer resistance to antimicrotubule agents	2021-01-31	0.6313	0.730857	1.01988	0.469121	PRKAR2A
	Serotonin HTR1 group and FOS pathway	1932-01-01	0.642987	0.743442	0.986933	0.43586	PDPK1
	Chagas disease	3/104	0.64374	0.743442	0.908345	0.40009	SMAD3;MAPK1;TGFBR2
	T cell receptor signaling pathway	4/139	0.645208	0.744229	0.905941	0.396968	NFATC2;MAPK1;PRKCA;CBL
	PPAR signaling pathway	1969-02-01	0.64665	0.744985	0.913026	0.398034	PDPK1;PPARA
	Glycoprotein VI-mediated activation cascade	1933-01-01	0.654305	0.751974	0.956042	0.405536	PDPK1
	Propanoate metabolism	1933-01-01	0.654305	0.751974	0.956042	0.405536	ACACA
	Phase II of biological oxidations: conjugation	1971-02-01	0.662054	0.757217	0.88647	0.365587	SLC35D1;MAT2A
	RIG-I-like receptor signaling pathway	1971-02-01	0.662054	0.757217	0.88647	0.365587	TRAF3;TRIM25
	Viral myocarditis	1971-02-01	0.662054	0.757217	0.88647	0.365587	CCND1;ABL2
	Fructose and mannose metabolism	1934-01-01	0.665264	0.757217	0.927023	0.377828	HK2
	Induction of apoptosis through DR3 and DR4/5 death receptors	1934-01-01	0.665264	0.757217	0.927023	0.377828	APAF1
	Interleukin-7 interactions in immune response	1934-01-01	0.665264	0.757217	0.927023	0.377828	TRAF3
	MAPK/TRK pathway	1934-01-01	0.665264	0.757217	0.927023	0.377828	MAPK1
	Monoamine transport	1934-01-01	0.665264	0.757217	0.927023	0.377828	FBXO32
	Costimulation by the CD28 family	1972-02-01	0.669552	0.75936	0.87376	0.350506	PDPK1;MTOR
	Cyclin A-Cdk2-associated events at S phase entry	1972-02-01	0.669552	0.75936	0.87376	0.350506	CCND1;PSMD5
	Leishmaniasis	1972-02-01	0.669552	0.75936	0.87376	0.350506	MAPK1;JAK1
	Neuronal system	8/283	0.676407	0.765876	0.888646	0.347425	PANX1;PDPK1;KCNQ3;SLC1A3;MAPK1;PRKCA;STX3;ADCY7
	Degradation of beta-catenin by the destruction complex	1973-02-01	0.676915	0.765876	0.861409	0.33613	PSMD5;BTRC
	Transcription	5/181	0.682181	0.770914	0.868151	0.332033	GTF3C4;NFX1;POLR1A;POLR1B;TAF4
	Seven transmembrane receptor signaling through beta-arrestin	1974-02-01	0.684143	0.771718	0.849401	0.322422	MAPK1;MAP3K4
	GM-CSF-mediated signaling events	1936-01-01	0.686153	0.771718	0.87396	0.329182	MAPK1
	Signaling to ERKs	1936-01-01	0.686153	0.771718	0.87396	0.329182	MAPK1
	Steroid hormone, vitamin A, and vitamin D metabolism	1936-01-01	0.686153	0.771718	0.87396	0.329182	CYP27B1
	Arrhythmogenic right ventricular cardiomyopathy (ARVC)	1975-02-01	0.691239	0.775596	0.837722	0.309346	DSG2;SLC8A1
	Glycolysis and gluconeogenesis	1975-02-01	0.691239	0.775596	0.837722	0.309346	ALDH1A3;HK2
	ALK in cardiac myocytes	1937-01-01	0.696104	0.779208	0.84964	0.307787	TGFBR2
	Latent infection of Homo sapiens with Mycobacterium tuberculosis	1937-01-01	0.696104	0.779208	0.84964	0.307787	ATP6V0A2
	Mitochondrial pathway of apoptosis: caspases	1977-02-01	0.705035	0.787203	0.815298	0.284953	APAF1;MAPK1
	Cyclin D-associated events in G1	1938-01-01	0.70574	0.787203	0.826634	0.288089	CCND1
	Glycosphingolipid metabolism	1938-01-01	0.70574	0.787203	0.826634	0.288089	NEU3
	FRS2-mediated cascade	1939-01-01	0.715071	0.792942	0.804838	0.269922	MAPK1
	HIV-1 transcription initiation	1939-01-01	0.715071	0.792942	0.804838	0.269922	TAF4
	Iron uptake and transport	1939-01-01	0.715071	0.792942	0.804838	0.269922	ATP6V0A2
	Tricarboxylic acid (TCA) cycle	1939-01-01	0.715071	0.792942	0.804838	0.269922	NNT
	Vitamin A and carotenoid metabolism	1939-01-01	0.715071	0.792942	0.804838	0.269922	ALDH1A3
	Antigen processing: cross presentation	1979-02-01	0.718315	0.795607	0.79404	0.262706	PSMD5;LNPEP
	Cell cycle checkpoints	3/117	0.720541	0.796211	0.804219	0.263585	CDC23;PSMD5;ANAPC1
	Leukocyte transendothelial migration	3/117	0.720541	0.796211	0.804219	0.263585	PRKCA;ARHGAP35;VCL
	Transmission across chemical synapses	5/190	0.722332	0.796358	0.825529	0.26852	PDPK1;SLC1A3;MAPK1;PRKCA;ADCY7
	Phagosome	4/154	0.722356	0.796358	0.814711	0.264974	DYNC1H1;ATP6V0A2;THBS2;THBS1
	Cardiac muscle contraction	1980-02-01	0.724764	0.798083	0.783819	0.252319	SLC9A6;SLC8A1
	Alpha-M beta-2 integrin signaling	1941-01-01	0.732856	0.804188	0.764517	0.237617	LRP1
	Plasma membrane estrogen receptor signaling	1941-01-01	0.732856	0.804188	0.764517	0.237617	IGF1R
	Tyrosine metabolism	1941-01-01	0.732856	0.804188	0.764517	0.237617	ALDH1A3
	G alpha s pathway	3/120	0.736313	0.806113	0.783476	0.239822	MAPK1;ADCY7;MAP3K4
	Interleukin-1 regulation of extracellular matrix	3/120	0.736313	0.806113	0.783476	0.239822	SMAD3;PRKDC;TNFAIP3
	Meiosis	1983-02-01	0.743365	0.812895	0.754671	0.223811	DIDO1;SMC1A
	Cell junction organization	1984-02-01	0.749322	0.816809	0.745429	0.215121	LAMA3;PLEC
	Cleavage of growing transcript in the termination region	1943-01-01	0.749533	0.816809	0.728036	0.209897	NFX1
	Voltage-gated potassium channels	1943-01-01	0.749533	0.816809	0.728036	0.209897	KCNQ3
	NOD signaling pathway	1985-02-01	0.75516	0.821995	0.73641	0.206803	TNFAIP3;MAPK1
	Valine, leucine and isoleucine degradation	1944-01-01	0.757477	0.823571	0.711069	0.197508	MCCC2
	HNF3B pathway	1945-01-01	0.76517	0.830029	0.694872	0.185988	SP1
	Interleukin-12/STAT4 pathway	1945-01-01	0.76517	0.830029	0.694872	0.185988	CREBBP
	Transfer RNA aminoacylation	1946-01-01	0.772619	0.837151	0.679395	0.175263	DARS2
	Regulation of NFAT transcription factors	1947-01-01	0.779832	0.844001	0.664591	0.165269	NFATC2
	Chondroitin sulfate/dermatan sulfate metabolism	1948-01-01	0.786817	0.846996	0.650417	0.155944	HSPG2
	Diurnally regulated genes with circadian orthologs	1948-01-01	0.786817	0.846996	0.650417	0.155944	PER2
	Lipid digestion, mobilization, and transport	1948-01-01	0.786817	0.846996	0.650417	0.155944	HSPG2
	N-glycan biosynthesis	1948-01-01	0.786817	0.846996	0.650417	0.155944	MGAT5
	Neural crest differentiation	1991-02-01	0.78777	0.846996	0.686551	0.163776	NOTCH2;ETS1
	DNA replication	5/207	0.787965	0.846996	0.755384	0.180009	PSMD5;KIF20A;NUP98;SMC1A;CLASP1
	Ceramide signaling pathway	1949-01-01	0.79358	0.851099	0.636834	0.147237	MAPK1
	Glycerolipid metabolism	1949-01-01	0.79358	0.851099	0.636834	0.147237	DGKI
	Cell adhesion molecules (CAMs)	3/133	0.796626	0.853399	0.704652	0.160217	NRXN3;NEO1;PTPRF
	T cell receptor regulation of apoptosis	16/603	0.798855	0.854253	0.829645	0.186318	EDARADD;CREBBP;AHCYL1;NFYA;EPAS1;ERAP1;HUWE1;HTT;TNFAIP3;URB2;PRPF8;KCTD20;CCND1;TRAF3;TP53BP2;STOM
	Translation factors	1950-01-01	0.800129	0.854253	0.623805	0.139097	EIF4EBP2
	Type II interferon signaling (interferon-gamma)	1950-01-01	0.800129	0.854253	0.623805	0.139097	JAK1
	Cell surface interactions at the vascular wall	1994-02-01	0.802597	0.855922	0.66406	0.146029	SLC7A6;FN1
	Amyloids	1951-01-01	0.806471	0.858121	0.611297	0.131482	HSPG2
	Glutathione metabolism	1951-01-01	0.806471	0.858121	0.611297	0.131482	GPX3
	Transport of glucose and other sugars, bile salts and organic acids, metal ions and amine compounds	1996-02-01	0.811963	0.860881	0.649863	0.135367	SLC6A6;SLC39A14
	Mitochondrial protein import	1952-01-01	0.812612	0.860881	0.59928	0.124352	SLC25A12
	Taste transduction	1952-01-01	0.812612	0.860881	0.59928	0.124352	ITPR3
	Natural killer cell-mediated cytotoxicity	3/137	0.812701	0.860881	0.683475	0.141748	NFATC2;MAPK1;PRKCA
	Amyotrophic lateral sclerosis (ALS)	1953-01-01	0.818558	0.86515	0.587725	0.117669	APAF1
	GABA A and B receptor activation	1953-01-01	0.818558	0.86515	0.587725	0.117669	ADCY7
	Biological oxidations	3/139	0.820327	0.866053	0.673354	0.133359	CYP27B1;SLC35D1;MAT2A
	Dilated cardiomyopathy	2/100	0.829514	0.874777	0.623209	0.116488	ADCY7;SLC8A1
	Toll-like receptor signaling pathway regulation	3/142	0.83127	0.875654	0.658719	0.121732	TRAF3;TNFAIP3;MAPK1
	RNA polymerase II transcription	2/101	0.833664	0.8772	0.616882	0.112226	NFX1;TAF4
	Cytosolic DNA-sensing pathway	1956-01-01	0.83529	0.877935	0.555581	0.0999915	ADAR
	Interleukin-5 regulation of apoptosis	3/144	0.838243	0.880063	0.649308	0.114568	TRAF3;CD44;FOSL2
	Pathogenic Escherichia coli infection	1957-01-01	0.840518	0.881473	0.545632	0.0947966	PRKCA
	Chromosome maintenance	2/103	0.841694	0.88173	0.604604	0.104197	DIDO1;SMC1A
	Arachidonic acid metabolism	1958-01-01	0.84558	0.884822	0.536032	0.0899102	GPX3
	Cytokine-cytokine receptor interaction	6/265	0.847748	0.886112	0.705991	0.11661	OSMR;ACVR1B;MET;EGFR;IL13RA1;TGFBR2
	DNA repair	2/105	0.84937	0.886828	0.592802	0.0967813	FANCD2;PRKDC
	Caspase cascade in apoptosis	1959-01-01	0.850481	0.887011	0.526762	0.0853107	APAF1
	Chemokine signaling pathway	4/189	0.852717	0.888364	0.659374	0.105056	TIAM1;MAPK1;ADCY7;CRKL
	Cytochrome P450 pathway	1961-01-01	0.859823	0.891843	0.509151	0.0768963	CYP27B1
	Glucose metabolism	1961-01-01	0.859823	0.891843	0.509151	0.0768963	SLC25A12
	HIV genome transcription	1961-01-01	0.859823	0.891843	0.509151	0.0768963	TAF4
	Licensing factor removal from origins	1961-01-01	0.859823	0.891843	0.509151	0.0768963	PSMD5
	O-linked glycosylation of mucins	1963-01-01	0.868582	0.898274	0.492676	0.0694145	GALNT5
	Proteasome degradation	1963-01-01	0.868582	0.898274	0.492676	0.0694145	PSMD5
	Amino acid metabolism	4/195	0.868869	0.898274	0.63846	0.0897441	MCCC2;CPS1;MAT2A;PSMD5
	Post-translational protein modification	4/196	0.871407	0.899916	0.635102	0.087419	GALNT5;MGAT5;GFPT2;SEC31A
	S phase	2/112	0.87364	0.901238	0.554877	0.0749568	CCND1;PSMD5
	Interleukin-12-mediated signaling events	1965-01-01	0.876795	0.903509	0.47723	0.0627472	MTOR
	Innate immune system	7/319	0.881748	0.907625	0.682933	0.0859466	PANX1;CREBBP;TRAF3;TRIM25;EP300;TNFAIP3;MAPK1
	G1 to S cell cycle control	1967-01-01	0.884495	0.909465	0.462721	0.0567935	CCND1
	Messenger RNA splicing: major pathway	1968-01-01	0.888163	0.911822	0.455791	0.0540567	SMC1A
	Tricarboxylic acid (TCA) cycle and respiratory electron transport	2/117	0.888714	0.911822	0.530614	0.0626019	PDPR;NNT
	Phase I of biological oxidations: functionalization of compounds	1969-01-01	0.891715	0.913911	0.449065	0.0514668	CYP27B1
	Protein processing in the endoplasmic reticulum	3/166	0.89986	0.921262	0.561028	0.0591973	ERN1;UBE2G1;SEC31A
	Myocyte adrenergic pathway	1972-01-01	0.901708	0.922157	0.430023	0.0444921	HSPG2
	Spliceosome	2/127	0.913982	0.933702	0.487911	0.0438846	SNRNP200;PRPF8
	Apoptosis regulation	1978-01-01	0.919017	0.937833	0.396392	0.0334756	PSMD5
	Glycerophospholipid metabolism	1979-01-01	0.92159	0.939359	0.391289	0.0319507	DGKI
	Parkinson's disease	2/131	0.922496	0.939359	0.472684	0.0381324	APAF1;UBE2G1
	Antigen processing and presentation	1981-01-01	0.926494	0.942416	0.381468	0.0291243	NFYA
	Mitotic G1-G1/S phases	2/135	0.930212	0.945063	0.458373	0.03316	CCND1;PSMD5
	Drug metabolism: cytochrome P450	1983-01-01	0.931091	0.945063	0.372125	0.0265689	ALDH1A3
	Glycerophospholipid biosynthesis	1986-01-01	0.937455	0.949487	0.358935	0.0231824	LPIN2
	Non-class A, B, C GPCRs	1986-01-01	0.937455	0.949487	0.358935	0.0231824	CELSR1
	DNA replication pre-Initiation	1988-01-01	0.941368	0.951415	0.350647	0.0211865	PSMD5
	Hematopoietic cell lineage	1988-01-01	0.941368	0.951415	0.350647	0.0211865	CD44
	Class B GPCRs (secretin family receptors)	1995-01-01	0.953236	0.962382	0.324418	0.0155372	PTCH1
	Potassium channels	1999-01-01	0.958907	0.967077	0.311111	0.0130546	KCNQ3
	G alpha (s) signaling events	1/125	0.982276	0.988539	0.245547	0.00439121	ADCY7
	Influenza viral RNA transcription and replication	1/125	0.982276	0.988539	0.245547	0.00439121	SMG7
	Protein metabolism	7/442	0.98749	0.991775	0.486666	0.00612642	GALNT5;GFPT2;MGAT5;KIF13A;LONP2;SLC25A12;SEC31A
	Oxidative phosphorylation	1/136	0.987585	0.991775	0.22541	0.0028159	ATP6V0A2
	Metapathway biotransformation	1/174	0.996376	0.999542	0.175551	0.000637355	CYP27B1
	G alpha (i) signaling events	1/199	0.998389	0.999995	0.153185	0.000246982	ADCY7
	Signaling by GPCR	16/977	0.999169	0.999995	0.496673	0.000413115	TRIO;PLEKHG2;PDPK1;PRKCE;PTCH1;ARHGEF17;PRKCA;ITPR3;ADCY7;EGFR;TIAM1;AKAP13;PRKAR2A;MAPK1;ARHGEF7;DGKI
	GPCR ligand binding	1/410	0.999995	0.999995	0.0733419	3.85996e-07	PTCH1
[truncated: 10 more columns]

## Sheet: PathwaysHH
633 genes	Term	Overlap	P-value	Adjusted P-value	Odds Ratio	Combined Score	Genes	Panther 2016				633 genes	Term	Overlap	P-value	Adjusted P-value	Odds Ratio	Combined Score	Genes	KEGG 2019 Human						633 genes	Term	Overlap	P-value	Adjusted P-value	Odds Ratio	Combined Score	Genes	KEGG 2019 Mouse					633 genes	Term	Overlap	P-value	Adjusted P-value	Odds Ratio	Combined Score	Genes	KEGG 2021 Human
down	Hedgehog signaling pathway Homo sapiens P00025	2021-06-18	1.31619e-05	0.00103979	15.4346	173.457	CREBBP;FBXW11;PTCH1;PRKAR2A;BTRC;GLI3					down	Adherens junction	13/72	3.60573e-07	9.01432e-05	6.86178	101.798	CREBBP;SMAD3;CSNK2A1;PTPRJ;PTPRF;EGFR;IGF1R;TGFBR2;PTPRB;EP300;MAPK1;MET;VCL							down	Adherens junction	13/72	3.60573e-07	8.79798e-05	6.86178	101.798	CREBBP;SMAD3;CSNK2A1;PTPRJ;PTPRF;EGFR;IGF1R;TGFBR2;PTPRB;EP300;MAPK1;MET;VCL						down	Adherens junction	13/71	3.04168e-07	7.75628e-05	6.98045	104.746	CREBBP;SMAD3;CSNK2A1;PTPRJ;PTPRF;EGFR;IGF1R;TGFBR2;PTPRB;EP300;MAPK1;MET;VCL	16 significant records
	Wnt signaling pathway Homo sapiens P00057	20/278	0.000582903	0.0230247	2.41651	17.9969	SMARCC1;CREBBP;PCDHGB7;SRCAP;FBXW11;PRKCE;PCDHGC3;NFATC2;PRKCA;ITPR3;INO80;CELSR1;ARID1A;CCND1;FAT1;EP400;FAT2;EP300;TBL1X;BTRC						Focal adhesion	21/199	1.48118e-06	0.000185148	3.69914	49.6523	PDPK1;LAMA1;LAMA3;FN1;TNC;PRKCA;LAMC1;THBS2;THBS1;EGFR;ARHGAP35;CRKL;MYLK;IGF1R;CCND1;COL6A3;MAPK1;TLN2;PPP1R12B;MET;VCL								Focal adhesion	21/199	1.48118e-06	0.000180705	3.69914	49.6523	PDPK1;LAMA1;LAMA3;FN1;TNC;PRKCA;LAMC1;THBS2;THBS1;EGFR;ARHGAP35;CRKL;MYLK;IGF1R;CCND1;COL6A3;MAPK1;TLN2;PPP1R12B;MET;VCL							Focal adhesion	21/201	1.74215e-06	0.000222125	3.65765	48.5019	PDPK1;LAMA1;LAMA3;FN1;TNC;PRKCA;LAMC1;THBS2;THBS1;EGFR;ARHGAP35;CRKL;MYLK;IGF1R;CCND1;COL6A3;MAPK1;TLN2;PPP1R12B;MET;VCL
	Transcription regulation by bZIP transcription factor Homo sapiens P00055	1942-06-01	0.00195136	0.0513859	5.13849	32.0602	CREBBP;PRKAR2A;CREB3L2;EP300;TTF2;TAF4						Hedgehog signaling pathway	1947-09-01	1.39881e-05	0.00116567	7.33641	82.0013	EVC;CCND1;FBXW11;PTCH1;BTRC;GLI3;GLI2;CDON;CSNK1G1								Hedgehog signaling pathway	1944-09-01	7.92014e-06	0.000644171	7.96648	93.5751	EVC;CCND1;FBXW11;PTCH1;BTRC;GLI3;GLI2;CDON;CSNK1G1							Hedgehog signaling pathway	1956-10-01	8.99088e-06	0.000764225	6.74192	78.3364	EVC;CCND1;FBXW11;PTCH1;BTRC;GLI3;GLI2;CDON;DISP1;CSNK1G1
	Notch signaling pathway Homo sapiens P00045	1938-05-01	0.00661458	0.106178	4.66464	23.4094	NOTCH2;ADAM17;MAML1;NUMB;PSEN1						Proteoglycans in cancer	18/201	7.49029e-05	0.00392045	3.06821	29.1459	PDPK1;PTCH1;FN1;PRKCA;ITPR3;CBL;HSPG2;THBS1;EGFR;MTOR;IGF1R;TIAM1;CCND1;DROSHA;MAPK1;PPP1R12B;MET;CD44								Thyroid hormone signaling pathway	13/115	7.16565e-05	0.0041532	3.96023	37.795	NOTCH2;CREBBP;PDPK1;NCOA3;PRKCA;MTOR;MED13L;MED12;CCND1;SIN3A;EP300;MAPK1;SLC16A2							Proteoglycans in cancer	18/205	9.65173e-05	0.00615298	3.00196	27.7555	PDPK1;PTCH1;FN1;PRKCA;ITPR3;CBL;HSPG2;THBS1;EGFR;MTOR;IGF1R;TIAM1;CCND1;DROSHA;MAPK1;PPP1R12B;MET;CD44
	TGF-beta signaling pathway Homo sapiens P00052	1988-08-01	0.00672015	0.106178	3.08592	15.4378	SKI;CREBBP;SMAD3;GDNF;EP300;MAPK1;ACVR1B;TGFBR2						Thyroid hormone signaling pathway	13/116	7.84089e-05	0.00392045	3.92158	37.0729	NOTCH2;CREBBP;PDPK1;NCOA3;PRKCA;MTOR;MED13L;MED12;CCND1;SIN3A;EP300;MAPK1;SLC16A2								Proteoglycans in cancer	18/203	8.51067e-05	0.0041532	3.03473	28.4403	PDPK1;PTCH1;FN1;PRKCA;ITPR3;CBL;HSPG2;THBS1;EGFR;MTOR;IGF1R;TIAM1;CCND1;DROSHA;MAPK1;PPP1R12B;MET;CD44							Thyroid hormone signaling pathway	13/121	0.000121085	0.00617532	3.73905	33.7226	NOTCH2;CREBBP;PDPK1;NCOA3;PRKCA;MTOR;MED13L;MED12;CCND1;SIN3A;EP300;MAPK1;SLC16A2
	Alzheimer disease-amyloid secretase pathway Homo sapiens P00003	1956-06-01	0.00832932	0.109669	3.69703	17.7013	BACE1;ADAM17;PRKCE;MAPK1;PRKCA;PSEN1						Human papillomavirus infection	24/330	0.000146039	0.00608497	2.45481	21.68	MAGI1;NOTCH2;CREBBP;MAML1;LAMA1;LAMA3;FN1;TNC;UBR4;PSEN1;LAMC1;THBS2;THBS1;EGFR;MTOR;CCND1;NFX1;TRAF3;CREB3L2;ATP6V0A2;EP300;COL6A3;MAPK1;JAK1								ECM-receptor interaction	1983-10-01	0.000285722	0.0100992	4.2424	34.6201	LAMA1;LAMA3;TNC;FN1;COL6A3;LAMC1;THBS2;HSPG2;THBS1;CD44							Human papillomavirus infection	24/331	0.000152883	0.00649753	2.44669	21.4962	MAGI1;NOTCH2;CREBBP;MAML1;LAMA1;LAMA3;FN1;TNC;UBR4;PSEN1;LAMC1;THBS2;THBS1;EGFR;MTOR;CCND1;NFX1;TRAF3;CREB3L2;ATP6V0A2;EP300;COL6A3;MAPK1;JAK1
	Insulin/IGF pathway-mitogen activated protein kinase kinase/MAP kinase cascade Homo sapiens P00032	2021-04-29	0.012592	0.142109	4.92006	21.5238	IRS1;MAPK1;IGF2R;IGF1R						ECM-receptor interaction	1982-10-01	0.000258495	0.00905407	4.30154	35.5335	LAMA1;LAMA3;TNC;FN1;COL6A3;LAMC1;THBS2;HSPG2;THBS1;CD44								FoxO signaling pathway	13/132	0.00028973	0.0100992	3.39149	27.629	CREBBP;SMAD3;IRS1;PDPK1;FBXO32;EGFR;IGF1R;TGFBR2;BCL2L11;CCND1;BCL6;EP300;MAPK1							TGF-beta signaling pathway	1994-11-01	0.000186769	0.00680371	4.10886	35.2772	CREBBP;SMAD3;SP1;EP300;MAPK1;ACVR1B;NEO1;LTBP1;THBS1;TGFBR2;FBN1
	Huntington disease Homo sapiens P00029	9/124	0.0171065	0.15754	2.41455	9.8231	DYNC1H1;CREBBP;HIP1;APAF1;SP1;SIN3A;EP300;HTT;TAF4						FoxO signaling pathway	13/132	0.00028973	0.00905407	3.39149	27.629	CREBBP;SMAD3;IRS1;PDPK1;FBXO32;EGFR;IGF1R;TGFBR2;BCL2L11;CCND1;BCL6;EP300;MAPK1								Ubiquitin mediated proteolysis	13/138	0.000446757	0.011308	3.22769	24.8968	UBE2H;UBE3C;FBXW8;FBXW11;HUWE1;UBE2G1;CBL;MID1;CDC23;HERC2;HERC1;BTRC;ANAPC1							FoxO signaling pathway	13/131	0.000268807	0.00856822	3.42041	28.1209	CREBBP;SMAD3;IRS1;PDPK1;FBXO32;EGFR;IGF1R;TGFBR2;BCL2L11;CCND1;BCL6;EP300;MAPK1
	Insulin/IGF pathway-protein kinase B signaling cascade Homo sapiens P00033	1934-04-01	0.0217295	0.15754	4.09899	15.6954	IRS1;PDPK1;IGF2R;IGF1R						Pathways in cancer	32/530	0.000396275	0.00946473	2.01741	15.8032	NOTCH2;EPAS1;LAMA1;LAMA3;LAMC1;CBL;ADCY7;ETS1;GLI3;EGFR;GLI2;CRKL;IGF1R;BCL2L11;CCND1;EP300;MAPK1;JAK1;IL13RA1;CREBBP;SMAD3;APAF1;NCOA3;PTCH1;FN1;ARNT;PRKCA;MTOR;TGFBR2;SP1;TRAF3;MET								PI3K-Akt signaling pathway	24/357	0.000465234	0.011308	2.25258	17.284	PHLPP2;MAGI1;PHLPP1;IRS1;PDPK1;LAMA1;LAMA3;FN1;TNC;PRKCA;LAMC1;OSMR;THBS2;THBS1;EGFR;MTOR;IGF1R;BCL2L11;CCND1;CREB3L2;COL6A3;MAPK1;MET;JAK1							Pathways in cancer	32/531	0.000409381	0.0100915	2.01326	15.7052	NOTCH2;EPAS1;LAMA1;LAMA3;LAMC1;CBL;ADCY7;ETS1;GLI3;EGFR;GLI2;CRKL;IGF1R;BCL2L11;CCND1;EP300;MAPK1;JAK1;IL13RA1;CREBBP;SMAD3;APAF1;NCOA3;PTCH1;FN1;ARNT;PRKCA;MTOR;TGFBR2;SP1;TRAF3;MET
	Ras Pathway Homo sapiens P04393	1969-06-01	0.0218526	0.15754	2.93218	11.211	TIAM1;PDPK1;MAPK1;RGL1;ETS1;MAP3K4						PI3K-Akt signaling pathway	24/354	0.000412164	0.00946473	2.27341	17.7192	PHLPP2;MAGI1;PHLPP1;IRS1;PDPK1;LAMA1;LAMA3;FN1;TNC;PRKCA;LAMC1;OSMR;THBS2;THBS1;EGFR;MTOR;IGF1R;BCL2L11;CCND1;CREB3L2;COL6A3;MAPK1;MET;JAK1								Pathways in cancer	32/535	0.000465729	0.011308	1.99683	15.3195	NOTCH2;EPAS1;LAMA1;LAMA3;LAMC1;CBL;ADCY7;ETS1;GLI3;EGFR;GLI2;CRKL;IGF1R;BCL2L11;CCND1;EP300;MAPK1;JAK1;IL13RA1;CREBBP;SMAD3;APAF1;NCOA3;PTCH1;FN1;ARNT;PRKCA;MTOR;TGFBR2;SP1;TRAF3;MET							PI3K-Akt signaling pathway	24/354	0.000412164	0.0100915	2.27341	17.7192	PHLPP2;MAGI1;PHLPP1;IRS1;PDPK1;LAMA1;LAMA3;FN1;TNC;PRKCA;LAMC1;OSMR;THBS2;THBS1;EGFR;MTOR;IGF1R;BCL2L11;CCND1;CREB3L2;COL6A3;MAPK1;MET;JAK1
	Dopamine receptor mediated signaling pathway Homo sapiens P05912	1952-05-01	0.0239134	0.15754	3.2728	12.2184	EPB41;EPB41L2;PRKAR2A;STX3;ADCY7						Ubiquitin mediated proteolysis	13/137	0.000416448	0.00946473	3.25389	25.3275	UBE2H;UBE3C;FBXW8;FBXW11;HUWE1;UBE2G1;CBL;MID1;CDC23;HERC2;HERC1;BTRC;ANAPC1								Human papillomavirus infection	24/360	0.000524196	0.011308	2.23211	16.8606	MAGI1;NOTCH2;CREBBP;MAML1;LAMA1;LAMA3;FN1;TNC;UBR4;PSEN1;LAMC1;THBS2;THBS1;EGFR;MTOR;CCND1;NFX1;TRAF3;CREB3L2;ATP6V0A2;EP300;COL6A3;MAPK1;JAK1							ECM-receptor interaction	1988-10-01	0.00046045	0.0100915	3.96942	30.4983	LAMA1;LAMA3;TNC;FN1;COL6A3;LAMC1;THBS2;HSPG2;THBS1;CD44
	p53 pathway Homo sapiens P00059	1971-06-01	0.0247782	0.15754	2.84166	10.5079	CREBBP;APAF1;SIN3A;PDPK1;EP300;THBS1						Wnt signaling pathway	14/158	0.000510478	0.0106075	3.01923	22.8862	CREBBP;SMAD3;CSNK2A1;FBXW11;CHD8;NFATC2;PRKCA;PSEN1;VANGL1;ZNRF3;CCND1;EP300;TBL1X;BTRC								Wnt signaling pathway	14/160	0.000579124	0.011308	2.97756	22.1947	CREBBP;SMAD3;CSNK2A1;FBXW11;CHD8;NFATC2;PRKCA;PSEN1;VANGL1;ZNRF3;CCND1;EP300;TBL1X;BTRC							Ubiquitin mediated proteolysis	13/140	0.000513016	0.0100915	3.17653	24.0629	UBE2H;UBE3C;FBXW8;FBXW11;HUWE1;UBE2G1;CBL;MID1;CDC23;HERC2;HERC1;BTRC;ANAPC1
	PDGF signaling pathway Homo sapiens P00047	8/112	0.0259244	0.15754	2.37083	8.65963	OPHN1;PDPK1;MAPK1;PRKCA;ITPR3;ETV3;ETS1;JAK1						TGF-beta signaling pathway	1990-10-01	0.000551591	0.0106075	3.86978	29.0338	CREBBP;SMAD3;SP1;EP300;MAPK1;ACVR1B;NEO1;THBS1;LTBP1;TGFBR2								TGF-beta signaling pathway	1991-10-01	0.000602475	0.011308	3.82181	28.3367	CREBBP;SMAD3;SP1;EP300;MAPK1;ACVR1B;NEO1;THBS1;LTBP1;TGFBR2							Notch signaling pathway	1959-08-01	0.000514467	0.0100915	4.84794	36.7104	NOTCH2;ADAM17;CREBBP;MAML1;ATXN1L;NUMB;EP300;PSEN1
	Histamine H2 receptor mediated signaling pathway Homo sapiens P04386	2021-02-09	0.0310652	0.165309	8.76613	30.4331	PRKAR2A;ADCY7						Notch signaling pathway	1948-07-01	0.00073343	0.013097	5.27086	38.0439	NOTCH2;CREBBP;ADAM17;MAML1;NUMB;EP300;PSEN1								Notch signaling pathway	1949-07-01	0.00083266	0.0145121	5.1451	36.4833	NOTCH2;ADAM17;CREBBP;MAML1;NUMB;EP300;PSEN1							Wnt signaling pathway	14/166	0.000833893	0.0151888	2.85913	20.2695	CREBBP;SMAD3;CSNK2A1;FBXW11;CHD8;NFATC2;PRKCA;PSEN1;VANGL1;ZNRF3;CCND1;EP300;TBL1X;BTRC
	Endothelin signaling pathway Homo sapiens P00019	1975-06-01	0.0313877	0.165309	2.67637	9.26384	PRKCE;PRKAR2A;MAPK1;PRKCA;ITPR3;ADCY7						Renal cell carcinoma	1969-08-01	0.00147195	0.0245326	4.0511	26.4179	CREBBP;EPAS1;EP300;ARNT;MAPK1;ETS1;MET;CRKL								Renal cell carcinoma	1968-08-01	0.00133764	0.021759	4.11883	27.2536	CREBBP;EPAS1;EP300;ARNT;MAPK1;ETS1;MET;CRKL							Renal cell carcinoma	1969-08-01	0.00147195	0.0250232	4.0511	26.4179	CREBBP;EPAS1;EP300;ARNT;MAPK1;ETS1;MET;CRKL
	Angiogenesis Homo sapiens P00005	9/142	0.0368617	0.17108	2.08582	6.88441	NOTCH2;EFNB2;PTPRB;PRKCE;MAPK1;PRKCA;ETS1;CRKL;JAK1						Parathyroid hormone synthesis, secretion and action	10/106	0.00195901	0.0306095	3.22214	20.0911	CYP27B1;AKAP13;SP1;CREB3L2;MAPK1;PRKCA;ITPR3;ADCY7;RUNX2;EGFR								Parathyroid hormone synthesis, secretion and action	10/107	0.00210124	0.032044	3.18876	19.6594	CYP27B1;AKAP13;SP1;CREB3L2;MAPK1;PRKCA;ITPR3;ADCY7;RUNX2;EGFR							Parathyroid hormone synthesis, secretion and action	10/106	0.00195901	0.0312217	3.22214	20.0911	CYP27B1;AKAP13;SP1;CREB3L2;MAPK1;PRKCA;ITPR3;ADCY7;RUNX2;EGFR
	Alzheimer disease-presenilin pathway Homo sapiens P00004	1999-07-01	0.0376699	0.17108	2.34277	7.68171	ERN1;NOTCH2;BACE1;ADAM17;LRP1;PSEN1;CD44						Prostate cancer	1997-09-01	0.00362464	0.0533035	3.1598	17.7581	CREBBP;CCND1;PDPK1;CREB3L2;EP300;MAPK1;EGFR;MTOR;IGF1R								Prostate cancer	1997-09-01	0.00362464	0.0520242	3.1598	17.7581	CREBBP;CCND1;PDPK1;CREB3L2;EP300;MAPK1;EGFR;MTOR;IGF1R							Phosphatidylinositol signaling system	1997-09-01	0.00362464	0.051349	3.1598	17.7581	INPP4A;MTMR3;PIP4K2A;OCRL;PRKCA;ITPR3;SYNJ2;MTMR4;DGKI
	Hypoxia response via HIF activation Homo sapiens P00030	2021-03-24	0.0389804	0.17108	4.38685	14.234	CREBBP;ARNT;MTOR						Phosphatidylinositol signaling system	1999-09-01	0.00415374	0.0554995	3.08926	16.9407	INPP4A;MTMR3;PIP4K2A;OCRL;PRKCA;ITPR3;SYNJ2;MTMR4;DGKI								Phosphatidylinositol signaling system	1998-09-01	0.00388214	0.0526246	3.12414	17.3432	INPP4A;MTMR3;PIP4K2A;OCRL;PRKCA;ITPR3;SYNJ2;MTMR4;DGKI							Prostate cancer	1997-09-01	0.00362464	0.051349	3.1598	17.7581	CREBBP;CCND1;PDPK1;CREB3L2;EP300;MAPK1;EGFR;MTOR;IGF1R
	Beta3 adrenergic receptor signaling pathway Homo sapiens P04379	2021-02-11	0.0455244	0.188881	6.8174	21.0624	STX3;ADCY7						Human T-cell leukemia virus 1 infection	15/219	0.00430252	0.0554995	2.28001	12.4227	CREBBP;SMAD3;TRRAP;NFATC2;ADCY7;ETS1;TGFBR2;CDC23;CCND1;CREB3L2;EP300;MAPK1;TLN2;ANAPC1;JAK1								HIF-1 signaling pathway	9/104	0.00574144	0.0706179	2.92591	15.0978	CREBBP;EP300;ARNT;MAPK1;PRKCA;HK2;EGFR;MTOR;IGF1R							Human T-cell leukemia virus 1 infection	15/219	0.00430252	0.0577444	2.28001	12.4227	CREBBP;SMAD3;TRRAP;NFATC2;ADCY7;ETS1;TGFBR2;CDC23;CCND1;CREB3L2;EP300;MAPK1;TLN2;ANAPC1;JAK1
	Histamine H1 receptor mediated signaling pathway Homo sapiens P04385	2021-03-26	0.047818	0.188881	4.00497	12.1765	PRKCE;ITPR3;PRKCA						HIF-1 signaling pathway	9/100	0.00443996	0.0554995	3.05516	16.5501	CREBBP;EP300;ARNT;MAPK1;PRKCA;HK2;EGFR;MTOR;IGF1R								Hepatitis B	12/163	0.00578835	0.0706179	2.4591	12.669	CREBBP;SMAD3;APAF1;TRAF3;CREB3L2;EP300;NFATC2;MAPK1;PRKCA;HSPG2;JAK1;TGFBR2							Growth hormone synthesis, secretion and action	10/119	0.00454875	0.0579966	2.83594	15.2939	CREBBP;IRS1;CREB3L2;EP300;MAPK1;PRKCA;ITPR3;ADCY7;MTOR;CRKL
	Beta2 adrenergic receptor signaling pathway Homo sapiens P04378	2021-03-28	0.0575464	0.206498	3.68419	10.519	PRKAR2A;STX3;ADCY7						Hepatitis B	12/163	0.00578835	0.0689089	2.4591	12.669	CREBBP;SMAD3;APAF1;TRAF3;CREB3L2;EP300;NFATC2;MAPK1;PRKCA;HSPG2;JAK1;TGFBR2								Insulin resistance	9/110	0.00822296	0.0928667	2.75124	13.2082	IRS1;PDPK1;PRKCE;GFPT2;CREB3L2;PPARA;PPARGC1B;PTPRF;MTOR							Hepatitis B	12/162	0.0055158	0.0669776	2.47562	12.8736	CREBBP;SMAD3;APAF1;TRAF3;CREB3L2;EP300;NFATC2;MAPK1;PRKCA;HSPG2;JAK1;TGFBR2
	Beta1 adrenergic receptor signaling pathway Homo sapiens P04377	2021-03-28	0.0575464	0.206498	3.68419	10.519	PRKAR2A;STX3;ADCY7						Hepatocellular carcinoma	12/168	0.00731533	0.0795582	2.37966	11.7027	SMARCC1;SMAD3;CCND1;MAPK1;PRKCA;ARID1A;ARID1B;MET;EGFR;MTOR;IGF1R;TGFBR2								Hepatocellular carcinoma	12/171	0.00837323	0.0928667	2.3344	11.1648	SMARCC1;SMAD3;CCND1;MAPK1;PRKCA;ARID1A;ARID1B;MET;EGFR;MTOR;IGF1R;TGFBR2							Hepatocellular carcinoma	12/168	0.00731533	0.0791637	2.37966	11.7027	SMARCC1;SMAD3;CCND1;MAPK1;PRKCA;ARID1A;ARID1B;MET;EGFR;MTOR;IGF1R;TGFBR2
	Integrin signalling pathway Homo sapiens P00034	9/156	0.0602567	0.206498	1.88579	5.29746	LAMA1;COL12A1;COL5A2;LAMA3;FN1;COL6A3;LAMC1;VCL;CRKL						Insulin resistance	9/108	0.00731936	0.0795582	2.80711	13.8032	IRS1;PDPK1;PRKCE;GFPT2;CREB3L2;PPARA;PPARGC1B;PTPRF;MTOR								Regulation of actin cytoskeleton	14/217	0.00945142	0.0967954	2.13515	9.95317	FN1;IQGAP3;EGFR;ARHGAP35;CRKL;MYLK;SSH1;TIAM1;SPATA13;PIP4K2A;MAPK1;ARHGEF7;PPP1R12B;VCL							Insulin resistance	9/108	0.00731936	0.0791637	2.80711	13.8032	IRS1;PDPK1;PRKCE;GFPT2;CREB3L2;PPARA;PPARGC1B;PTPRF;MTOR
	5HT1 type receptor mediated signaling pathway Homo sapiens P04373	2021-03-29	0.0627335	0.206498	3.54231	9.80815	PRKAR2A;STX3;ADCY7						Regulation of actin cytoskeleton	14/214	0.00841862	0.0876939	2.16751	10.3549	FN1;IQGAP3;EGFR;ARHGAP35;CRKL;MYLK;SSH1;TIAM1;SPATA13;PIP4K2A;MAPK1;ARHGEF7;PPP1R12B;VCL								Pancreatic cancer	1975-07-01	0.00952086	0.0967954	3.17358	14.7707	SMAD3;CCND1;MAPK1;EGFR;MTOR;JAK1;TGFBR2							Non-small cell lung cancer	1972-07-01	0.00765963	0.0791637	3.32057	16.1771	CCND1;PDPK1;KIF5A;MAPK1;PRKCA;MET;EGFR
	CCKR signaling map ST Homo sapiens P06959	9/165	0.0794174	0.250959	1.77616	4.49909	CCND1;IRS1;SP1;PDPK1;PRKCE;NFATC2;MAPK1;PRKCA;NR2C2						Pancreatic cancer	1975-07-01	0.00952086	0.0952086	3.17358	14.7707	SMAD3;CCND1;MAPK1;EGFR;MTOR;JAK1;TGFBR2								Oocyte meiosis	9/116	0.0114461	0.108952	2.59615	11.6051	CDC23;FBXW11;MAPK1;ITPR3;BTRC;SMC1A;ADCY7;ANAPC1;IGF1R							HIF-1 signaling pathway	9/109	0.00776114	0.0791637	2.77889	13.5016	CREBBP;EP300;ARNT;MAPK1;PRKCA;HK2;EGFR;MTOR;IGF1R
	5HT4 type receptor mediated signaling pathway Homo sapiens P04376	2021-02-16	0.0895957	0.258677	4.38148	10.5701	STX3;ADCY7						Insulin signaling pathway	10/137	0.0118829	0.114259	2.43172	10.779	IRS1;PDPK1;PRKAR2A;MAPK1;CBL;ACACA;PTPRF;HK2;MTOR;CRKL								Human T-cell leukemia virus 1 infection	15/245	0.0116096	0.108952	2.01952	8.99883	CREBBP;SMAD3;TRRAP;NFATC2;ADCY7;ETS1;TGFBR2;CDC23;CCND1;CREB3L2;EP300;MAPK1;TLN2;ANAPC1;JAK1							Regulation of actin cytoskeleton	14/218	0.009817	0.0962822	2.12457	9.82324	FN1;IQGAP3;EGFR;ARHGAP35;CRKL;MYLK;SSH1;TIAM1;SPATA13;PIP4K2A;MAPK1;ARHGEF7;PPP1R12B;VCL
	VEGF signaling pathway Homo sapiens P00056	1954-04-01	0.0911325	0.258677	2.45685	5.88524	PRKCE;MAPK1;PRKCA;ETS1						Cellular senescence	11/160	0.0130466	0.120802	2.28099	9.89775	SMAD3;CCND1;FBXW11;NFATC2;MAPK1;ITPR3;BTRC;ETS1;MTOR;TGFBR2;HIPK2								Insulin signaling pathway	10/139	0.0130602	0.118026	2.39377	10.3846	IRS1;PDPK1;PRKAR2A;MAPK1;CBL;ACACA;PTPRF;HK2;MTOR;CRKL							Pancreatic cancer	1976-07-01	0.010209	0.096418	3.12743	14.3376	SMAD3;CCND1;MAPK1;EGFR;MTOR;JAK1;TGFBR2
	Angiotensin II-stimulated signaling through G proteins and beta-arrestin Homo sapiens P05911	1934-03-01	0.091683	0.258677	2.9702	7.09705	MAPK1;ITPR3;PRKCA						Type II diabetes mellitus	1946-05-01	0.014703	0.128314	3.75291	15.8362	IRS1;PRKCE;MAPK1;HK2;MTOR								ErbB signaling pathway	1984-07-01	0.0170734	0.142961	2.80134	11.4021	ABL2;MAPK1;PRKCA;CBL;EGFR;MTOR;CRKL							Cellular senescence	11/156	0.0109408	0.0996392	2.34441	10.5856	SMAD3;CCND1;FBXW11;NFATC2;MAPK1;ITPR3;BTRC;ETS1;MTOR;TGFBR2;HIPK2
	Enkephalin release Homo sapiens P05913	2021-02-17	0.0994872	0.262532	4.08917	9.43669	PRKAR2A;ADCY7						MicroRNAs in cancer	17/299	0.0148844	0.128314	1.86772	7.85831	NOTCH2;CREBBP;IRS1;PRKCE;TNC;PRKCA;SLC7A1;THBS1;EGFR;MTOR;CRKL;BCL2L11;CCND1;EP300;MAPK1;MET;CD44								Type II diabetes mellitus	1948-05-01	0.0174495	0.142961	3.57799	14.4853	IRS1;PRKCE;MAPK1;HK2;MTOR							Autophagy	10/137	0.0118829	0.101005	2.43172	10.779	ERN1;UVRAG;MTMR3;IRS1;PDPK1;MAPK1;SMCR8;MTMR4;MTOR;IGF1R
	Apoptosis signaling pathway Homo sapiens P00006	6/102	0.10481	0.262532	1.92095	4.33292	BCL2L11;APAF1;PRKCE;MAPK1;PRKCA;IGF2R						Shigellosis	1965-06-01	0.0167201	0.135194	3.13162	12.8119	FBXW11;MAPK1;BTRC;CD44;VCL;CRKL								MicroRNAs in cancer	16/281	0.0175772	0.142961	1.86925	7.55393	NOTCH2;CREBBP;IRS1;PRKCE;TNC;PRKCA;SLC7A1;THBS1;EGFR;MTOR;CRKL;BCL2L11;CCND1;EP300;MET;CD44							Insulin signaling pathway	10/137	0.0118829	0.101005	2.43172	10.779	IRS1;PDPK1;PRKAR2A;MAPK1;CBL;ACACA;HK2;PTPRF;MTOR;CRKL
	Opioid prodynorphin pathway Homo sapiens P05916	2021-02-18	0.109665	0.262532	3.8334	8.47305	STX3;ADCY7						cGMP-PKG signaling pathway	11/166	0.016764	0.135194	2.19201	8.96209	IRS1;PRKCE;CREB3L2;ATP2B4;NFATC2;MAPK1;ITPR3;ADCY7;SLC8A1;MYLK;GTF2I								cGMP-PKG signaling pathway	11/172	0.0212212	0.164004	2.10966	8.12802	IRS1;PRKCE;CREB3L2;ATP2B4;NFATC2;MAPK1;ITPR3;ADCY7;SLC8A1;MYLK;GTF2I							Axon guidance	12/182	0.0133058	0.109451	2.1821	9.42569	SEMA5A;EFNB2;PDPK1;PTCH1;PLXNA1;NFATC2;MAPK1;PRKCA;LRIG2;NEO1;MET;SSH1
	Opioid proenkephalin pathway Homo sapiens P05915	2021-02-18	0.109665	0.262532	3.8334	8.47305	STX3;ADCY7						Oocyte meiosis	9/125	0.017936	0.137239	2.39361	9.62457	CDC23;FBXW11;MAPK1;ITPR3;BTRC;SMC1A;ADCY7;ANAPC1;IGF1R								Colorectal cancer	1988-07-01	0.0215087	0.164004	2.66245	10.2219	BCL2L11;SMAD3;CCND1;MAPK1;EGFR;MTOR;TGFBR2							Type II diabetes mellitus	1946-05-01	0.014703	0.1145	3.75291	15.8362	IRS1;PRKCE;MAPK1;HK2;MTOR
	Opioid proopiomelanocortin pathway Homo sapiens P05917	2021-02-18	0.109665	0.262532	3.8334	8.47305	STX3;ADCY7						ErbB signaling pathway	1985-07-01	0.0181155	0.137239	2.76528	11.0915	ABL2;MAPK1;PRKCA;CBL;EGFR;MTOR;CRKL								Autophagy	9/130	0.0225274	0.166566	2.2941	8.70159	ERN1;UVRAG;MTMR3;IRS1;PDPK1;MAPK1;MTMR4;MTOR;IGF1R							Hippo signaling pathway	11/163	0.0148177	0.1145	2.23563	9.4163	SMAD3;LATS2;CCND1;FBXW11;DLG5;TP53BP2;FAT4;BTRC;AMOT;GLI2;TGFBR2
	Oxytocin receptor mediated signaling pathway Homo sapiens P04391	1939-03-01	0.125096	0.290665	2.55701	5.31519	PRKCE;PRKCA;STX3						Colorectal cancer	1986-07-01	0.0192015	0.141188	2.73013	10.7916	BCL2L11;SMAD3;CCND1;MAPK1;EGFR;MTOR;TGFBR2								Small cell lung cancer	1992-07-01	0.0266857	0.189467	2.53663	9.1918	CCND1;APAF1;TRAF3;LAMA1;LAMA3;FN1;LAMC1							cGMP-PKG signaling pathway	11/167	0.0174534	0.130901	2.17785	8.81641	IRS1;PRKCE;CREB3L2;ATP2B4;NFATC2;MAPK1;ITPR3;ADCY7;SLC8A1;MYLK;GTF2I
	EGF receptor signaling pathway Homo sapiens P00018	6/109	0.132021	0.297656	1.78975	3.62388	PRKCE;MAPK1;PRKCA;CBL;MAP3K4;EGFR						Autophagy	9/128	0.0206	0.147143	2.3329	9.05741	ERN1;UVRAG;MTMR3;IRS1;PDPK1;MAPK1;MTMR4;MTOR;IGF1R								Inositol phosphate metabolism	1973-06-01	0.0279542	0.189467	2.75655	9.8607	INPP4A;MTMR3;PIP4K2A;OCRL;SYNJ2;MTMR4							ErbB signaling pathway	1985-07-01	0.0181155	0.131984	2.76528	11.0915	ABL2;MAPK1;PRKCA;CBL;EGFR;MTOR;CRKL
	Interleukin signaling pathway Homo sapiens P00036	1986-05-01	0.13682	0.297656	1.89569	3.7707	IRS1;PDPK1;MAPK1;MTOR;IL13RA1						Cushing syndrome	10/155	0.0258513	0.174566	2.12786	7.77816	KMT2D;CCND1;KMT2A;SP1;CREB3L2;ARNT;MAPK1;ITPR3;ADCY7;EGFR								Thyroid hormone synthesis	1973-06-01	0.0279542	0.189467	2.75655	9.8607	GPX3;CREB3L2;PRKCA;ITPR3;TTF2;ADCY7							Colorectal cancer	1986-07-01	0.0192015	0.136011	2.73013	10.7916	BCL2L11;SMAD3;CCND1;MAPK1;EGFR;MTOR;TGFBR2
	Thyrotropin-releasing hormone receptor signaling pathway Homo sapiens P04394	1941-03-01	0.139527	0.297656	2.42218	4.77047	PRKCE;PRKCA;STX3						Human cytomegalovirus infection	13/225	0.027366	0.174566	1.89451	6.81733	NFATC2;PRKCA;ITPR3;ADCY7;EGFR;MTOR;CRKL;AKAP13;CCND1;SP1;CREB3L2;MAPK1;JAK1								Cushing syndrome	10/159	0.0301089	0.192345	2.0703	7.25214	KMT2D;CCND1;KMT2A;SP1;CREB3L2;ARNT;MAPK1;ITPR3;ADCY7;EGFR							MicroRNAs in cancer	17/310	0.0204179	0.140718	1.79656	6.99104	NOTCH2;CREBBP;IRS1;PRKCE;TNC;PRKCA;SLC7A1;THBS1;EGFR;MTOR;CRKL;BCL2L11;CCND1;EP300;MAPK1;MET;CD44
	PI3 kinase pathway Homo sapiens P00048	1942-03-01	0.146944	0.297656	2.35995	4.52568	CCND1;IRS1;PDPK1						Small cell lung cancer	1993-07-01	0.0281016	0.174566	2.507	8.95484	CCND1;APAF1;TRAF3;LAMA1;LAMA3;FN1;LAMC1								Aldosterone-regulated sodium reabsorption	1938-04-01	0.0313489	0.192345	3.61601	12.5207	IRS1;PDPK1;MAPK1;PRKCA							Oocyte meiosis	9/129	0.0215482	0.1446	2.31334	8.87736	CDC23;FBXW11;MAPK1;ITPR3;BTRC;SMC1A;ADCY7;ANAPC1;IGF1R
	Muscarinic acetylcholine receptor 1 and 3 signaling pathway Homo sapiens P00042	1942-03-01	0.146944	0.297656	2.35995	4.52568	PRKCE;ITPR3;PRKCA						Aldosterone-regulated sodium reabsorption	1937-04-01	0.0287453	0.174566	3.72578	13.2238	IRS1;PDPK1;MAPK1;PRKCA								Glioma	1975-06-01	0.0313877	0.192345	2.67637	9.26384	CCND1;MAPK1;PRKCA;EGFR;MTOR;IGF1R							Cushing syndrome	10/155	0.0258513	0.169028	2.12786	7.77816	KMT2D;CCND1;KMT2A;SP1;CREB3L2;ARNT;MAPK1;ITPR3;ADCY7;EGFR
	Alpha adrenergic receptor signaling pathway Homo sapiens P00002	2021-02-23	0.163922	0.323745	2.91993	5.28031	PRKCE;PRKCA						Inositol phosphate metabolism	1974-06-01	0.0296384	0.174566	2.71587	9.55631	INPP4A;MTMR3;PIP4K2A;OCRL;SYNJ2;MTMR4								Apelin signaling pathway	9/138	0.031532	0.192345	2.15094	7.43526	SMAD3;CCND1;PRKCE;MAPK1;ITPR3;ADCY7;SLC8A1;MTOR;MYLK							Small cell lung cancer	1992-07-01	0.0266857	0.169722	2.53663	9.1918	CCND1;APAF1;TRAF3;LAMA1;LAMA3;FN1;LAMC1
	Arginine biosynthesis Homo sapiens P02728	2021-01-06	0.175513	0.326644	6.12722	10.6616	CPS1						Thyroid hormone synthesis	1974-06-01	0.0296384	0.174566	2.71587	9.55631	GPX3;CREB3L2;PRKCA;ITPR3;TTF2;ADCY7								Chronic myeloid leukemia	1976-06-01	0.033203	0.196026	2.638	8.9827	SMAD3;CCND1;MAPK1;CBL;CRKL;TGFBR2							Human cytomegalovirus infection	13/225	0.027366	0.169722	1.89451	6.81733	NFATC2;PRKCA;ITPR3;ADCY7;EGFR;MTOR;CRKL;AKAP13;CCND1;SP1;CREB3L2;MAPK1;JAK1
	N-acetylglucosamine metabolism Homo sapiens P02756	2021-01-06	0.175513	0.326644	6.12722	10.6616	GFPT2						Apelin signaling pathway	9/137	0.0302883	0.174566	2.16786	7.58098	SMAD3;CCND1;PRKCE;MAPK1;ITPR3;ADCY7;SLC8A1;MTOR;MYLK								Cellular senescence	11/185	0.0337719	0.196026	1.95072	6.6093	SMAD3;CCND1;FBXW11;NFATC2;MAPK1;ITPR3;BTRC;ETS1;MTOR;TGFBR2;HIPK2							Inositol phosphate metabolism	1973-06-01	0.0279542	0.169722	2.75655	9.8607	INPP4A;MTMR3;PIP4K2A;OCRL;SYNJ2;MTMR4
	5HT2 type receptor mediated signaling pathway Homo sapiens P04374	1946-03-01	0.177794	0.326644	2.13998	3.69602	PRKCE;PRKCA;STX3						Hippo signaling pathway	10/160	0.0312464	0.174566	2.05639	7.12716	SMAD3;LATS2;CCND1;FBXW11;TP53BP2;FAT4;BTRC;AMOT;GLI2;TGFBR2								Rap1 signaling pathway	12/209	0.0345456	0.196026	1.88038	6.32837	MAGI1;TIAM1;SIPA1L1;MAPK1;PRKCA;TLN2;ADCY7;MET;THBS1;EGFR;CRKL;IGF1R							Aldosterone-regulated sodium reabsorption	1937-04-01	0.0287453	0.170466	3.72578	13.2238	IRS1;PDPK1;MAPK1;PRKCA
	Interferon-gamma signaling pathway Homo sapiens P00035	2021-02-28	0.221724	0.365808	2.3578	3.5516	MAPK1;JAK1						Glioma	1975-06-01	0.0313877	0.174566	2.67637	9.26384	CCND1;MAPK1;PRKCA;EGFR;MTOR;IGF1R								Choline metabolism in cancer	1999-07-01	0.0376699	0.204051	2.34277	7.68171	SP1;PDPK1;MAPK1;PRKCA;DGKI;EGFR;MTOR							Apelin signaling pathway	9/137	0.0302883	0.173997	2.16786	7.58098	SMAD3;CCND1;PRKCE;MAPK1;ITPR3;ADCY7;SLC8A1;MTOR;MYLK
	Nicotine pharmacodynamics pathway Homo sapiens P06587	2021-02-28	0.221724	0.365808	2.3578	3.5516	EPB41;EPB41L2						Rap1 signaling pathway	12/206	0.031422	0.174566	1.90976	6.60823	MAGI1;TIAM1;SIPA1L1;MAPK1;PRKCA;TLN2;ADCY7;MET;THBS1;EGFR;CRKL;IGF1R								Neurotrophin signaling pathway	8/121	0.0385144	0.204051	2.18098	7.10286	PRDM4;IRS1;PDPK1;SORT1;MAPK1;PSEN1;SH2B3;CRKL							Glioma	1975-06-01	0.0313877	0.173997	2.67637	9.26384	CCND1;MAPK1;PRKCA;EGFR;MTOR;IGF1R
	Androgen/estrogene/progesterone biosynthesis Homo sapiens P02727	2021-01-08	0.226894	0.365808	4.37613	6.491	LIPA						Chronic myeloid leukemia	1976-06-01	0.033203	0.180451	2.638	8.9827	SMAD3;CCND1;MAPK1;CBL;CRKL;TGFBR2								Lysine degradation	1959-05-01	0.0385618	0.204051	2.84752	9.27007	KMT2D;COLGALT2;KMT2A;NSD1;EZH1							Thyroid hormone synthesis	1975-06-01	0.0313877	0.173997	2.67637	9.26384	GPX3;CREB3L2;PRKCA;ITPR3;TTF2;ADCY7
	Circadian clock system Homo sapiens P00015	2021-01-08	0.226894	0.365808	4.37613	6.491	PER2						Neurotrophin signaling pathway	8/119	0.0354203	0.188406	2.22051	7.41755	PRDM4;IRS1;PDPK1;SORT1;MAPK1;PSEN1;SH2B3;CRKL								Bladder cancer	1941-04-01	0.0399665	0.204051	3.3223	10.6969	CCND1;MAPK1;THBS1;EGFR							Chronic myeloid leukemia	1976-06-01	0.033203	0.180144	2.638	8.9827	SMAD3;CCND1;MAPK1;CBL;CRKL;TGFBR2
	Pentose phosphate pathway Homo sapiens P02762	2021-01-08	0.226894	0.365808	4.37613	6.491	HK2						AMPK signaling pathway	8/120	0.0369455	0.192146	2.20057	7.25817	CCND1;IRS1;PDPK1;CREB3L2;ADIPOR2;ACACA;MTOR;IGF1R								AGE-RAGE signaling pathway in diabetic complications	7/101	0.0412818	0.204051	2.29269	7.30756	SMAD3;CCND1;PRKCE;FN1;MAPK1;PRKCA;TGFBR2							Neurotrophin signaling pathway	8/119	0.0354203	0.183317	2.22051	7.41755	PRDM4;IRS1;PDPK1;SORT1;MAPK1;PSEN1;SH2B3;CRKL
	Vitamin D metabolism and pathway Homo sapiens P04396	2021-01-08	0.226894	0.365808	4.37613	6.491	CYP27B1						Choline metabolism in cancer	1999-07-01	0.0376699	0.192146	2.34277	7.68171	SP1;PDPK1;MAPK1;PRKCA;DGKI;EGFR;MTOR								Cell cycle	8/123	0.0417843	0.204051	2.14283	6.80399	CREBBP;CDC23;SMAD3;CCND1;PRKDC;EP300;SMC1A;ANAPC1							Rap1 signaling pathway	12/210	0.0356343	0.183317	1.87079	6.23803	MAGI1;TIAM1;SIPA1L1;MAPK1;PRKCA;TLN2;ADCY7;MET;THBS1;EGFR;CRKL;IGF1R
	Metabotropic glutamate receptor group III pathway Homo sapiens P00039	1954-03-01	0.24379	0.381292	1.80355	2.54562	PRKAR2A;VTI1A;SLC1A3						Lysine degradation	1959-05-01	0.0385618	0.192146	2.84752	9.27007	KMT2D;COLGALT2;KMT2A;NSD1;EZH1								Glucagon signaling pathway	7/102	0.0431693	0.204051	2.26844	7.12885	CREBBP;CREB3L2;EP300;ITPR3;SIK2;PPARA;ACACA							Choline metabolism in cancer	1998-07-01	0.0359444	0.183317	2.36864	7.87758	SP1;PDPK1;MAPK1;PRKCA;DGKI;EGFR;MTOR
	Inflammation mediated by chemokine and cytokine signaling pathway Homo sapiens P00031	8/188	0.246151	0.381292	1.36441	1.91264	PDPK1;PRKCE;COL12A1;NFATC2;COL6A3;MAPK1;ITPR3;MYLK						AGE-RAGE signaling pathway in diabetic complications	7/100	0.0394488	0.192146	2.31746	7.49178	SMAD3;CCND1;PRKCE;FN1;MAPK1;PRKCA;TGFBR2								Longevity regulating pathway	7/102	0.0431693	0.204051	2.26844	7.12885	IRS1;CREB3L2;EIF4EBP2;ADIPOR2;ADCY7;MTOR;IGF1R							AMPK signaling pathway	8/120	0.0369455	0.184728	2.20057	7.25817	CCND1;IRS1;PDPK1;CREB3L2;ADIPOR2;ACACA;MTOR;IGF1R
	De novo pyrimidine ribonucleotides biosythesis Homo sapiens P02740	2021-01-09	0.251372	0.381892	3.82892	5.28705	CPS1						Bladder cancer	1941-04-01	0.0399665	0.192146	3.3223	10.6969	CCND1;MAPK1;THBS1;EGFR								Lysosome	8/124	0.0434862	0.204051	2.12425	6.66018	AP3M2;HGSNAT;NPC1;SORT1;ATP6V0A2;LIPA;GNS;IGF2R							Spinocerebellar ataxia	9/143	0.0382846	0.187742	2.07014	6.75427	ERN1;ATXN2;NFYA;SP1;ATXN1L;PRKCA;ITPR3;PUM1;MTOR
	B cell activation Homo sapiens P00010	1957-03-01	0.269498	0.395111	1.70309	2.23308	MAPK1;NFATC2;ITPR3						Lysosome	8/123	0.0417843	0.197096	2.14283	6.80399	AP3M2;HGSNAT;NPC1;SORT1;ATP6V0A2;LIPA;GNS;IGF2R								AMPK signaling pathway	8/126	0.0470257	0.216496	2.08803	6.38322	CCND1;IRS1;PDPK1;CREB3L2;ADIPOR2;ACACA;MTOR;IGF1R							AGE-RAGE signaling pathway in diabetic complications	7/100	0.0394488	0.188731	2.31746	7.49178	SMAD3;CCND1;PRKCE;FN1;MAPK1;PRKCA;TGFBR2
	Vasopressin synthesis Homo sapiens P04395	2021-01-10	0.275077	0.395111	3.40331	4.39266	PAM						Longevity regulating pathway	7/102	0.0431693	0.197665	2.26844	7.12885	IRS1;CREB3L2;EIF4EBP2;ADIPOR2;ADCY7;MTOR;IGF1R								Central carbon metabolism in cancer	1964-05-01	0.0517651	0.233901	2.60553	7.71507	MAPK1;MET;HK2;EGFR;MTOR							Bladder cancer	1941-04-01	0.0399665	0.188731	3.3223	10.6969	CCND1;MAPK1;THBS1;EGFR
	Fructose galactose metabolism Homo sapiens P02744	2021-01-10	0.275077	0.395111	3.40331	4.39266	HK2						Cell cycle	8/124	0.0434862	0.197665	2.12425	6.66018	CREBBP;CDC23;SMAD3;CCND1;PRKDC;EP300;SMC1A;ANAPC1								Oxytocin signaling pathway	9/154	0.0564448	0.25041	1.912	5.49604	CCND1;NFATC2;MAPK1;PRKCA;ITPR3;PPP1R12B;ADCY7;EGFR;MYLK							Longevity regulating pathway	7/102	0.0431693	0.198018	2.26844	7.12885	IRS1;CREB3L2;EIF4EBP2;ADIPOR2;ADCY7;MTOR;IGF1R
	GABA-B receptor II signaling Homo sapiens P05731	1935-02-01	0.304442	0.429481	1.85699	2.20847	PRKAR2A;ADCY7						Glucagon signaling pathway	7/103	0.0451116	0.201391	2.24469	6.95544	CREBBP;CREB3L2;EP300;ITPR3;SIK2;PPARA;ACACA								Non-small cell lung cancer	1966-05-01	0.0576994	0.250516	2.51984	7.18786	CCND1;PDPK1;MAPK1;PRKCA;EGFR							Cell cycle	8/124	0.0434862	0.198018	2.12425	6.66018	CREBBP;CDC23;SMAD3;CCND1;PRKDC;EP300;SMC1A;ANAPC1
	Cadherin signaling pathway Homo sapiens P00012	6/150	0.338909	0.469716	1.27745	1.38223	PCDHGB7;PCDHGC3;FAT1;FAT2;CELSR1;EGFR						Oxytocin signaling pathway	9/153	0.0545989	0.235713	1.92538	5.59851	CCND1;NFATC2;MAPK1;PRKCA;ITPR3;PPP1R12B;ADCY7;EGFR;MYLK								Axon guidance	10/180	0.0606885	0.250516	1.81258	5.07884	SEMA5A;EFNB2;PTCH1;PLXNA1;NFATC2;MAPK1;PRKCA;NEO1;MET;SSH1							Influenza A	10/172	0.0473243	0.211714	1.90288	5.80517	CREBBP;APAF1;TRAF3;EP300;TRIM25;MAPK1;PRKCA;ADAR;NUP98;JAK1
	JAK/STAT signaling pathway Homo sapiens P00038	2021-01-14	0.362634	0.493933	2.35565	2.38948	JAK1						Central carbon metabolism in cancer	1965-05-01	0.0546855	0.235713	2.56197	7.44548	MAPK1;MET;HK2;EGFR;MTOR								Long-term potentiation	1967-05-01	0.0608066	0.250516	2.47907	6.94153	CREBBP;EP300;MAPK1;PRKCA;ITPR3							Lysine degradation	1963-05-01	0.0489381	0.215159	2.65059	7.99735	KMT2D;COLGALT2;KMT2A;NSD1;EZH1
	General transcription by RNA polymerase I Homo sapiens P00022	2021-01-15	0.382821	0.504462	2.18727	2.10019	POLR1B						Non-small cell lung cancer	1966-05-01	0.0576994	0.244489	2.51984	7.18786	CCND1;PDPK1;MAPK1;PRKCA;EGFR								Human cytomegalovirus infection	13/255	0.0628916	0.250516	1.65706	4.58399	NFATC2;PRKCA;ITPR3;ADCY7;EGFR;MTOR;CRKL;AKAP13;CCND1;SP1;CREB3L2;MAPK1;JAK1							Lysosome	8/128	0.0507482	0.219336	2.05301	6.11978	AP3M2;HGSNAT;NPC1;SORT1;ATP6V0A2;LIPA;GNS;IGF2R
	FGF signaling pathway Homo sapiens P00021	1999-04-01	0.383136	0.504462	1.29007	1.23765	PRKCE;MAPK1;PRKCA;MAP3K4						Long-term potentiation	1967-05-01	0.0608066	0.249341	2.47907	6.94153	CREBBP;EP300;MAPK1;PRKCA;ITPR3								Estrogen signaling pathway	8/134	0.0630344	0.250516	1.95464	5.40278	SP1;NCOA3;CREB3L2;MAPK1;ITPR3;ADCY7;EGFR;FKBP5							Glucagon signaling pathway	7/107	0.0534368	0.227106	2.15446	6.31095	CREBBP;CREB3L2;EP300;ITPR3;SIK2;PPARA;ACACA
	Ubiquitin proteasome pathway Homo sapiens P00060	1943-02-01	0.396754	0.512041	1.49403	1.38114	UBE3C;UBE2G1						Sphingolipid metabolism	1947-04-01	0.0608392	0.249341	2.85784	8.00058	NEU3;CERS6;SPTLC3;SGMS2								Sphingolipid metabolism	1948-04-01	0.0647837	0.250516	2.79274	7.64291	NEU3;CERS6;SPTLC3;SGMS2							Oxytocin signaling pathway	9/154	0.0564448	0.232152	1.912	5.49604	CCND1;NFATC2;MAPK1;PRKCA;ITPR3;PPP1R12B;ADCY7;EGFR;MYLK
	5HT3 type receptor mediated signaling pathway Homo sapiens P04375	2021-01-16	0.402369	0.512041	2.04135	1.85841	STX3						Axon guidance	10/181	0.0625148	0.252076	1.80188	4.99545	SEMA5A;EFNB2;PTCH1;PLXNA1;NFATC2;MAPK1;PRKCA;NEO1;MET;SSH1								GnRH signaling pathway	1990-06-01	0.0658488	0.250516	2.19674	5.976	MAPK1;PRKCA;ITPR3;ADCY7;MAP3K4;EGFR							mTOR signaling pathway	9/154	0.0564448	0.232152	1.912	5.49604	IRS1;PDPK1;GRB10;MAPK1;PRKCA;LPIN2;MTOR;IGF1R;TTI1
	Ionotropic glutamate receptor pathway Homo sapiens P00037	1945-02-01	0.418996	0.512041	1.42439	1.23907	SLC1A3;SHANK1						Protein digestion and absorption	1990-06-01	0.0658488	0.261305	2.19674	5.976	SLC36A1;DPP4;COL12A1;COL5A2;COL6A3;SLC8A1								Protein digestion and absorption	1990-06-01	0.0658488	0.250516	2.19674	5.976	SLC36A1;DPP4;COL12A1;COL5A2;COL6A3;SLC8A1							Long-term potentiation	1967-05-01	0.0608066	0.246122	2.47907	6.94153	CREBBP;EP300;MAPK1;PRKCA;ITPR3
	Axon guidance mediated by semaphorins Homo sapiens P00007	2021-01-17	0.421299	0.512041	1.91367	1.6542	PLXNA1						Malaria	1949-04-01	0.0688585	0.268523	2.73054	7.30612	LRP1;THBS2;MET;THBS1								Hippo signaling pathway	9/159	0.066277	0.250516	1.84779	5.01474	SMAD3;LATS2;CCND1;FBXW11;FAT4;BTRC;AMOT;GLI2;TGFBR2							PD-L1 expression and PD-1 checkpoint pathway in cancer	1989-06-01	0.063059	0.248871	2.22332	6.14457	CSNK2A1;MAPK1;NFATC2;EGFR;MTOR;JAK1
	Glycolysis Homo sapiens P00024	2021-01-17	0.421299	0.512041	1.91367	1.6542	HK2						Estrogen signaling pathway	8/137	0.069816	0.268523	1.90889	5.08125	SP1;NCOA3;CREB3L2;MAPK1;ITPR3;ADCY7;EGFR;FKBP5								Circadian rhythm	2021-03-30	0.068129	0.250516	3.41093	9.16297	PER2;FBXW11;BTRC							Huntington disease	15/306	0.0634378	0.248871	1.5911	4.38776	CREBBP;HIP1;APAF1;GPX3;HTT;SLC1A3;MTOR;ERN1;SP1;SIN3A;CREB3L2;KIF5A;EP300;TAF4;RCOR1
	Heterotrimeric G-protein signaling pathway-Gi alpha and Gs alpha mediated pathway Homo sapiens P00026	4/127	0.574152	0.687243	0.994946	0.552057	CREBBP;PRKAR2A;CREB3L2;ADCY7						Cholesterol metabolism	1950-04-01	0.0730623	0.270451	2.67104	6.98864	NPC1;LRP1;SORT1;LIPA								Cholesterol metabolism	1949-04-01	0.0688585	0.250516	2.73054	7.30612	NPC1;LRP1;SORT1;LIPA							Sphingolipid metabolism	1949-04-01	0.0688585	0.264366	2.73054	7.30612	NEU3;CERS6;SPTLC3;SGMS2
	General transcription regulation Homo sapiens P00023	2021-01-28	0.593895	0.698845	1.13338	0.590551	TAF4						Circadian rhythm	2021-03-31	0.0737276	0.270451	3.28895	8.57553	PER2;FBXW11;BTRC								Malaria	1949-04-01	0.0688585	0.250516	2.73054	7.30612	LRP1;THBS2;MET;THBS1							Estrogen signaling pathway	8/137	0.069816	0.264366	1.90889	5.08125	SP1;NCOA3;CREB3L2;MAPK1;ITPR3;ADCY7;EGFR;FKBP5
	Axon guidance mediated by netrin Homo sapiens P00009	2021-01-30	0.61923	0.698845	1.05511	0.50569	NFATC2						Signaling pathways regulating pluripotency of stem cells	8/139	0.0745757	0.270451	1.87955	4.8792	SMAD3;KAT6A;MAPK1;JARID2;ACVR1B;TBX3;IGF1R;JAK1								Signaling pathways regulating pluripotency of stem cells	8/137	0.069816	0.250516	1.90889	5.08125	SMAD3;KAT6A;MAPK1;JARID2;ACVR1B;TBX3;IGF1R;JAK1							Central carbon metabolism in cancer	1970-05-01	0.0706862	0.264366	2.36428	6.26418	MAPK1;MET;HK2;EGFR;MTOR
	Metabotropic glutamate receptor group II pathway Homo sapiens P00040	2021-01-30	0.61923	0.698845	1.05511	0.50569	PRKAR2A						GnRH signaling pathway	1993-06-01	0.0746444	0.270451	2.12066	5.50316	MAPK1;PRKCA;ITPR3;ADCY7;MAP3K4;EGFR								Melanoma	1972-05-01	0.0777335	0.274884	2.29347	5.8586	CCND1;MAPK1;MET;EGFR;IGF1R							Cholesterol metabolism	1950-04-01	0.0730623	0.264366	2.67104	6.98864	NPC1;LRP1;SORT1;LIPA
	Cortocotropin releasing factor receptor signaling pathway Homo sapiens P04380	2021-01-30	0.61923	0.698845	1.05511	0.50569	STX3						Melanoma	1972-05-01	0.0777335	0.27762	2.29347	5.8586	CCND1;MAPK1;MET;EGFR;IGF1R								Huntington disease	10/192	0.0849461	0.292608	1.69201	4.17205	CREBBP;HIP1;APAF1;SP1;SIN3A;CREB3L2;EP300;HTT;TAF4;RCOR1							Malaria	1950-04-01	0.0730623	0.264366	2.67104	6.98864	LRP1;THBS2;MET;THBS1
	FAS signaling pathway Homo sapiens P00020	2021-01-31	0.6313	0.700816	1.01988	0.469121	APAF1						Sphingolipid signaling pathway	7/119	0.0838605	0.291589	1.92242	4.76492	CERS6;SPTLC3;PDPK1;PRKCE;MAPK1;PRKCA;SGMS2								Bacterial invasion of epithelial cells	1974-05-01	0.0851441	0.292608	2.22676	5.48542	FN1;CBL;MET;VCL;CRKL							Circadian rhythm	2021-03-31	0.0737276	0.264366	3.28895	8.57553	PER2;FBXW11;BTRC
	p38 MAPK pathway Homo sapiens P05918	1932-01-01	0.642987	0.700816	0.986933	0.43586	MAP3K4						Amoebiasis	1996-06-01	0.0840757	0.291589	2.04965	5.07502	LAMA1;LAMA3;FN1;PRKCA;LAMC1;VCL								Breast cancer	8/147	0.0955241	0.323721	1.77064	4.15812	NOTCH2;CCND1;SP1;NCOA3;MAPK1;EGFR;MTOR;IGF1R							GnRH signaling pathway	1993-06-01	0.0746444	0.264366	2.12066	5.50316	MAPK1;PRKCA;ITPR3;ADCY7;MAP3K4;EGFR
	Cytoskeletal regulation by Rho GTPase Homo sapiens P00016	1970-02-01	0.654421	0.700816	0.899553	0.381415	MYLK;SSH1						Bacterial invasion of epithelial cells	1974-05-01	0.0851441	0.291589	2.22676	5.48542	FN1;CBL;MET;VCL;CRKL								Melanogenesis	6/100	0.0976253	0.326286	1.96203	4.56489	CREBBP;CREB3L2;EP300;MAPK1;PRKCA;ADCY7							Melanoma	1972-05-01	0.0777335	0.271535	2.29347	5.8586	CCND1;MAPK1;MET;EGFR;IGF1R
	Heterotrimeric G-protein signaling pathway-Gq alpha and Go alpha mediated pathway Homo sapiens P00027	3/106	0.65646	0.700816	0.890615	0.374854	PRKCE;PRKCA;ITPR3						Huntington disease	10/193	0.0872	0.294594	1.68267	4.10497	CREBBP;HIP1;APAF1;SP1;SIN3A;CREB3L2;HTT;EP300;TAF4;RCOR1								Sphingolipid signaling pathway	7/124	0.0989557	0.326286	1.83979	4.25559	CERS6;SPTLC3;PDPK1;PRKCE;MAPK1;PRKCA;SGMS2							Sphingolipid signaling pathway	7/119	0.0838605	0.287873	1.92242	4.76492	CERS6;SPTLC3;PDPK1;PRKCE;MAPK1;PRKCA;SGMS2
	T cell activation Homo sapiens P00053	1973-02-01	0.676915	0.713017	0.861409	0.33613	MAPK1;NFATC2						Aldosterone synthesis and secretion	1998-06-01	0.0907126	0.302375	2.00489	4.81185	PRKCE;CREB3L2;ATP2B4;PRKCA;ITPR3;ADCY7								Aldosterone synthesis and secretion	6/102	0.10481	0.336495	1.92095	4.33292	PRKCE;CREB3L2;ATP2B4;PRKCA;ITPR3;ADCY7							Signaling pathways regulating pluripotency of stem cells	8/143	0.0846686	0.287873	1.82348	4.50219	SMAD3;KAT6A;MAPK1;JARID2;ACVR1B;TBX3;IGF1R;JAK1
	Muscarinic acetylcholine receptor 2 and 4 signaling pathway Homo sapiens P00043	1939-01-01	0.715071	0.743297	0.804838	0.269922	PRKAR2A						Breast cancer	8/147	0.0955241	0.314224	1.77064	4.15812	NOTCH2;CCND1;SP1;NCOA3;MAPK1;EGFR;MTOR;IGF1R								Th17 cell differentiation	6/102	0.10481	0.336495	1.92095	4.33292	SMAD3;NFATC2;MAPK1;MTOR;JAK1;TGFBR2							Aldosterone synthesis and secretion	1998-06-01	0.0907126	0.304365	2.00489	4.81185	PRKCE;CREB3L2;ATP2B4;PRKCA;ITPR3;ADCY7
	p53 pathway feedback loops 2 Homo sapiens P04398	1945-01-01	0.76517	0.785044	0.694872	0.185988	PDPK1						Alanine, aspartate and glutamate metabolism	1935-03-01	0.0980342	0.318293	2.87723	6.6822	GLUD2;CPS1;GFPT2								Endometrial cancer	1958-04-01	0.111114	0.352101	2.27439	4.99729	CCND1;PDPK1;MAPK1;EGFR							Shigellosis	12/246	0.0923429	0.305811	1.58	3.76395	FBXW11;PRKCE;MAPK1;ITPR3;TLN2;BTRC;CD44;EGFR;VCL;HK2;MTOR;CRKL
	Toll receptor signaling pathway Homo sapiens P00054	1949-01-01	0.79358	0.803754	0.636834	0.147237	TNFAIP3						Nitrogen metabolism	2021-02-17	0.0994872	0.318869	4.08917	9.43669	GLUD2;CPS1								mTOR signaling pathway	8/154	0.116329	0.363901	1.68513	3.62527	IRS1;PDPK1;GRB10;MAPK1;PRKCA;MTOR;IGF1R;TTI1							Breast cancer	8/147	0.0955241	0.31229	1.77064	4.15812	NOTCH2;CCND1;SP1;NCOA3;MAPK1;EGFR;MTOR;IGF1R
	Parkinson disease Homo sapiens P00049	1981-01-01	0.926494	0.926494	0.381468	0.0291243	MAPK1						Melanogenesis	6/101	0.101184	0.320202	1.94127	4.4471	CREBBP;CREB3L2;EP300;MAPK1;PRKCA;ADCY7								Amoebiasis	6/106	0.119974	0.366309	1.84373	3.90959	LAMA1;LAMA3;FN1;PRKCA;LAMC1;VCL							Bacterial invasion of epithelial cells	1977-05-01	0.0969279	0.312868	2.13365	4.97948	FN1;CBL;MET;VCL;CRKL
													mTOR signaling pathway	8/152	0.110153	0.342944	1.70871	3.76922	IRS1;PDPK1;GRB10;MAPK1;PRKCA;MTOR;IGF1R;TTI1								Steroid biosynthesis	2021-02-19	0.120101	0.366309	3.60772	7.64627	CYP27B1;LIPA							Nitrogen metabolism	2021-02-17	0.0994872	0.317116	4.08917	9.43669	GLUD2;CPS1
													Endometrial cancer	1958-04-01	0.111114	0.342944	2.27439	4.99729	CCND1;PDPK1;MAPK1;EGFR								Relaxin signaling pathway	7/131	0.122411	0.368743	1.7353	3.64478	SMAD3;CREB3L2;MAPK1;PRKCA;ADCY7;EGFR;TGFBR2							Melanogenesis	6/101	0.101184	0.318542	1.94127	4.4471	CREBBP;CREB3L2;EP300;MAPK1;PRKCA;ADCY7
													Relaxin signaling pathway	7/130	0.118898	0.357445	1.7495	3.72554	SMAD3;CREB3L2;MAPK1;PRKCA;ADCY7;EGFR;TGFBR2								Long-term depression	1961-04-01	0.127263	0.371643	2.15435	4.4412	MAPK1;PRKCA;ITPR3;IGF1R							Amoebiasis	6/102	0.10481	0.325933	1.92095	4.33292	LAMA1;LAMA3;FN1;PRKCA;LAMC1;VCL
													Glycosaminoglycan degradation	2021-02-19	0.120101	0.357445	3.60772	7.64627	HGSNAT;GNS								Transcriptional misregulation in cancer	9/183	0.127633	0.371643	1.59093	3.27509	PER2;KMT2A;BCL6;SP1;SIN3A;MET;RUNX2;IGF1R;TGFBR2							Protein digestion and absorption	6/103	0.108502	0.332868	1.90105	4.2222	DPP4;SLC36A1;COL12A1;COL5A2;COL6A3;SLC8A1
													Steroid biosynthesis	2021-02-19	0.120101	0.357445	3.60772	7.64627	CYP27B1;LIPA								Toxoplasmosis	6/108	0.127943	0.371643	1.80739	3.71631	PDPK1;LAMA1;LAMA3;MAPK1;LAMC1;JAK1							Endometrial cancer	1958-04-01	0.111114	0.332868	2.27439	4.99729	CCND1;PDPK1;MAPK1;EGFR
													Long-term depression	1960-04-01	0.121774	0.35816	2.19294	4.61742	MAPK1;PRKCA;ITPR3;IGF1R								cAMP signaling pathway	10/211	0.13384	0.3842	1.53055	3.0781	TIAM1;CREBBP;PTCH1;CREB3L2;ATP2B4;EP300;MAPK1;PPARA;ADCY7;GLI3							Alanine, aspartate and glutamate metabolism	1937-03-01	0.111247	0.332868	2.7077	5.94612	GLUD2;CPS1;GFPT2
													Th17 cell differentiation	6/107	0.123927	0.360253	1.82538	3.81151	SMAD3;NFATC2;MAPK1;MTOR;JAK1;TGFBR2								Gap junction	1986-05-01	0.13682	0.388187	1.89569	3.7707	MAPK1;PRKCA;ITPR3;ADCY7;EGFR							NF-kappa B signaling pathway	6/104	0.112261	0.332868	1.88155	4.11482	EDARADD;CSNK2A1;TRAF3;TRIM25;TNFAIP3;ERC1
													Vascular smooth muscle contraction	7/132	0.125976	0.361999	1.72133	3.56602	PRKCE;MAPK1;PRKCA;ITPR3;PPP1R12B;ADCY7;MYLK								Glycosaminoglycan degradation	2021-02-21	0.141645	0.392743	3.22763	6.30818	HGSNAT;GNS							Glycosaminoglycan degradation	2021-02-19	0.120101	0.352021	3.60772	7.64627	HGSNAT;GNS
													cAMP signaling pathway	10/212	0.136761	0.379306	1.52289	3.02983	TIAM1;CREBBP;PTCH1;CREB3L2;ATP2B4;EP300;MAPK1;PPARA;ADCY7;GLI3								Th1 and Th2 cell differentiation	1987-05-01	0.141645	0.392743	1.87248	3.65963	NOTCH2;MAML1;MAPK1;NFATC2;JAK1							Long-term depression	1960-04-01	0.121774	0.352869	2.19294	4.61742	MAPK1;PRKCA;ITPR3;IGF1R
													Kaposi sarcoma-associated herpesvirus infection	9/186	0.136917	0.379306	1.56372	3.10928	CREBBP;CCND1;TRAF3;EP300;NFATC2;MAPK1;ITPR3;MTOR;JAK1								Neomycin, kanamycin and gentamicin biosynthesis	2021-01-05	0.148558	0.401878	7.65941	14.6048	HK2							Th17 cell differentiation	6/107	0.123927	0.355072	1.82538	3.81151	SMAD3;NFATC2;MAPK1;MTOR;JAK1;TGFBR2
													Transcriptional misregulation in cancer	9/186	0.136917	0.379306	1.56372	3.10928	PER2;KMT2A;BCL6;SP1;SIN3A;MET;RUNX2;IGF1R;TGFBR2								Cholinergic synapse	6/113	0.148937	0.401878	1.72249	3.28002	CREB3L2;KCNQ3;MAPK1;PRKCA;ITPR3;ADCY7							Vascular smooth muscle contraction	7/133	0.129593	0.366442	1.70758	3.4892	PRKCE;MAPK1;PRKCA;ITPR3;PPP1R12B;ADCY7;MYLK
													Arginine biosynthesis	2021-02-21	0.141645	0.379306	3.22763	6.30818	GLUD2;CPS1								JAK-STAT signaling pathway	8/164	0.149881	0.401878	1.57629	2.99166	CREBBP;CCND1;EP300;OSMR;EGFR;MTOR;IL13RA1;JAK1							Steroid biosynthesis	2021-02-20	0.13077	0.366442	3.40711	6.93115	CYP27B1;LIPA
													JAK-STAT signaling pathway	8/162	0.142825	0.379306	1.59692	3.10784	CREBBP;CCND1;EP300;OSMR;EGFR;MTOR;IL13RA1;JAK1								Glutamatergic synapse	6/114	0.153312	0.406366	1.70645	3.20007	SLC1A3;MAPK1;PRKCA;ITPR3;ADCY7;SHANK1							Chemical carcinogenesis	11/239	0.138592	0.379558	1.48452	2.93375	NOTCH2;CCND1;BCL6;CREB3L2;ARNT;MAPK1;PRKCA;PPARA;ADCY7;EGFR;MTOR
													Cholinergic synapse	6/112	0.144619	0.379306	1.73883	3.36229	CREB3L2;KCNQ3;MAPK1;PRKCA;ITPR3;ADCY7								Vascular smooth muscle contraction	7/140	0.15632	0.406366	1.61712	3.00113	PRKCE;MAPK1;PRKCA;ITPR3;PPP1R12B;ADCY7;MYLK							JAK-STAT signaling pathway	8/162	0.142825	0.379558	1.59692	3.10784	CREBBP;CCND1;EP300;OSMR;EGFR;MTOR;IL13RA1;JAK1
													Gap junction	1988-05-01	0.146543	0.379306	1.84982	3.55246	MAPK1;PRKCA;ITPR3;ADCY7;EGFR								Progesterone-mediated oocyte maturation	1990-05-01	0.156551	0.406366	1.80611	3.3492	CDC23;MAPK1;ADCY7;ANAPC1;IGF1R							Toxoplasmosis	6/112	0.144619	0.379558	1.73883	3.36229	PDPK1;LAMA1;LAMA3;MAPK1;LAMC1;JAK1
													Measles	7/138	0.148439	0.379306	1.64198	3.13221	CCND1;CSNK2A1;APAF1;TRAF3;TNFAIP3;ADAR;JAK1								Influenza A	8/168	0.164486	0.42247	1.53656	2.77338	CREBBP;EP300;TRIM25;MAPK1;PRKCA;ADAR;NUP98;JAK1							Gap junction	1988-05-01	0.146543	0.379558	1.84982	3.55246	MAPK1;PRKCA;ITPR3;ADCY7;EGFR
													D-Glutamine and D-glutamate metabolism	2021-01-05	0.148558	0.379306	7.65941	14.6048	GLUD2								Measles	7/144	0.172641	0.434685	1.56958	2.75703	CCND1;CSNK2A1;APAF1;TRAF3;TNFAIP3;ADAR;JAK1							D-Glutamine and D-glutamate metabolism	2021-01-05	0.148558	0.379558	7.65941	14.6048	GLUD2
													Neomycin, kanamycin and gentamicin biosynthesis	2021-01-05	0.148558	0.379306	7.65941	14.6048	HK2								Acute myeloid leukemia	1969-04-01	0.174587	0.434685	1.88842	3.29592	PER2;CCND1;MAPK1;MTOR							Neomycin, kanamycin and gentamicin biosynthesis	2021-01-05	0.148558	0.379558	7.65941	14.6048	HK2
													Toxoplasmosis	6/113	0.148937	0.379306	1.72249	3.28002	PDPK1;LAMA1;LAMA3;MAPK1;LAMC1;JAK1								Cortisol synthesis and secretion	1969-04-01	0.174587	0.434685	1.88842	3.29592	SP1;CREB3L2;ITPR3;ADCY7							cAMP signaling pathway	10/216	0.148775	0.379558	1.49301	2.84466	TIAM1;CREBBP;PTCH1;CREB3L2;ATP2B4;EP300;MAPK1;PPARA;ADCY7;GLI3
													Cortisol synthesis and secretion	1965-04-01	0.150205	0.379306	2.01267	3.81552	SP1;CREB3L2;ITPR3;ADCY7								Adipocytokine signaling pathway	1971-04-01	0.187255	0.461518	1.83186	3.06888	IRS1;PPARA;ADIPOR2;MTOR							Cholinergic synapse	6/113	0.148937	0.379558	1.72249	3.28002	CREB3L2;KCNQ3;MAPK1;PRKCA;ITPR3;ADCY7
													Glutamatergic synapse	6/114	0.153312	0.379879	1.70645	3.20007	SLC1A3;MAPK1;PRKCA;ITPR3;ADCY7;SHANK1								Alzheimer disease	8/175	0.191536	0.467349	1.47162	2.43211	ERN1;BACE1;ADAM17;APAF1;LRP1;MAPK1;ITPR3;PSEN1							Cortisol synthesis and secretion	1965-04-01	0.150205	0.379558	2.01267	3.81552	SP1;CREB3L2;ITPR3;ADCY7
													RNA transport	8/165	0.153471	0.379879	1.56617	2.93537	NUP214;NUP205;NUP188;NUP155;GEMIN5;EIF4EBP2;PABPC3;NUP98								Gastric cancer	7/150	0.198421	0.479355	1.50325	2.4313	SMAD3;CCND1;MAPK1;MET;EGFR;MTOR;TGFBR2							Measles	7/139	0.152356	0.379558	1.62945	3.06588	CCND1;CSNK2A1;APAF1;TRAF3;TNFAIP3;ADAR;JAK1
													Acute myeloid leukemia	1966-04-01	0.156173	0.382778	1.9801	3.67663	PER2;CCND1;MAPK1;MTOR								Tuberculosis	8/178	0.203668	0.480524	1.44542	2.30005	CYP27B1;CREBBP;APAF1;NFYA;ATP6V0A2;EP300;MAPK1;JAK1							Arginine biosynthesis	2021-02-22	0.152703	0.379558	3.06609	5.76198	GLUD2;CPS1
													Th1 and Th2 cell differentiation	1992-05-01	0.166831	0.404729	1.7644	3.15965	NOTCH2;MAML1;MAPK1;NFATC2;JAK1								Circadian entrainment	1999-05-01	0.20475	0.480524	1.63242	2.58896	PER2;MAPK1;PRKCA;ITPR3;ADCY7							Glutamatergic synapse	6/114	0.153312	0.379558	1.70645	3.20007	SLC1A3;MAPK1;PRKCA;ITPR3;ADCY7;SHANK1
													Epithelial cell signaling in Helicobacter pylori infection	1968-04-01	0.168367	0.404729	1.91802	3.41717	ADAM17;ATP6V0A2;MET;EGFR								Platelet activation	6/125	0.204915	0.480524	1.54783	2.45355	MAPK1;ITPR3;TLN2;ADCY7;ARHGAP35;MYLK							Transcriptional misregulation in cancer	9/192	0.156492	0.383707	1.51198	2.80434	PER2;KMT2A;BCL6;SP1;SIN3A;MET;RUNX2;IGF1R;TGFBR2
													Adipocytokine signaling pathway	1969-04-01	0.174587	0.410876	1.88842	3.29592	IRS1;PPARA;ADIPOR2;MTOR								Gastric acid secretion	1974-04-01	0.206783	0.480524	1.75308	2.763	PRKCA;ITPR3;ADCY7;MYLK							Kaposi sarcoma-associated herpesvirus infection	9/193	0.159882	0.388284	1.50368	2.75674	CREBBP;CCND1;TRAF3;NFATC2;EP300;MAPK1;ITPR3;MTOR;JAK1
													Alzheimer disease	8/171	0.175855	0.410876	1.50804	2.62113	ERN1;BACE1;ADAM17;APAF1;LRP1;MAPK1;ITPR3;PSEN1								Cysteine and methionine metabolism	1950-03-01	0.210213	0.483887	1.95745	3.0529	AHCYL2;AHCYL1;MAT2A							Acute myeloid leukemia	1967-04-01	0.162228	0.390267	1.94857	3.54396	PER2;CCND1;MAPK1;MTOR
													Influenza A	8/171	0.175855	0.410876	1.50804	2.62113	CREBBP;EP300;TRIM25;MAPK1;PRKCA;ADAR;NUP98;JAK1								RNA polymerase	2021-02-28	0.221724	0.501129	2.3578	3.5516	POLR1A;POLR1B							Th1 and Th2 cell differentiation	1992-05-01	0.166831	0.397589	1.7644	3.15965	NOTCH2;MAML1;MAPK1;NFATC2;JAK1
													NF-kappa B signaling pathway	1995-05-01	0.182732	0.42299	1.70533	2.89861	CSNK2A1;TRAF3;TNFAIP3;TRIM25;ERC1								NF-kappa B signaling pathway	5/102	0.221811	0.501129	1.58169	2.38191	CSNK2A1;TRAF3;TRIM25;TNFAIP3;ERC1							Adipocytokine signaling pathway	1969-04-01	0.174587	0.412219	1.88842	3.29592	IRS1;PPARA;ADIPOR2;MTOR
													Cysteine and methionine metabolism	1947-03-01	0.185768	0.426073	2.09123	3.52008	AHCYL2;AHCYL1;MAT2A								Riboflavin metabolism	2021-01-08	0.226894	0.507909	4.37613	6.491	ENPP1							Epithelial cell signaling in Helicobacter pylori infection	1970-04-01	0.180884	0.423168	1.85971	3.17992	ADAM17;ATP6V0A2;MET;EGFR
													Circadian entrainment	1997-05-01	0.19363	0.436988	1.66808	2.73866	PER2;MAPK1;PRKCA;ITPR3;ADCY7								Salivary secretion	1978-04-01	0.233666	0.518314	1.65797	2.41046	ATP2B4;PRKCA;ITPR3;ADCY7							Circadian entrainment	1997-05-01	0.19363	0.445728	1.66808	2.73866	PER2;MAPK1;PRKCA;ITPR3;ADCY7
													Gastric cancer	7/149	0.194023	0.436988	1.51392	2.48249	SMAD3;CCND1;MAPK1;MET;EGFR;MTOR;TGFBR2								Hepatitis C	7/160	0.24439	0.537218	1.40427	1.9786	CCND1;APAF1;TRAF3;MAPK1;PPARA;EGFR;JAK1							Gastric cancer	7/149	0.194023	0.445728	1.51392	2.48249	SMAD3;CCND1;MAPK1;MET;EGFR;MTOR;TGFBR2
													Platelet activation	6/124	0.199982	0.446388	1.56103	2.51251	MAPK1;ITPR3;TLN2;ADCY7;ARHGAP35;MYLK								Kaposi sarcoma-associated herpesvirus infection	9/216	0.246597	0.537229	1.33501	1.86901	CREBBP;CCND1;TRAF3;NFATC2;EP300;MAPK1;ITPR3;MTOR;JAK1							Platelet activation	6/124	0.199982	0.455316	1.56103	2.51251	MAPK1;ITPR3;TLN2;ADCY7;ARHGAP35;MYLK
													NOD-like receptor signaling pathway	8/178	0.203668	0.449013	1.44542	2.30005	PANX1;DHX33;TRAF3;TNFAIP3;MAPK1;ITPR3;ANTXR1;JAK1								VEGF signaling pathway	1958-03-01	0.278137	0.585654	1.67203	2.13961	MAPK1;NFATC2;PRKCA							Cysteine and methionine metabolism	1950-03-01	0.210213	0.465864	1.95745	3.0529	AHCYL2;AHCYL1;MAT2A
													Progesterone-mediated oocyte maturation	1999-05-01	0.20475	0.449013	1.63242	2.58896	CDC23;MAPK1;ADCY7;ANAPC1;IGF1R								RNA transport	7/167	0.278369	0.585654	1.34234	1.7166	NUP214;NUP205;NUP188;NUP155;GEMIN5;EIF4EBP2;NUP98							Vibrio cholerae infection	1950-03-01	0.210213	0.465864	1.95745	3.0529	ATP6V0A2;PRKCA;TJP2
													Tuberculosis	8/179	0.207779	0.451693	1.43689	2.25776	CYP27B1;CREBBP;APAF1;NFYA;ATP6V0A2;EP300;MAPK1;JAK1								Tight junction	7/167	0.278369	0.585654	1.34234	1.7166	MAGI1;TIAM1;CCND1;PRKCE;AMOTL1;AMOT;TJP2							Progesterone-mediated oocyte maturation	5/100	0.210388	0.465864	1.61515	2.5177	CDC23;MAPK1;ADCY7;ANAPC1;IGF1R
													Vibrio cholerae infection	1950-03-01	0.210213	0.453045	1.95745	3.0529	ATP6V0A2;PRKCA;TJP2								SNARE interactions in vesicular transport	1933-02-01	0.280826	0.585654	1.977	2.51082	VTI1A;STX3							Tuberculosis	8/180	0.211922	0.465864	1.42847	2.21631	CYP27B1;CREBBP;APAF1;NFYA;ATP6V0A2;EP300;MAPK1;JAK1
													Gastric acid secretion	1975-04-01	0.21342	0.456025	1.7283	2.66935	PRKCA;ITPR3;ADCY7;MYLK								Starch and sucrose metabolism	1933-02-01	0.280826	0.585654	1.977	2.51082	ENPP1;HK2							NOD-like receptor signaling pathway	8/181	0.216097	0.470982	1.42013	2.17568	PANX1;DHX33;TRAF3;TNFAIP3;MAPK1;ITPR3;ANTXR1;JAK1
													Hepatitis C	7/155	0.220979	0.468176	1.45209	2.1922	CCND1;APAF1;TRAF3;MAPK1;PPARA;EGFR;JAK1								Apoptosis	6/141	0.288856	0.593747	1.36325	1.69292	ERN1;BCL2L11;APAF1;PDPK1;MAPK1;ITPR3							Gastric acid secretion	1976-04-01	0.220114	0.475671	1.7042	2.5795	PRKCA;ITPR3;ADCY7;MYLK
													Riboflavin metabolism	2021-01-08	0.226894	0.476667	4.37613	6.491	ENPP1								Insulin secretion	1986-04-01	0.289573	0.593747	1.4956	1.85356	CREB3L2;PRKCA;ITPR3;ADCY7							Relaxin signaling pathway	6/129	0.225069	0.482149	1.49718	2.23282	CREB3L2;MAPK1;PRKCA;ADCY7;EGFR;TGFBR2
													RNA degradation	1979-04-01	0.240517	0.501077	1.63578	2.33093	CNOT1;DIS3L;PABPC3;PATL1								Prion diseases	1934-02-01	0.292647	0.595049	1.91511	2.35327	MAPK1;LAMC1							Riboflavin metabolism	2021-01-08	0.226894	0.482149	4.37613	6.491	ENPP1
													Nicotinate and nicotinamide metabolism	1930-02-01	0.245313	0.504424	2.18916	3.07624	NNT;ENPP1								Fc gamma R-mediated phagocytosis	1987-04-01	0.296703	0.598309	1.4775	1.7952	PRKCE;MAPK1;PRKCA;CRKL							Hepatitis C	7/157	0.230248	0.485233	1.43258	2.10388	CCND1;APAF1;TRAF3;MAPK1;PPARA;EGFR;JAK1
													Endocytosis	10/244	0.246159	0.504424	1.31244	1.83975	GIT2;DAB2;SMAD3;IQSEC1;KIF5A;CBL;EGFR;IGF2R;IGF1R;TGFBR2								Nicotinate and nicotinamide metabolism	1936-02-01	0.3162	0.625081	1.80227	2.0751	NNT;ENPP1							Endocrine and other factor-regulated calcium reabsorption	1953-03-01	0.235309	0.491834	1.83971	2.6618	ATP2B4;PRKCA;SLC8A1
													RNA polymerase	1931-02-01	0.257147	0.522656	2.11356	2.87044	POLR1A;POLR1B								Ras signaling pathway	9/233	0.318942	0.625081	1.23259	1.40854	TIAM1;ABL2;MAPK1;PRKCA;RGL1;ETS1;MET;EGFR;IGF1R							RNA transport	8/186	0.237423	0.492219	1.37988	1.98415	NUP214;NUP205;NUP188;NUP155;GEMIN5;EIF4EBP2;PABPC3;NUP98
													VEGF signaling pathway	1959-03-01	0.286802	0.577335	1.64209	2.05091	MAPK1;NFATC2;PRKCA								Basal cell carcinoma	1963-03-01	0.321619	0.625081	1.5323	1.73823	PTCH1;GLI3;GLI2							RNA degradation	1979-04-01	0.240517	0.494611	1.63578	2.33093	CNOT1;DIS3L;PABPC3;PATL1
													Insulin secretion	1986-04-01	0.289573	0.577335	1.4956	1.85356	CREB3L2;PRKCA;ITPR3;ADCY7								NOD-like receptor signaling pathway	8/205	0.323881	0.625081	1.24556	1.40422	PANX1;DHX33;TRAF3;TNFAIP3;MAPK1;ITPR3;ANTXR1;JAK1							RNA polymerase	1931-02-01	0.257147	0.52458	2.11356	2.87044	POLR1A;POLR1B
													SNARE interactions in vesicular transport	1934-02-01	0.292647	0.577335	1.91511	2.35327	VTI1A;STX3								Adrenergic signaling in cardiomyocytes	6/148	0.327682	0.625081	1.29557	1.44549	CREB3L2;ATP2B4;MAPK1;PRKCA;ADCY7;SLC8A1							Yersinia infection	6/137	0.267125	0.54061	1.40516	1.85487	GIT2;FN1;NFATC2;MAPK1;ARHGEF7;CRKL
													Tight junction	7/170	0.293286	0.577335	1.31743	1.61597	MAGI1;TIAM1;CCND1;PRKCE;AMOTL1;AMOT;TJP2								Alanine, aspartate and glutamate metabolism	1937-02-01	0.327911	0.625081	1.75069	1.95204	CPS1;GFPT2							Endocytosis	10/252	0.27747	0.557125	1.26852	1.6263	GIT2;DAB2;SMAD3;IQSEC1;KIF5A;CBL;EGFR;IGF2R;IGF1R;TGFBR2
													Apoptosis	6/143	0.299859	0.582293	1.34321	1.61782	ERN1;BCL2L11;APAF1;PDPK1;MAPK1;ITPR3								Thyroid cancer	1937-02-01	0.327911	0.625081	1.75069	1.95204	CCND1;MAPK1							SNARE interactions in vesicular transport	1933-02-01	0.280826	0.559458	1.977	2.51082	VTI1A;STX3
													Prion diseases	1935-02-01	0.304442	0.582293	1.85699	2.20847	MAPK1;LAMC1								Phospholipase D signaling pathway	6/149	0.33329	0.630409	1.28645	1.41347	MAPK1;PRKCA;ADCY7;DGKI;EGFR;MTOR							VEGF signaling pathway	1959-03-01	0.286802	0.563674	1.64209	2.05091	MAPK1;NFATC2;PRKCA
													Epstein-Barr virus infection	8/201	0.305121	0.582293	1.27164	1.5095	BCL2L11;CCND1;APAF1;SIN3A;TRAF3;TNFAIP3;CD44;JAK1								Non-homologous end-joining	2021-01-13	0.341788	0.64151	2.55208	2.73982	PRKDC							Tight junction	7/169	0.288293	0.563674	1.32563	1.64879	MAGI1;TIAM1;CCND1;PRKCE;AMOTL1;AMOT;TJP2
													Viral carcinogenesis	8/201	0.305121	0.582293	1.27164	1.5095	CREBBP;CCND1;TRAF3;CREB3L2;UBR4;EP300;MAPK1;JAK1								Endocytosis	10/269	0.347322	0.646921	1.18421	1.2523	GIT2;DAB2;SMAD3;IQSEC1;KIF5A;CBL;EGFR;IGF2R;IGF1R;TGFBR2							Insulin secretion	1986-04-01	0.289573	0.563674	1.4956	1.85356	CREB3L2;PRKCA;ITPR3;ADCY7
													Adrenergic signaling in cardiomyocytes	6/145	0.310939	0.5889	1.32374	1.54634	CREB3L2;ATP2B4;MAPK1;PRKCA;ADCY7;SLC8A1								Fatty acid biosynthesis	2021-01-14	0.362634	0.669882	2.35565	2.38948	ACACA							Apoptosis	6/142	0.294347	0.566536	1.35315	1.6549	ERN1;BCL2L11;APAF1;PDPK1;MAPK1;ITPR3
													Ras signaling pathway	9/232	0.314556	0.589272	1.23819	1.43208	TIAM1;ABL2;MAPK1;PRKCA;RGL1;ETS1;MET;EGFR;IGF1R								Fc epsilon RI signaling pathway	1968-03-01	0.365141	0.669882	1.41407	1.42463	PDPK1;MAPK1;PRKCA							Viral myocarditis	1960-03-01	0.295487	0.566536	1.6132	1.9667	CCND1;LAMA1;ABL2
													Starch and sucrose metabolism	1936-02-01	0.3162	0.589272	1.80227	2.0751	ENPP1;HK2								Osteoclast differentiation	5/128	0.381321	0.694346	1.24566	1.20096	NFATC2;MAPK1;FOSL2;JAK1;TGFBR2							Nicotinate and nicotinamide metabolism	1935-02-01	0.304442	0.579348	1.85699	2.20847	NNT;ENPP1
													Salivary secretion	1990-04-01	0.318207	0.589272	1.42574	1.63255	ATP2B4;PRKCA;ITPR3;ADCY7								Calcium signaling pathway	7/189	0.39068	0.701507	1.17873	1.10785	ATP2B4;PRKCA;ITPR3;ADCY7;SLC8A1;EGFR;MYLK							Epstein-Barr virus infection	8/202	0.30979	0.580079	1.26502	1.48243	BCL2L11;CCND1;APAF1;SIN3A;TRAF3;TNFAIP3;CD44;JAK1
													Basal cell carcinoma	1963-03-01	0.321619	0.589769	1.5323	1.73823	PTCH1;GLI3;GLI2								p53 signaling pathway	1971-03-01	0.391051	0.701507	1.35147	1.26892	CCND1;APAF1;THBS1							Diabetic cardiomyopathy	8/203	0.314473	0.580079	1.25847	1.45587	SMAD3;IRS1;SP1;GFPT2;PRKCA;PPARA;MTOR;TGFBR2
													Fc gamma R-mediated phagocytosis	1991-04-01	0.325404	0.589769	1.40928	1.58218	PRKCE;MAPK1;PRKCA;CRKL								Basal transcription factors	1943-02-01	0.396754	0.701507	1.49403	1.38114	TAF4;GTF2I							Viral carcinogenesis	8/203	0.314473	0.580079	1.25847	1.45587	CREBBP;CCND1;TRAF3;CREB3L2;UBR4;EP300;MAPK1;JAK1
													Phospholipase D signaling pathway	6/148	0.327682	0.589769	1.29557	1.44549	MAPK1;PRKCA;ADCY7;DGKI;EGFR;MTOR								Vasopressin-regulated water reabsorption	1943-02-01	0.396754	0.701507	1.49403	1.38114	DYNC1H1;CREB3L2							Ras signaling pathway	9/232	0.314556	0.580079	1.23819	1.43208	TIAM1;ABL2;MAPK1;PRKCA;RGL1;ETS1;MET;EGFR;IGF1R
													Thyroid cancer	1937-02-01	0.327911	0.589769	1.75069	1.95204	CCND1;MAPK1								Nitrogen metabolism	2021-01-17	0.421299	0.739547	1.91367	1.6542	CPS1							Starch and sucrose metabolism	1936-02-01	0.3162	0.580079	1.80227	2.0751	ENPP1;HK2
													Fatty acid biosynthesis	2021-01-13	0.341788	0.606008	2.55208	2.73982	ACACA								Pancreatic secretion	4/105	0.426101	0.742632	1.21305	1.03483	ATP2B4;PRKCA;ITPR3;ADCY7							Basal cell carcinoma	1963-03-01	0.321619	0.585805	1.5323	1.73823	PTCH1;GLI3;GLI2
													Non-homologous end-joining	2021-01-13	0.341788	0.606008	2.55208	2.73982	PRKDC								Epstein-Barr virus infection	8/229	0.438932	0.74372	1.10891	0.913086	BCL2L11;CCND1;APAF1;SIN3A;TRAF3;TNFAIP3;CD44;JAK1							Phospholipase D signaling pathway	6/148	0.327682	0.588855	1.29557	1.44549	MAPK1;PRKCA;ADCY7;DGKI;EGFR;MTOR
													Human immunodeficiency virus 1 infection	8/212	0.357163	0.628808	1.20238	1.23793	FBXW11;NFATC2;MAPK1;PRKCA;ITPR3;BTRC;MTOR;CRKL								Viral carcinogenesis	8/229	0.438932	0.74372	1.10891	0.913086	CREBBP;CCND1;TRAF3;CREB3L2;UBR4;EP300;MAPK1;JAK1							Thyroid cancer	1937-02-01	0.327911	0.588855	1.75069	1.95204	CCND1;MAPK1
													Fc epsilon RI signaling pathway	1968-03-01	0.365141	0.638358	1.41407	1.42463	PDPK1;MAPK1;PRKCA								Other glycan degradation	2021-01-18	0.439631	0.74372	1.80101	1.4801	NEU3							GnRH secretion	1964-03-01	0.330338	0.589064	1.5071	1.66933	MAPK1;PRKCA;ITPR3
													Osteoclast differentiation	5/127	0.375018	0.648152	1.25594	1.2318	NFATC2;MAPK1;FOSL2;JAK1;TGFBR2								Pantothenate and CoA biosynthesis	2021-01-18	0.439631	0.74372	1.80101	1.4801	ENPP1							Adrenergic signaling in cardiomyocytes	6/150	0.338909	0.596959	1.27745	1.38223	CREB3L2;ATP2B4;MAPK1;PRKCA;ADCY7;SLC8A1
													Pancreatic secretion	1998-04-01	0.375928	0.648152	1.30386	1.27564	ATP2B4;PRKCA;ITPR3;ADCY7								Synaptic vesicle cycle	1977-03-01	0.441965	0.74372	1.24151	1.01372	ATP6V0A2;SLC1A3;STX3							Salivary secretion	1993-04-01	0.339828	0.596959	1.37747	1.48672	ATP2B4;PRKCA;ITPR3;ADCY7
													Calcium signaling pathway	7/188	0.38549	0.660085	1.1853	1.12988	ATP2B4;PRKCA;ITPR3;ADCY7;SLC8A1;EGFR;MYLK								Arginine biosynthesis	2021-01-19	0.457382	0.761958	1.70086	1.33047	CPS1							Non-homologous end-joining	2021-01-13	0.341788	0.596959	2.55208	2.73982	PRKDC
													Inflammatory mediator regulation of TRP channels	4/100	0.390333	0.663832	1.27656	1.20093	PRKCE;PRKCA;ITPR3;ADCY7								TNF signaling pathway	4/110	0.461313	0.761958	1.15553	0.894011	TRAF3;CREB3L2;TNFAIP3;MAPK1							Calcium signaling pathway	9/240	0.349966	0.607084	1.19481	1.25445	GDNF;ATP2B4;PRKCA;ITPR3;ADCY7;MET;EGFR;SLC8A1;MYLK
													p53 signaling pathway	1972-03-01	0.399632	0.675054	1.33182	1.22156	CCND1;APAF1;THBS1								Amino sugar and nucleotide sugar metabolism	1949-02-01	0.462171	0.761958	1.3029	1.0056	GFPT2;HK2							Human immunodeficiency virus 1 infection	8/212	0.357163	0.615382	1.20238	1.23793	FBXW11;NFATC2;MAPK1;PRKCA;ITPR3;BTRC;MTOR;CRKL
													Vasopressin-regulated water reabsorption	1944-02-01	0.407926	0.68444	1.45838	1.30769	DYNC1H1;CREB3L2								Human immunodeficiency virus 1 infection	8/238	0.48184	0.78575	1.06502	0.777614	FBXW11;NFATC2;MAPK1;PRKCA;ITPR3;BTRC;MTOR;CRKL							Fc epsilon RI signaling pathway	1968-03-01	0.365141	0.622661	1.41407	1.42463	PDPK1;MAPK1;PRKCA
													Basal transcription factors	1945-02-01	0.418996	0.697516	1.42439	1.23907	TAF4;GTF2I								Fanconi anemia pathway	1951-02-01	0.483043	0.78575	1.24959	0.909262	FANCD2;PMS2							Amyotrophic lateral sclerosis	13/364	0.367948	0.622661	1.13596	1.13575	NUP214;NUP205;NUP188;NUP155;APAF1;GPX3;ITPR3;MTOR;ERN1;ATXN2;KIF5A;SMCR8;NUP98
													Phenylalanine metabolism	2021-01-17	0.421299	0.697516	1.91367	1.6542	ALDH1A3								RNA degradation	1983-03-01	0.491142	0.793634	1.14804	0.816278	CNOT1;DIS3L;PATL1							Fc gamma R-mediated phagocytosis	1997-04-01	0.368713	0.622661	1.31795	1.31496	PRKCE;MAPK1;PRKCA;CRKL
													Other glycan degradation	2021-01-18	0.439631	0.723077	1.80101	1.4801	NEU3								Glycosaminoglycan biosynthesis	1953-02-01	0.503406	0.803835	1.20046	0.823945	EXT1;XYLT1							Osteoclast differentiation	5/127	0.375018	0.626547	1.25594	1.2318	NFATC2;MAPK1;FOSL2;JAK1;TGFBR2
													Synaptic vesicle cycle	1978-03-01	0.450297	0.728308	1.22489	0.977275	ATP6V0A2;SLC1A3;STX3								Mismatch repair	2021-01-22	0.507339	0.803835	1.45766	0.98913	PMS2							Inflammatory mediator regulation of TRP channels	1998-04-01	0.375928	0.626547	1.30386	1.27564	PRKCE;PRKCA;ITPR3;ADCY7
													Amino sugar and nucleotide sugar metabolism	1948-02-01	0.451551	0.728308	1.33129	1.05846	GFPT2;HK2								Other types of O-glycan biosynthesis	2021-01-22	0.507339	0.803835	1.45766	0.98913	COLGALT2							Pancreatic secretion	4/102	0.404691	0.667215	1.25038	1.13113	ATP2B4;PRKCA;ITPR3;ADCY7
													Endocrine and other factor-regulated calcium reabsorption	1948-02-01	0.451551	0.728308	1.33129	1.05846	PRKCA;SLC8A1								Non-alcoholic fatty liver disease (NAFLD)	5/151	0.522755	0.808047	1.04817	0.679891	ERN1;BCL2L11;IRS1;PPARA;ADIPOR2							Vasopressin-regulated water reabsorption	1944-02-01	0.407926	0.667215	1.45838	1.30769	DYNC1H1;CREB3L2
													Pantothenate and CoA biosynthesis	2021-01-19	0.457382	0.731283	1.70086	1.33047	ENPP1								Mannose type O-glycan biosynthesis	2021-01-23	0.522949	0.808047	1.39133	0.901958	POMK							p53 signaling pathway	1973-03-01	0.408179	0.667215	1.31272	1.17626	CCND1;APAF1;THBS1
													TNF signaling pathway	4/110	0.461313	0.731283	1.15553	0.894011	TRAF3;CREB3L2;TNFAIP3;MAPK1								Phenylalanine metabolism	2021-01-23	0.522949	0.808047	1.39133	0.901958	ALDH1A3							Basal transcription factors	1945-02-01	0.418996	0.680535	1.42439	1.23907	TAF4;GTF2I
													Ovarian steroidogenesis	1949-02-01	0.462171	0.731283	1.3029	1.0056	ADCY7;IGF1R								Endocrine and other factor-regulated calcium reabsorption	1955-02-01	0.523243	0.808047	1.15504	0.74813	PRKCA;SLC8A1							Pathways of neurodegeneration	16/475	0.435411	0.695686	1.06824	0.888202	HIP1;CSNK2A1;APAF1;GPX3;HTT;PRKCA;ITPR3;UBE2G1;PSEN1;MTOR;ERN1;ATXN2;ATXN1L;KIF5A;MAPK1;SMCR8
													Glycosaminoglycan biosynthesis	1953-02-01	0.503406	0.778636	1.20046	0.823945	EXT1;XYLT1								Regulation of lipolysis in adipocytes	1956-02-01	0.53296	0.817876	1.13359	0.713379	IRS1;ADCY7							Fatty acid biosynthesis	2021-01-18	0.439631	0.695686	1.80101	1.4801	ACACA
													Other types of O-glycan biosynthesis	2021-01-22	0.507339	0.778636	1.45766	0.98913	COLGALT2								Histidine metabolism	2021-01-24	0.538065	0.820549	1.33076	0.824777	ALDH1A3							Other glycan degradation	2021-01-18	0.439631	0.695686	1.80101	1.4801	NEU3
													Non-alcoholic fatty liver disease (NAFLD)	5/149	0.510922	0.778636	1.06284	0.71374	ERN1;BCL2L11;IRS1;PPARA;ADIPOR2								Ovarian steroidogenesis	1957-02-01	0.54254	0.821881	1.11292	0.680544	ADCY7;IGF1R							Other types of O-glycan biosynthesis	1947-02-01	0.440813	0.695686	1.36094	1.1148	COLGALT2;GALNT5
													Fanconi anemia pathway	1954-02-01	0.513391	0.778636	1.17731	0.784934	FANCD2;PMS2								GABAergic synapse	1990-03-01	0.545675	0.821881	1.05528	0.639217	PRKCA;ADCY7;GPHN							Arrhythmogenic right ventricular cardiomyopathy	1977-03-01	0.441965	0.695686	1.24151	1.01372	LAMA1;DSG2;SLC8A1
													Histidine metabolism	2021-01-23	0.522949	0.778636	1.39133	0.901958	ALDH1A3								Pyrimidine metabolism	1958-02-01	0.551983	0.82303	1.09299	0.649497	ENTPD5;ENPP1							Synaptic vesicle cycle	1978-03-01	0.450297	0.702107	1.22489	0.977275	ATP6V0A2;SLC1A3;STX3
													Mannose type O-glycan biosynthesis	2021-01-23	0.522949	0.778636	1.39133	0.901958	POMK								IL-17 signaling pathway	1991-03-01	0.553184	0.82303	1.04324	0.617662	TRAF3;TNFAIP3;MAPK1							Amino sugar and nucleotide sugar metabolism	1948-02-01	0.451551	0.702107	1.33129	1.05846	GFPT2;HK2
													Mismatch repair	2021-01-23	0.522949	0.778636	1.39133	0.901958	PMS2								Folate biosynthesis	2021-01-26	0.566877	0.838291	1.22418	0.694859	GPHN							TNF signaling pathway	4/112	0.475191	0.734386	1.13402	0.843751	TRAF3;CREB3L2;TNFAIP3;MAPK1
													Proximal tubule bicarbonate reclamation	2021-01-23	0.522949	0.778636	1.39133	0.901958	GLUD2								Inflammatory mediator regulation of TRP channels	4/127	0.574152	0.843257	0.994946	0.552057	PRKCE;PRKCA;ITPR3;ADCY7							Ovarian steroidogenesis	1951-02-01	0.483043	0.742024	1.24959	0.909262	ADCY7;IGF1R
													Renin-angiotensin system	2021-01-23	0.522949	0.778636	1.39133	0.901958	LNPEP								Glycerolipid metabolism	1961-02-01	0.57948	0.843257	1.03726	0.565953	LPIN2;DGKI							Pantothenate and CoA biosynthesis	2021-01-21	0.491219	0.750065	1.53062	1.08806	ENPP1
													Regulation of lipolysis in adipocytes	1955-02-01	0.523243	0.778636	1.15504	0.74813	IRS1;ADCY7								Collecting duct acid secretion	2021-01-27	0.580603	0.843257	1.17703	0.639938	ATP6V0A2							Alzheimer disease	12/369	0.50322	0.758391	1.02897	0.706624	BACE1;ERN1;ADAM17;CSNK2A1;APAF1;LRP1;IRS1;KIF5A;MAPK1;ITPR3;PSEN1;MTOR
													GABAergic synapse	1989-03-01	0.538093	0.795995	1.06761	0.661622	PRKCA;ADCY7;GPHN								MAPK signaling pathway	9/294	0.587695	0.848507	0.965688	0.513308	MAPK1;PRKCA;DUSP16;MET;EGFR;MAP3K4;CRKL;IGF1R;TGFBR2							Glycosaminoglycan biosynthesis	1953-02-01	0.503406	0.758391	1.20046	0.823945	EXT1;XYLT1
													Pyrimidine metabolism	1957-02-01	0.54254	0.797854	1.11292	0.680544	ENTPD5;ENPP1								Mucin type O-glycan biosynthesis	2021-01-28	0.593895	0.850613	1.13338	0.590551	GALNT5							Fanconi anemia pathway	1954-02-01	0.513391	0.758391	1.17731	0.784934	FANCD2;PMS2
													Viral myocarditis	1959-02-01	0.561288	0.820061	1.07376	0.62012	CCND1;ABL2								Mitophagy	1963-02-01	0.597111	0.850613	1.00314	0.517273	CSNK2A1;SP1							Mannose type O-glycan biosynthesis	2021-01-23	0.522949	0.758391	1.39133	0.901958	POMK
													Folate biosynthesis	2021-01-26	0.566877	0.820061	1.22418	0.694859	GPHN								Thermogenesis	7/231	0.599613	0.850613	0.955621	0.488773	SMARCC1;KDM3B;CREB3L2;ARID1A;ADCY7;ARID1B;MTOR							Mismatch repair	2021-01-23	0.522949	0.758391	1.39133	0.901958	PMS2
													IL-17 signaling pathway	1993-03-01	0.567979	0.820061	1.01995	0.576954	TRAF3;TNFAIP3;MAPK1								Fatty acid elongation	2021-01-29	0.606766	0.852657	1.09285	0.545999	HACD3							Proximal tubule bicarbonate reclamation	2021-01-23	0.522949	0.758391	1.39133	0.901958	GLUD2
													Glycerolipid metabolism	1961-02-01	0.57948	0.820061	1.03726	0.565953	LPIN2;DGKI								Dopaminergic synapse	4/135	0.622413	0.852657	0.933798	0.442761	KIF5A;CREB3L2;PRKCA;ITPR3							Renin-angiotensin system	2021-01-23	0.522949	0.758391	1.39133	0.901958	LNPEP
													Biosynthesis of unsaturated fatty acids	2021-01-27	0.580603	0.820061	1.17703	0.639938	HACD3								T cell receptor signaling pathway	3/101	0.624045	0.852657	0.936297	0.441496	PDPK1;NFATC2;MAPK1							Regulation of lipolysis in adipocytes	1955-02-01	0.523243	0.758391	1.15504	0.74813	IRS1;ADCY7
													Collecting duct acid secretion	2021-01-27	0.580603	0.820061	1.17703	0.639938	ATP6V0A2								Glycolysis / Gluconeogenesis	1967-02-01	0.630694	0.852657	0.941217	0.433839	ALDH1A3;HK2							Lipid and atherosclerosis	7/215	0.523438	0.758391	1.02999	0.66675	ERN1;APAF1;PDPK1;TRAF3;NFATC2;MAPK1;PRKCA
													Fatty acid elongation	2021-01-27	0.580603	0.820061	1.17703	0.639938	HACD3								Leishmaniasis	1967-02-01	0.630694	0.852657	0.941217	0.433839	MAPK1;JAK1							Pyrimidine metabolism	1956-02-01	0.53296	0.767824	1.13359	0.713379	ENTPD5;ENPP1
													MAPK signaling pathway	9/295	0.591781	0.831153	0.962261	0.504821	MAPK1;PRKCA;DUSP16;MET;EGFR;MAP3K4;CRKL;IGF1R;TGFBR2								Propanoate metabolism	2021-01-31	0.6313	0.852657	1.01988	0.469121	ACACA							GABAergic synapse	1989-03-01	0.538093	0.770863	1.06761	0.661622	PRKCA;ADCY7;GPHN
													Dopaminergic synapse	4/131	0.598717	0.832795	0.963409	0.494197	KIF5A;CREB3L2;PRKCA;ITPR3								Chagas disease (American trypanosomiasis)	3/103	0.637257	0.852657	0.917476	0.413399	SMAD3;MAPK1;TGFBR2							Non-alcoholic fatty liver disease	5/155	0.546039	0.777876	1.02001	0.617173	ERN1;BCL2L11;IRS1;PPARA;ADIPOR2
													Thermogenesis	7/231	0.599613	0.832795	0.955621	0.488773	SMARCC1;KDM3B;CREB3L2;ARID1A;ADCY7;ARID1B;MTOR								Amphetamine addiction	1968-02-01	0.638741	0.852657	0.926908	0.415492	CREB3L2;PRKCA							Folate biosynthesis	2021-01-26	0.566877	0.795988	1.22418	0.694859	GPHN
													Mitophagy	1965-02-01	0.614182	0.842592	0.971197	0.473423	CSNK2A1;SP1								RIG-I-like receptor signaling pathway	1968-02-01	0.638741	0.852657	0.926908	0.415492	TRAF3;TRIM25							Mineral absorption	1960-02-01	0.570454	0.795988	1.05519	0.592305	ATP2B4;SLC8A1
													Ribosome biogenesis in eukaryotes	3/101	0.624045	0.842592	0.936297	0.441496	CSNK2A1;DROSHA;MDN1								Biosynthesis of unsaturated fatty acids	1932-01-01	0.642987	0.852657	0.986933	0.43586	HACD3							IL-17 signaling pathway	1994-03-01	0.575263	0.795988	1.00869	0.557732	TRAF3;TNFAIP3;MAPK1
													T cell receptor signaling pathway	3/101	0.624045	0.842592	0.936297	0.441496	PDPK1;NFATC2;MAPK1								Galactose metabolism	1932-01-01	0.642987	0.852657	0.986933	0.43586	HK2							Glycerolipid metabolism	1961-02-01	0.57948	0.795988	1.03726	0.565953	LPIN2;DGKI
													Galactose metabolism	2021-01-31	0.6313	0.842592	1.01988	0.469121	HK2								beta-Alanine metabolism	1932-01-01	0.642987	0.852657	0.986933	0.43586	ALDH1A3							Biosynthesis of unsaturated fatty acids	2021-01-27	0.580603	0.795988	1.17703	0.639938	HACD3
[truncated: 71 more rows]

## Sheet: Cancer
633 genes	Term	Overlap	P-value	Adjusted P-value	Odds Ratio	Combined Score	Genes	Elsevier Pathway Collection						633 genes	Term	Overlap	P-value	Adjusted P-value	Odds Ratio	Combined Score	Genes	Jensen DISEASES
[truncated: 1,232 more rows]

[truncated: 9 more sheets: nci_nature, TFs, GO, MGI_Mam_Phen, Ligands, DisGeNET, Reactome, Other, 633DEGs_1588DEGs]
