# Supplementary material for: Discovery of novel thyrointegrin αvβ3 antagonist fb-PMT (NP751) in the management of human glioblastoma multiforme
Source: Neurooncol Adv. 2022 Dec 8;5(1):vdac180. doi: 10.1093/noajnl/vdac180 (PMC9985163; doi:10.1093/noajnl/vdac180)
Supplement: vdac180_suppl_Supplementary_Materials [file vdac180_suppl_supplementary_materials.zip › GSEA Tables S3 TF PPIs.xlsx]

## Sheet: 99tfPPIs
Input genes	PPI transcription factor	Overlap	P-value	Adjusted P-value	Odds Ratio	Combined Score	fb-PMT target genes	Transcription Factor PPIs	Protein-protein interactions for transcription factors
633 DEGs	MYC	77/957	4.10766e-14	9.89946e-12	2.90937	89.6766	KDM5B;NUP188;UBE3C;TRRAP;FAF2;XYLT1;MYLK;MED12;IPO9;OPHN1;CCND1;EP300;DIP2B;ERC1;BTRC;TNPO3;GTF2I;MAGI1;SMARCC1;RBFOX2;CSNK2A1;FBXW8;AFAP1;NAV2;TEX2;SMC1A;ETV3;RUNX2;TIAM1;KIAA0922;POLR1A;FANCD2;GEMIN5;WDFY3;NUP98;SNRNP200;SLC25A12;NUP205;GTF3C4;AHNAK;LUZP1;PRKDC;NRXN3;TRAK1;IQGAP3;PRPF8;ACACA;ZBTB40;ELMSAN1;EP400;SH3BP4;MAPK1;MDN1;NEK9;DYNC1H1;CREBBP;SMAD3;AHNAK2;FN1;HUWE1;XPO7;RRP1B;PTPN14;ZZEF…	99 significant records
	SMAD3	36/375	3.66241e-09	4.25957e-07	3.38471	65.7485	PRDM4;EPAS1;EPB41;IRS1;CHD8;CBL;ACVR1B;ETS1;GLI3;ZCCHC14;ZMIZ1;SIN3A;PRKAR2A;EP300;MAPK1;BTRC;RNF111;SPTBN1;NUP214;GIT2;SMARCC1;CREBBP;NCOA6;NCOA3;PRKCA;ARID1A;RUNX2;HIPK2;TGFBR2;SKI;DAB2;MCM3AP;SP1;PAPPA;ARHGEF7;SLC25A12
	CTNNB1	37/398	5.30237e-09	4.25957e-07	3.26843	62.2803	MACF1;TRRAP;IRS1;EPAS1;CHD8;HTT;PTPRJ;PSEN1;PKD1;EGFR;PTPRF;PTPRG;IGF1R;CCND1;KIF3B;EP400;EP300;TBL1X;WHSC1;BTRC;CDON;MAGI1;CREBBP;SMAD3;CSNK2A1;FBXW11;PRKCA;PTPN14;TGFBR2;PTPRB;DLG5;GEMIN5;NUP98;MET;ANAPC1;VCL;CSNK1G1
	HDAC2	36/387	8.42352e-09	5.07517e-07	3.26693	60.7396	KDM5B;GTF3C4;PRDM4;IRS1;ANTXR1;EGFR;MECP2;BCL2L11;CCND1;SIN3A;ELMSAN1;PPP1R8;GSE1;EP300;HMG20A;WHSC1;RREB1;PPARGC1B;GTF2I;SPEN;CREBBP;SMARCC1;UBE2H;PHC1;CSNK2A1;PRKCE;NCOA3;ARID1A;TBX3;PER2;BCL6;SP1;KAT6A;ZNF318;MET;RCOR1
	RARA	22/175	3.80575e-08	1.83437e-06	4.52176	77.2506	SPEN;CREBBP;APAF1;NCOA6;TSHZ1;NCOA3;FN1;NFATC2;PRKCA;ARID1A;ACACA;ZBTB40;SKI;LATS2;CNOT1;SP1;NSD1;ASXL2;EP300;MAPK1;WDR7;JAK1
	SIN3A	24/214	8.50174e-08	3.41487e-06	3.9776	64.7569	NOTCH2;KDM5B;SMARCC1;AHCYL1;SMAD3;KLF13;CSNK2A1;EPAS1;PHF12;HTT;THADA;CBFA2T2;ARID1A;GLI3;MECP2;PER2;SKI;GON4L;BCL6;NFX1;SP1;HBP1;TBL1X;WHSC1
	AR	27/271	1.57576e-07	5.4251e-06	3.49186	54.6943	KDM5B;SRCAP;PRKDC;NR2C2;EGFR;CCND1;ZMIZ1;SIN3A;NSD1;EP300;MAPK1;WHSC1;RREB1;MDN1;SVIL;SMARCC1;CREBBP;SMAD3;NCOA6;NCOA3;PRKCA;RUNX2;LATS2;SP1;ZNF318;RAD54L2;FKBP5
	JUN	25/248	3.62521e-07	1.0921e-05	3.52992	52.3493	MACF1;PRKDC;ETS1;HERC1;CCND1;EP300;MAPK1;CREBBP;SMAD3;CSNK2A1;NFYA;NCOA6;NCOA3;NFATC2;RUNX2;MTOR;FOSL2;SKI;DAB2;GDNF;BCL6;SP1;NUMB;UTRN;TAF4
	NCOR1	18/155	2.10448e-06	5.63532e-05	4.10824	53.7007	SPEN;KDM5B;SMARCC1;CREBBP;SRCAP;NCOA3;HTT;CBFA2T2;ETS1;MECP2;SKI;BCL6;SP1;SIN3A;ATXN1L;EP300;TBL1X;PPARA
	MEF2C	1950-10-01	3.07688e-06	7.41527e-05	7.75562	98.4312	CSNK2A1;EPAS1;PRKDC;SP1;NCOA3;EP300;PRKCA;VGLL4;SPTBN1;CIT
	SP1	24/263	3.63438e-06	7.9626e-05	3.15403	39.5044	SMARCC1;CREBBP;SMAD3;CSNK2A1;NFYA;LUZP1;EPAS1;PRKDC;HTT;ARNT;CDC42BPB;ETS1;MECP2;CCND1;BCL6;SIN3A;EP300;DROSHA;MAPK1;BCOR;BTRC;UTRN;TAF4;PLEC
	SMAD2	30/384	5.65939e-06	0.000113659	2.67209	32.2847	FBN2;PAXIP1;TGFBRAP1;ACVR1B;GLI3;EP300;MAPK1;ERC1;RNF111;SPTBN1;GTF2I;NUP214;DYNC1H1;SMARCC1;CREBBP;SMAD3;NCOA6;NCOA3;HUWE1;ARID1A;ARID1B;RUNX2;HIPK2;TGFBR2;SKI;DAB2;SP1;PAPPA;ARHGEF7;SNRNP200
	RUNX1	14/106	6.33722e-06	0.000117482	4.73853	56.7158	SPEN;SMARCC1;CREBBP;PHC1;SMAD3;CBFA2T2;ETS1;HIPK2;CCND1;SP1;SIN3A;KAT6A;EP300;MAPK1
	NOTCH1	20/204	8.0546e-06	0.000138654	3.40148	39.8969	NOTCH2;SMARCC1;SMAD3;MAML1;PRKDC;LRBA;TRAPPC10;PSEN1;SMC1A;CBL;PRPF8;ADAM17;CDC23;CNOT1;NUMB;EP300;MAPK1;ZBED4;ANAPC1;MDN1
	YAP1	14/115	1.64356e-05	0.000264065	4.31427	47.5263	AHCYL1;SMAD3;FBXW11;EAF1;PTPN14;RUNX2;EGFR;AMOT;TTI1;LATS2;KIF5A;TP53BP2;EP300;BTRC
	ETS1	13/102	1.99582e-05	0.000294492	4.54175	49.1503	CREBBP;SMAD3;EPAS1;PRKDC;NCOA3;RUNX2;IGF1R;CCND1;SP1;PCNX;EP300;MAPK1;PLEC
	EP300	33/473	2.07733e-05	0.000294492	2.36587	25.5085	PAXIP1;SRCAP;MAML1;EPAS1;ETS1;MECP2;HERC1;CCND1;CREB3L2;MAPK1;BTRC;CREBBP;SMAD3;KLF13;FBXW8;NFYA;NCOA6;NCOA3;FN1;NFATC2;ARNT;PRKCA;RUNX2;FOSL2;HIPK2;MCM3AP;BCL6;SP1;KAT6A;HBP1;NUP98;PPARA;CD44
	CREB1	15/134	2.28871e-05	0.000306433	3.92592	41.9482	NOTCH2;CREBBP;CSNK2A1;NFYA;PRKCE;CHD8;GLI2;HIPK2;MECP2;GDNF;SP1;EP300;ZNF436;TAF4;RNF111
	GLI1	1941-08-01	3.65407e-05	0.000431054	7.49925	76.6205	RAI1;SIN3A;FBXW11;NCOA3;PTCH1;NUMB;BTRC;CSNK1G1
	ESR1	50/871	3.73788e-05	0.000431054	1.93735	19.7502	TRRAP;IRS1;FAF2;IGF1R;MED12;AKAP13;CCND1;SIN3A;TRIM25;EP300;SRRM2;SUN1;RBFOX2;CSNK2A1;NCOA6;NCOA3;VPS13D;ARNT;PRKCA;OXSR1;KAT6A;POLR1B;AHRR;VCL;FKBP5;PLEC;GTF3C4;AHNAK;PRKDC;NR2C2;PRPF8;EGFR;ELMSAN1;PRKAR2A;NSD1;EP400;MAPK1;PPARGC1B;ATP9A;SPTBN1;DYNC1H1;SVIL;CREBBP;SMAD3;HUWE1;RRP1B;SKI;CNOT1;SP1;ANXA2P2
	SPI1	1966-10-01	4.00989e-05	0.000431054	5.53514	56.0387	MECP2;SKI;CREBBP;SMAD3;CSNK2A1;NFYA;BCL6;SIN3A;PRKDC;ETS1
	VDR	13/109	4.07671e-05	0.000431054	4.20906	42.5436	CREBBP;SMAD3;CSNK2A1;TRRAP;NCOA6;NCOA3;PRKCA;SLC8A1;RUNX2;MED12;SIN3A;EP300;MAPK1
	SMAD1	18/192	4.1138e-05	0.000431054	3.22843	32.6025	NUP214;NOTCH2;MKL2;CREBBP;ANKRD27;SMAD3;TTF2;PUM1;ARID1A;RUNX2;CAMSAP1;GLI3;HIPK2;INPP4A;SKI;EP300;MAPK1;HBP1
	GATA4	1942-08-01	4.38984e-05	0.000440813	7.27831	73.0279	SMAD3;KLF13;SP1;EP300;MAPK1;JARID2;PPARA;EZH1
	GATA1	1969-10-01	5.93556e-05	0.000572188	5.25288	51.1208	SKI;RAI1;SMARCC1;CREBBP;SP1;EP300;TRIM25;MAPK1;ARID1A;PPARA
	BRCA1	29/418	7.18904e-05	0.000666369	2.3424	22.3474	GTF3C4;NUP188;TRRAP;PRKDC;ZDHHC5;ANTXR1;ETS1;ACACA;HERC2;CCND1;EP300;MAPK1;JAK1;GTF2I;DYNC1H1;CREBBP;SMARCC1;SMAD3;CSNK2A1;NFYA;NCOA3;PHF12;ARNT;PRKCA;SMC1A;MTOR;SP1;FANCD2;SNRNP200
	UBTF	1961-09-01	0.000120059	0.00107164	5.35734	48.3635	CREBBP;CCND1;CSNK2A1;IRS1;POLR1A;POLR1B;EP300;MAPK1;RUNX2
	EPAS1	12/106	0.000132916	0.00109584	3.96197	35.3637	MED12;SMARCC1;CREBBP;SMAD3;CNOT1;SP1;SIN3A;EP300;ARNT;NCAPD3;ETS1;ARID1B
	SREBF2	1962-09-01	0.00013656	0.00109584	5.25599	46.7717	CREBBP;KLF13;SMAD3;NFYA;TRRAP;SP1;EP300;MAPK1;SPTBN1
	REST	1937-07-01	0.000138538	0.00109584	7.20761	64.0351	FBXW8;SIN3A;FBXW11;SP1;HTT;BTRC;RCOR1
	KLF1	2021-05-17	0.000140959	0.00109584	12.8417	113.868	CREBBP;SMARCC1;CSNK2A1;SIN3A;ARID1A
	SP3	1938-07-01	0.00016523	0.0012378	6.97475	60.7373	MECP2;CREBBP;CSNK2A1;SIN3A;SP1;EP300;MAPK1
	CEBPB	14/142	0.000169492	0.0012378	3.39946	29.5165	SMARCC1;CREBBP;PAXIP1;SMAD3;PRKDC;INO80;NR2C2;RUNX2;EGFR;SP1;SIN3A;EP300;ABL2;MAPK1
	PML	16/178	0.000177185	0.00125593	3.07421	26.556	CREBBP;PAXIP1;SMAD3;CSNK2A1;ARNT;RUNX2;MTOR;TGFBR2;HIPK2;SKI;BCL6;SP1;SIN3A;EP300;MAPK1;RNF111
	FOS	17/199	0.000207988	0.0014012	2.9091	24.6634	CREBBP;SMAD3;CSNK2A1;NCOA6;NCOA3;NFATC2;PRKCA;ETS1;RUNX2;EGFR;FOSL2;CCND1;GDNF;EP400;EP300;MAPK1;TLN2
	POU5F1	24/338	0.000209308	0.0014012	2.39126	20.2581	DYNC1H1;SMARCC1;PHC1;SMAD3;CSNK2A1;AHNAK;TRRAP;LAMA1;ZBTB43;UBP1;INO80;TTF2;LAMC1;SMC1A;ARID1A;HSPG2;PRRC2B;SLC8A1;HK2;GLI2;CNOT1;SP1;EP400;GTF2I
	TP53	37/628	0.000231626	0.0015087	1.97229	16.5088	TRRAP;PRKDC;CHD8;VPRBP;HTT;TNFAIP3;ETS1;THBS1;IGF1R;CYP27B1;NUAK1;ZMIZ1;SIN3A;TP53BP2;EP400;EP300;MAPK1;BTRC;CREBBP;SMARCC1;SMAD3;CSNK2A1;TSC22D1;NFYA;NCOA3;HUWE1;PRKCA;ARID1A;MTOR;HIPK2;SKI;TTLL5;SP1;RFWD3;KAT6A;NUMB;CSNK1G1
	PPARG	12/116	0.000312044	0.0018973	3.57915	28.8922	MECP2;SVIL;CREBBP;CSNK2A1;BCL6;CNOT1;SP1;NCOA6;NCOA3;EP300;MAPK1;RAD54L2
	SREBF1	1969-09-01	0.000313522	0.0018973	4.64111	37.4428	MED12;CREBBP;KLF13;TRRAP;SP1;ATXN1L;EP300;MAPK1;PPARGC1B
	SMAD4	19/245	0.000314904	0.0018973	2.62085	21.1325	NUP214;CREBBP;SMAD3;TGFBRAP1;FN1;ACVR1B;GLI3;TGFBR2;SKI;ZMIZ1;SP1;SIN3A;PRKAR2A;EP300;MAPK1;HMG20A;BTRC;ARHGEF7;SPTBN1
	YY1	12/120	0.000426666	0.00250796	3.44588	26.7383	MECP2;CREBBP;SMAD3;GON4L;BCL6;PRKDC;SP1;SIN3A;EP300;INO80;MTOR;CRKL
	HIF1A	12/126	0.000663973	0.00380994	3.2635	23.8799	CREBBP;SMAD3;CSNK2A1;EPAS1;SP1;PRKCE;FAF2;EP300;ARNT;MAPK1;RUNX2;MTOR
	EGR1	1935-06-01	0.000728042	0.0040172	6.38113	46.1046	CREBBP;SMAD3;CSNK2A1;SP1;EP300;NFATC2
	MYBL2	1948-07-01	0.00073343	0.0040172	5.27086	38.0439	CREBBP;CCND1;CSNK2A1;EP300;MAPK1;TTF2;HIPK2
	SMARCC2	11/114	0.000986648	0.00528405	3.30759	22.8925	KDM5B;SMARCC1;CREBBP;SMAD3;CSNK2A1;EPAS1;SP1;SIN3A;ARID1A;ARID1B;RCOR1
	MYCN	2021-05-26	0.00118373	0.00620172	7.3347	49.4291	CSNK2A1;SP1;POLR1A;MAPK1;MYLK
	MYB	1984-09-01	0.00133972	0.00672649	3.71	24.5428	SKI;CREBBP;CSNK2A1;SIN3A;EP300;MAPK1;TTF2;BTRC;HIPK2
	ESRRB	1984-09-01	0.00133972	0.00672649	3.71	24.5428	MED12;SMARCC1;TRRAP;SP1;NCOA3;EP400;UBP1;ARID1A;MED13L
	MYBL1	2021-03-08	0.00156872	0.00771555	18.44	119.076	CREBBP;CSNK2A1;HIPK2
	CDX2	2021-04-17	0.00170254	0.00820624	9.46753	60.3615	KDM5B;CREBBP;EP300;MAPK1
	CEBPD	2021-05-29	0.00197629	0.00933896	6.41687	39.9548	CREBBP;SMAD3;FANCD2;NCOA3;EP300
	USF1	1943-06-01	0.00220814	0.0100913	4.99935	30.5741	NFYA;TRRAP;PRKDC;EP300;PPRC1;GTF2I
	E2F1	11/126	0.00221925	0.0100913	2.9606	18.091	RNF144A;CREBBP;TRRAP;PRKDC;SP1;NCOA6;SERTAD2;NCOA3;MAPK1;PRKCA;ARID1B
	NEUROD1	2021-05-30	0.00231064	0.0103123	6.15987	37.3918	CCND1;HTT;EP300;MAPK1;RREB1
	JUND	1944-06-01	0.00248957	0.0109088	4.86754	29.184	SMAD3;EP300;MAPK1;SLC25A12;ETS1;FOSL2
	KLF4	2021-05-31	0.00268429	0.0115238	5.92265	35.0641	CREBBP;SMAD3;SP1;EP300;LAMC1
	SRF	1993-09-01	0.00272555	0.0115238	3.31095	19.5515	MKL2;CREBBP;CSNK2A1;NFYA;NCOA6;PRKDC;SP1;PRKCA;GTF2I
	ATF1	1932-05-01	0.00309981	0.012244	5.703	32.9429	CREBBP;CSNK2A1;AGO1;TTI1;FOSL2
	ESR2	22/365	0.0031172	0.012244	1.99705	11.5246	SRRM2;NUP205;CREBBP;RBFOX2;SMAD3;GTF3C4;PRKDC;NCOA6;NCOA3;RRP1B;PPRC1;SMC1A;MED12;AKAP13;SLC7A6;SP1;SIN3A;ELMSAN1;ANKFY1;PABPC3;EP300;MAPK1
	TFAP2A	1946-06-01	0.00313221	0.012244	4.62368	26.6602	MAGI1;DAB2;HIP1;EPAS1;SH3BP4;EP300
	CEBPA	10/113	0.00313887	0.012244	3.00207	17.3036	MACF1;CREBBP;SMAD3;NFYA;NCOA6;NCOA3;EP300;MAPK1;SMC1A;SPTBN1
	SIRT3	1995-09-01	0.0031499	0.012244	3.23362	18.6269	MKL2;SMARCC1;HERC2;CERS6;PPP1R8;EP300;UBE2G1;TTF2;RCOR1
	STAT5A	1996-09-01	0.00338072	0.0129326	3.19629	18.1858	CREBBP;EPAS1;FN1;EP300;MAPK1;CBL;EGFR;CRKL;JAK1
	ATF2	16/237	0.00374431	0.0140997	2.24657	12.5528	CREBBP;SMAD3;CSNK2A1;AHNAK;NFYA;NCOA6;PRKCE;PRKCA;ETS1;GLUD2;CCND1;FUBP1;EP300;MAPK1;SLC25A12;CD44
	ETS2	1934-05-01	0.00406667	0.0148697	5.30914	29.2264	CREBBP;NCOA3;EP300;MAPK1;ETS1
	STAT5B	1981-08-01	0.0040722	0.0148697	3.38306	18.6189	CREBBP;EP300;MAPK1;CBL;ETS1;EGFR;CRKL;JAK1
	SMARCA4	15/219	0.00430252	0.0153029	2.28001	12.4227	SRRM2;SMARCC1;CREBBP;SMAD3;CSNK2A1;MAML1;EPAS1;ARID1A;ARID1B;BCL6;SP1;SIN3A;PMS2;WHSC1;RCOR1
	ELK1	1949-06-01	0.00431783	0.0153029	4.30043	23.4159	CREBBP;CCND1;SIN3A;GRB10;EP300;MAPK1
	KLF5	1935-05-01	0.00462311	0.0161474	5.1319	27.5926	CREBBP;SMAD3;EP300;TRIM25;PRKCA
	RXRA	11/139	0.00473212	0.0161576	2.65812	14.2299	CNOT1;SP1;SIN3A;NCOA6;NCOA3;NSD1;EP300;MAPK1;RAD54L2;PPARA;ACVR1B
	SUZ12	1966-07-01	0.00476013	0.0161576	3.65939	19.5685	PAXIP1;CSNK2A1;PPP1R8;HTT;JARID2;EZH1;GTF2I
	STAT3	16/246	0.00535008	0.0179079	2.15765	11.2859	CREBBP;PRKCE;HUWE1;ARID1B;RUNX2;EGFR;MTOR;IGF1R;CCND1;SP1;EP300;MAPK1;MET;CD44;JAK1;GTF2I
	HNF4A	1971-07-01	0.00710355	0.0231842	3.37263	16.6849	CREBBP;SMAD3;NCOA6;SP1;MAPK1;NR2C2;PPARGC1B
	NCOA1	1989-08-01	0.00718508	0.0231842	3.04766	15.0425	CREBBP;CCND1;NCOA6;NCOA3;EP300;ARNT;MAPK1;PPARA
	CCND1	9/108	0.00731936	0.0231842	2.80711	13.8032	FBXW8;SP1;NCOA3;POLR1B;EP300;MAPK1;BTRC;ETS1;EGFR
	USF2	2021-04-25	0.0074074	0.0231842	5.85843	28.7372	NFYA;EP300;PPRC1;MYLK
	NFYB	2021-04-25	0.0074074	0.0231842	5.85843	28.7372	CREBBP;NFYA;SP1;EP300
	MTA3	1940-05-01	0.00823507	0.0251592	4.39763	21.1058	KDM5B;ARNT;HMG20A;CDK13;RCOR1
	E2F4	1973-07-01	0.0082472	0.0251592	3.27009	15.6895	RNF144A;SMAD3;TRRAP;SIN3A;BTRC;ARID1A;ARID1B
	CRX	2021-03-14	0.00884936	0.0266587	8.37922	39.612	CREBBP;SP1;EP300
	KLF9	2021-02-05	0.0093854	0.0276032	20.4585	95.5127	SP1;SIN3A
	NR3C1	15/239	0.00939197	0.0276032	2.07427	9.68247	SVIL;SMARCC1;CREBBP;SMAD3;CSNK2A1;PRKDC;NCOA6;NCOA3;ETS1;EPB41L2;EP300;MAPK1;RAD54L2;TJP2;FKBP5
	STAT1	13/196	0.00976754	0.0283612	2.19806	10.1741	NUP214;CREBBP;CSNK2A1;PRKCE;EGFR;MTOR;EP300;MAPK1;BTRC;SPTBN1;JAK1;GTF2I;SHANK1
	AHR	1942-05-01	0.0101117	0.029011	4.15949	19.109	SP1;EP300;ARNT;PRKCA;TAF4
	FOXA2	2021-03-15	0.010805	0.0302791	7.68056	34.7756	ARNT;EP300;PPARGC1B
	DACH1	2021-03-15	0.010805	0.0302791	7.68056	34.7756	CREBBP;SMAD3;SIN3A
	CLOCK	2021-04-28	0.0111277	0.0308251	5.12533	23.0554	PER2;CREBBP;EP300;ARNT
	PAX5	2021-03-16	0.0129904	0.034936	7.08938	30.793	CREBBP;EP300;ETS1
	NANOG	11/160	0.0130466	0.034936	2.28099	9.89775	MED12;DIDO1;PHC1;CSNK2A1;SP1;SIN3A;NSUN2;WHSC1;SLC8A1;MDN1;TBX3
	TBP	11/160	0.0130466	0.034936	2.28099	9.89775	CREBBP;GTF3C4;NFYA;SP1;SIN3A;NCOA6;NCOA3;EP300;HTT;TAF4;TRAM2
	HOXB4	2021-02-06	0.0137843	0.0365058	15.3431	65.7333	CREBBP;EP300
	BCL3	1946-05-01	0.014703	0.0385156	3.75291	15.8362	CREBBP;FBXW8;NCOA6;EP300;RCOR1
	RBM15	2021-03-17	0.0154092	0.0399313	6.58265	27.468	PHLPP1;UBE3C;PRKCA
	PPARGC1A	1964-06-01	0.0155802	0.0399451	3.18578	13.2584	MED12;CREBBP;BCL6;NCOA6;EP300;PPARA
	ZBTB7B	2021-03-18	0.0180641	0.0458258	6.14349	24.6589	SP1;EP300;PRPF8
	BDP1	2021-02-07	0.0188965	0.0474381	12.2739	48.7122	CSNK2A1;ZBTB43
	NR4A2	1933-04-01	0.0196515	0.0488249	4.24056	16.6637	SIN3A;MAPK1;RCOR1;GTF2I
	POLR2A	14/239	0.0203818	0.0499417	1.92416	7.49099	SMARCC1;CREBBP;CSNK2A1;NFYA;PRKDC;TRAK1;SMC1A;TRAM2;MTOR;PPP4R1;EP300;MAPK1;WHSC1;GTF2I
	NFATC1	1950-05-01	0.0205155	0.0499417	3.41861	13.2867	CSNK2A1;EP300;PRKCA;CBL;CSNK1G1

## Sheet: GSEA99_TF_PPIs
99 TFs PPI	Term	Overlap	P-value	Adjusted P-value	Odds Ratio	Combined Score	Genes	DisGeNET					99 TFs PPI	Term	Overlap	P-value	Adjusted P-value	Odds Ratio	Combined Score	Genes	Jensen DISEASES					99 TFs PPI	Term	Overlap	P-value	Adjusted P-value	Odds Ratio	Combined Score	Genes	Transcription Factor PPIs					99 TFs PPI	Term	Overlap	P-value	Adjusted P-value	Odds Ratio	Combined Score	Genes	ARCHS4 TFs Coexp
	Leukemia, Myelocytic, Acute	65/1703	2.01664e-45	8.73206e-42	21.3154	2193.67	ATF1;SPI1;BRCA1;NR3C1;GLI1;ETS1;ELK1;ETS2;YY1;CCND1;MYC;HNF4A;MYB;EP300;MYBL2;MEF2C;RBM15;FOS;PAX5;POU5F1;RUNX1;AR;MYCN;NCOR1;CREB1;HOXB4;RARA;PPARG;TP53;CLOCK;CEBPA;HDAC2;CEBPB;NOTCH1;CEBPD;EPAS1;GATA4;GATA1;HIF1A;RXRA;E2F1;E2F4;TFAP2A;STAT5A;SUZ12;SMAD1;EGR1;STAT5B;JUN;SMAD4;SMAD3;JUND;CDX2;VDR;NFYB;STAT1;STAT3;NFATC1;KLF4;ESR1;PML;KLF1;KLF5;CTNNB1;NANOG	1997 significant records						Cancer	21/300	1.39211e-18	3.96752e-16	18.9349	778.523	NCOA1;YAP1;SUZ12;JUN;SPI1;RBM15;BRCA1;FOS;PAX5;GLI1;ETS1;ETS2;PML;RUNX1;MYCN;CCND1;MYC;MYB;BCL3;RARA;TP53	71 significant records					73.7374	EP300	73/473	1.89568e-98	4.85293e-96	136.882	30800.3	ATF2;AHR;BRCA1;NR3C1;ETS1;ELK1;ETS2;YY1;CCND1;MYC;MYB;UBTF;MYBL2;NCOA1;SREBF1;MEF2C;TBP;FOS;PAX5;RUNX1;SIRT3;AR;NCOR1;CREB1;HOXB4;RARA;PPARG;TP53;CLOCK;YAP1;CEBPA;HDAC2;CEBPB;NOTCH1;CEBPD;EPAS1;CRX;GATA4;GATA1;HIF1A;NEUROD1;RXRA;POLR2A;ZBTB7B;PPARGC1A;SMAD2;TFAP2A;STAT5A;SMAD1;EGR1;STAT5B;JUN;SMAD4;SMAD3;JUND;CDX2;VDR;NFYB;STAT1;STAT3;NFATC1;KLF4;ESR1;USF2;ESR2;PML;USF1;KLF5;SP1;SP3;BCL3;CTNNB1;F…	230 significant records						KLF4 human tf ARCHS4 coexpression	15/299	2.04522e-11	2.73242e-08	12.3346	303.591	JUN;CEBPB;JUND;CEBPD;CDX2;EPAS1;VDR;AHR;FOS;ETS2;NR4A2;KLF5;BCL3;KLF9;ZBTB7B	154 significant records
	Carcinogenesis	85/4065	1.30528e-44	2.82594e-41	24.2872	2454.16	ATF1;ATF2;AHR;BRCA1;NR3C1;GLI1;ETS1;ELK1;ETS2;YY1;DACH1;CCND1;SIN3A;MYC;HNF4A;MYB;EP300;MYBL2;NCOA1;SREBF1;TBP;FOS;PAX5;SREBF2;POU5F1;RUNX1;SIRT3;AR;MYCN;CREB1;RARA;PPARG;TP53;CLOCK;YAP1;CEBPA;HDAC2;CEBPB;NOTCH1;CEBPD;EPAS1;SRF;CRX;GATA4;GATA1;HIF1A;NEUROD1;RXRA;POLR2A;E2F1;E2F4;PPARGC1A;MTA3;SMAD2;TFAP2A;STAT5A;SUZ12;SMAD1;EGR1;STAT5B;JUN;SMAD4;SMAD3;JUND;CDX2;VDR;STAT1;ESRRB;STAT3;NFATC1;KLF4;E…							Immune system cancer	12/137	3.64113e-12	5.18862e-10	21.8218	574.758	CEBPA;NOTCH1;CCND1;MYC;STAT3;EP300;CTNNB1;PAX5;TP53;GATA1;RUNX1;SMARCA4							SP1	51/263	1.99325e-70	2.55136e-68	98.6772	15836.8	AHR;BRCA1;ETS1;YY1;CCND1;SIN3A;MYC;HNF4A;EP300;SREBF1;MEF2C;SMARCC2;TBP;SREBF2;POU5F1;RUNX1;AR;MYCN;NCOR1;CREB1;RARA;PPARG;TP53;HDAC2;CEBPB;EPAS1;SRF;CRX;GATA4;GATA1;HIF1A;RXRA;E2F1;ZBTB7B;SMAD2;EGR1;JUN;SMAD4;SMAD3;NFYB;ESRRB;STAT3;KLF4;ESR1;ESR2;PML;SMARCA4;REST;SP3;KLF9;NANOG							FOSB human tf ARCHS4 coexpression	14/299	2.50125e-10	1.67083e-07	11.3364	250.637	EGR1;JUN;CEBPD;EPAS1;SRF;AHR;FOS;KLF4;ETS2;RUNX1;NR4A2;BCL3;KLF9;EP300
	Prostate carcinoma	78/3145	4.81704e-44	6.9526e-41	20.3868	2033.41	ATF2;AHR;BRCA1;NR3C1;GLI1;ETS1;ELK1;ETS2;YY1;DACH1;CCND1;MYC;HNF4A;MYB;EP300;NCOA1;SREBF1;FOS;SREBF2;POU5F1;RUNX1;SIRT3;AR;MYCN;NCOR1;CREB1;RARA;PPARG;TP53;CLOCK;YAP1;CEBPA;HDAC2;CEBPB;NOTCH1;CEBPD;EPAS1;SRF;GATA1;HIF1A;NEUROD1;RXRA;POLR2A;E2F1;E2F4;PPARGC1A;SMAD2;TFAP2A;STAT5A;SUZ12;SMAD1;EGR1;STAT5B;JUN;SMAD4;SMAD3;JUND;CDX2;VDR;STAT1;ESRRB;STAT3;NFATC1;KLF4;ESR1;USF2;ESR2;PML;SMARCA4;NR4A2;RES…							Lymphoid leukemia	10/152	4.16809e-09	3.95968e-07	15.6346	301.682	NOTCH1;CCND1;MYC;STAT3;EP300;CTNNB1;PAX5;TP53;PPARGC1A;SMARCA4							SMARCA4	46/219	1.05109e-64	8.96926e-63	98.9735	14580.3	CEBPA;HDAC2;CEBPB;NOTCH1;EPAS1;SRF;GATA4;AHR;BRCA1;NR3C1;GATA1;HIF1A;ETS2;YY1;NEUROD1;RXRA;POLR2A;SIN3A;MYC;SMAD2;STAT5A;NCOA1;SMARCC2;SMAD3;CDX2;VDR;STAT1;ESRRB;STAT3;KLF4;ESR1;POU5F1;PML;USF1;RUNX1;KLF1;NR4A2;AR;REST;NCOR1;CREB1;SP1;CTNNB1;NANOG;PPARG;TP53							JUNB human tf ARCHS4 coexpression	13/299	2.81463e-09	9.40088e-07	10.3673	204.117	JUN;CEBPB;SPI1;CEBPD;NFATC1;FOS;KLF4;ETS1;USF2;NR4A2;BCL3;RARA;ZBTB7B
	Tumor Progression	68/2090	1.29037e-43	1.39682e-40	19.3959	1915.46	ATF2;SPI1;AHR;BRCA1;GLI1;ETS1;ELK1;ETS2;YY1;DACH1;CCND1;MYC;HNF4A;MYB;MYBL2;NCOA1;SREBF1;FOS;PAX5;POU5F1;RUNX1;AR;MYCN;CREB1;RARA;PPARG;TP53;CLOCK;YAP1;CEBPA;HDAC2;NOTCH1;CEBPD;EPAS1;SRF;GATA4;HIF1A;RXRA;E2F1;E2F4;MTA3;SMAD2;TFAP2A;STAT5A;SUZ12;EGR1;STAT5B;JUN;SMAD4;SMAD3;JUND;CDX2;VDR;STAT1;STAT3;NFATC1;KLF4;ESR1;USF2;ESR2;PML;SMARCA4;NR4A2;REST;KLF5;SP1;CTNNB1;NANOG							Familial adenomatous polyposis	2021-05-25	1.31798e-07	9.39063e-06	52.875	837.645	SMAD4;CCND1;HNF4A;MYC;CTNNB1							HDAC2	43/387	1.64142e-47	1.05051e-45	43.654	4702.67	CEBPA;GATA4;BRCA1;NR3C1;GLI1;GATA1;HIF1A;YY1;CCND1;SIN3A;MYC;E2F1;EP300;MYBL2;E2F4;MTA3;SMAD2;SUZ12;JUN;SMAD4;SMARCC2;VDR;ESRRB;STAT3;NFATC1;FOS;KLF4;ESR1;POU5F1;PML;RUNX1;SMARCA4;REST;MYCN;CREB1;KLF5;SP1;SP3;RARA;CTNNB1;NANOG;TP53;CLOCK							ZFP36L1 human tf ARCHS4 coexpression	13/299	2.81463e-09	9.40088e-07	10.3673	204.117	EGR1;JUN;NOTCH1;SMAD3;JUND;CEBPD;NFATC1;FOS;ETS1;PML;BCL3;RARA;ZBTB7B
	Malignant neoplasm of prostate	78/3239	4.39048e-43	3.80216e-40	19.6701	1918.46	ATF2;AHR;BRCA1;NR3C1;GLI1;ETS1;ELK1;ETS2;YY1;DACH1;CCND1;MYC;HNF4A;MYB;EP300;NCOA1;SREBF1;FOS;SREBF2;POU5F1;RUNX1;SIRT3;AR;MYCN;NCOR1;CREB1;RARA;PPARG;TP53;CLOCK;YAP1;CEBPA;HDAC2;CEBPB;NOTCH1;CEBPD;EPAS1;SRF;GATA1;HIF1A;NEUROD1;RXRA;POLR2A;E2F1;E2F4;PPARGC1A;SMAD2;TFAP2A;STAT5A;SUZ12;SMAD1;EGR1;STAT5B;JUN;SMAD4;SMAD3;JUND;CDX2;VDR;STAT1;ESRRB;STAT3;NFATC1;KLF4;ESR1;USF2;ESR2;PML;SMARCA4;NR4A2;RES…							Acute promyelocytic leukemia	2021-03-05	1.16798e-06	6.65751e-05	310.922	4247.26	STAT5B;RARA;PML							SMAD3	42/375	1.7936e-46	9.18326e-45	43.2989	4560.87	YAP1;ATF2;CEBPA;CEBPB;SPI1;NOTCH1;CEBPD;EPAS1;GATA4;BRCA1;NR3C1;ETS1;HIF1A;YY1;DACH1;SIN3A;MYC;HNF4A;EP300;E2F4;SMAD2;SMAD1;EGR1;JUN;SMAD4;SMARCC2;JUND;VDR;FOS;KLF4;ESR1;ESR2;SREBF2;POU5F1;PML;RUNX1;SMARCA4;AR;KLF5;SP1;CTNNB1;TP53							NR4A1 human tf ARCHS4 coexpression	12/299	2.90057e-08	6.45859e-06	9.42641	163.603	NR4A2;EGR1;SREBF1;JUN;JUND;CEBPD;EPAS1;SRF;KLF9;FOS;KLF4;ETS2
	Mammary Neoplasms	69/2387	4.41644e-41	3.1872e-38	17.4465	1621.14	ATF1;ATF2;AHR;BRCA1;NR3C1;GLI1;ETS1;ELK1;ETS2;YY1;DACH1;CCND1;MYC;HNF4A;MYB;EP300;MYBL2;NCOA1;SREBF1;FOS;POU5F1;RUNX1;AR;NCOR1;CREB1;RARA;PPARG;TP53;YAP1;CEBPA;CEBPB;NOTCH1;CEBPD;EPAS1;GATA4;GATA1;HIF1A;NEUROD1;RXRA;E2F1;PPARGC1A;MTA3;SMAD2;TFAP2A;STAT5A;SUZ12;EGR1;STAT5B;JUN;SMAD4;SMAD3;JUND;VDR;STAT1;ESRRB;STAT3;NFATC1;KLF4;ESR1;USF2;ESR2;PML;USF1;SMARCA4;REST;KLF5;SP1;BCL3;CTNNB1							Esophageal carcinoma	2021-03-07	4.05863e-06	0.000189392	155.445	1929.8	SMAD4;CTNNB1;TP53							RUNX1	28/106	1.05277e-41	4.49183e-40	100.225	9456.65	YAP1;CEBPA;HDAC2;CEBPB;SPI1;NOTCH1;ETS1;GATA1;CCND1;SIN3A;MYC;MYB;EP300;SMAD2;SMAD1;JUN;SMARCC2;SMAD3;VDR;FOS;PAX5;PML;SMARCA4;NR4A2;AR;NCOR1;SP1;RARA							ETS2 human tf ARCHS4 coexpression	12/299	2.90057e-08	6.45859e-06	9.42641	163.603	STAT5A;CEBPB;KLF5;CEBPD;CDX2;EPAS1;VDR;BCL3;AHR;ZBTB7B;KLF4;RUNX1
	Breast Carcinoma	85/4963	1.61071e-37	9.96342e-35	18.6985	1584.11	ATF2;AHR;BRCA1;NR3C1;GLI1;ETS1;ELK1;ETS2;YY1;DACH1;CCND1;SIN3A;MYC;HNF4A;MYB;EP300;MYBL2;NCOA1;SREBF1;TBP;FOS;PAX5;SREBF2;POU5F1;RUNX1;SIRT3;AR;MYCN;NCOR1;CREB1;RARA;PPARG;BDP1;TP53;CLOCK;YAP1;CEBPA;HDAC2;CEBPB;NOTCH1;CEBPD;EPAS1;SRF;CRX;GATA4;GATA1;HIF1A;NEUROD1;RXRA;E2F1;E2F4;PPARGC1A;MTA3;SMAD2;TFAP2A;STAT5A;SUZ12;SMAD1;EGR1;STAT5B;JUN;SMAD4;SMAD3;JUND;CDX2;VDR;STAT1;ESRRB;STAT3;KLF4;ESR1;USF2…							Lung cancer	11/400	4.65172e-06	0.000189392	6.26992	76.9838	MEF2C;SMAD4;REST;NOTCH1;MYB;EP300;CTNNB1;BRCA1;TP53;ETS2;SMARCA4							JUN	34/248	2.78334e-40	1.01791e-38	48.1206	4382.82	ATF1;ATF2;CEBPA;HDAC2;SPI1;BRCA1;NR3C1;ETS1;HIF1A;ETS2;DACH1;CCND1;MYC;EP300;MTA3;SMAD2;NCOA1;EGR1;SMAD4;SMAD3;JUND;TBP;VDR;STAT1;STAT3;FOS;ESR1;PML;RUNX1;AR;CREB1;SP1;BCL3;CTNNB1							FOSL2 human tf ARCHS4 coexpression	11/299	2.72248e-07	4.54655e-05	8.51259	128.681	CEBPB;SPI1;CEBPD;BCL3;RARA;AHR;ZBTB7B;KLF4;USF2;ETS2;RUNX1
	Liver carcinoma	76/3593	2.62789e-37	1.42234e-34	15.3934	1296.57	ATF1;ATF2;AHR;BRCA1;NR3C1;GLI1;ETS1;ELK1;ETS2;YY1;DACH1;CCND1;MYC;HNF4A;UBTF;EP300;MYBL2;NCOA1;SREBF1;MEF2C;TBP;FOS;PAX5;SREBF2;POU5F1;SIRT3;AR;MYCN;NCOR1;CREB1;RARA;PPARG;TP53;YAP1;CEBPA;HDAC2;CEBPB;NOTCH1;CEBPD;EPAS1;SRF;HIF1A;RXRA;E2F1;E2F4;PPARGC1A;MTA3;SMAD2;STAT5A;SMAD1;EGR1;STAT5B;JUN;SMAD4;SMAD3;JUND;CDX2;VDR;STAT1;STAT3;NFATC1;KLF4;ESR1;USF2;ESR2;PML;USF1;SMARCA4;NR4A2;KLF5;SP1;SP3;KLF9;…							Breast cancer	11/434	1.00476e-05	0.000357946	5.75591	66.24	NOTCH1;NCOR1;CCND1;EP300;CTNNB1;BRCA1;GLI1;KLF4;TP53;ESR1;SMARCA4							SIN3A	31/214	2.11026e-37	6.75282e-36	49.1207	4148.19	HDAC2;CEBPB;SPI1;EPAS1;GLI1;ELK1;YY1;DACH1;RXRA;MYB;E2F4;SMAD4;SMARCC2;SMAD3;TBP;VDR;ESR1;ESR2;PML;RUNX1;SMARCA4;KLF1;NR4A2;AR;REST;NCOR1;SP1;SP3;KLF9;NANOG;TP53							ZFP36 human tf ARCHS4 coexpression	11/299	2.72248e-07	4.54655e-05	8.51259	128.681	NR4A2;JUN;CEBPB;SPI1;JUND;CEBPD;BCL3;RARA;AHR;FOS;KLF4
	Neoplasm Metastasis	78/3920	6.39575e-37	3.07706e-34	15.5252	1293.87	ATF1;ATF2;AHR;BRCA1;NR3C1;GLI1;ETS1;ETS2;YY1;DACH1;CCND1;SIN3A;MYC;HNF4A;MYB;EP300;MYBL2;NCOA1;SREBF1;FOS;PAX5;POU5F1;RUNX1;AR;MYCN;CREB1;RARA;PPARG;TP53;CLOCK;YAP1;CEBPA;HDAC2;CEBPB;NOTCH1;CEBPD;EPAS1;SRF;CRX;GATA4;GATA1;HIF1A;NEUROD1;E2F1;E2F4;PPARGC1A;MTA3;SMAD2;TFAP2A;STAT5A;SUZ12;SMAD1;EGR1;STAT5B;JUN;SMAD4;SMAD3;JUND;CDX2;VDR;STAT1;ESRRB;STAT3;NFATC1;KLF4;ESR1;ESR2;PML;SMARCA4;REST;KLF5;SP1…							Hematologic cancer	2021-03-10	1.37659e-05	0.00043592	88.8125	994.106	CEBPA;GATA1;RUNX1							AR	33/271	2.77533e-37	7.89427e-36	41.3088	3477.17	ATF2;CEBPA;CEBPB;GATA4;AHR;BRCA1;NR3C1;HIF1A;CCND1;SIN3A;HNF4A;E2F1;EP300;E2F4;NCOA1;SMAD1;EGR1;SREBF1;JUN;SMAD4;SMAD3;TBP;STAT3;FOS;PAX5;ESR1;POU5F1;RUNX1;SMARCA4;NCOR1;SP1;CTNNB1;TP53							KLF10 human tf ARCHS4 coexpression	10/299	2.31258e-06	0.000280874	7.6249	98.9494	NR4A2;EGR1;KLF9;AHR;FOS;NR3C1;KLF4;HIF1A;ETS2;RUNX1
	Non-Small Cell Lung Carcinoma	64/2243	9.04653e-37	3.91715e-34	14.8719	1234.27	ATF1;ATF2;AHR;BRCA1;NR3C1;GLI1;ETS1;ELK1;ETS2;DACH1;CCND1;SIN3A;MYC;HNF4A;MYB;EP300;MYBL2;FOS;PAX5;SREBF2;POU5F1;SIRT3;AR;MYCN;CREB1;RARA;PPARG;TP53;YAP1;CEBPA;NOTCH1;EPAS1;SRF;GATA4;HIF1A;NEUROD1;RXRA;POLR2A;E2F1;MTA3;SMAD2;STAT5A;SMAD1;EGR1;STAT5B;JUN;SMAD4;SMAD3;JUND;CDX2;VDR;STAT1;STAT3;KLF4;ESR1;ESR2;PML;USF1;SMARCA4;KLF5;SP1;BCL3;CTNNB1;FOXA2							Hyperglycemia	6/108	1.60742e-05	0.000458114	12.5231	138.234	NEUROD1;SREBF1;JUN;PPARG;NR3C1;PPARGC1A							CEBPB	27/142	6.52538e-36	1.6705e-34	64.5196	5227.21	ATF2;CEBPA;SPI1;CEBPD;SRF;NR3C1;ELK1;SIN3A;MYC;MYB;EP300;STAT5A;EGR1;SMAD4;SMAD3;STAT3;ESR1;USF1;RUNX1;SMARCA4;AR;NCOR1;CREB1;SP1;SP3;PPARG;TP53							STAT3 human tf ARCHS4 coexpression	10/299	2.31258e-06	0.000280874	7.6249	98.9494	STAT5A;STAT5B;RXRA;CEBPD;EPAS1;STAT1;BCL3;RARA;ZBTB7B;ETS2
	Colorectal Cancer	73/3298	2.05984e-36	8.10828e-34	14.5182	1192.96	ATF1;ATF2;AHR;BRCA1;NR3C1;GLI1;ETS1;ELK1;ETS2;YY1;DACH1;CCND1;MYC;HNF4A;MYB;EP300;FOS;SREBF2;POU5F1;RUNX1;AR;MYCN;NCOR1;CREB1;RARA;PPARG;TP53;CLOCK;YAP1;HDAC2;CEBPB;NOTCH1;CEBPD;EPAS1;GATA4;GATA1;HIF1A;NEUROD1;RXRA;POLR2A;E2F1;E2F4;PPARGC1A;MTA3;SMAD2;TFAP2A;STAT5A;SUZ12;SMAD1;EGR1;STAT5B;JUN;SMAD4;SMAD3;JUND;CDX2;VDR;STAT1;ESRRB;STAT3;NFATC1;KLF4;ESR1;USF2;ESR2;PML;SMARCA4;NR4A2;KLF5;SP1;KLF9;CT…							Intestinal benign neoplasm	2021-03-11	1.88601e-05	0.000488648	77.707	845.333	CCND1;CTNNB1;TP53							PML	28/178	8.86176e-35	2.06237e-33	51.9275	4071.57	YAP1;ATF2;HDAC2;SPI1;SRF;NR3C1;RXRA;SIN3A;MYC;MYB;EP300;SMAD2;SUZ12;JUN;SMAD3;STAT3;NFATC1;FOS;POU5F1;RUNX1;SMARCA4;NCOR1;SP1;RARA;CTNNB1;NANOG;PPARG;TP53							ZNF672 human tf ARCHS4 coexpression	10/299	2.31258e-06	0.000280874	7.6249	98.9494	STAT5A;CEBPB;SPI1;BCL3;NFATC1;E2F4;ZBTB7B;ELK1;USF2;PML
	Prostatic Neoplasms	56/1554	2.31606e-36	8.35711e-34	15.9991	1312.78	AHR;BRCA1;NR3C1;GLI1;ETS1;ELK1;YY1;CCND1;MYC;EP300;NCOA1;SREBF1;FOS;SREBF2;POU5F1;RUNX1;SIRT3;AR;NCOR1;CREB1;RARA;PPARG;TP53;YAP1;HDAC2;CEBPB;NOTCH1;CEBPD;EPAS1;SRF;HIF1A;RXRA;E2F1;SMAD2;TFAP2A;STAT5A;SMAD1;EGR1;STAT5B;JUN;SMAD4;SMAD3;JUND;VDR;STAT1;ESRRB;STAT3;ESR1;ESR2;PML;SMARCA4;KLF5;SP1;CTNNB1;NANOG;FOXA2							Huntington's disease	1976-05-01	3.75424e-05	0.000837897	14.8562	151.385	AR;REST;TBP;CREB1;PPARGC1A							NCOA1	23/89	5.49106e-34	1.17143e-32	90.95	6965.38	STAT5A;JUN;TBP;VDR;STAT3;AHR;FOS;NR3C1;HIF1A;ESR1;ESR2;SMARCA4;AR;NCOR1;RXRA;CCND1;HNF4A;BCL3;RARA;EP300;PPARG;PPARGC1A;FOXA2							NFE2L2 human tf ARCHS4 coexpression	9/299	1.76444e-05	0.00112252	6.76241	74.0153	CEBPB;SMAD3;KLF5;EPAS1;SP1;BCL3;AHR;NR3C1;ETS2
	Colon Carcinoma	62/2091	3.00715e-36	1.00161e-33	14.7598	1207.24	AHR;BRCA1;NR3C1;GLI1;ETS1;ELK1;ETS2;YY1;CCND1;MYC;HNF4A;MYB;EP300;TBP;FOS;POU5F1;RUNX1;SIRT3;AR;CREB1;PPARG;TP53;CLOCK;YAP1;CEBPA;HDAC2;CEBPB;NOTCH1;EPAS1;GATA4;HIF1A;NEUROD1;RXRA;E2F1;E2F4;PPARGC1A;SMAD2;TFAP2A;STAT5A;SUZ12;EGR1;JUN;SMAD4;SMAD3;JUND;CDX2;VDR;STAT1;ESRRB;STAT3;NFATC1;KLF4;ESR1;ESR2;USF1;SMARCA4;NR4A2;KLF5;SP1;CTNNB1;NANOG;FOXA2							Arthritis	7/186	3.89059e-05	0.000837897	8.38317	85.1257	JUN;VDR;STAT1;STAT3;NFATC1;PPARG;FOS							FOS	28/199	2.39978e-33	4.72572e-32	45.502	3417.65	ATF2;HDAC2;SPI1;GATA4;NR3C1;ETS1;ELK1;ETS2;YY1;CCND1;MYC;EP300;SMAD2;NCOA1;JUN;SMAD3;JUND;TBP;VDR;STAT1;STAT3;ESR1;USF2;PML;RUNX1;AR;BCL3;CTNNB1							JUND human tf ARCHS4 coexpression	9/299	1.76444e-05	0.00112252	6.76241	74.0153	NR4A2;JUN;CEBPD;BCL3;RARA;NFATC1;FOS;KLF4;USF2
	leukemia	60/1941	8.84993e-36	2.73716e-33	14.7385	1189.58	SPI1;AHR;BRCA1;NR3C1;ETS1;ETS2;YY1;DACH1;CCND1;SIN3A;MYC;MYB;EP300;MEF2C;RBM15;FOS;PAX5;POU5F1;RUNX1;AR;MYCN;NCOR1;CREB1;HOXB4;RARA;PPARG;TP53;YAP1;CEBPA;HDAC2;CEBPB;NOTCH1;EPAS1;GATA4;GATA1;HIF1A;NEUROD1;RXRA;SMAD2;TFAP2A;STAT5A;EGR1;STAT5B;JUN;SMAD4;SMAD3;JUND;CDX2;VDR;STAT1;STAT3;KLF4;ESR1;PML;SMARCA4;KLF1;SP1;BCL3;CTNNB1;NANOG							Biliary tract cancer	2021-03-14	4.11599e-05	0.000837897	56.5057	570.597	SMAD4;CTNNB1;TP53							TBP	26/160	1.1519e-32	2.10634e-31	52.5396	3863.83	SPI1;AHR;NR3C1;RXRA;POLR2A;SIN3A;MYC;UBTF;E2F1;EP300;NCOA1;JUN;JUND;NFYB;ESRRB;FOS;PAX5;ESR1;POU5F1;AR;REST;KLF5;SP1;BCL3;CTNNB1;TP53							NR4A2 human tf ARCHS4 coexpression	9/299	1.76444e-05	0.00112252	6.76241	74.0153	EGR1;JUN;JUND;EP300;NFATC1;AHR;FOS;KLF4;FOXA2
	Malignant neoplasm of breast	83/5054	1.90758e-34	5.50654e-32	15.5802	1209.68	ATF2;AHR;BRCA1;NR3C1;GLI1;ETS1;ELK1;ETS2;YY1;DACH1;CCND1;SIN3A;MYC;HNF4A;MYB;EP300;MYBL2;NCOA1;SREBF1;TBP;FOS;SREBF2;POU5F1;RUNX1;SIRT3;AR;MYCN;NCOR1;CREB1;RARA;PPARG;BDP1;TP53;CLOCK;YAP1;CEBPA;HDAC2;CEBPB;NOTCH1;CEBPD;EPAS1;CRX;GATA4;GATA1;HIF1A;NEUROD1;RXRA;E2F1;E2F4;PPARGC1A;MTA3;SMAD2;TFAP2A;STAT5A;SUZ12;SMAD1;EGR1;STAT5B;JUN;SMAD4;SMAD3;JUND;CDX2;VDR;STAT1;ESRRB;STAT3;KLF4;ESR1;USF2;ESR2;PML…							Polycythemia	2021-03-16	6.2869e-05	0.00119451	47.8077	462.513	EPAS1;HIF1A;GATA1							NCOR1	25/155	2.55316e-31	4.35739e-30	51.3799	3619.35	CEBPB;NR3C1;ETS1;ETS2;DACH1;RXRA;SIN3A;MYC;MYB;EP300;MYBL2;NCOA1;SMARCC2;VDR;ESR1;ESR2;PML;RUNX1;SMARCA4;AR;REST;SP1;RARA;PPARG;TP53							JUN human tf ARCHS4 coexpression	9/299	1.76444e-05	0.00112252	6.76241	74.0153	NR4A2;EGR1;JUND;CEBPD;SRF;KLF9;FOS;KLF4;USF2
	Ovarian Carcinoma	61/2203	8.6563e-34	2.34261e-31	13.309	1013.21	AHR;BRCA1;NR3C1;GLI1;ETS1;ELK1;ETS2;YY1;DACH1;CCND1;MYC;HNF4A;EP300;FOS;SREBF2;POU5F1;RUNX1;AR;MYCN;CREB1;HOXB4;RARA;PPARG;TP53;YAP1;HDAC2;NOTCH1;EPAS1;GATA4;HIF1A;NEUROD1;E2F1;E2F4;MTA3;SMAD2;TFAP2A;STAT5A;SMAD1;EGR1;STAT5B;JUN;SMAD4;SMAD3;JUND;CDX2;VDR;STAT1;ESRRB;STAT3;NFATC1;KLF4;ESR1;ESR2;PML;SMARCA4;REST;KLF5;SP1;BCL3;CTNNB1;NANOG							Ductal carcinoma in situ	2021-03-18	9.09527e-05	0.00152479	41.4292	385.505	CCND1;BRCA1;TP53							ESR1	42/871	4.0501e-31	6.48016e-30	16.9518	1186.31	ATF1;CEBPA;HDAC2;CEBPB;AHR;BRCA1;HIF1A;RXRA;CCND1;POLR2A;SIN3A;MYC;HNF4A;UBTF;EP300;PPARGC1A;MTA3;SMAD2;STAT5A;NCOA1;SREBF1;JUN;SMAD4;SMARCC2;SMAD3;JUND;TBP;STAT3;FOS;ESR2;USF1;SMARCA4;AR;NCOR1;KLF5;SP1;SP3;BCL3;RARA;CTNNB1;PPARG;TP53							ZBTB24 human tf ARCHS4 coexpression	9/299	1.76444e-05	0.00112252	6.76241	74.0153	SUZ12;REST;RBM15;SP3;UBTF;EP300;NFATC1;PAX5;ETS1
	Malignant neoplasm of ovary	59/2026	1.3799e-33	3.5147e-31	13.4482	1017.54	AHR;BRCA1;NR3C1;GLI1;ETS1;ELK1;ETS2;YY1;DACH1;CCND1;MYC;HNF4A;EP300;FOS;POU5F1;RUNX1;AR;MYCN;CREB1;HOXB4;RARA;PPARG;TP53;YAP1;HDAC2;NOTCH1;EPAS1;GATA4;HIF1A;NEUROD1;E2F1;E2F4;MTA3;SMAD2;TFAP2A;SMAD1;EGR1;STAT5B;JUN;SMAD4;SMAD3;JUND;CDX2;VDR;STAT1;ESRRB;STAT3;NFATC1;KLF4;ESR1;ESR2;PML;SMARCA4;REST;KLF5;SP1;BCL3;CTNNB1;NANOG							Thyroid cancer	2021-03-18	9.09527e-05	0.00152479	41.4292	385.505	SMAD4;CTNNB1;TP53							BRCA1	32/418	1.45362e-29	2.18899e-28	24.1466	1603.36	ATF1;HDAC2;AHR;ETS1;ELK1;HIF1A;YY1;CCND1;POLR2A;MYC;E2F1;EP300;E2F4;SMAD2;TFAP2A;STAT5A;JUN;SMAD4;SMARCC2;SMAD3;JUND;VDR;STAT1;STAT3;ESR1;USF2;SMARCA4;AR;CREB1;SP1;CTNNB1;TP53							ZNF592 human tf ARCHS4 coexpression	9/299	1.76444e-05	0.00112252	6.76241	74.0153	STAT5B;SPI1;RXRA;SP1;UBTF;RARA;EP300;ZBTB7B;USF2
	Malignant neoplasm of lung	63/2449	2.37317e-33	5.7088e-31	12.8463	965.027	ATF2;AHR;BRCA1;NR3C1;GLI1;ETS1;ELK1;ETS2;YY1;DACH1;CCND1;SIN3A;MYC;HNF4A;EP300;FOS;PAX5;POU5F1;AR;MYCN;CREB1;RARA;PPARG;TP53;YAP1;CEBPA;HDAC2;CEBPB;NOTCH1;EPAS1;HIF1A;E2F1;E2F4;PPARGC1A;MTA3;SMAD2;TFAP2A;STAT5A;SMAD1;EGR1;STAT5B;JUN;SMAD4;SMAD3;JUND;CDX2;VDR;STAT1;STAT3;NFATC1;KLF4;ESR1;USF2;ESR2;PML;SMARCA4;NR4A2;REST;KLF5;SP1;CTNNB1;NANOG;FOXA2							DOID:3858	2021-02-05	0.000240209	0.00380332	136.756	1139.72	TP53;SMARCA4							SMARCC1	22/114	2.00263e-29	2.84818e-28	61.5186	4065.18	SMAD2;HDAC2;CEBPB;SMARCC2;NOTCH1;SMAD3;EPAS1;ESRRB;BRCA1;NR3C1;GATA1;POU5F1;RUNX1;SMARCA4;SIRT3;KLF1;AR;NCOR1;POLR2A;SP1;SIN3A;TP53							ZNF217 human tf ARCHS4 coexpression	9/299	1.76444e-05	0.00112252	6.76241	74.0153	SREBF1;RXRA;SP1;SP3;UBTF;RARA;EP300;ZBTB7B;ESR1
	Bladder Neoplasm	49/1217	2.79809e-33	6.37669e-31	15.7178	1178.15	AHR;BRCA1;NR3C1;GLI1;ETS1;ELK1;ETS2;CCND1;MYC;HNF4A;EP300;TBP;FOS;PAX5;SREBF2;POU5F1;AR;MYCN;NCOR1;CREB1;PPARG;TP53;YAP1;HDAC2;NOTCH1;EPAS1;GATA4;HIF1A;RXRA;E2F1;E2F4;SMAD2;SUZ12;EGR1;JUN;SMAD4;JUND;VDR;STAT1;STAT3;NFATC1;KLF4;ESR1;ESR2;NR4A2;KLF5;SP1;SP3;CTNNB1							Chronic fatigue syndrome	2021-03-26	0.00028159	0.00422385	27.0082	220.793	SMAD2;SMAD3;NR3C1							SMARCB1	22/116	3.03345e-29	4.08717e-28	60.2036	3953.29	JUN;HDAC2;CEBPB;SMARCC2;CDX2;EPAS1;BRCA1;FOS;NR3C1;GLI1;GATA1;ESR1;ETS2;POU5F1;RUNX1;SMARCA4;KLF1;NCOR1;POLR2A;SIN3A;MYC;TP53							AHR human tf ARCHS4 coexpression	9/299	1.76444e-05	0.00112252	6.76241	74.0153	CEBPB;EPAS1;SP3;KLF9;NR3C1;KLF4;HIF1A;ETS2;RUNX1
	Squamous cell carcinoma	57/1876	3.77357e-33	8.16978e-31	13.4909	1007.19	ATF2;BRCA1;NR3C1;GLI1;ETS1;ETS2;CCND1;MYC;EP300;NCOA1;FOS;PAX5;SREBF2;POU5F1;RUNX1;SIRT3;AR;CREB1;RARA;PPARG;BDP1;TP53;CLOCK;YAP1;CEBPA;HDAC2;CEBPB;NOTCH1;CEBPD;EPAS1;GATA4;HIF1A;RXRA;E2F1;SMAD2;TFAP2A;STAT5A;SMAD1;EGR1;JUN;SMAD4;SMAD3;JUND;CDX2;VDR;STAT1;STAT3;KLF4;ESR1;USF2;ESR2;PML;SMARCA4;KLF5;SP1;CTNNB1;NANOG							Carcinoma	73/11318	0.000302604	0.00431211	2.16126	17.5129	ATF2;AHR;BRCA1;NR3C1;GLI1;ETS1;ELK1;ETS2;DACH1;CCND1;SIN3A;HNF4A;MYB;UBTF;EP300;MYBL2;MYBL1;NCOA1;SREBF1;MEF2C;SMARCC2;RBM15;PAX5;SREBF2;RUNX1;AR;MYCN;NCOR1;RARA;PPARG;BDP1;CLOCK;YAP1;HDAC2;NOTCH1;EPAS1;SRF;CRX;GATA1;HIF1A;NEUROD1;RXRA;POLR2A;ZBTB7B;PPARGC1A;SMAD2;TFAP2A;STAT5A;SUZ12;SMAD1;EGR1;STAT5B;JUN;SMAD4;SMAD3;VDR;STAT1;ESRRB;STAT3;NFATC1;KLF4;ESR1;ESR2;PML;SMARCA4;NR4A2;REST;KLF5;SP1;SP3;…							NFKB1	27/254	9.73427e-29	1.24599e-27	32.5011	2096.3	ATF2;HDAC2;CEBPB;SPI1;NOTCH1;BRCA1;NR3C1;ETS1;YY1;RXRA;POLR2A;SIN3A;E2F1;EP300;STAT5A;NCOA1;JUN;STAT3;FOS;ESR1;PML;AR;NCOR1;KLF5;SP1;BCL3;CTNNB1							ZNF598 human tf ARCHS4 coexpression	9/299	1.76444e-05	0.00112252	6.76241	74.0153	SREBF1;SRF;UBTF;E2F1;MYBL2;E2F4;ELK1;USF2;SREBF2
	Colorectal Carcinoma	67/2931	5.05695e-33	1.0427e-30	12.455	926.213	ATF1;ATF2;AHR;BRCA1;GLI1;ETS1;ELK1;ETS2;YY1;DACH1;CCND1;MYC;HNF4A;MYB;EP300;FOS;POU5F1;RUNX1;AR;MYCN;NCOR1;CREB1;RARA;PPARG;TP53;CLOCK;YAP1;HDAC2;CEBPB;NOTCH1;CEBPD;EPAS1;GATA4;GATA1;HIF1A;RXRA;POLR2A;E2F1;E2F4;PPARGC1A;MTA3;SMAD2;TFAP2A;STAT5A;SUZ12;EGR1;STAT5B;JUN;SMAD4;SMAD3;JUND;CDX2;VDR;STAT1;STAT3;KLF4;ESR1;USF2;ESR2;PML;SMARCA4;NR4A2;KLF5;SP1;KLF9;CTNNB1;NANOG							Globe disease	1968-04-01	0.00036082	0.00489684	13.0507	103.454	KLF5;GATA4;PML;RUNX1							CTNNB1	30/398	1.82256e-27	2.22179e-26	23.0777	1420.89	YAP1;ATF2;CEBPA;HDAC2;NOTCH1;EPAS1;AHR;BRCA1;HIF1A;RXRA;CCND1;MYC;HNF4A;EP300;SMAD2;TFAP2A;EGR1;JUN;SMAD4;SMAD3;TBP;FOS;KLF4;ESR1;ESR2;POU5F1;PML;SMARCA4;AR;BCL3							BAZ2A human tf ARCHS4 coexpression	9/299	1.76444e-05	0.00112252	6.76241	74.0153	STAT5B;POLR2A;SP1;UBTF;EP300;ZBTB7B;ETS1;USF2;SREBF2
	Malignant tumor of colon	58/2001	9.2491e-33	1.82039e-30	13.0746	964.395	AHR;BRCA1;NR3C1;GLI1;ETS1;ELK1;ETS2;YY1;CCND1;MYC;HNF4A;MYB;EP300;FOS;POU5F1;RUNX1;SIRT3;AR;MYCN;PPARG;TP53;CLOCK;YAP1;HDAC2;CEBPB;NOTCH1;EPAS1;GATA4;HIF1A;NEUROD1;RXRA;E2F1;E2F4;PPARGC1A;SMAD2;TFAP2A;STAT5A;SUZ12;EGR1;JUN;SMAD4;SMAD3;JUND;CDX2;VDR;STAT1;ESRRB;STAT3;NFATC1;KLF4;ESR1;ESR2;USF1;NR4A2;KLF5;SP1;CTNNB1;NANOG							DOID:9917	2021-03-30	0.000433448	0.00561512	23.0023	178.124	AR;CTNNB1;TP53							RXRA	22/139	2.16258e-27	2.51646e-26	48.3126	2966.32	SMAD2;NCOA1;TBP;VDR;STAT1;SRF;ESR1;ESR2;PML;SMARCA4;NR4A2;NCOR1;POLR2A;SP1;SIN3A;BCL3;RARA;EP300;CTNNB1;PPARG;CLOCK;PPARGC1A							TFE3 human tf ARCHS4 coexpression	8/299	0.000119834	0.00363861	5.92425	53.4924	CEBPB;SPI1;RXRA;BCL3;RARA;ZBTB7B;ELK1;USF2
	Leukemogenesis	40/730	1.17897e-31	2.21954e-29	18.876	1344.26	CEBPA;HDAC2;NOTCH1;EPAS1;ETS1;GATA1;HIF1A;ETS2;NEUROD1;CCND1;MYC;MYB;E2F1;EP300;MTA3;TFAP2A;STAT5A;SUZ12;EGR1;STAT5B;JUN;SMAD4;SMAD3;JUND;RBM15;CDX2;STAT3;NFATC1;FOS;PAX5;KLF4;PML;RUNX1;SMARCA4;NCOR1;CREB1;BCL3;RARA;CTNNB1;TP53							Diabetes mellitus	1974-04-01	0.000498373	0.00617549	11.9284	90.7056	NEUROD1;HNF4A;STAT3;PPARG							NFYA	16/42	5.45083e-27	6.06701e-26	147.359	8911.37	ATF2;CEBPA;JUN;SPI1;TBP;NFYB;SRF;BRCA1;USF2;SREBF2;USF1;CREB1;POLR2A;SP1;EP300;TP53							RELB human tf ARCHS4 coexpression	8/299	0.000119834	0.00363861	5.92425	53.4924	STAT5A;CEBPB;SPI1;BCL3;NFATC1;ZBTB7B;USF2;PML
	Malignant neoplasm of pancreas	55/1846	2.76222e-31	4.9835e-29	12.6396	889.373	ATF2;AHR;BRCA1;GLI1;ETS1;ETS2;CCND1;SIN3A;MYC;MYB;EP300;SREBF1;FOS;PAX5;POU5F1;SIRT3;AR;MYCN;PPARG;TP53;CLOCK;YAP1;CEBPA;HDAC2;CEBPB;NOTCH1;EPAS1;GATA4;HIF1A;NEUROD1;RXRA;E2F1;PPARGC1A;SMAD2;TFAP2A;SMAD1;EGR1;STAT5B;JUN;SMAD4;SMAD3;JUND;CDX2;VDR;STAT1;ESRRB;STAT3;NFATC1;KLF4;ESR1;SMARCA4;KLF5;SP1;CTNNB1;FOXA2							Major depressive disorder	1979-04-01	0.000638617	0.00703103	11.1304	81.8774	CREB1;EP300;NR3C1;CLOCK							TP53	34/628	1.84941e-26	1.97271e-25	17.0018	1007.39	HDAC2;CEBPB;BRCA1;NR3C1;ETS1;HIF1A;ETS2;YY1;SIN3A;MYC;HNF4A;E2F1;EP300;PPARGC1A;SMAD2;TFAP2A;SMAD1;EGR1;SREBF1;SMAD3;TBP;VDR;NFYB;STAT1;KLF4;ESR1;SREBF2;PML;SMARCA4;AR;NCOR1;CREB1;SP1;SP3							ETV3 human tf ARCHS4 coexpression	8/299	0.000119834	0.00363861	5.92425	53.4924	NR4A2;CEBPB;VDR;SP1;BCL3;AHR;KLF4;ETS2
	Liver neoplasms	48/1321	1.80835e-30	3.13206e-28	13.7724	943.203	ATF2;CEBPA;CEBPB;NOTCH1;AHR;NR3C1;GLI1;HIF1A;YY1;RXRA;CCND1;MYC;HNF4A;UBTF;E2F1;PPARGC1A;SMAD2;STAT5A;NCOA1;SUZ12;SMAD1;EGR1;STAT5B;SREBF1;JUN;SMAD4;SMAD3;JUND;CDX2;VDR;STAT1;STAT3;FOS;ESR1;USF2;ESR2;PML;USF1;AR;MYCN;NCOR1;CREB1;SP1;CTNNB1;NANOG;PPARG;TP53;FOXA2							Adenoma	2021-02-08	0.000666097	0.00703103	68.3677	500.046	CTNNB1;TP53							SMARCC2	20/114	6.75829e-26	6.92049e-25	53.345	3091.69	SMAD2;HDAC2;NOTCH1;SMAD3;EPAS1;BRCA1;GLI1;GATA1;ESR1;ESR2;POU5F1;RUNX1;SMARCA4;KLF1;REST;NCOR1;POLR2A;SP1;SIN3A;MYC							RREB1 human tf ARCHS4 coexpression	8/299	0.000119834	0.00363861	5.92425	53.4924	CEBPA;RBM15;NCOR1;MYB;EP300;AHR;ETS2;RUNX1
	Carcinoma of lung	60/2476	7.55478e-30	1.25816e-27	11.1341	746.602	ATF2;AHR;BRCA1;NR3C1;GLI1;ETS1;ELK1;ETS2;YY1;DACH1;CCND1;SIN3A;MYC;EP300;PAX5;POU5F1;AR;MYCN;CREB1;RARA;PPARG;TP53;YAP1;CEBPA;HDAC2;CEBPB;NOTCH1;EPAS1;HIF1A;RXRA;E2F1;E2F4;PPARGC1A;MTA3;SMAD2;TFAP2A;SMAD1;EGR1;STAT5B;JUN;SMAD4;SMAD3;CDX2;VDR;STAT1;STAT3;NFATC1;KLF4;ESR1;USF2;ESR2;PML;SMARCA4;NR4A2;REST;KLF5;SP1;CTNNB1;NANOG;FOXA2							Hemorrhagic disease	2021-02-08	0.000666097	0.00703103	68.3677	500.046	STAT5A;STAT5B							YY1	20/120	2.02451e-25	1.99336e-24	50.1291	2850.31	SMAD2;TFAP2A;ATF2;SMAD1;SREBF1;SMAD4;HDAC2;NOTCH1;SMAD3;JUND;BRCA1;FOS;SMARCA4;CREB1;SP1;SIN3A;MYC;SP3;EP300;TP53							PLAGL2 human tf ARCHS4 coexpression	8/299	0.000119834	0.00363861	5.92425	53.4924	POLR2A;SIN3A;SRF;UBTF;EP300;MYBL2;E2F4;SREBF2
	Primary malignant neoplasm of lung	58/2268	8.00404e-30	1.28361e-27	11.3241	758.689	ATF2;AHR;BRCA1;NR3C1;GLI1;ETS1;ELK1;ETS2;YY1;DACH1;CCND1;SIN3A;MYC;EP300;PAX5;POU5F1;AR;MYCN;CREB1;RARA;PPARG;TP53;YAP1;CEBPA;HDAC2;CEBPB;NOTCH1;EPAS1;HIF1A;E2F1;E2F4;PPARGC1A;MTA3;SMAD2;TFAP2A;SMAD1;EGR1;STAT5B;JUN;SMAD4;SMAD3;CDX2;VDR;STAT1;STAT3;NFATC1;KLF4;ESR1;USF2;ESR2;PML;SMARCA4;NR4A2;KLF5;SP1;CTNNB1;NANOG;FOXA2							Breast disease	2021-02-08	0.000666097	0.00703103	68.3677	500.046	BRCA1;ESR1							SMAD4	24/245	1.12058e-24	1.06248e-23	28.4959	1571.5	SMAD2;ATF2;SMAD1;CEBPA;JUN;HDAC2;CEBPB;SMAD3;JUND;CEBPD;STAT1;GATA4;BRCA1;ESR1;ESR2;YY1;AR;DACH1;KLF5;SP1;SIN3A;HNF4A;EP300;CTNNB1							KLF16 human tf ARCHS4 coexpression	8/299	0.000119834	0.00363861	5.92425	53.4924	CEBPB;SPI1;SRF;UBTF;RARA;ZBTB7B;ELK1;USF2
	Malignant neoplasm of urinary bladder	45/1144	8.95186e-30	1.37161e-27	14.2569	953.583	YAP1;HDAC2;NOTCH1;EPAS1;GATA4;AHR;BRCA1;NR3C1;GLI1;ETS1;ELK1;HIF1A;ETS2;RXRA;CCND1;MYC;HNF4A;E2F1;EP300;E2F4;SMAD2;SUZ12;EGR1;JUN;SMAD4;JUND;TBP;VDR;STAT1;STAT3;NFATC1;FOS;KLF4;ESR1;ESR2;SREBF2;POU5F1;AR;MYCN;NCOR1;CREB1;KLF5;CTNNB1;PPARG;TP53							Fatty liver disease	1985-04-01	0.000841352	0.00856376	10.3028	72.9489	SREBF1;PPARG;PPARGC1A;SREBF2							CCND1	19/108	1.1764e-24	1.07556e-23	52.8691	2913.07	NCOA1;ATF2;JUN;HDAC2;STAT3;BRCA1;FOS;ETS1;ELK1;ESR1;RUNX1;NEUROD1;AR;SP1;MYC;UBTF;EP300;CTNNB1;MYBL2							RUNX1 human tf ARCHS4 coexpression	8/299	0.000119834	0.00363861	5.92425	53.4924	STAT5A;CEBPB;JUND;MYB;BCL3;AHR;ETS2;PML
	Stomach Carcinoma	59/2378	9.18632e-30	1.37161e-27	11.183	747.696	AHR;BRCA1;NR3C1;GLI1;ETS1;ETS2;YY1;DACH1;CCND1;MYC;HNF4A;EP300;FOS;PAX5;POU5F1;RUNX1;SIRT3;AR;MYCN;CREB1;RARA;PPARG;TP53;YAP1;HDAC2;CEBPB;NOTCH1;EPAS1;SRF;GATA4;HIF1A;POLR2A;E2F1;E2F4;SMAD2;TFAP2A;STAT5A;SUZ12;SMAD1;EGR1;STAT5B;JUN;SMAD4;SMAD3;JUND;CDX2;VDR;STAT1;STAT3;KLF4;ESR1;ESR2;PML;SMARCA4;NR4A2;KLF5;SP1;CTNNB1;FOXA2							Amnestic disorder	1939-03-01	0.00094472	0.00928431	17.2439	120.097	CREB1;EP300;FOS							SPI1	16/66	2.5499e-23	2.25095e-22	76.534	3981.56	ATF1;CEBPA;CEBPB;JUN;TBP;SMAD3;CEBPD;NFATC1;FOS;ETS1;GATA1;ETS2;PML;RUNX1;SIN3A;RARA							SP2 human tf ARCHS4 coexpression	8/299	0.000119834	0.00363861	5.92425	53.4924	SPI1;POLR2A;SP1;BCL3;RARA;NFATC1;ZBTB7B;USF2
	Malignant neoplasm of stomach	59/2398	1.44898e-29	2.09136e-27	11.0748	735.412	AHR;BRCA1;NR3C1;GLI1;ETS1;ETS2;YY1;DACH1;CCND1;MYC;HNF4A;FOS;PAX5;SREBF2;POU5F1;RUNX1;SIRT3;AR;MYCN;CREB1;RARA;PPARG;TP53;YAP1;HDAC2;CEBPB;NOTCH1;EPAS1;SRF;GATA4;HIF1A;POLR2A;E2F1;E2F4;SMAD2;TFAP2A;STAT5A;SUZ12;SMAD1;EGR1;STAT5B;JUN;SMAD4;SMAD3;JUND;CDX2;VDR;STAT1;STAT3;KLF4;ESR1;ESR2;PML;SMARCA4;NR4A2;KLF5;SP1;CTNNB1;FOXA2							Down syndrome	1989-04-01	0.000999381	0.00949412	9.81598	67.8124	REST;GATA1;ETS2;RUNX1							VDR	18/109	7.2598e-23	6.19503e-22	48.3761	2466.07	NCOA1;CEBPA;JUN;HDAC2;SMAD3;STAT1;BRCA1;FOS;RUNX1;SMARCA4;NCOR1;RXRA;POLR2A;SIN3A;MYC;HNF4A;EP300;TP53							ZHX2 human tf ARCHS4 coexpression	8/299	0.000119834	0.00363861	5.92425	53.4924	CEBPB;BCL3;KLF9;UBTF;NFATC1;PAX5;ETS1;USF2
	Carcinoma of bladder	45/1162	1.74235e-29	2.43367e-27	14.0137	927.985	YAP1;HDAC2;NOTCH1;EPAS1;GATA4;AHR;BRCA1;NR3C1;GLI1;ETS1;ELK1;HIF1A;ETS2;RXRA;CCND1;MYC;HNF4A;E2F1;E2F4;SMAD2;SUZ12;EGR1;JUN;SMAD4;JUND;TBP;VDR;STAT1;STAT3;NFATC1;FOS;PAX5;KLF4;ESR1;ESR2;SREBF2;POU5F1;AR;MYCN;NCOR1;CREB1;KLF5;CTNNB1;PPARG;TP53							Bone cancer	2021-02-10	0.00106362	0.00977845	51.2706	351.003	CTNNB1;TP53							CREB1	19/134	9.04486e-23	7.46931e-22	40.8624	2074.06	ATF1;SUZ12;ATF2;JUN;HDAC2;CEBPB;SRF;BRCA1;NR3C1;GATA1;SREBF2;POU5F1;SMARCA4;YY1;DACH1;SP1;MYC;EP300;TP53							ASCL2 human tf ARCHS4 coexpression	8/299	0.000119834	0.00363861	5.92425	53.4924	CEBPB;SPI1;RXRA;CEBPD;BCL3;RARA;ZBTB7B;PML
	Pancreatic carcinoma	53/1869	7.49022e-29	1.01352e-26	11.4742	743.082	ATF2;BRCA1;GLI1;ETS1;ETS2;CCND1;SIN3A;MYC;MYB;EP300;SREBF1;FOS;PAX5;POU5F1;SIRT3;AR;MYCN;PPARG;TP53;CLOCK;YAP1;CEBPA;HDAC2;CEBPB;NOTCH1;EPAS1;GATA4;HIF1A;NEUROD1;RXRA;E2F1;PPARGC1A;SMAD2;TFAP2A;SMAD1;EGR1;STAT5B;JUN;SMAD4;SMAD3;JUND;CDX2;VDR;STAT1;STAT3;NFATC1;KLF4;ESR1;SMARCA4;KLF5;SP1;CTNNB1;FOXA2							Cardiovascular system disease	6/246	0.00140734	0.0125342	5.28522	34.703	MEF2C;SMAD3;BCL3;E2F4;POU5F1;SMARCA4							SMAD2	26/384	1.43884e-22	1.12163e-21	19.4428	977.837	HDAC2;GATA4;BRCA1;YY1;RXRA;MYC;HNF4A;EP300;E2F4;SMAD1;MEF2C;JUN;SMAD4;SMARCC2;SMAD3;FOS;KLF4;ESR1;ESR2;PML;RUNX1;SMARCA4;KLF5;SP1;CTNNB1;TP53							ZNF395 human tf ARCHS4 coexpression	8/299	0.000119834	0.00363861	5.92425	53.4924	SMARCC2;JUND;UBTF;NFATC1;PAX5;NR3C1;USF2;SREBF2
	Myeloid Leukemia	33/501	2.18065e-28	2.86127e-26	20.7618	1322.37	CEBPA;HDAC2;CEBPB;SPI1;EPAS1;GATA4;GATA1;HIF1A;YY1;CCND1;MYC;HNF4A;MYB;SMAD2;STAT5A;SMAD1;EGR1;STAT5B;MEF2C;JUN;JUND;VDR;STAT1;STAT3;FOS;PAX5;KLF4;ESR1;PML;RUNX1;CREB1;RARA;TP53							Li-Fraumeni syndrome	2021-02-12	0.00154994	0.0133858	41.0124	265.331	BRCA1;TP53							CEBPA	18/113	1.44585e-22	1.12163e-21	46.3298	2329.84	ATF2;JUN;SMAD4;HDAC2;CEBPB;SPI1;SMAD3;CEBPD;VDR;NR3C1;RUNX1;SMARCA4;AR;MYC;E2F1;EP300;CTNNB1;E2F4							ZNF142 human tf ARCHS4 coexpression	8/299	0.000119834	0.00363861	5.92425	53.4924	RBM15;POLR2A;SIN3A;SRF;UBTF;EP300;MYBL2;SREBF2
	Glioma	56/2211	2.55622e-28	3.25542e-26	10.7244	681.362	ATF1;ATF2;AHR;NR3C1;GLI1;ETS1;YY1;DACH1;CCND1;MYC;HNF4A;MYB;EP300;MYBL2;MYBL1;FOS;POU5F1;RUNX1;SIRT3;AR;MYCN;CREB1;PPARG;TP53;YAP1;HDAC2;CEBPB;NOTCH1;EPAS1;SRF;GATA4;HIF1A;NEUROD1;E2F1;SMAD2;TFAP2A;SUZ12;EGR1;JUN;SMAD4;SMAD3;JUND;VDR;STAT1;STAT3;KLF4;ESR1;ESR2;SMARCA4;REST;SP1;SP3;KLF9;CTNNB1;NANOG;FOXA2							Upper respiratory tract disease	2021-02-13	0.00182585	0.014064	37.2821	235.09	NOTCH1;TP53							NR3C1	22/239	4.80135e-22	3.61513e-21	25.9171	1272.22	STAT5A;NCOA1;STAT5B;CEBPA;JUN;HDAC2;CEBPB;SMAD3;TBP;STAT3;FOS;ETS1;ETS2;PML;SMARCA4;AR;NCOR1;CREB1;RARA;EP300;TP53;PPARGC1A							JDP2 human tf ARCHS4 coexpression	8/299	0.000119834	0.00363861	5.92425	53.4924	CEBPB;SPI1;RXRA;CEBPD;BCL3;RARA;ZBTB7B;USF2
	Lung Neoplasms	44/1177	4.09189e-28	5.06226e-26	13.2519	835.709	YAP1;ATF2;CEBPA;CEBPB;NOTCH1;GATA4;AHR;NR3C1;HIF1A;NEUROD1;RXRA;CCND1;SIN3A;MYC;HNF4A;E2F1;E2F4;SMAD2;STAT5A;SMAD1;EGR1;STAT5B;JUN;SMAD4;SMAD3;JUND;CDX2;VDR;STAT3;NFATC1;FOS;PAX5;KLF4;ESR1;ESR2;USF1;SMARCA4;CREB1;KLF5;SP1;CTNNB1;PPARG;TP53;FOXA2							Holt-Oram syndrome	2021-02-13	0.00182585	0.014064	37.2821	235.09	CEBPB;GATA4							STAT3	22/246	9.09004e-22	6.64872e-21	25.0982	1216	STAT5A;NCOA1;SMAD1;STAT5B;JUN;HDAC2;CEBPB;STAT1;BRCA1;FOS;NR3C1;GATA1;HIF1A;ESR1;PML;SMARCA4;AR;CCND1;SP1;BCL3;EP300;PPARGC1A							NFIL3 human tf ARCHS4 coexpression	8/299	0.000119834	0.00363861	5.92425	53.4924	CEBPB;SPI1;CEBPD;BCL3;RARA;AHR;KLF4;ETS2
	Glioblastoma	53/1937	4.31598e-28	5.19117e-26	11.0184	694.272	ATF1;AHR;BRCA1;GLI1;ETS1;ELK1;ETS2;YY1;CCND1;MYC;MYB;EP300;SREBF1;FOS;PAX5;POU5F1;RUNX1;AR;MYCN;NCOR1;CREB1;PPARG;TP53;YAP1;CEBPB;NOTCH1;CEBPD;EPAS1;HIF1A;E2F1;SMAD2;TFAP2A;STAT5A;SUZ12;SMAD1;EGR1;STAT5B;JUN;SMAD3;JUND;CDX2;VDR;STAT1;STAT3;KLF4;ESR1;PML;SMARCA4;REST;SP1;KLF9;CTNNB1;NANOG							Craniopharyngioma	2021-02-13	0.00182585	0.014064	37.2821	235.09	CTNNB1;TP53							ETS1	17/102	1.03857e-21	7.38536e-21	48.3317	2335.22	ATF2;STAT5B;JUN;SPI1;SMAD3;JUND;EPAS1;BRCA1;FOS;NR3C1;ETS2;RUNX1;NCOR1;CCND1;SP1;EP300;TP53							ZNF524 human tf ARCHS4 coexpression	8/299	0.000119834	0.00363861	5.92425	53.4924	CEBPB;SPI1;RXRA;CEBPD;BCL3;RARA;ZBTB7B;USF2
	melanoma	58/2454	5.36037e-28	6.27308e-26	10.3352	648.983	ATF1;ATF2;AHR;BRCA1;GLI1;ETS1;YY1;CCND1;MYC;HNF4A;MYB;EP300;NCOA1;TBP;FOS;POU5F1;RUNX1;AR;MYCN;CREB1;RARA;PPARG;TP53;CLOCK;YAP1;HDAC2;CEBPB;NOTCH1;EPAS1;SRF;GATA4;HIF1A;RXRA;E2F1;PPARGC1A;SMAD2;TFAP2A;SUZ12;EGR1;STAT5B;JUN;SMAD4;SMAD3;JUND;CDX2;VDR;STAT1;STAT3;NFATC1;KLF4;ESR1;USF1;SMARCA4;NR4A2;REST;SP1;BCL3;CTNNB1							Lobular neoplasia	2021-02-13	0.00182585	0.014064	37.2821	235.09	BRCA1;ESR1							KAT2A	17/107	2.46383e-21	1.7047e-20	45.6351	2165.5	SMAD2;SMAD1;SREBF1;HDAC2;CEBPB;NOTCH1;SMAD3;CRX;BRCA1;ESR1;MYC;RARA;E2F1;EP300;CTNNB1;E2F4;TP53							ZNF609 human tf ARCHS4 coexpression	8/299	0.000119834	0.00363861	5.92425	53.4924	SMARCC2;POLR2A;SP1;SRF;UBTF;EP300;SREBF2;SMARCA4
	Neuroblastoma	50/1698	1.1476e-27	1.30766e-25	11.3019	701.08	ATF2;AHR;BRCA1;NR3C1;GLI1;ETS1;ELK1;CCND1;MYC;HNF4A;MYB;MYBL2;TBP;FOS;SREBF2;POU5F1;RUNX1;AR;MYCN;CREB1;RARA;PPARG;TP53;CLOCK;YAP1;CEBPA;HDAC2;NOTCH1;EPAS1;GATA4;HIF1A;NEUROD1;E2F1;STAT5A;EGR1;STAT5B;JUN;SMAD4;JUND;VDR;STAT1;STAT3;KLF4;ESR1;PML;NR4A2;REST;SP1;CTNNB1;NANOG							Ovarian cancer	1951-03-01	0.00206231	0.0151285	12.9251	79.9281	CTNNB1;BRCA1;TP53							GATA4	13/42	1.07149e-20	7.21843e-20	103.583	4763.02	SUZ12;SMAD2;SMAD1;HDAC2;MEF2C;SMAD4;SMAD3;SRF;FOS;SMARCA4;AR;SP1;EP300							RFX7 human tf ARCHS4 coexpression	8/299	0.000119834	0.00363861	5.92425	53.4924	MEF2C;SMAD4;REST;MYB;SP3;EP300;CLOCK;RUNX1
	Cervix carcinoma	42/1105	5.55345e-27	6.16575e-25	13.058	789.425	ATF1;CEBPA;NOTCH1;CEBPD;BRCA1;GLI1;HIF1A;ETS2;NEUROD1;CCND1;MYC;E2F1;MYBL2;SMAD2;TFAP2A;STAT5A;SUZ12;SMAD1;EGR1;STAT5B;JUN;SMAD4;JUND;STAT1;STAT3;FOS;KLF4;ESR1;POU5F1;PML;KLF1;NR4A2;AR;MYCN;KLF5;SP1;RARA;CTNNB1;NANOG;PPARG;BDP1;TP53							Stomach cancer	2021-02-14	0.0021233	0.0151285	34.1735	210.331	CTNNB1;TP53							KLF4	2021-12-31	1.4164e-20	9.29741e-20	144.334	6596.58	SMAD2;HDAC2;SMAD3;SP1;RARA;EP300;CTNNB1;PPARG;ELK1;TP53;POU5F1;SMARCA4							ZBTB22 human tf ARCHS4 coexpression	8/299	0.000119834	0.00363861	5.92425	53.4924	CEBPB;SPI1;RXRA;BCL3;UBTF;RARA;ZBTB7B;USF2
	Adenocarcinoma of lung (disorder)	43/1187	7.51252e-27	8.1323e-25	12.5898	757.315	YAP1;HDAC2;CEBPB;NOTCH1;EPAS1;SRF;GATA4;AHR;ETS1;HIF1A;NEUROD1;DACH1;CCND1;SIN3A;MYC;E2F1;EP300;PPARGC1A;SMAD2;TFAP2A;STAT5A;EGR1;STAT5B;JUN;SMAD4;SMAD3;JUND;CDX2;VDR;STAT3;FOS;ESR1;ESR2;POU5F1;SMARCA4;AR;KLF5;SP1;CTNNB1;NANOG;PPARG;TP53;FOXA2							Retinoblastoma	2021-02-14	0.0021233	0.0151285	34.1735	210.331	BDP1;ESR1							NR0B1	1933-12-01	3.53281e-20	2.261e-19	130.575	5848.39	SREBF1;AR;REST;SP1;HNF4A;ESRRB;PPARG;NANOG;NR3C1;ESR1;ESR2;POU5F1							CEBPA human tf ARCHS4 coexpression	8/299	0.000119834	0.00363861	5.92425	53.4924	CEBPB;SPI1;RXRA;CEBPD;HNF4A;PPARG;ZBTB7B;USF2
	Malignant Neoplasms	46/1438	1.21748e-26	1.28577e-24	11.5405	688.628	YAP1;ATF2;NOTCH1;EPAS1;SRF;AHR;BRCA1;NR3C1;GLI1;ETS1;HIF1A;ETS2;YY1;NEUROD1;CCND1;MYC;MYB;E2F1;EP300;MYBL2;E2F4;STAT5A;SUZ12;STAT5B;SMAD4;CDX2;VDR;STAT1;STAT3;FOS;PAX5;ESR1;ESR2;POU5F1;RUNX1;SMARCA4;SIRT3;AR;CREB1;SP1;RARA;CTNNB1;NANOG;PPARG;TP53;CLOCK							Hyperinsulinism	1954-03-01	0.00243018	0.0168927	12.163	73.2186	SREBF1;HNF4A;PPARG							GTF2B	15/86	1.4201e-19	8.86697e-19	49.8742	2164.46	NCOA1;CEBPB;JUN;TBP;VDR;ESR1;REST;NCOR1;CREB1;KLF5;POLR2A;SP1;MYC;BCL3;EP300							ZNF787 human tf ARCHS4 coexpression	8/299	0.000119834	0.00363861	5.92425	53.4924	CEBPB;SPI1;RXRA;SRF;BCL3;ZBTB7B;ELK1;USF2
	Squamous cell carcinoma of the head and neck	39/934	2.20862e-26	2.27698e-24	13.8032	815.424	YAP1;ATF2;CEBPA;CEBPB;NOTCH1;AHR;BRCA1;GLI1;ETS1;HIF1A;NEUROD1;CCND1;MYC;HNF4A;E2F1;EP300;SMAD2;TFAP2A;STAT5A;EGR1;STAT5B;JUN;SMAD4;SMAD3;JUND;TBP;VDR;STAT1;STAT3;FOS;KLF4;ESR1;ESR2;POU5F1;SIRT3;NR4A2;CTNNB1;TP53;CLOCK							Lung disease	4/119	0.00290351	0.0196754	7.2443	42.32	JUN;STAT1;PPARG;TP53							SP3	1938-12-01	2.64222e-19	1.6105e-18	105.438	4510.36	YY1;CEBPB;HDAC2;REST;SIN3A;SP1;CRX;E2F1;EP300;ZBTB7B;ESR1;TP53							ZNF316 human tf ARCHS4 coexpression	8/299	0.000119834	0.00363861	5.92425	53.4924	CEBPB;SPI1;RXRA;BCL3;UBTF;RARA;ZBTB7B;USF2
	Myeloid Leukemia, Chronic	38/876	2.99146e-26	3.01233e-24	14.171	832.851	YAP1;CEBPA;SPI1;NOTCH1;EPAS1;AHR;BRCA1;ETS1;GATA1;HIF1A;ETS2;YY1;CCND1;MYC;MYB;EP300;TFAP2A;STAT5A;SUZ12;SMAD1;EGR1;STAT5B;RBM15;CDX2;VDR;STAT1;STAT3;FOS;KLF4;ESR1;USF2;PML;RUNX1;RARA;CTNNB1;PPARG;TP53;CLOCK							Papilloma	2021-02-17	0.00314275	0.0196754	27.3347	157.521	CCND1;TP53							RARA	18/175	5.05145e-19	3.00738e-18	27.9462	1177.36	NCOA1;SUZ12;STAT5B;HDAC2;SPI1;NR3C1;KLF4;ESR1;PML;RUNX1;NR4A2;NCOR1;RXRA;KLF5;SP1;EP300;BDP1;CLOCK							SMAD7 human tf ARCHS4 coexpression	8/299	0.000119834	0.00363861	5.92425	53.4924	NR4A2;CEBPB;SMAD3;JUND;SRF;BCL3;KLF4;USF2
	Lymphoma	44/1307	3.07608e-26	3.02714e-24	11.8055	693.5	ATF2;CEBPA;CEBPB;NOTCH1;EPAS1;AHR;BRCA1;NR3C1;ETS1;HIF1A;YY1;CCND1;MYC;MYB;E2F1;EP300;MYBL1;MTA3;SMAD2;STAT5A;SMAD1;EGR1;STAT5B;JUN;JUND;STAT1;STAT3;NFATC1;FOS;PAX5;KLF4;ESR1;ESR2;POU5F1;PML;RUNX1;SMARCA4;MYCN;CREB1;BCL3;RARA;NANOG;PPARG;TP53							Coffin-Siris syndrome	2021-02-17	0.00314275	0.0196754	27.3347	157.521	SMARCC2;SMARCA4							MYC	32/957	1.54691e-18	9.0002e-18	9.79802	401.819	CEBPA;HDAC2;CEBPB;BRCA1;GLI1;HIF1A;YY1;CCND1;POLR2A;UBTF;EP300;SMAD2;TFAP2A;SUZ12;JUN;SMARCC2;SMAD3;TBP;VDR;NFYB;STAT1;FOS;ESR1;PML;RUNX1;SMARCA4;NCOR1;CREB1;KLF5;SP1;CTNNB1;TP53							MBD2 human tf ARCHS4 coexpression	8/299	0.000119834	0.00363861	5.92425	53.4924	CEBPB;STAT1;BCL3;UBTF;NR3C1;ZBTB7B;ETS1;USF2
	Sarcoma	34/658	8.55057e-26	8.22755e-24	16.1592	932.73	ATF1;YAP1;ATF2;EPAS1;AHR;BRCA1;GLI1;ETS1;HIF1A;CCND1;MYC;E2F1;SMAD2;TFAP2A;NCOA1;JUN;SMAD4;STAT1;NFATC1;FOS;PAX5;KLF4;ESR1;POU5F1;SMARCA4;AR;MYCN;CREB1;SP1;SP3;RARA;CTNNB1;PPARG;TP53							Hypertension	6/289	0.0031518	0.0196754	4.47236	25.7598	SMAD2;NOTCH1;VDR;PPARG;FOS;NR3C1							HIF1A	16/126	1.68203e-18	9.56891e-18	34.683	1419.46	NCOA1;JUN;HDAC2;SMAD3;EPAS1;STAT3;BRCA1;ESR1;SMARCA4;AR;SP1;MYC;EP300;CTNNB1;TP53;FOXA2							KLF6 human tf ARCHS4 coexpression	7/299	0.000716611	0.0111325	5.10955	36.9982	NR4A2;JUN;JUND;AHR;KLF4;ETS1;RUNX1
	Alzheimer's Disease	51/1982	1.41472e-25	1.33169e-23	9.88769	565.751	ATF2;AHR;BRCA1;NR3C1;GLI1;ETS2;YY1;CCND1;MYC;HNF4A;EP300;MEF2C;TBP;FOS;SREBF2;POU5F1;SIRT3;AR;CREB1;PPARG;TP53;CLOCK;HDAC2;CEBPB;NOTCH1;CEBPD;SRF;GATA1;HIF1A;RXRA;E2F1;PPARGC1A;SMAD2;EGR1;JUN;JUND;VDR;STAT1;STAT3;ESR1;USF2;ESR2;PML;USF1;NR4A2;REST;SP1;BCL3;CTNNB1;NANOG;FOXA2							Large intestine cancer	4/122	0.00317567	0.0196754	7.05905	40.6053	EP300;CTNNB1;TP53;SMARCA4							ETS2	1934-11-01	6.41733e-18	3.57138e-17	108.033	4276.74	STAT5B;JUN;SPI1;NCOR1;EP300;FOS;NR3C1;ETS1;TP53;POU5F1;SMARCA4							TCF3 human tf ARCHS4 coexpression	7/299	0.000716611	0.0111325	5.10955	36.9982	SRF;UBTF;E2F1;MYBL2;PAX5;SREBF2;SMARCA4
	Adenocarcinoma	48/1712	1.95424e-25	1.8004e-23	10.315	586.871	YAP1;NOTCH1;EPAS1;GATA4;AHR;BRCA1;NR3C1;GLI1;ETS1;ELK1;HIF1A;ETS2;CCND1;MYC;HNF4A;E2F1;EP300;E2F4;MTA3;SMAD2;TFAP2A;STAT5A;SMAD1;EGR1;STAT5B;JUN;SMAD4;CDX2;VDR;STAT1;STAT3;FOS;ESR1;USF2;ESR2;POU5F1;PML;USF1;SMARCA4;NR4A2;AR;MYCN;CREB1;SP1;RARA;CTNNB1;PPARG;TP53							Toxic encephalopathy	4/126	0.00356496	0.0216173	6.82623	38.4767	JUN;CREB1;FOS;TP53							HCFC1	14/87	8.20921e-18	4.4714e-17	44.7368	1760	HDAC2;JUN;NOTCH1;ESRRB;POU5F1;ESR2;USF1;RUNX1;YY1;SIN3A;SP1;E2F1;E2F4;PPARGC1A							NFKB2 human tf ARCHS4 coexpression	7/299	0.000716611	0.0111325	5.10955	36.9982	STAT5A;CEBPB;SPI1;BCL3;ZBTB7B;USF2;PML
	Central neuroblastoma	47/1655	4.62895e-25	4.1757e-23	10.2824	576.145	ATF2;CEBPA;HDAC2;NOTCH1;EPAS1;GATA4;AHR;BRCA1;NR3C1;GLI1;ETS1;ELK1;HIF1A;NEUROD1;CCND1;MYC;HNF4A;MYB;E2F1;MYBL2;STAT5A;EGR1;STAT5B;JUN;SMAD4;JUND;TBP;VDR;STAT1;STAT3;FOS;KLF4;ESR1;SREBF2;POU5F1;PML;NR4A2;AR;REST;MYCN;CREB1;SP1;RARA;CTNNB1;PPARG;TP53;CLOCK							Pneumonia	1964-03-01	0.00393908	0.0233883	10.1639	56.2757	SMAD2;SMAD3;STAT3							EGR1	1935-11-01	9.32095e-18	4.86972e-17	103.526	4059.7	AR;CEBPB;JUN;SMAD3;SP1;EP300;CTNNB1;NFATC1;ELK1;TP53;SREBF2							RCOR1 human tf ARCHS4 coexpression	7/299	0.000716611	0.0111325	5.10955	36.9982	RXRA;SP1;SRF;SP3;UBTF;EP300;ZBTB7B
	cervical cancer	38/965	9.67572e-25	8.55018e-23	12.7507	705.048	ATF1;CEBPA;NOTCH1;CEBPD;BRCA1;GLI1;ETS1;HIF1A;YY1;NEUROD1;CCND1;MYC;E2F1;MYBL2;SMAD2;TFAP2A;STAT5A;SUZ12;SMAD1;EGR1;STAT5B;JUN;SMAD4;STAT3;KLF4;ESR1;POU5F1;PML;KLF1;AR;KLF5;SP1;RARA;CTNNB1;NANOG;PPARG;BDP1;TP53							Barrett's esophagus	2021-02-20	0.00434841	0.0242999	22.7755	123.852	CDX2;TP53							KLF5	1935-11-01	9.32095e-18	4.86972e-17	103.526	4059.7	SMAD2;HDAC2;SMAD4;SMAD3;TBP;MYC;RARA;EP300;ESR1;ESR2;POU5F1							PRDM4 human tf ARCHS4 coexpression	7/299	0.000716611	0.0111325	5.10955	36.9982	SMAD3;POLR2A;SP1;SIN3A;SRF;UBTF;ELK1
	Malignant tumor of cervix	36/884	7.6106e-24	6.47322e-22	12.8389	683.449	ATF1;CEBPA;NOTCH1;CEBPD;BRCA1;GLI1;HIF1A;NEUROD1;CCND1;MYC;E2F1;MYBL2;SMAD2;TFAP2A;STAT5A;SUZ12;SMAD1;EGR1;STAT5B;JUN;SMAD4;STAT3;KLF4;ESR1;POU5F1;PML;KLF1;AR;KLF5;SP1;RARA;CTNNB1;NANOG;PPARG;BDP1;TP53							Withdrawal disorder	2021-02-20	0.00434841	0.0242999	22.7755	123.852	AR;FOS							HNF4A	13/71	2.17267e-17	1.11241e-16	51.7159	1984.24	NCOA1;SMAD2;SREBF1;SMAD4;SMAD3;VDR;ESR1;SREBF2;AR;SP1;CTNNB1;TP53;PPARGC1A							BCL6 human tf ARCHS4 coexpression	7/299	0.000716611	0.0111325	5.10955	36.9982	STAT5B;CEBPB;SPI1;RXRA;BCL3;RARA;ZBTB7B
	Epithelial ovarian cancer	42/1329	7.62435e-24	6.47322e-22	10.657	567.28	YAP1;NOTCH1;AHR;BRCA1;NR3C1;GLI1;ETS1;ELK1;HIF1A;ETS2;YY1;NEUROD1;CCND1;MYC;E2F1;EP300;PPARGC1A;SMAD2;STAT5A;SUZ12;EGR1;STAT5B;JUN;SMAD4;CDX2;VDR;STAT1;STAT3;NFATC1;FOS;ESR1;ESR2;POU5F1;RUNX1;AR;CREB1;SP1;HOXB4;CTNNB1;NANOG;PPARG;TP53							dentatorubral-pallidoluysian atrophy	2021-02-20	0.00434841	0.0242999	22.7755	123.852	AR;TBP							GATA2	2021-10-27	4.3541e-17	2.18559e-16	131.421	4951	CEBPA;JUN;SPI1;RXRA;SRF;STAT3;RARA;EP300;PML;RUNX1							ZBTB17 human tf ARCHS4 coexpression	7/299	0.000716611	0.0111325	5.10955	36.9982	STAT5A;CEBPB;SPI1;BCL3;NFATC1;USF2;PML
	Obesity	49/1961	8.02081e-24	6.67886e-22	9.2203	490.336	AHR;BRCA1;NR3C1;YY1;DACH1;CCND1;SIN3A;MYC;HNF4A;EP300;NCOA1;SREBF1;FOS;PAX5;SREBF2;POU5F1;SIRT3;AR;CREB1;PPARG;TP53;CLOCK;CEBPA;CEBPB;CEBPD;EPAS1;CRX;GATA4;HIF1A;NEUROD1;RXRA;ZBTB7B;PPARGC1A;SMAD2;STAT5A;EGR1;STAT5B;JUN;SMAD3;JUND;CDX2;VDR;STAT1;STAT3;KLF4;ESR1;ESR2;USF1;CTNNB1							Peutz-Jeghers syndrome	2021-02-21	0.0047907	0.0258119	21.5757	115.237	SMAD4;TP53							STAT5A	13/96	1.36548e-15	6.72235e-15	36.0933	1235.38	NCOA1;STAT5B;CEBPB;EPAS1;STAT1;STAT3;BRCA1;NR3C1;ESR1;ESR2;SMARCA4;MYB;EP300							NR4A3 human tf ARCHS4 coexpression	7/299	0.000716611	0.0111325	5.10955	36.9982	NR4A2;CEBPB;BCL3;KLF9;AHR;KLF4;ETS2
	Endometrial Carcinoma	35/840	1.79657e-23	1.46776e-21	12.9728	679.433	NOTCH1;GATA4;AHR;BRCA1;NR3C1;GLI1;ETS1;HIF1A;DACH1;CCND1;MYC;HNF4A;EP300;MYBL2;SMAD2;NCOA1;SUZ12;EGR1;SREBF1;SMAD4;CDX2;ESRRB;STAT3;FOS;ESR1;ESR2;POU5F1;RUNX1;SIRT3;AR;SP1;KLF9;CTNNB1;PPARG;TP53							Pancreatic cancer	4/137	0.0048001	0.0258119	6.25817	33.4131	SMAD4;CTNNB1;TP53;SMARCA4							STAT1	16/196	2.1626e-15	1.04458e-14	21.1202	713.176	STAT5A;YAP1;STAT5B;JUN;SMAD4;VDR;STAT3;BRCA1;FOS;SMARCA4;RXRA;MYC;BCL3;E2F1;EP300;TP53							STAT5A human tf ARCHS4 coexpression	7/299	0.000716611	0.0111325	5.10955	36.9982	STAT5B;SPI1;BCL3;NFATC1;GATA1;USF2;PML
	Anoxia	24/288	5.55287e-23	4.44066e-21	23.8024	1219.76	EGR1;STAT5B;SREBF1;JUN;HDAC2;NOTCH1;SMAD3;EPAS1;STAT1;ESRRB;STAT3;AHR;BRCA1;FOS;HIF1A;ESR1;USF2;USF1;AR;CREB1;CCND1;SP1;MYC;TP53							Cerebrovascular disease	5/225	0.00523778	0.0272193	4.75846	24.9908	NOTCH1;CREB1;EP300;PPARG;FOS							ATF2	17/237	2.34528e-15	1.11183e-14	18.5464	624.761	ATF1;SUZ12;CEBPA;JUN;SMAD4;CEBPB;SMAD3;FOS;ETS1;POU5F1;PML;YY1;AR;CREB1;CCND1;EP300;CTNNB1							ATF4 human tf ARCHS4 coexpression	7/299	0.000716611	0.0111325	5.10955	36.9982	SRF;UBTF;E2F1;MYBL2;ELK1;USF2;SREBF2
	Neoplasms	40/1236	5.64056e-23	4.44066e-21	10.6031	543.193	ATF1;YAP1;ATF2;CEBPB;NOTCH1;EPAS1;SRF;AHR;BRCA1;GLI1;HIF1A;YY1;MYC;E2F1;MYBL2;STAT5A;STAT5B;SMAD4;SMAD3;CDX2;VDR;STAT1;ESRRB;STAT3;KLF4;ESR1;ESR2;RUNX1;SMARCA4;SIRT3;AR;MYCN;CREB1;KLF9;CTNNB1;NANOG;PPARG;TP53;CLOCK;FOXA2							Nijmegen breakage syndrome	2021-02-22	0.00525285	0.0272193	20.4959	107.583	BRCA1;TP53							TRIM28	16/204	4.07642e-15	1.89739e-14	20.2133	669.738	CEBPB;NOTCH1;STAT1;STAT3;NR3C1;ESR1;POU5F1;SMARCA4;NCOR1;SIN3A;MYC;MYB;E2F1;NANOG;E2F4;TP53							NFATC1 human tf ARCHS4 coexpression	7/299	0.000716611	0.0111325	5.10955	36.9982	STAT5A;SPI1;JUND;BCL3;PAX5;ETS1;USF2
	Tumor Initiation	22/234	3.00529e-22	2.32374e-20	26.535	1314.98	STAT5A;NCOA1;CEBPA;SMAD4;NOTCH1;STAT3;AHR;BRCA1;GLI1;KLF4;ETS1;HIF1A;POU5F1;SMARCA4;AR;DACH1;MYCN;CCND1;MYC;NANOG;E2F4;TP53							Polycythemia vera	2021-02-23	0.00573466	0.0286733	19.5189	100.741	STAT5A;STAT5B							RUNX3	1941-10-01	5.46759e-15	2.49947e-14	72.0188	2365.09	SMAD2;SMAD1;HDAC2;NOTCH1;SMAD3;VDR;EP300;CTNNB1;PML;SIRT3							ETV6 human tf ARCHS4 coexpression	7/299	0.000716611	0.0111325	5.10955	36.9982	STAT5A;SPI1;MYB;BCL3;ETS2;PML;RUNX1
	Fibroid Tumor	24/310	3.22178e-22	2.44742e-20	21.9469	1086.08	SMAD2;NCOA1;EGR1;SMAD4;CEBPB;SMAD3;AHR;BRCA1;FOS;NR3C1;GLI1;ETS1;ESR1;ESR2;AR;REST;NCOR1;RXRA;CCND1;SP1;MYC;CTNNB1;PPARG;TP53							Pulmonary fibrosis	2021-02-23	0.00573466	0.0286733	19.5189	100.741	SMAD2;SMAD3							ZBTB7A	2021-09-29	1.13436e-14	5.09466e-14	99.405	3191.91	SREBF1;CEBPB;HDAC2;NCOR1;SIN3A;SP1;SP3;ZBTB7B;TP53							ELK4 human tf ARCHS4 coexpression	7/299	0.000716611	0.0111325	5.10955	36.9982	SP1;STAT1;SP3;EP300;NR3C1;ETS1;RUNX1
	Anaplasia	23/283	8.72663e-22	6.51488e-20	22.8615	1108.56	SMAD2;NCOA1;SMAD1;JUN;NOTCH1;VDR;BRCA1;PAX5;KLF4;ETS1;HIF1A;ESR1;ESR2;POU5F1;SMARCA4;AR;MYCN;KLF5;CCND1;MYC;HNF4A;PPARG;TP53							Mastocytosis	2021-02-24	0.00623592	0.030642	18.6307	94.5963	STAT5A;STAT5B							JUND	1944-10-01	1.19549e-14	5.27667e-14	65.6543	2104.72	YY1;JUN;SMAD4;SMAD3;TBP;EP300;BRCA1;FOS;ETS1;ESR1							ZNF385A human tf ARCHS4 coexpression	7/299	0.000716611	0.0111325	5.10955	36.9982	CEBPB;SPI1;RXRA;BCL3;RARA;ZBTB7B;USF2
	Endometriosis	32/749	1.05977e-21	7.77765e-20	12.779	617.175	YAP1;CEBPA;HDAC2;NOTCH1;AHR;BRCA1;NR3C1;ETS1;HIF1A;CCND1;PPARGC1A;SMAD2;NCOA1;EGR1;JUN;SMAD3;VDR;STAT3;FOS;ESR1;USF2;ESR2;POU5F1;RUNX1;AR;NCOR1;CREB1;KLF9;CTNNB1;PPARG;TP53;CLOCK							Brain disease	1977-03-01	0.00660344	0.0313663	8.37289	42.0333	JUN;NOTCH1;TP53							PPARGC1A	1964-11-01	1.47765e-14	6.41149e-14	46.8113	1490.74	NCOA1;RXRA;HNF4A;STAT3;EP300;PPARG;NR3C1;TP53;ESR1;USF2;ESR2							ATF3 human tf ARCHS4 coexpression	7/299	0.000716611	0.0111325	5.10955	36.9982	JUN;CEBPB;JUND;CEBPD;BCL3;KLF4;ETS2
	Triple Negative Breast Neoplasms	30/632	1.32203e-21	9.54068e-20	13.9383	670.086	NOTCH1;EPAS1;AHR;BRCA1;NR3C1;GLI1;ETS1;HIF1A;YY1;CCND1;SIN3A;MYC;MYB;E2F1;SMAD2;SMAD3;STAT1;ESRRB;STAT3;KLF4;ESR1;ESR2;POU5F1;SMARCA4;AR;REST;KLF5;NANOG;PPARG;TP53							Cleft lip	1977-03-01	0.00660344	0.0313663	8.37289	42.0333	TFAP2A;BCL3;RARA							EZH2	13/115	1.53163e-14	6.53494e-14	29.3419	933.361	SUZ12;ATF2;HDAC2;GATA4;ESR1;POU5F1;PML;YY1;POLR2A;RARA;CTNNB1;PPARG;CLOCK							SNAPC4 human tf ARCHS4 coexpression	7/299	0.000716611	0.0111325	5.10955	36.9982	SREBF1;SRF;UBTF;MYBL2;USF2;SREBF2;SMARCA4
	Uterine Corpus Cancer	29/579	1.62474e-21	1.1533e-19	14.5761	697.741	NOTCH1;GATA4;AHR;BRCA1;NR3C1;GLI1;HIF1A;DACH1;CCND1;HNF4A;EP300;SMAD2;NCOA1;SUZ12;EGR1;SREBF1;SMAD4;ESRRB;STAT3;FOS;ESR1;ESR2;RUNX1;SIRT3;AR;SP1;KLF9;CTNNB1;TP53							Kidney cancer	22/2584	0.00709179	0.0331337	1.93365	9.56926	SMAD2;NCOA1;MEF2C;SMAD4;NOTCH1;SMAD3;EPAS1;STAT1;NFATC1;BRCA1;GLI1;ESR1;RUNX1;SMARCA4;AR;REST;NCOR1;CCND1;POLR2A;SIN3A;EP300;CLOCK							PPARG	13/116	1.71803e-14	7.21011e-14	29.0555	920.916	TFAP2A;NCOA1;CEBPB;KLF4;ESR1;ESR2;PML;SMARCA4;NCOR1;RXRA;SP1;EP300;PPARGC1A							BATF2 human tf ARCHS4 coexpression	7/299	0.000716611	0.0111325	5.10955	36.9982	CEBPB;SPI1;CEBPD;STAT1;BCL3;ZBTB7B;PML
	Hepatocarcinogenesis	28/527	1.88489e-21	1.31638e-19	15.3337	731.728	YAP1;CEBPA;NOTCH1;SRF;AHR;HIF1A;ETS2;YY1;CCND1;MYC;HNF4A;E2F1;MYBL2;SMAD2;EGR1;JUN;JUND;STAT3;FOS;PAX5;ESR1;POU5F1;SMARCA4;AR;RARA;CTNNB1;PPARG;TP53							Hyperandrogenism	2021-02-27	0.00785445	0.0361051	16.3926	79.4495	AR;NR3C1							BCL3	1946-10-01	1.94818e-14	7.91642e-14	62.0006	1957.32	NCOA1;JUN;RXRA;TBP;STAT1;STAT3;EP300;CTNNB1;FOS;ESR1							RBPJ human tf ARCHS4 coexpression	7/299	0.000716611	0.0111325	5.10955	36.9982	HDAC2;REST;CREB1;NFYB;NANOG;MTA3;POU5F1
	Stomach Neoplasms	33/835	2.34211e-21	1.60973e-19	11.9071	565.626	HDAC2;NOTCH1;SRF;GATA4;AHR;BRCA1;GLI1;HIF1A;DACH1;CCND1;MYC;E2F1;EP300;E2F4;SUZ12;JUN;SMAD4;SMAD3;CDX2;STAT3;FOS;KLF4;ESR1;ESR2;SREBF2;POU5F1;RUNX1;SIRT3;AR;SP1;CTNNB1;PPARG;TP53							ENSP00000256078	2021-02-28	0.00843154	0.0369691	15.7613	75.2724	CTNNB1;TP53							ATF3	1946-10-01	1.94818e-14	7.91642e-14	62.0006	1957.32	SMAD2;ATF2;CEBPB;HDAC2;JUN;SMAD3;JUND;STAT1;TP53;SMARCA4							ZNF282 human tf ARCHS4 coexpression	7/299	0.000716611	0.0111325	5.10955	36.9982	SREBF1;SRF;UBTF;MYBL2;ELK1;USF2;SREBF2
	Acute lymphocytic leukemia	34/907	2.63757e-21	1.78448e-19	11.401	540.232	HDAC2;SPI1;NOTCH1;AHR;NR3C1;GATA1;HIF1A;YY1;NEUROD1;CCND1;MYC;MYB;EP300;STAT5A;STAT5B;MEF2C;JUN;JUND;CDX2;VDR;STAT1;STAT3;FOS;PAX5;KLF4;ESR1;PML;RUNX1;SMARCA4;NCOR1;CREB1;RARA;CTNNB1;TP53							maturity-onset diabetes of the young	2021-02-28	0.00843154	0.0369691	15.7613	75.2724	NEUROD1;HNF4A							JUNB	1948-10-01	3.10074e-14	1.2403e-13	58.7315	1826.82	YY1;CEBPB;JUN;SMAD4;SMAD3;EP300;BRCA1;FOS;ESR1;SMARCA4							CEBPB human tf ARCHS4 coexpression	7/299	0.000716611	0.0111325	5.10955	36.9982	SPI1;RXRA;CEBPD;BCL3;RARA;ZBTB7B;USF2
	Tumor Promotion	17/108	2.91275e-21	1.94034e-19	45.1313	2134.04	STAT5A;ATF2;STAT5B;JUN;SMAD3;JUND;STAT1;STAT3;AHR;FOS;KLF4;HIF1A;ESR1;ESR2;MYCN;KLF5;TP53							Lipodystrophy	2021-02-28	0.00843154	0.0369691	15.7613	75.2724	SREBF1;PPARG							E2F1	13/126	5.12136e-14	2.01703e-13	26.4709	810.082	CEBPA;HDAC2;TBP;CEBPD;STAT1;BRCA1;ESR1;AR;SP1;SP3;MYBL2;E2F4;TP53							RELA human tf ARCHS4 coexpression	7/299	0.000716611	0.0111325	5.10955	36.9982	CEBPB;BCL3;RARA;ZBTB7B;ELK1;USF2;PML
	Retinoblastoma	28/539	3.45099e-21	2.26406e-19	14.9643	705.053	CEBPD;CRX;BRCA1;GATA1;HIF1A;CCND1;SIN3A;MYC;E2F1;MYBL2;E2F4;SMAD2;TFAP2A;SMAD4;SMAD3;VDR;STAT3;FOS;ESR1;ESR2;SMARCA4;MYCN;SP1;BCL3;RARA;CTNNB1;PPARG;TP53							Infertility	4/163	0.00879051	0.037959	5.22794	24.7495	AR;ESR1;ESR2;POU5F1							POU5F1	18/338	5.85613e-14	2.27147e-13	13.5979	414.311	TFAP2A;ATF2;HDAC2;SMARCC2;SMAD3;TBP;ESRRB;KLF4;ETS2;PML;SMARCA4;AR;CREB1;KLF5;SP1;CTNNB1;NANOG;MTA3							GATA2 human tf ARCHS4 coexpression	7/299	0.000716611	0.0111325	5.10955	36.9982	STAT5A;AR;MYC;MYB;GATA1;ETS2;RUNX1
	Hypertensive disease	39/1310	4.68643e-21	3.0287e-19	9.52754	445.98	YAP1;ATF2;NOTCH1;EPAS1;SRF;GATA4;AHR;BRCA1;NR3C1;HIF1A;YY1;CCND1;HNF4A;EP300;PPARGC1A;STAT5A;EGR1;SREBF1;JUN;SMAD4;SMAD3;JUND;TBP;VDR;STAT3;FOS;PAX5;KLF4;ESR1;ESR2;POU5F1;SMARCA4;SIRT3;AR;KLF5;SP1;PPARG;TP53;CLOCK							Hemangioma	1930-02-01	0.00964093	0.0410099	14.634	67.9273	HIF1A;TP53							EPAS1	12/106	1.63355e-13	6.24164e-13	29.0638	855.722	TFAP2A;STAT5A;MEF2C;SMARCC2;SMAD3;SP1;SIN3A;EP300;CTNNB1;ETS1;HIF1A;SMARCA4							ZFPM1 human tf ARCHS4 coexpression	7/299	0.000716611	0.0111325	5.10955	36.9982	SREBF1;JUND;UBTF;NFATC1;E2F4;ZBTB7B;USF2
	Multiple Myeloma	39/1312	4.94714e-21	3.15016e-19	9.51155	444.717	CEBPA;HDAC2;NOTCH1;EPAS1;AHR;BRCA1;NR3C1;GLI1;HIF1A;YY1;CCND1;MYC;HNF4A;E2F1;EP300;MYBL2;SMAD2;STAT5A;NCOA1;EGR1;STAT5B;JUN;JUND;VDR;STAT1;STAT3;FOS;PAX5;KLF4;ESR1;POU5F1;RUNX1;CREB1;SP1;BCL3;RARA;CTNNB1;PPARG;TP53							Pituitary adenoma	1931-02-01	0.0102729	0.0430553	14.1287	64.6847	NR3C1;TP53							AHR	1942-09-01	4.79127e-13	1.80377e-12	60.2061	1707.85	NCOA1;AR;TBP;SP1;EP300;CTNNB1;BRCA1;ESR1;SMARCA4							RXRA human tf ARCHS4 coexpression	7/299	0.000716611	0.0111325	5.10955	36.9982	STAT5B;CEBPB;SPI1;CEBPD;BCL3;RARA;USF2
	Adenoma	35/1000	5.36e-21	3.3636e-19	10.7312	500.883	YAP1;HDAC2;CEBPB;NOTCH1;BRCA1;NR3C1;GLI1;ETS1;HIF1A;YY1;NEUROD1;CCND1;MYC;MYB;E2F4;SMAD2;SUZ12;SMAD4;TBP;CDX2;VDR;STAT3;FOS;KLF4;ESR1;SMARCA4;NR4A2;AR;CREB1;KLF5;SP1;KLF9;CTNNB1;PPARG;TP53							Heart disease	1994-03-01	0.0113929	0.0470577	6.80288	30.4413	ATF1;SIN3A;ESR1							TFAP2A	1946-09-01	1.16479e-12	4.32153e-12	53.6865	1475.22	YY1;EPAS1;MYC;EP300;CTNNB1;PPARG;BRCA1;TP53;POU5F1							MAFK human tf ARCHS4 coexpression	7/299	0.000716611	0.0111325	5.10955	36.9982	SREBF1;CEBPB;RXRA;SRF;BCL3;ZBTB7B;USF2
	B-Cell Lymphomas	31/730	6.33035e-21	3.89196e-19	12.5234	582.45	CEBPA;CEBPB;SPI1;NOTCH1;NR3C1;ETS1;GATA1;CCND1;MYC;EP300;MYBL1;MTA3;STAT5A;SMAD1;EGR1;STAT5B;SREBF1;VDR;STAT3;NFATC1;PAX5;KLF4;ESR1;ESR2;RUNX1;MYCN;CREB1;BCL3;RARA;PPARG;TP53							Thrombocytopenia	1995-03-01	0.0117229	0.0477288	6.7286	29.9168	TP53;GATA1;RUNX1							SREBF1	1969-10-01	1.48046e-12	5.41427e-12	37.7871	1029.27	YY1;AR;SP1;HNF4A;EP300;TP53;ESR1;SREBF2;ESR2;USF1							PBX2 human tf ARCHS4 coexpression	7/299	0.000716611	0.0111325	5.10955	36.9982	STAT5B;SPI1;RXRA;UBTF;RARA;ZBTB7B;USF2
	Precancerous Conditions	26/446	6.38173e-21	3.89196e-19	16.5201	768.198	CEBPA;NOTCH1;GATA4;BRCA1;ETS1;GATA1;HIF1A;CCND1;MYC;E2F1;MYBL2;STAT5A;SMAD4;JUND;CDX2;STAT1;STAT3;FOS;ESR1;ESR2;RUNX1;MYCN;KLF5;RARA;CTNNB1;TP53							Gonadoblastoma	1934-02-01	0.0122752	0.0492737	12.8022	56.3319	NANOG;POU5F1							ELK1	1949-09-01	2.1458e-12	7.73698e-12	49.6525	1334.04	EGR1;CEBPB;CCND1;SIN3A;SRF;EP300;BRCA1;FOS;KLF4							ZBED1 human tf ARCHS4 coexpression	7/299	0.000716611	0.0111325	5.10955	36.9982	CEBPB;RXRA;UBTF;E2F4;ZBTB7B;USF2;PML
	Squamous cell carcinoma of esophagus	35/1023	1.11718e-20	6.71863e-19	10.4687	480.94	YAP1;CEBPA;CEBPB;NOTCH1;AHR;BRCA1;GLI1;ETS1;ELK1;HIF1A;ETS2;CCND1;MYC;HNF4A;E2F1;EP300;SMAD2;EGR1;JUN;SMAD4;SMAD3;VDR;STAT1;STAT3;KLF4;ESR1;ESR2;POU5F1;RUNX1;AR;SP1;KLF9;CTNNB1;NANOG;TP53							Cleft palate	1998-03-01	0.0127457	0.0504516	6.51513	28.4227	TFAP2A;BCL3;RARA							ESR2	17/365	2.70047e-12	9.60168e-12	11.6485	310.287	SMAD2;STAT5A;NCOA1;SREBF1;SMAD4;SMARCC2;SMAD3;ESR1;NCOR1;RXRA;KLF5;SP1;SIN3A;EP300;CTNNB1;PPARG;PPARGC1A							RLF human tf ARCHS4 coexpression	7/299	0.000716611	0.0111325	5.10955	36.9982	ATF2;HDAC2;CREB1;SP3;EP300;BDP1;HIF1A
	Precursor T-Cell Lymphoblastic Leukemia-Lymphoma	25/408	1.2085e-20	7.16825e-19	17.2165	789.589	SPI1;NOTCH1;BRCA1;NR3C1;ETS1;GATA1;HIF1A;YY1;NEUROD1;CCND1;MYC;MYB;STAT5A;SUZ12;STAT5B;MEF2C;SMAD3;STAT1;PAX5;KLF4;RUNX1;SMARCA4;MYCN;NANOG;TP53							Periodontitis	1935-02-01	0.0129776	0.0506658	12.4136	53.9314	VDR;NFATC1							REST	1937-08-01	9.26574e-12	3.24936e-11	60.241	1530.4	HDAC2;TBP;SMARCC2;SIN3A;SP1;SP3;NANOG;SMARCA4							GZF1 human tf ARCHS4 coexpression	7/299	0.000716611	0.0111325	5.10955	36.9982	NR4A2;SP3;UBTF;EP300;AHR;FOS;KLF4
	Esophageal carcinoma	30/685	1.30321e-20	7.62554e-19	12.7753	584.941	YAP1;CEBPB;NOTCH1;GATA4;BRCA1;NR3C1;GLI1;ETS1;ELK1;HIF1A;DACH1;CCND1;MYC;E2F1;EP300;EGR1;SMAD4;CDX2;VDR;STAT3;KLF4;ESR1;POU5F1;RUNX1;AR;RARA;CTNNB1;PPARG;TP53;CLOCK							post-traumatic stress disorder	1938-02-01	0.0151868	0.0577097	11.3774	47.6411	FOS;NR3C1							NR4A1	11/115	1.15031e-11	3.97947e-11	23.7945	599.345	NEUROD1;NCOA1;SMAD3;RXRA;STAT3;EP300;CTNNB1;NR3C1;TP53;HIF1A;PML							ZNF710 human tf ARCHS4 coexpression	7/299	0.000716611	0.0111325	5.10955	36.9982	CEBPB;SPI1;RXRA;BCL3;RARA;ZBTB7B;USF2
	Secondary malignant neoplasm of lymph node	38/1271	1.55607e-20	8.98373e-19	9.43167	430.174	NOTCH1;EPAS1;BRCA1;GLI1;ETS1;GATA1;HIF1A;NEUROD1;DACH1;CCND1;MYC;E2F1;MTA3;EGR1;JUN;SMAD4;SMAD3;CDX2;VDR;STAT3;FOS;KLF4;ESR1;ESR2;POU5F1;PML;RUNX1;SIRT3;NR4A2;AR;MYCN;CREB1;KLF5;SP1;RARA;CTNNB1;PPARG;TP53							Hyperparathyroidism	1938-02-01	0.0151868	0.0577097	11.3774	47.6411	CCND1;VDR							CTCF	1960-09-01	1.47666e-11	5.04035e-11	38.9216	970.651	YY1;SUZ12;SMAD4;RXRA;SMAD3;POLR2A;SIN3A;MYC;UBTF							FIZ1 human tf ARCHS4 coexpression	7/299	0.000716611	0.0111325	5.10955	36.9982	SREBF1;SRF;UBTF;ZBTB7B;ELK1;USF2;SREBF2
	Malignant neoplasm of endometrium	28/577	2.13335e-20	1.21545e-18	13.9012	629.642	NOTCH1;GATA4;AHR;BRCA1;NR3C1;GLI1;HIF1A;DACH1;CCND1;HNF4A;EP300;SMAD2;NCOA1;SUZ12;EGR1;SREBF1;SMAD4;STAT3;FOS;ESR1;ESR2;RUNX1;SIRT3;AR;SP1;KLF9;CTNNB1;TP53							Gastritis	1943-02-01	0.0191984	0.0718156	9.98743	39.4796	CDX2;TP53							NFE2L2	1961-09-01	1.72523e-11	5.81129e-11	38.1712	945.999	YY1;JUN;SMARCC2;NCOR1;JUND;MYC;PPARG;FOS;SMARCA4							ZNF467 human tf ARCHS4 coexpression	7/299	0.000716611	0.0111325	5.10955	36.9982	STAT5B;SPI1;RXRA;CEBPD;BCL3;RARA;ZBTB7B
	Solid Neoplasm	32/840	3.29154e-20	1.85096e-18	11.2859	506.291	ATF1;HDAC2;NOTCH1;EPAS1;AHR;BRCA1;NR3C1;ETS1;GATA1;HIF1A;CCND1;MYC;MYB;EP300;SMAD2;STAT5A;EGR1;STAT5B;SMAD4;STAT3;ESR1;POU5F1;PML;RUNX1;MYCN;KLF5;SP1;SP3;BCL3;NANOG;PPARG;TP53							Primary polycythemia	2021-01-04	0.0196548	0.0718156	67.6803	265.945	EPAS1							SREBF2	1962-09-01	2.01002e-11	6.68266e-11	37.4491	922.381	SREBF1;EGR1;CREB1;SMAD3;SP1;HNF4A;SRF;EP300;TP53							ZBTB2 human tf ARCHS4 coexpression	7/299	0.000716611	0.0111325	5.10955	36.9982	SIN3A;STAT1;SRF;SP3;UBTF;MYBL2;ELK1
	Liver and Intrahepatic Biliary Tract Carcinoma	28/607	8.204e-20	4.55427e-18	13.1605	578.367	YAP1;CEBPA;HDAC2;CEBPB;NOTCH1;CEBPD;EPAS1;GATA4;AHR;GLI1;HIF1A;CCND1;MYC;HNF4A;UBTF;E2F1;SUZ12;EGR1;STAT3;ESR1;POU5F1;PML;CREB1;RARA;CTNNB1;NANOG;PPARG;TP53							Congenital dyserythropoietic anemia	2021-01-04	0.0196548	0.0718156	67.6803	265.945	KLF1							TCF3	14/248	2.09737e-11	6.88367e-11	13.843	340.369	HDAC2;VDR;SRF;BRCA1;GATA1;USF1;RUNX1;SMARCA4;YY1;AR;NCOR1;SIN3A;EP300;CTNNB1							TCF20 human tf ARCHS4 coexpression	7/299	0.000716611	0.0111325	5.10955	36.9982	NOTCH1;POLR2A;SP1;UBTF;EP300;SREBF2;SMARCA4
	Hematologic Neoplasms	27/557	1.1871e-19	6.50653e-18	13.7059	597.27	YAP1;CEBPA;NOTCH1;AHR;BRCA1;NR3C1;ETS1;GATA1;YY1;NEUROD1;CCND1;MYC;EP300;E2F4;SMAD2;STAT5A;EGR1;STAT5B;RBM15;STAT3;PAX5;KLF4;RUNX1;NCOR1;BCL3;TP53;CLOCK							Candidiasis	1944-02-01	0.0200486	0.0723271	9.74914	38.1152	STAT1;STAT3							KDM5A	2021-07-25	2.62242e-11	8.49795e-11	84.0465	2047.74	SUZ12;HDAC2;TBP;VDR;RARA;NR3C1;ESR1							ZNF800 human tf ARCHS4 coexpression	7/299	0.000716611	0.0111325	5.10955	36.9982	STAT5A;MYB;SP3;AHR;NR3C1;ETS1;RUNX1
	Esophageal Neoplasms	28/637	2.93628e-19	1.58926e-17	12.4928	533.092	YAP1;CEBPB;GATA4;BRCA1;NR3C1;GLI1;ETS1;ELK1;HIF1A;DACH1;CCND1;MYC;E2F1;EGR1;SMAD4;CDX2;VDR;STAT3;KLF4;POU5F1;RUNX1;AR;KLF5;RARA;CTNNB1;PPARG;TP53;CLOCK							Thalassemia	1945-02-01	0.0209143	0.0745072	9.52194	36.8244	GATA1;KLF1							SRF	1993-10-01	3.19142e-11	1.02125e-10	26.8282	648.383	NCOA1;CEBPB;CREB1;RXRA;SP1;GATA4;ELK1;SREBF2;PML;SMARCA4							MET human tf ARCHS4 coexpression	7/299	0.000716611	0.0111325	5.10955	36.9982	YAP1;SMAD3;KLF5;CCND1;CTNNB1;AHR;HIF1A
	Pancreatic Ductal Adenocarcinoma	29/701	3.08202e-19	1.64755e-17	11.8546	505.285	YAP1;CEBPA;HDAC2;NOTCH1;EPAS1;BRCA1;GLI1;ETS1;HIF1A;YY1;CCND1;MYC;E2F1;SMAD2;TFAP2A;SREBF1;SMAD4;SMAD3;CDX2;STAT3;NFATC1;KLF4;SMARCA4;KLF5;RARA;PPARG;TP53;CLOCK;FOXA2							Dementia	3/119	0.0213084	0.074974	5.33001	20.5134	TBP;CREB1;EP300							RCOR1	1943-08-01	3.39662e-11	1.0735e-10	49.8989	1202.85	NR4A2;HDAC2;REST;SMARCC2;BCL3;MTA3;SIRT3;SMARCA4							DHX34 human tf ARCHS4 coexpression	7/299	0.000716611	0.0111325	5.10955	36.9982	STAT5B;CEBPB;SPI1;RXRA;BCL3;RARA;ZBTB7B
	Acute Promyelocytic Leukemia	25/475	4.72319e-19	2.49408e-17	14.6029	616.191	CEBPA;CEBPB;SPI1;NOTCH1;GLI1;HIF1A;RXRA;MYC;SMAD2;STAT5A;EGR1;STAT5B;STAT1;STAT3;POU5F1;PML;RUNX1;SMARCA4;REST;NCOR1;CREB1;KLF5;RARA;PPARG;TP53							Multiple sclerosis	4/219	0.0234893	0.0776101	3.85528	14.4619	MYC;MYB;STAT3;POU5F1							MAX	1996-10-01	4.40174e-11	1.3742e-10	25.8884	617.347	YY1;CEBPA;SMAD4;MYCN;SMAD3;EPAS1;MYC;EP300;HIF1A;USF1							SETDB1 human tf ARCHS4 coexpression	7/299	0.000716611	0.0111325	5.10955	36.9982	STAT5B;SMARCC2;SP1;SP3;UBTF;EP300;SMARCA4
	Glioblastoma Multiforme	31/854	5.89766e-19	3.07673e-17	10.5678	443.58	YAP1;NOTCH1;EPAS1;GATA4;GLI1;ELK1;HIF1A;CCND1;MYC;E2F1;SMAD2;SUZ12;JUN;SMAD3;JUND;VDR;STAT1;STAT3;FOS;POU5F1;PML;RUNX1;SMARCA4;AR;REST;NCOR1;SP1;CTNNB1;NANOG;PPARG;TP53							Myxoid liposarcoma	2021-01-05	0.0245084	0.0776101	50.7577	188.247	ATF1							GATA1	1969-09-01	5.45789e-11	1.6834e-10	33.0683	781.45	HDAC2;SPI1;SMARCC2;CREB1;SP1;STAT3;EP300;RUNX1;SMARCA4							CHD1 human tf ARCHS4 coexpression	7/299	0.000716611	0.0111325	5.10955	36.9982	SUZ12;REST;RBM15;SP3;EP300;AHR;BDP1
	Thyroid carcinoma	29/721	6.60572e-19	3.40509e-17	11.5	481.404	ATF1;YAP1;ATF2;NOTCH1;AHR;ETS1;HIF1A;RXRA;CCND1;MYC;JUN;SMAD4;SMAD3;JUND;VDR;STAT1;STAT3;FOS;ESR1;USF2;USF1;SIRT3;AR;MYCN;CREB1;RARA;CTNNB1;PPARG;TP53							Ataxia with oculomotor apraxia type 1	2021-01-05	0.0245084	0.0776101	50.7577	188.247	UBTF							DACH1	2021-06-15	6.08946e-11	1.85583e-10	142.595	3354.1	JUN;SMAD4;SMAD3;CREB1;NCOR1;SIN3A							ADAR human tf ARCHS4 coexpression	7/299	0.000716611	0.0111325	5.10955	36.9982	STAT5B;SP1;STAT1;UBTF;RARA;ZBTB7B;ETS1
	ovarian neoplasm	32/938	8.59319e-19	4.37747e-17	10.0135	416.543	YAP1;NOTCH1;GATA4;AHR;BRCA1;GLI1;ETS1;HIF1A;ETS2;CCND1;MYC;E2F1;SMAD2;STAT5A;STAT5B;JUN;SMAD4;VDR;STAT3;NFATC1;ESR1;ESR2;POU5F1;RUNX1;SMARCA4;AR;CREB1;SP1;RARA;CTNNB1;PPARG;TP53							Osteosarcoma	2021-01-05	0.0245084	0.0776101	50.7577	188.247	TP53							CEBPD	2021-07-29	8.37866e-11	2.52345e-10	68.7515	1595.22	CEBPA;CEBPB;SMAD4;SPI1;SMAD3;E2F1;EP300							KAT5 human tf ARCHS4 coexpression	7/299	0.000716611	0.0111325	5.10955	36.9982	STAT5A;BCL3;UBTF;ZBTB7B;ELK1;USF2;PML
	Osteosarcoma	34/1103	1.19371e-18	5.98623e-17	9.21477	380.288	YAP1;CEBPA;NOTCH1;EPAS1;NR3C1;GLI1;GATA1;HIF1A;ETS2;YY1;CCND1;MYC;E2F1;PPARGC1A;SMAD2;SMAD1;EGR1;JUN;SMAD4;VDR;STAT3;FOS;KLF4;ESR1;ESR2;POU5F1;PML;MYCN;CREB1;SP1;RARA;CTNNB1;PPARG;TP53							Hereditary breast ovarian cancer	2021-01-05	0.0245084	0.0776101	50.7577	188.247	BRCA1							E2F4	1973-09-01	9.19909e-11	2.73833e-10	30.9953	716.281	SMAD2;AR;CEBPA;HDAC2;SMAD3;SIN3A;E2F1;MYBL2;BRCA1							GPATCH8 human tf ARCHS4 coexpression	7/299	0.000716611	0.0111325	5.10955	36.9982	SMARCC2;NCOR1;POLR2A;SIN3A;EP300;BDP1;ETS1
	Malignant neoplasm of liver	30/805	1.20278e-18	5.98623e-17	10.7299	442.735	YAP1;CEBPA;HDAC2;CEBPB;NOTCH1;CEBPD;EPAS1;GATA4;AHR;GLI1;HIF1A;CCND1;MYC;HNF4A;UBTF;E2F1;SUZ12;EGR1;JUN;STAT3;ESR1;POU5F1;PML;NCOR1;CREB1;RARA;CTNNB1;NANOG;PPARG;TP53							Juvenile polyposis syndrome	2021-01-05	0.0245084	0.0776101	50.7577	188.247	SMAD4							PAX5	2021-06-16	9.7044e-11	2.85555e-10	128.329	2958.74	AR;TBP;MYB;EP300;ETS1;RUNX1							HIVEP2 human tf ARCHS4 coexpression	6/299	0.00372282	0.0322967	4.31752	24.1491	MEF2C;KLF9;NFATC1;NR3C1;ETS1;USF2
	Rheumatoid Arthritis	42/1833	1.46763e-18	7.22143e-17	7.4507	305.947	ATF2;CEBPB;NOTCH1;CEBPD;EPAS1;SRF;AHR;NR3C1;GLI1;ETS1;HIF1A;ETS2;CCND1;MYC;UBTF;E2F1;STAT5A;EGR1;STAT5B;JUN;SMAD3;JUND;VDR;STAT1;STAT3;NFATC1;FOS;PAX5;ESR1;ESR2;PML;RUNX1;NR4A2;AR;MYCN;CREB1;SP1;BCL3;RARA;PPARG;TP53;CLOCK							Pseudohermaphroditism	2021-01-05	0.0245084	0.0776101	50.7577	188.247	AR							SIN3B	1955-08-01	2.71671e-10	7.90315e-10	37.1363	817.98	AR;HDAC2;REST;SIN3A;E2F4;TP53;ESR1;SMARCA4							FOXC1 human tf ARCHS4 coexpression	6/299	0.00372282	0.0322967	4.31752	24.1491	TFAP2A;POLR2A;SRF;E2F1;MYBL2;SMARCA4
	Uterine Fibroids	22/349	1.81929e-18	8.85115e-17	17.1027	698.611	SMAD2;NCOA1;EGR1;SMAD4;CEBPB;SMAD3;VDR;AHR;FOS;NR3C1;GLI1;ESR1;ESR2;AR;REST;NCOR1;RXRA;CCND1;SP1;CTNNB1;PPARG;TP53							La Crosse encephalitis	2021-01-05	0.0245084	0.0776101	50.7577	188.247	POLR2A							STAT6	1983-09-01	2.99069e-10	8.60244e-10	26.7932	587.585	NCOA1;CEBPB;JUN;STAT3;EP300;NR3C1;ETS1;TP53;SMARCA4							MNT human tf ARCHS4 coexpression	6/299	0.00372282	0.0322967	4.31752	24.1491	SPI1;JUND;RARA;EP300;ZBTB7B;SMARCA4
	Chronic Lymphocytic Leukemia	34/1120	1.91239e-18	9.20071e-17	9.06233	369.727	CEBPB;NOTCH1;BRCA1;NR3C1;GLI1;ETS1;HIF1A;ETS2;YY1;NEUROD1;CCND1;MYC;HNF4A;E2F1;MYBL2;STAT5A;NCOA1;STAT5B;JUN;SMARCC2;JUND;VDR;STAT1;STAT3;NFATC1;FOS;PAX5;ESR1;USF1;SIRT3;BCL3;CTNNB1;TP53;CLOCK							Conversion disorder	2021-01-05	0.0245084	0.0776101	50.7577	188.247	EP300							TCF4	1957-08-01	3.65722e-10	1.04027e-09	35.617	773.926	NEUROD1;SMAD2;AR;EGR1;JUN;EP300;CTNNB1;PML							HIF1A human tf ARCHS4 coexpression	6/299	0.00372282	0.0322967	4.31752	24.1491	YAP1;SMAD3;CCND1;CTNNB1;AHR;NR3C1
	Hepatitis B	30/839	3.7815e-18	1.79933e-16	10.2607	411.621	NOTCH1;GLI1;HIF1A;ETS2;YY1;RXRA;MYC;HNF4A;E2F1;PPARGC1A;SUZ12;SREBF1;JUN;SMAD4;SMAD3;TBP;VDR;STAT1;STAT3;ESR1;POU5F1;PML;AR;CREB1;SP1;CTNNB1;NANOG;PPARG;TP53;CLOCK							Osteoporosis	3/130	0.0267854	0.0838882	4.86565	17.6132	MEF2C;CTNNB1;ESR1							TCF12	1936-07-01	4.35667e-10	1.21229e-09	52.1379	1123.79	SMAD2;NOTCH1;SMAD3;TBP;MYC;EP300;RUNX1							NFAT5 human tf ARCHS4 coexpression	6/299	0.00372282	0.0322967	4.31752	24.1491	NCOR1;POLR2A;SP1;EP300;AHR;BDP1
	Hyperactive behavior	28/709	4.85624e-18	2.2856e-16	11.1303	443.723	YAP1;SRF;AHR;BRCA1;NR3C1;ELK1;HIF1A;SIN3A;MYC;E2F1;EP300;SMAD2;STAT5B;MEF2C;SMAD4;SMAD3;CDX2;STAT1;STAT3;FOS;PAX5;ESR1;PML;RUNX1;NR4A2;AR;NCOR1;TP53							Polycystic kidney disease	1953-02-01	0.0283793	0.0862002	8.02507	28.5861	MYC;CTNNB1							TBL1XR1	1936-07-01	4.35667e-10	1.21229e-09	52.1379	1123.79	AR;NOTCH1;NCOR1;BCL3;RARA;CTNNB1;ESR1							MAZ human tf ARCHS4 coexpression	6/299	0.00372282	0.0322967	4.31752	24.1491	UBTF;E2F1;MYBL2;E2F4;USF2;SREBF2
	Arteriosclerosis	33/1087	7.04114e-18	3.27829e-16	8.9407	353.111	NOTCH1;AHR;BRCA1;NR3C1;ETS1;ELK1;HIF1A;MYC;HNF4A;PPARGC1A;SMAD2;EGR1;SREBF1;MEF2C;SMAD3;STAT1;STAT3;FOS;KLF4;ESR1;ESR2;SREBF2;USF1;SMARCA4;SIRT3;AR;CREB1;KLF5;SP1;BCL3;PPARG;TP53;CLOCK							Spinocerebellar ataxia type 17	2021-01-06	0.0293383	0.0862002	40.6041	143.286	TBP							ZEB1	2021-06-20	4.62281e-10	1.27252e-09	91.6452	1969.9	SMAD2;SMAD1;SMAD3;SRF;EP300;SMARCA4							USF2 human tf ARCHS4 coexpression	6/299	0.00372282	0.0322967	4.31752	24.1491	CEBPB;SPI1;RXRA;BCL3;UBTF;ZBTB7B
	Gastric Adenocarcinoma	22/383	1.31646e-17	6.0641e-16	15.465	601.108	SMAD2;TFAP2A;YAP1;SMAD4;NOTCH1;CDX2;STAT1;STAT3;GATA4;KLF4;ETS1;HIF1A;ESR1;ESR2;NR4A2;CREB1;CCND1;SP1;MYC;CTNNB1;PPARG;TP53							Ocular cancer	2021-01-06	0.0293383	0.0862002	40.6041	143.286	TP53							FLI1	2021-06-21	6.44619e-10	1.75556e-09	85.5312	1810.04	SMAD3;SRF;BRCA1;ELK1;KLF1;RUNX1							ERF human tf ARCHS4 coexpression	6/299	0.00372282	0.0322967	4.31752	24.1491	SREBF1;SRF;UBTF;ZBTB7B;USF2;SREBF2
	Primary malignant neoplasm	32/1032	1.39252e-17	6.34697e-16	9.02734	350.377	YAP1;NOTCH1;EPAS1;SRF;AHR;BRCA1;GLI1;ETS1;HIF1A;YY1;NEUROD1;MYC;MYB;EP300;E2F4;STAT5A;STAT5B;VDR;STAT3;FOS;ESR1;ESR2;POU5F1;SMARCA4;SIRT3;AR;CREB1;SP1;NANOG;PPARG;TP53;CLOCK							Head and neck squamous cell carcinoma	2021-01-06	0.0293383	0.0862002	40.6041	143.286	TP53							RNF2	11/175	1.08648e-09	2.92779e-09	15.0434	310.501	SUZ12;HDAC2;REST;NOTCH1;POLR2A;ESRRB;NANOG;TP53;PPARGC1A;POU5F1;RUNX1							NFKB1 human tf ARCHS4 coexpression	6/299	0.00372282	0.0322967	4.31752	24.1491	STAT5A;CEBPB;STAT1;BCL3;AHR;PML
	Acute leukemia	24/492	1.52055e-17	6.82056e-16	13.2875	514.558	STAT5A;SUZ12;STAT5B;CEBPA;NOTCH1;SMAD3;CDX2;STAT1;STAT3;BRCA1;PAX5;ETS1;GATA1;ETS2;PML;RUNX1;YY1;NEUROD1;NCOR1;CREB1;MYC;MYB;RARA;TP53							Chromosome 15q24 deletion syndrome	2021-01-06	0.0293383	0.0862002	40.6041	143.286	SIN3A							CIITA	1941-07-01	1.14994e-09	3.06651e-09	44.4594	915.132	NCOA1;CEBPB;HDAC2;CREB1;STAT1;NFYB;SMARCA4							ELK3 human tf ARCHS4 coexpression	6/299	0.00372282	0.0322967	4.31752	24.1491	SMAD3;CCND1;MYB;AHR;ETS1;RUNX1
	Astrocytoma	28/741	1.52793e-17	6.82056e-16	10.613	410.937	YAP1;NOTCH1;EPAS1;GATA4;ETS1;ELK1;HIF1A;CCND1;MYC;HNF4A;MYB;E2F4;TFAP2A;NCOA1;EGR1;STAT3;PAX5;KLF4;ESR1;ESR2;POU5F1;RUNX1;SMARCA4;AR;MYCN;CREB1;NANOG;TP53							Premature menopause	2021-01-06	0.0293383	0.0862002	40.6041	143.286	BRCA1							MITF	1942-07-01	1.37438e-09	3.62724e-09	43.187	881.241	SPI1;CREB1;EPAS1;EP300;CTNNB1;FOS;POU5F1							TFEB human tf ARCHS4 coexpression	6/299	0.00372282	0.0322967	4.31752	24.1491	SPI1;BCL3;RARA;PAX5;ZBTB7B;USF2
	Myocardial Infarction	31/966	1.95232e-17	8.62607e-16	9.24734	355.791	YAP1;EPAS1;GATA4;BRCA1;NR3C1;HIF1A;CCND1;E2F1;E2F4;PPARGC1A;SMAD2;SMAD1;EGR1;MEF2C;SMAD4;SMAD3;VDR;STAT3;KLF4;ESR1;ESR2;SREBF2;PML;SMARCA4;SIRT3;AR;CREB1;SP1;SP3;PPARG;TP53							Sleep apnea	2021-01-07	0.0341445	0.0876684	33.835	114.266	EP300							IRF1	1945-07-01	2.28405e-09	5.96649e-09	39.7715	791.345	AR;CEBPB;SPI1;POLR2A;STAT1;EP300;SMARCA4							MEF2D human tf ARCHS4 coexpression	6/299	0.00372282	0.0322967	4.31752	24.1491	JUND;SRF;UBTF;RARA;ZBTB7B;USF2
	Adenomatous Polyposis Coli	22/392	2.15242e-17	9.41413e-16	15.0819	578.802	TFAP2A;YAP1;SMAD4;HDAC2;SMAD3;CDX2;STAT3;BRCA1;FOS;KLF4;HIF1A;ESR1;USF2;USF1;AR;CCND1;SP1;MYC;HNF4A;CTNNB1;PPARG;TP53							Motor peripheral neuropathy	2021-01-07	0.0341445	0.0876684	33.835	114.266	MYCN							GATA3	2021-06-26	2.681e-09	6.93268e-09	64.1323	1265.78	AR;SPI1;MYB;BRCA1;ETS1;ETS2							HOXC13 human tf ARCHS4 coexpression	6/299	0.00372282	0.0322967	4.31752	24.1491	TFAP2A;SREBF1;CCND1;E2F1;MYBL2;ESR1
	Adult T-Cell Lymphoma/Leukemia	24/500	2.19458e-17	9.50252e-16	13.0588	500.91	STAT5A;ATF2;EGR1;STAT5B;JUN;NOTCH1;SMAD3;JUND;STAT1;STAT3;GATA4;AHR;FOS;KLF4;ETS1;ETS2;SMARCA4;CREB1;CCND1;MYC;MYB;BCL3;E2F4;TP53							Alopecia universalis	2021-01-07	0.0341445	0.0876684	33.835	114.266	AR							SMAD1	11/192	2.89439e-09	7.40963e-09	13.6188	267.752	YY1;SMAD2;YAP1;AR;SMAD4;SMAD3;STAT3;EP300;GATA4;TP53;RUNX1							HOXC11 human tf ARCHS4 coexpression	6/299	0.00372282	0.0322967	4.31752	24.1491	TFAP2A;VDR;E2F1;MYBL2;ESR1;ESR2
	Adenocarcinoma of prostate	18/216	2.27376e-17	9.74792e-16	22.1134	847.439	TFAP2A;EGR1;SMAD4;HDAC2;NOTCH1;STAT3;BRCA1;HIF1A;ESR1;ESR2;AR;MYCN;RXRA;CCND1;MYC;CTNNB1;TP53;FOXA2							Alpha thalassemia	2021-01-07	0.0341445	0.0876684	33.835	114.266	SMARCA4							POU2F2	2021-05-13	3.34626e-09	8.48161e-09	132.267	2581.25	AR;TBP;RXRA;NR3C1;ESR1							TRERF1 human tf ARCHS4 coexpression	6/299	0.00372282	0.0322967	4.31752	24.1491	STAT5B;SPI1;NOTCH1;RARA;ZBTB7B;ETS1
	Atherosclerosis	33/1134	2.47895e-17	1.05234e-15	8.53769	326.448	NOTCH1;AHR;BRCA1;NR3C1;ETS1;ELK1;HIF1A;MYC;HNF4A;PPARGC1A;EGR1;SREBF1;MEF2C;SMAD3;STAT1;ESRRB;STAT3;FOS;KLF4;ESR1;ESR2;SREBF2;USF1;SMARCA4;SIRT3;AR;CREB1;KLF5;SP1;BCL3;PPARG;TP53;CLOCK							Myocardial infarction	2021-01-07	0.0341445	0.0876684	33.835	114.266	SMARCA4							YAP1	9/115	5.6189e-09	1.41023e-08	18.6745	354.762	SMAD1;SMAD3;KLF5;POLR2A;STAT1;EP300;CTNNB1;PML;RUNX1							KLF2 human tf ARCHS4 coexpression	6/299	0.00372282	0.0322967	4.31752	24.1491	STAT5B;SPI1;JUND;RARA;ZBTB7B;ETS1
	Rhabdomyosarcoma	22/397	2.8134e-17	1.18272e-15	14.877	566.954	NCOA1;YAP1;EGR1;MEF2C;SMAD4;NOTCH1;TBP;STAT1;BRCA1;PAX5;GLI1;HIF1A;ESR1;ESR2;SMARCA4;MYCN;SP1;MYC;SP3;RARA;TP53;PPARGC1A							Thoracic aortic aneurysm	2021-01-07	0.0341445	0.0876684	33.835	114.266	SMAD3							STAT5B	1981-08-01	6.45937e-09	1.60543e-08	23.8784	450.292	STAT5A;STAT1;STAT3;RARA;EP300;NR3C1;ETS1;ETS2							NR1H2 human tf ARCHS4 coexpression	6/299	0.00372282	0.0322967	4.31752	24.1491	CEBPB;SPI1;BCL3;RARA;ZBTB7B;USF2
	Vascular Diseases	22/401	3.47632e-17	1.44735e-15	14.7169	557.742	SMAD2;STAT5A;EGR1;STAT5B;JUN;SMAD4;NOTCH1;SMAD3;JUND;STAT1;SRF;AHR;BRCA1;FOS;KLF4;HIF1A;ESR1;ESR2;REST;KLF5;PPARG;TP53							Atrial heart septal defect	2021-01-07	0.0341445	0.0876684	33.835	114.266	GATA4							HNF1A	1952-07-01	6.54642e-09	1.61143e-08	33.5729	632.66	CEBPA;CDX2;HNF4A;STAT3;EP300;CTNNB1;FOS							RARA human tf ARCHS4 coexpression	6/299	0.00372282	0.0322967	4.31752	24.1491	STAT5B;CEBPB;SPI1;RXRA;BCL3;ZBTB7B
	Malignant neoplasm of skin	20/307	4.08031e-17	1.68264e-15	17.3016	652.925	SMAD2;CEBPA;JUN;SMAD4;NOTCH1;SMAD3;JUND;CDX2;VDR;STAT3;BRCA1;FOS;GLI1;KLF4;HIF1A;SMARCA4;AR;CCND1;SP1;TP53							Bannayan-Riley-Ruvalcaba syndrome	2021-01-07	0.0341445	0.0876684	33.835	114.266	SMAD4							SALL4	1953-07-01	7.51229e-09	1.83157e-08	32.8414	614.356	HDAC2;KLF5;ESRRB;NANOG;MTA3;POU5F1;SMARCA4							IRF4 human tf ARCHS4 coexpression	6/299	0.00372282	0.0322967	4.31752	24.1491	STAT5A;STAT1;PAX5;NR3C1;ETS1;SREBF2
	Burkitt Lymphoma	22/407	4.75417e-17	1.94203e-15	14.4831	544.347	ATF2;SMAD1;EGR1;NOTCH1;STAT3;BRCA1;PAX5;NR3C1;GLI1;KLF4;ETS1;HIF1A;ESR2;RUNX1;SMARCA4;YY1;CCND1;MYC;E2F1;EP300;E2F4;TP53							Hajdu-Cheney syndrome	2021-01-07	0.0341445	0.0876684	33.835	114.266	NOTCH1							ZFPM2	2021-05-15	7.74704e-09	1.87098e-08	105.803	1975.98	HDAC2;STAT3;EP300;GATA4;MTA3							CREBZF human tf ARCHS4 coexpression	6/299	0.00372282	0.0322967	4.31752	24.1491	RBM15;SP1;MYC;SP3;UBTF;SREBF2
	Brain Neoplasms	26/646	5.97663e-17	2.41858e-15	11.0761	413.761	YAP1;NOTCH1;EPAS1;GATA4;AHR;BRCA1;GLI1;ETS1;HIF1A;CCND1;MYC;E2F1;STAT5A;SUZ12;EGR1;STAT5B;SMAD3;STAT1;STAT3;PAX5;ESR1;REST;MYCN;CTNNB1;PPARG;TP53							Branchiooculofacial syndrome	2021-01-07	0.0341445	0.0876684	33.835	114.266	TFAP2A							SP4	2021-04-06	8.40672e-09	2.01133e-08	418.926	7789.61	SP1;SP3;E2F1;CRX							POU2F1 human tf ARCHS4 coexpression	6/299	0.00372282	0.0322967	4.31752	24.1491	SMAD2;HDAC2;NANOG;BDP1;MTA3;POU5F1
	Hematopoietic Neoplasms	17/192	6.7659e-17	2.71262e-15	23.3688	870.068	STAT5A;ATF2;STAT5B;STAT3;PAX5;ETS1;ESR1;PML;RUNX1;CCND1;MYC;HNF4A;MYB;HOXB4;EP300;PPARG;TP53							Breast fibroadenoma	2021-01-07	0.0341445	0.0876684	33.835	114.266	ESR1							MYB	1984-08-01	8.64923e-09	2.03138e-08	22.9323	425.757	STAT5A;CEBPB;NCOR1;SIN3A;EP300;PAX5;PML;RUNX1							HHEX human tf ARCHS4 coexpression	6/299	0.00372282	0.0322967	4.31752	24.1491	STAT5A;SPI1;MYB;GATA1;ETS2;RUNX1
	Mammary Neoplasms, Human	23/476	9.74134e-17	3.86973e-15	12.9924	479	TFAP2A;STAT5A;NCOA1;YAP1;JUN;NOTCH1;VDR;STAT3;AHR;BRCA1;FOS;HIF1A;ESR1;ETS2;ESR2;AR;NCOR1;CCND1;RARA;E2F1;EP300;CTNNB1;TP53							Peyronie's disease	2021-01-07	0.0341445	0.0876684	33.835	114.266	SMAD2							ESRRB	1984-08-01	8.64923e-09	2.03138e-08	22.9323	425.757	HDAC2;TBP;POLR2A;SP1;NANOG;MTA3;POU5F1;SMARCA4							USF1 human tf ARCHS4 coexpression	6/299	0.00372282	0.0322967	4.31752	24.1491	CEBPB;SPI1;BCL3;RARA;ZBTB7B;USF2
	Aplasia Cutis Congenita	17/199	1.24254e-16	4.89107e-15	22.462	822.653	TFAP2A;JUN;SMAD4;NOTCH1;JUND;STAT3;BRCA1;FOS;PAX5;NR3C1;ESR1;CCND1;MYB;CTNNB1;PPARG;TP53;MYBL1							Hypervitaminosis D	2021-01-07	0.0341445	0.0876684	33.835	114.266	VDR							ATF1	1932-06-01	1.0303e-08	2.3978e-08	49.3176	906.992	ATF2;JUN;SPI1;CREB1;BRCA1;ESR1							ZBTB7B human tf ARCHS4 coexpression	6/299	0.00372282	0.0322967	4.31752	24.1491	CEBPB;SPI1;RXRA;BCL3;RARA;USF2
	Leukoencephalopathy, Progressive Multifocal	14/105	1.29624e-16	5.0565e-15	35.8552	1311.65	EGR1;CEBPB;STAT1;NFATC1;PAX5;HIF1A;PML;RUNX1;NCOR1;CCND1;RARA;PPARG;TP53;PPARGC1A							Lacrimal duct obstruction	2021-01-07	0.0341445	0.0876684	33.835	114.266	TFAP2A							SALL1	2021-05-16	1.12244e-08	2.58868e-08	96.1799	1760.59	HDAC2;ESRRB;CTNNB1;NANOG;POU5F1							STAT6 human tf ARCHS4 coexpression	6/299	0.00372282	0.0322967	4.31752	24.1491	STAT5B;SPI1;BCL3;RARA;ZBTB7B;ETS1
	Skin Carcinogenesis	15/134	1.47411e-16	5.699e-15	29.6849	1082.11	SMAD2;ATF2;CEBPA;SMAD4;NOTCH1;SMAD3;STAT1;STAT3;AHR;KLF4;PML;AR;CCND1;PPARG;TP53							Crohn's disease	4/248	0.0348217	0.0886087	3.39206	11.3889	SMAD3;STAT3;EP300;POU5F1							TAF1	10/171	1.29667e-08	2.96381e-08	13.7763	250.189	AR;JUN;TBP;CREB1;CCND1;SIN3A;UBTF;FOS;TP53;POU5F1							KLF13 human tf ARCHS4 coexpression	6/299	0.00372282	0.0322967	4.31752	24.1491	STAT5B;SPI1;UBTF;ZBTB7B;ETS1;USF2
	Malignant neoplasm of esophagus	26/673	1.60443e-16	6.14794e-15	10.5991	385.473	YAP1;CEBPB;GATA4;BRCA1;NR3C1;GLI1;ETS1;ELK1;DACH1;CCND1;MYC;E2F1;SMAD2;EGR1;SMAD4;CDX2;VDR;STAT3;KLF4;POU5F1;RUNX1;AR;RARA;CTNNB1;TP53;CLOCK							Congenital heart disease	1962-02-01	0.0378484	0.092452	6.81821	22.324	MEF2C;GATA4							FOXP3	13/350	1.84586e-08	4.18178e-08	8.77552	156.272	SUZ12;HDAC2;SMARCC2;TBP;RBM15;STAT3;NFATC1;NR3C1;RUNX1;SMARCA4;YY1;POLR2A;EP300							SP3 human tf ARCHS4 coexpression	6/299	0.00372282	0.0322967	4.31752	24.1491	SMAD4;SP1;CTNNB1;AHR;NR3C1;ETS1
	Noninfiltrating Intraductal Carcinoma	19/287	2.0114e-16	7.63979e-15	17.3986	628.831	TFAP2A;STAT5A;STAT5B;SREBF1;SMAD4;NOTCH1;STAT1;GATA4;BRCA1;PAX5;HIF1A;ESR1;ESR2;AR;NCOR1;CCND1;MYC;CTNNB1;TP53							Small intestine cancer	2021-01-08	0.0389272	0.092452	29	94.1358	CTNNB1							KDM5B	1963-07-01	2.58996e-08	5.76781e-08	26.9633	471.023	AR;HDAC2;SMARCC2;CDX2;SIN3A;MYC;MTA3							EGR3 human tf ARCHS4 coexpression	6/299	0.00372282	0.0322967	4.31752	24.1491	NR4A2;EGR1;SMARCC2;JUND;SRF;RARA
	Degenerative polyarthritis	30/976	2.36205e-16	8.89365e-15	8.71174	313.464	HDAC2;CEBPB;NOTCH1;EPAS1;AHR;NR3C1;GLI1;HIF1A;MYC;HNF4A;PPARGC1A;SMAD2;SMAD1;EGR1;JUN;SMAD3;JUND;VDR;STAT3;FOS;PAX5;ESR1;ESR2;SREBF2;AR;CREB1;CTNNB1;PPARG;TP53;CLOCK							Erythema multiforme	2021-01-08	0.0389272	0.092452	29	94.1358	POU5F1							TCF7L2	1937-06-01	2.59101e-08	5.76781e-08	41.3528	722.376	CEBPA;HDAC2;SMAD4;HNF4A;EP300;CTNNB1							FOXO4 human tf ARCHS4 coexpression	6/299	0.00372282	0.0322967	4.31752	24.1491	STAT5B;SPI1;RXRA;RARA;ZBTB7B;USF2
	Asthma	34/1313	2.40524e-16	8.97818e-15	7.6159	273.896	CEBPA;HDAC2;NOTCH1;AHR;NR3C1;ETS1;GATA1;HIF1A;ETS2;YY1;NEUROD1;MYB;SMAD2;STAT5A;EGR1;STAT5B;JUN;SMAD3;JUND;VDR;STAT1;STAT3;FOS;ESR1;ESR2;RUNX1;SMARCA4;AR;CREB1;SP1;RARA;PPARG;TP53;CLOCK							Nevoid basal cell carcinoma syndrome	2021-01-08	0.0389272	0.092452	29	94.1358	GLI1							POLR2A	11/239	2.81923e-08	6.22174e-08	10.7856	187.5	YAP1;SMARCC2;TBP;RXRA;VDR;MYC;ESRRB;EP300;BRCA1;ESR1;SMARCA4							ZNF267 human tf ARCHS4 coexpression	6/299	0.00372282	0.0322967	4.31752	24.1491	CEBPB;STAT1;SP3;BCL3;AHR;NR3C1
	Addictive Behavior	17/208	2.62543e-16	9.71633e-15	21.3938	767.527	STAT5A;ATF2;STAT5B;JUN;NOTCH1;JUND;STAT3;FOS;NR3C1;ESR1;RUNX1;AR;MYCN;CREB1;MYC;E2F1;CLOCK							Bile reflux	2021-01-08	0.0389272	0.092452	29	94.1358	CDX2							SUZ12	1966-07-01	3.60186e-08	7.88099e-08	25.5884	438.566	ATF2;HDAC2;CREB1;MYC;RARA;GATA4;PML							ZNF398 human tf ARCHS4 coexpression	6/299	0.00372282	0.0322967	4.31752	24.1491	REST;EP300;NANOG;MTA3;POU5F1;SMARCA4
	Childhood Acute Lymphoblastic Leukemia	22/443	2.81151e-16	1.03168e-14	13.2202	473.385	CEBPA;HDAC2;NOTCH1;CDX2;VDR;GATA4;PAX5;NR3C1;KLF4;GATA1;HIF1A;ESR1;PML;RUNX1;YY1;CCND1;MYC;BCL3;RARA;EP300;E2F4;TP53							Hyperinsulinemic hypoglycemia	2021-01-08	0.0389272	0.092452	29	94.1358	HNF4A							RARG	1940-06-01	4.22707e-08	9.1706e-08	37.6983	640.086	SUZ12;NCOA1;RXRA;SMAD3;NCOR1;SRF							MAFG human tf ARCHS4 coexpression	6/299	0.00372282	0.0322967	4.31752	24.1491	CEBPB;SRF;BCL3;E2F4;ELK1;USF2
	Trisomy	17/209	2.84675e-16	1.03583e-14	21.2813	761.769	NOTCH1;NFATC1;PAX5;GLI1;GATA1;ETS2;POU5F1;PML;RUNX1;AR;MYCN;CCND1;MYC;BCL3;CTNNB1;NANOG;TP53							Prostatic hypertrophy	2021-01-08	0.0389272	0.092452	29	94.1358	AR							IKZF1	1942-06-01	5.73112e-08	1.23291e-07	35.6004	593.628	HDAC2;NOTCH1;TBP;SIN3A;GATA1;SMARCA4							HOXC4 human tf ARCHS4 coexpression	6/299	0.00372282	0.0322967	4.31752	24.1491	TFAP2A;POLR2A;SRF;UBTF;E2F1;MYBL2
	Carcinoma breast stage IV	21/392	3.20963e-16	1.15814e-14	14.1727	505.615	SMAD2;TFAP2A;YAP1;CEBPB;NOTCH1;SMAD3;CEBPD;VDR;STAT3;AHR;BRCA1;GLI1;HIF1A;ESR1;ESR2;RUNX1;AR;CCND1;SP1;MYC;TP53							Schimke immuno-osseous dysplasia	2021-01-08	0.0389272	0.092452	29	94.1358	SMARCA4							USF1	1943-06-01	6.63399e-08	1.41525e-07	34.6364	572.488	SREBF1;CEBPB;EP300;ESR1;USF2;SMARCA4							WIZ human tf ARCHS4 coexpression	6/299	0.00372282	0.0322967	4.31752	24.1491	SREBF1;SRF;UBTF;USF2;SREBF2;SMARCA4
	Coronary heart disease	29/913	3.57274e-16	1.27851e-14	8.9123	316.993	YAP1;NOTCH1;GATA4;NR3C1;ETS1;HIF1A;ETS2;NEUROD1;RXRA;HNF4A;MYB;SMAD1;EGR1;SREBF1;MEF2C;SMAD3;VDR;FOS;ESR1;ESR2;SREBF2;POU5F1;USF1;SMARCA4;AR;KLF5;PPARG;TP53;CLOCK							Actinic keratosis	2021-01-09	0.0436864	0.0943228	25.3737	79.438	TP53							MYBL2	1948-06-01	1.309e-07	2.74312e-07	30.5054	483.475	HDAC2;NCOR1;CCND1;E2F1;EP300;E2F4							FOXN3 human tf ARCHS4 coexpression	6/299	0.00372282	0.0322967	4.31752	24.1491	NCOA1;STAT5B;SMAD4;KLF9;EP300;ETS1
	Colorectal Neoplasms	31/1073	3.67703e-16	1.30504e-14	8.25095	293.232	HDAC2;NOTCH1;GATA4;BRCA1;GLI1;ETS1;HIF1A;CCND1;MYC;HNF4A;EP300;MYBL2;E2F4;SMAD2;TFAP2A;SMAD4;CDX2;VDR;STAT3;FOS;KLF4;ESR1;ESR2;NR4A2;NCOR1;KLF5;SP1;KLF9;CTNNB1;PPARG;TP53							Adenocarcinoma	2021-01-09	0.0436864	0.0943228	25.3737	79.438	TP53							USF2	2021-05-25	1.31798e-07	2.74312e-07	52.875	837.645	EP300;BRCA1;FOS;PPARGC1A;USF1							ZBED4 human tf ARCHS4 coexpression	6/299	0.00372282	0.0322967	4.31752	24.1491	NOTCH1;SRF;UBTF;E2F1;EP300;SREBF2
	Mammary Tumorigenesis	16/176	3.8838e-16	1.36722e-14	23.7843	843.976	STAT5A;NCOA1;NOTCH1;CEBPD;STAT3;AHR;BRCA1;GLI1;KLF4;ESR1;CCND1;MYC;RARA;CTNNB1;PPARG;TP53							Gastric antral vascular ectasia	2021-01-09	0.0436864	0.0943228	25.3737	79.438	UBTF							NFYB	2021-05-25	1.31798e-07	2.74312e-07	52.875	837.645	TBP;SP1;MYC;EP300;TP53							KLF3 human tf ARCHS4 coexpression	6/299	0.00372282	0.0322967	4.31752	24.1491	STAT5B;KLF5;SP1;SP3;ZBTB7B;ETS1
	Skin Neoplasms	18/256	4.6577e-16	1.62644e-14	18.3595	648.142	SMAD2;ATF2;CEBPA;NOTCH1;CEBPD;VDR;STAT3;GLI1;HIF1A;PML;RUNX1;CCND1;SP1;RARA;E2F1;CTNNB1;TP53;CLOCK							Bradyopsia	2021-01-09	0.0436864	0.0943228	25.3737	79.438	CRX							CCNE1	1982-07-01	1.64857e-07	3.4035e-07	20.1133	314.134	AR;UBTF;E2F1;MYBL2;BRCA1;E2F4;SMARCA4							ZNF687 human tf ARCHS4 coexpression	6/299	0.00372282	0.0322967	4.31752	24.1491	SREBF1;RXRA;UBTF;RARA;ZBTB7B;USF2
	Renal Cell Carcinoma	34/1348	5.28873e-16	1.83202e-14	7.39911	260.269	CEBPB;CEBPD;EPAS1;AHR;BRCA1;NR3C1;HIF1A;YY1;DACH1;RXRA;CCND1;POLR2A;MYC;HNF4A;E2F1;EP300;PPARGC1A;SMAD2;TFAP2A;EGR1;JUN;SMAD4;VDR;STAT1;STAT3;KLF4;ESR1;ESR2;PML;AR;CTNNB1;PPARG;TP53;CLOCK							Parathyroid adenoma	2021-01-09	0.0436864	0.0943228	25.3737	79.438	CCND1							MEF2C	1950-06-01	1.6816e-07	3.44391e-07	29.1158	454.159	SMAD2;NOTCH1;EPAS1;SP1;EP300;GATA4							ZNF319 human tf ARCHS4 coexpression	6/299	0.00372282	0.0322967	4.31752	24.1491	STAT5B;SPI1;RXRA;BCL3;RARA;ZBTB7B
	Colonic Neoplasms	27/778	5.35958e-16	1.84182e-14	9.56225	336.232	HDAC2;NOTCH1;EPAS1;HIF1A;CCND1;MYC;MYB;E2F1;E2F4;TFAP2A;EGR1;JUN;SMAD4;SMAD3;CDX2;VDR;STAT1;STAT3;KLF4;ESR1;ESR2;RUNX1;AR;SP1;CTNNB1;PPARG;TP53							CREST syndrome	2021-01-09	0.0436864	0.0943228	25.3737	79.438	UBTF							ESRRA	1951-06-01	1.89823e-07	3.85672e-07	28.4674	440.595	NCOA1;CEBPB;SP1;ESRRB;PPARGC1A;ESR1							ZBTB39 human tf ARCHS4 coexpression	6/299	0.00372282	0.0322967	4.31752	24.1491	TBP;SIN3A;SRF;MYBL2;MTA3;POU5F1
	Monosomy	15/147	6.04929e-16	2.06248e-14	26.7438	937.14	TFAP2A;STAT5A;EGR1;STAT5B;CEBPA;VDR;STAT1;STAT3;ESR1;PML;RUNX1;CCND1;MYC;CTNNB1;TP53							locked-in syndrome	2021-01-09	0.0436864	0.0943228	25.3737	79.438	EP300							CLOCK	2021-05-28	2.40953e-07	4.85701e-07	45.9713	700.542	HDAC2;RXRA;RARA;EP300;SIRT3							ZNF318 human tf ARCHS4 coexpression	6/299	0.00372282	0.0322967	4.31752	24.1491	UBTF;EP300;PAX5;NR3C1;ETS1;SREBF2
	Erythroblastosis	1950-11-01	7.85478e-16	2.65712e-14	63.6603	2214.12	AR;CEBPB;JUN;JUND;CCND1;VDR;E2F1;FOS;ETS1;ETS2;KLF1							Pilomatrixoma	2021-01-09	0.0436864	0.0943228	25.3737	79.438	CTNNB1							NR1I2	1933-05-01	5.70594e-07	1.13234e-06	37.7527	542.754	NCOA1;RXRA;NCOR1;PPARGC1A;ESR1							MGA human tf ARCHS4 coexpression	6/299	0.00372282	0.0322967	4.31752	24.1491	SMAD2;RBM15;NCOR1;SIN3A;EP300;BDP1
	Medulloblastoma	24/590	9.11933e-16	3.06098e-14	10.9314	378.567	NOTCH1;SMAD3;STAT3;AHR;PAX5;GLI1;KLF4;HIF1A;ESR1;ESR2;POU5F1;NEUROD1;AR;REST;MYCN;CCND1;SP1;MYC;HNF4A;E2F1;EP300;CTNNB1;PPARG;TP53							Polycystic ovary syndrome	2021-01-09	0.0436864	0.0943228	25.3737	79.438	YAP1							NR4A2	1933-05-01	5.70594e-07	1.13234e-06	37.7527	542.754	RXRA;SIN3A;RARA;RUNX1;SMARCA4							ZNF703 human tf ARCHS4 coexpression	6/299	0.00372282	0.0322967	4.31752	24.1491	TFAP2A;POLR2A;SRF;E2F1;MYBL2;USF2
	Hodgkin Disease	24/592	9.83398e-16	3.25242e-14	10.8918	376.373	STAT5A;EGR1;STAT5B;JUN;SPI1;NOTCH1;VDR;STAT1;STAT3;NFATC1;BRCA1;FOS;PAX5;KLF4;ETS1;HIF1A;PML;AR;RXRA;CCND1;MYC;MYB;BCL3;TP53							Cleidocranial dysplasia	2021-01-09	0.0436864	0.0943228	25.3737	79.438	RUNX1							PDX1	1936-05-01	8.95767e-07	1.76397e-06	34.094	474.779	NEUROD1;HDAC2;CREB1;HNF4A;FOXA2							ZBTB40 human tf ARCHS4 coexpression	6/299	0.00372282	0.0322967	4.31752	24.1491	STAT5B;SP1;UBTF;EP300;ETS1;USF2
	Gastrointestinal Carcinoid Tumor	17/225	9.83988e-16	3.25242e-14	19.6283	678.256	STAT5A;SMAD1;CEBPB;NOTCH1;SMAD3;STAT1;GATA4;BRCA1;FOS;ESR1;ESR2;POU5F1;HNF4A;CTNNB1;NANOG;PPARG;TP53							Pulmonary valve stenosis	2021-01-09	0.0436864	0.0943228	25.3737	79.438	GATA4							GTF3C2	2021-04-16	9.82004e-07	1.91903e-06	69.786	965.396	TBP;MYC;EP300;ESR2							SNAI3 human tf ARCHS4 coexpression	6/299	0.00372282	0.0322967	4.31752	24.1491	STAT5B;CEBPB;RXRA;RARA;ZBTB7B;USF2
	Metastatic melanoma	21/417	1.1056e-15	3.62672e-14	13.261	456.687	ATF1;TFAP2A;STAT5A;ATF2;JUN;JUND;CDX2;VDR;STAT1;STAT3;NFATC1;FOS;GLI1;ETS1;HIF1A;CREB1;CCND1;SP1;MYC;E2F1;TP53							Dermatitis	2021-01-09	0.0436864	0.0943228	25.3737	79.438	DACH1							SOX2	1970-06-01	1.28123e-06	2.4848e-06	19.997	271.313	HDAC2;SMARCC2;NCOR1;SIN3A;NANOG;POU5F1							ZNF107 human tf ARCHS4 coexpression	6/299	0.00372282	0.0322967	4.31752	24.1491	SMAD2;CREB1;MYB;SP3;NANOG;PAX5
	Pancreatic Neoplasm	25/665	1.27907e-15	4.1642e-14	10.1673	348.665	CEBPA;NOTCH1;GATA4;AHR;BRCA1;GLI1;ETS1;HIF1A;CCND1;MYC;EP300;SMAD2;SMAD1;JUN;SMAD4;CDX2;VDR;STAT3;NFATC1;KLF4;SIRT3;KLF5;CTNNB1;PPARG;TP53							Acrocallosal syndrome	2021-01-10	0.0484222	0.0965059	22.5533	68.2868	NOTCH1							NANOG	8/160	1.30048e-06	2.50318e-06	11.4222	154.803	HDAC2;REST;SP1;SIN3A;ESRRB;POU5F1;PML;SMARCA4							ZNF777 human tf ARCHS4 coexpression	6/299	0.00372282	0.0322967	4.31752	24.1491	POLR2A;SRF;UBTF;ELK1;USF2;SREBF2
	Uterine Cervical Neoplasm	14/124	1.42478e-15	4.60394e-14	29.6336	1013.02	SMAD2;SMAD4;NOTCH1;EPAS1;STAT3;AHR;ETS1;HIF1A;YY1;CCND1;MYC;E2F1;CTNNB1;TP53							Spondylocostal dysostosis	2021-01-10	0.0484222	0.0965059	22.5533	68.2868	NOTCH1							MTA3	1940-05-01	1.5392e-06	2.91877e-06	30.1915	404.09	HDAC2;JUN;ESRRB;ESR1;POU5F1							ZNF649 human tf ARCHS4 coexpression	6/299	0.00372282	0.0322967	4.31752	24.1491	AR;HDAC2;REST;NANOG;MTA3;POU5F1
	Hepatoblastoma	17/235	2.03609e-15	6.53057e-14	18.7184	633.203	YAP1;CEBPA;CEBPB;GATA4;AHR;GLI1;ESR1;SREBF2;POU5F1;YY1;CCND1;MYC;HNF4A;CTNNB1;NANOG;PPARG;TP53							Androgen insensitivity syndrome	2021-01-10	0.0484222	0.0965059	22.5533	68.2868	AR							PPARD	1940-05-01	1.5392e-06	2.91877e-06	30.1915	404.09	NCOA1;HDAC2;RXRA;NCOR1;EP300							ZXDA human tf ARCHS4 coexpression	6/299	0.00372282	0.0322967	4.31752	24.1491	SP1;SP3;KLF9;UBTF;NR3C1;ETS1
	Mesothelioma	20/383	2.8928e-15	9.21017e-14	13.6263	456.16	YAP1;EGR1;HDAC2;NOTCH1;SMAD3;STAT1;STAT3;BRCA1;PAX5;GLI1;HIF1A;ESR1;ETS2;ESR2;YY1;HOXB4;E2F1;CTNNB1;PPARG;TP53							Androgenic alopecia	2021-01-10	0.0484222	0.0965059	22.5533	68.2868	AR							BRF1	2021-04-22	3.85796e-06	7.10531e-06	46.5099	579.764	TBP;MYC;BDP1;TP53							FOXJ3 human tf ARCHS4 coexpression	6/299	0.00372282	0.0322967	4.31752	24.1491	SMARCC2;POLR2A;SP1;SIN3A;EP300;ETS1
	Malignant neoplasm of thyroid	22/505	4.24507e-15	1.34169e-13	11.4865	380.124	ATF1;YAP1;JUN;SMAD4;NOTCH1;JUND;VDR;STAT3;AHR;FOS;HIF1A;USF2;USF1;SIRT3;MYCN;CREB1;CCND1;MYC;RARA;CTNNB1;PPARG;TP53							Feingold syndrome	2021-01-10	0.0484222	0.0965059	22.5533	68.2868	MYCN							NR2F2	2021-04-22	3.85796e-06	7.10531e-06	46.5099	579.764	CEBPB;EP300;NR3C1;POU5F1							ZBTB12 human tf ARCHS4 coexpression	6/299	0.00372282	0.0322967	4.31752	24.1491	SRF;UBTF;MYBL2;SREBF2;POU5F1;SMARCA4
	Breast adenocarcinoma	15/168	4.53722e-15	1.42364e-13	23.0486	761.212	EGR1;SMAD4;NOTCH1;VDR;STAT3;BRCA1;KLF4;ELK1;HIF1A;ESR1;ESR2;AR;NCOR1;EP300;TP53							Fibrous dysplasia	2021-01-10	0.0484222	0.0965059	22.5533	68.2868	FOS							BCL11B	2021-04-22	3.85796e-06	7.10531e-06	46.5099	579.764	HDAC2;NOTCH1;SP1;EP300							ZC3H3 human tf ARCHS4 coexpression	6/299	0.00372282	0.0322967	4.31752	24.1491	SPI1;BCL3;RARA;ZBTB7B;USF2;PML
	Papillary thyroid carcinoma	23/571	4.92083e-15	1.53289e-13	10.6876	352.108	ATF1;JUN;SMAD4;CEBPB;NOTCH1;CDX2;VDR;SRF;STAT3;AHR;BRCA1;FOS;HIF1A;ESR1;ESR2;USF1;SIRT3;CCND1;MYC;CTNNB1;PPARG;TP53;FOXA2							Aortic aneurysm	2021-01-10	0.0484222	0.0965059	22.5533	68.2868	SMAD3							CEBPZ	2021-04-22	3.85796e-06	7.10531e-06	46.5099	579.764	NFYB;MYC;ZBTB7B;TP53							ZNF362 human tf ARCHS4 coexpression	6/299	0.00372282	0.0322967	4.31752	24.1491	JUN;SMARCC2;NOTCH1;JUND;USF2;SMARCA4
	Diffuse Large B-Cell Lymphoma	23/575	5.71023e-15	1.75994e-13	10.608	347.906	STAT5A;SMAD1;STAT5B;CEBPA;NOTCH1;STAT1;STAT3;NFATC1;AHR;BRCA1;PAX5;GLI1;ETS1;HIF1A;SMARCA4;YY1;CCND1;MYC;BCL3;E2F1;EP300;TP53;MTA3							Opiate dependence	2021-01-10	0.0484222	0.0965059	22.5533	68.2868	CREB1							STAT2	1950-05-01	4.76597e-06	8.65311e-06	23.4704	287.607	SMARCC2;STAT1;STAT3;EP300;SMARCA4							AFF1 human tf ARCHS4 coexpression	6/299	0.00372282	0.0322967	4.31752	24.1491	AR;SP1;SP3;EP300;NR3C1;RUNX1
	Nasopharyngeal carcinoma	26/782	5.73097e-15	1.75994e-13	9.01953	295.777	ATF2;HDAC2;NOTCH1;CEBPD;BRCA1;ETS1;HIF1A;CCND1;MYC;E2F1;TFAP2A;STAT5A;EGR1;STAT5B;JUN;SMAD3;TBP;STAT1;STAT3;KLF4;ESR1;PML;CREB1;SP1;BCL3;TP53							chorea-acanthocytosis	2021-01-10	0.0484222	0.0965059	22.5533	68.2868	TBP							NFATC1	1950-05-01	4.76597e-06	8.65311e-06	23.4704	287.607	EGR1;HDAC2;SPI1;EP300;PML							WDHD1 human tf ARCHS4 coexpression	6/299	0.00372282	0.0322967	4.31752	24.1491	REST;NANOG;MYBL2;BRCA1;MTA3;POU5F1
	Carcinoma, Transitional Cell	20/399	6.29729e-15	1.92023e-13	13.0403	426.401	CEBPA;HDAC2;NOTCH1;SMAD3;CEBPD;VDR;AHR;BRCA1;NR3C1;HIF1A;ESR1;ESR2;POU5F1;AR;NCOR1;CCND1;MYC;E2F1;EP300;TP53							Hypochondroplasia	2021-01-10	0.0484222	0.0965059	22.5533	68.2868	ATF2							PADI4	2021-03-08	6.47049e-06	1.16651e-05	124.35	1485.77	HDAC2;ELK1;TP53							PARP12 human tf ARCHS4 coexpression	6/299	0.00372282	0.0322967	4.31752	24.1491	CEBPB;SPI1;STAT1;BCL3;ZBTB7B;PML
	Blast Phase	16/214	8.67504e-15	2.62678e-13	19.1827	621.103	TFAP2A;SUZ12;SMAD1;CEBPA;RBM15;CEBPD;ETS1;GATA1;ETS2;RUNX1;YY1;CCND1;MYC;MYB;EP300;TP53							Rubinstein-Taybi syndrome	2021-01-10	0.0484222	0.0965059	22.5533	68.2868	CREB1							PHC1	2021-04-25	6.59609e-06	1.18084e-05	39.8596	475.487	HDAC2;NANOG;POU5F1;RUNX1							MBD3 human tf ARCHS4 coexpression	6/299	0.00372282	0.0322967	4.31752	24.1491	SRF;UBTF;E2F1;MYBL2;USF2;SREBF2
	Osteosarcoma of bone	29/1042	1.10535e-14	3.32373e-13	7.72461	248.238	YAP1;CEBPA;NOTCH1;EPAS1;NR3C1;GLI1;GATA1;HIF1A;YY1;CCND1;MYC;E2F1;PPARGC1A;SMAD2;SMAD1;EGR1;SMAD4;VDR;STAT3;FOS;KLF4;ESR1;POU5F1;PML;SP1;RARA;CTNNB1;PPARG;TP53							Hypoglycemia	1974-02-01	0.05205	0.103016	5.67841	16.7828	HNF4A;FOS							BHLHE40	2021-04-26	7.76584e-06	1.38059e-05	38.0459	447.64	CEBPB;RXRA;STAT3;TP53							DOT1L human tf ARCHS4 coexpression	6/299	0.00372282	0.0322967	4.31752	24.1491	CEBPB;SRF;BCL3;UBTF;USF2;SREBF2
	Diabetes Mellitus	34/1507	1.43088e-14	4.27289e-13	6.54397	208.608	CEBPA;HDAC2;CEBPB;NOTCH1;GATA4;BRCA1;NR3C1;ETS1;HIF1A;YY1;NEUROD1;DACH1;MYC;HNF4A;PPARGC1A;SMAD2;STAT5A;EGR1;STAT5B;SREBF1;VDR;STAT1;STAT3;FOS;ESR1;SREBF2;USF1;SMARCA4;AR;CTNNB1;PPARG;TP53;CLOCK;FOXA2							Spinocerebellar ataxia type 7	2021-01-11	0.0531349	0.103722	20.2969	59.5699	CRX							NOTCH1	8/204	7.90159e-06	1.39504e-05	8.8383	103.836	YY1;MEF2C;SMARCC2;SMAD3;EP300;CTNNB1;RUNX1;SMARCA4							SF3A2 human tf ARCHS4 coexpression	6/299	0.00372282	0.0322967	4.31752	24.1491	POLR2A;UBTF;E2F1;MYBL2;USF2;SREBF2
	Thyroid Neoplasm	21/476	1.51774e-14	4.50123e-13	11.5065	366.125	YAP1;EGR1;JUN;SMAD4;CEBPB;NOTCH1;STAT3;FOS;ETS1;HIF1A;ESR1;ESR2;AR;RXRA;CCND1;SP1;E2F1;CTNNB1;PPARG;TP53;FOXA2							Cervix uteri carcinoma in situ	2021-01-11	0.0531349	0.103722	20.2969	59.5699	TP53							TET1	2021-03-09	9.67086e-06	1.69571e-05	103.62	1196.43	HDAC2;SIN3A;POU5F1							GATAD2B human tf ARCHS4 coexpression	6/299	0.00372282	0.0322967	4.31752	24.1491	SMARCC2;NOTCH1;POLR2A;SP1;SIN3A;EP300
	Leukemia, T-Cell	19/364	1.55866e-14	4.59114e-13	13.4625	428.004	STAT5A;STAT5B;MEF2C;JUN;NOTCH1;JUND;STAT1;STAT3;FOS;KLF4;RUNX1;YY1;CREB1;CCND1;MYC;MYB;BCL3;E2F4;TP53							Acquired immunodeficiency syndrome	1978-02-01	0.0571455	0.104968	5.37846	15.394	POU5F1;RUNX1							UBTF	1961-05-01	1.28187e-05	2.23237e-05	18.8497	212.335	TBP;CCND1;MYC;EP300;ESR1							PBRM1 human tf ARCHS4 coexpression	6/299	0.00372282	0.0322967	4.31752	24.1491	SMAD2;HDAC2;NCOR1;CREB1;EP300;BDP1
	Adenocarcinoma of colon	17/267	1.69229e-14	4.9511e-13	16.296	516.746	JUN;SMAD4;JUND;CDX2;EPAS1;VDR;FOS;GLI1;KLF4;HIF1A;ESR1;PML;CCND1;MYC;E2F1;PPARG;TP53							Endometrial cancer	4/292	0.0571627	0.104968	2.8674	8.20607	CCND1;EP300;CTNNB1;TP53							E2F2	2021-04-30	1.40211e-05	2.42528e-05	32.1862	359.679	YY1;CEBPA;SP1;GATA1							GATAD2A human tf ARCHS4 coexpression	6/299	0.00372282	0.0322967	4.31752	24.1491	POLR2A;SRF;UBTF;MYBL2;USF2;SREBF2
	Precursor B-cell lymphoblastic leukemia	19/367	1.80791e-14	5.25386e-13	13.3444	422.269	STAT5A;STAT5B;CEBPA;NOTCH1;SMAD3;CDX2;GATA4;BRCA1;PAX5;NR3C1;KLF4;HIF1A;RUNX1;YY1;MYCN;MYC;RARA;EP300;TP53							Ebstein anomaly	2021-01-12	0.0578244	0.104968	18.4508	52.5912	GATA4							HTT	9/293	1.50266e-05	2.58174e-05	6.90739	76.7114	NEUROD1;SUZ12;REST;TBP;NCOR1;SP1;SIN3A;CTNNB1;TP53							CCDC71 human tf ARCHS4 coexpression	6/299	0.00372282	0.0322967	4.31752	24.1491	SRF;UBTF;E2F4;ZBTB7B;ELK1;USF2
	Nephroblastoma	19/370	2.09423e-14	6.04533e-13	13.2283	416.651	EGR1;CEBPA;SPI1;VDR;STAT1;STAT3;BRCA1;GATA1;HIF1A;ESR1;RUNX1;AR;REST;MYCN;CCND1;HOXB4;RARA;CTNNB1;TP53							Motion sickness	2021-01-12	0.0578244	0.104968	18.4508	52.5912	FOS							BACH1	1931-04-01	1.60374e-05	2.73704e-05	30.9926	342.176	SMAD1;NCOR1;BRCA1;TP53							MTA1 human tf ARCHS4 coexpression	6/299	0.00372282	0.0322967	4.31752	24.1491	SREBF1;POLR2A;UBTF;USF2;SREBF2;SMARCA4
	T-Cell Lymphoma	18/324	2.82987e-14	8.11478e-13	14.2302	443.925	ATF2;EGR1;STAT5B;NOTCH1;VDR;STAT3;PAX5;GLI1;ETS1;HIF1A;YY1;MYC;BCL3;RARA;EP300;CTNNB1;PPARG;TP53							Spondyloepiphyseal dysplasia with congenital joint dislocations	2021-01-12	0.0578244	0.104968	18.4508	52.5912	SMARCA4							TAL1	1965-05-01	1.75216e-05	2.97056e-05	17.5895	192.642	HDAC2;SP1;EP300;GATA1;RUNX1							EP400 human tf ARCHS4 coexpression	6/299	0.00372282	0.0322967	4.31752	24.1491	NOTCH1;POLR2A;UBTF;EP300;SREBF2;SMARCA4
	Meningioma	20/438	3.65859e-14	1.04222e-12	11.8	365.082	SMAD2;YAP1;SMAD1;SMAD4;NOTCH1;STAT3;BRCA1;FOS;NR3C1;KLF4;ETS1;HIF1A;ESR1;YY1;AR;MYCN;CCND1;MYC;CTNNB1;TP53							Enophthalmos	2021-01-12	0.0578244	0.104968	18.4508	52.5912	TFAP2A							NR2C2	1934-04-01	2.33698e-05	3.93597e-05	27.8891	297.411	AR;CEBPB;HNF4A;ESR1							ZGPAT human tf ARCHS4 coexpression	6/299	0.00372282	0.0322967	4.31752	24.1491	CEBPB;SPI1;BCL3;ZBTB7B;USF2;USF1
	Conventional (Clear Cell) Renal Cell Carcinoma	23/631	4.08691e-14	1.15662e-12	9.60308	296.048	YAP1;EGR1;CEBPB;NOTCH1;TBP;EPAS1;STAT1;STAT3;AHR;NR3C1;KLF4;GATA1;HIF1A;AR;KLF5;CCND1;POLR2A;MYC;HNF4A;E2F1;PPARG;TP53;PPARGC1A							Esophageal cancer	2021-01-12	0.0578244	0.104968	18.4508	52.5912	RUNX1							HEY1	2021-03-12	2.50565e-05	4.13836e-05	69.0694	731.748	SMAD3;NOTCH1;GATA1							HELZ human tf ARCHS4 coexpression	6/299	0.00372282	0.0322967	4.31752	24.1491	SMAD2;SP1;SP3;EP300;BDP1;ETS1
	Endometrial Neoplasms	16/238	4.58714e-14	1.28976e-12	17.088	524.823	SUZ12;JUN;CDX2;BRCA1;FOS;ETS1;HIF1A;ESR1;ESR2;AR;CCND1;MYC;EP300;CTNNB1;PPARG;TP53							Ganglioglioma	2021-01-12	0.0578244	0.104968	18.4508	52.5912	TP53							BATF	2021-03-12	2.50565e-05	4.13836e-05	69.0694	731.748	JUN;JUND;FOS							PPP1R10 human tf ARCHS4 coexpression	6/299	0.00372282	0.0322967	4.31752	24.1491	RBM15;POLR2A;SP1;SRF;UBTF;EP300
	polyps	17/285	4.94409e-14	1.38115e-12	15.1875	465.315	SMAD2;EGR1;JUN;SMAD4;HDAC2;CDX2;VDR;STAT3;AHR;ESR1;POU5F1;CCND1;HNF4A;E2F1;CTNNB1;PPARG;TP53							Urinary bladder cancer	2021-01-12	0.0578244	0.104968	18.4508	52.5912	MYC							MXI1	2021-03-12	2.50565e-05	4.13836e-05	69.0694	731.748	SMAD1;SIN3A;MYC							E2F2 human tf ARCHS4 coexpression	5/299	0.0165205	0.0808476	3.54737	14.5554	E2F1;MYBL2;BRCA1;GATA1;KLF1
	Hepatitis C	25/783	5.27502e-14	1.46416e-12	8.53197	260.85	ATF2;CEBPB;MYC;E2F1;PPARGC1A;SMAD2;STAT5A;STAT5B;SREBF1;SMAD4;SMAD3;VDR;STAT1;STAT3;PAX5;ESR1;ESR2;MYCN;RARA;CTNNB1;NANOG;PPARG;TP53;CLOCK;FOXA2							Osteochondritis dissecans	2021-01-12	0.0578244	0.104968	18.4508	52.5912	NOTCH1							TP63	6/120	2.92543e-05	4.8007e-05	11.1981	116.902	SMAD2;YAP1;SMAD3;EP300;BRCA1;TP53							RUNX3 human tf ARCHS4 coexpression	5/299	0.0165205	0.0808476	3.54737	14.5554	STAT5A;SPI1;BCL3;PAX5;ETS1
	Aortic Aneurysm, Abdominal	17/288	5.86863e-14	1.61855e-12	15.0171	457.52	STAT5A;EGR1;STAT5B;JUN;NOTCH1;JUND;STAT1;STAT3;FOS;KLF4;HIF1A;ESR1;ESR2;AR;EP300;PPARG;TP53							Liver cirrhosis	2021-01-12	0.0578244	0.104968	18.4508	52.5912	NOTCH1							MEIS1	1936-04-01	2.94591e-05	4.80353e-05	26.1434	272.741	CEBPB;CREB1;HOXB4;ETS1							HOXC8 human tf ARCHS4 coexpression	5/299	0.0165205	0.0808476	3.54737	14.5554	YAP1;SMAD3;CCND1;SP1;SRF
	Cardiovascular Diseases	25/787	5.91574e-14	1.62121e-12	8.4854	258.453	CEBPA;CEBPB;GATA4;BRCA1;NR3C1;HIF1A;DACH1;CCND1;PPARGC1A;JUN;JUND;VDR;STAT3;FOS;ESR1;ESR2;USF1;SMARCA4;SIRT3;NR4A2;KLF5;BCL3;PPARG;TP53;CLOCK							Gingivitis	2021-01-13	0.062491	0.107939	16.9124	46.8936	SMARCA4							DLX4	2021-03-13	3.24564e-05	5.25876e-05	62.1594	642.455	SMAD2;SMAD4;SP1							GLI2 human tf ARCHS4 coexpression	5/299	0.0165205	0.0808476	3.54737	14.5554	YAP1;NANOG;MTA3;POU5F1;SMARCA4
	Tumor Angiogenesis	21/511	6.08105e-14	1.65603e-12	10.6654	324.558	SMAD2;JUN;SMAD4;HDAC2;NOTCH1;SMAD3;JUND;EPAS1;STAT3;FOS;ETS1;HIF1A;ETS2;NR4A2;AR;KLF5;SP1;MYC;HNF4A;PPARG;TP53							Gynecomastia	2021-01-13	0.062491	0.107939	16.9124	46.8936	AR							CREM	1939-04-01	4.06695e-05	6.54467e-05	23.8989	241.619	ATF1;SPI1;TBP;CREB1							TEAD2 human tf ARCHS4 coexpression	5/299	0.0165205	0.0808476	3.54737	14.5554	YAP1;MTA3;SREBF2;POU5F1;SMARCA4
	Neoplastic Cell Transformation	13/131	8.53812e-14	2.31063e-12	25.3428	762.607	JUN;NOTCH1;EPAS1;VDR;STAT3;BRCA1;FOS;ESR1;MYCN;CCND1;SP1;MYC;TP53							Otosclerosis	2021-01-13	0.062491	0.107939	16.9124	46.8936	NOTCH1							ELK4	2021-03-14	4.11599e-05	6.54467e-05	56.5057	570.597	SRF;FOS;BRCA1							CIC human tf ARCHS4 coexpression	5/299	0.0165205	0.0808476	3.54737	14.5554	SREBF1;UBTF;ZBTB7B;USF2;SREBF2
	invasive cancer	14/166	8.7245e-14	2.3464e-12	21.3998	643.495	SMAD4;NOTCH1;CDX2;BRCA1;HIF1A;ESR1;ESR2;SMARCA4;CCND1;MYC;CTNNB1;NANOG;TP53;PPARGC1A							Hepatic encephalopathy	2021-01-13	0.062491	0.107939	16.9124	46.8936	EP300							CRX	2021-03-14	4.11599e-05	6.54467e-05	56.5057	570.597	SP1;SP3;EP300							GRHL2 human tf ARCHS4 coexpression	5/299	0.0165205	0.0808476	3.54737	14.5554	TFAP2A;AR;SREBF1;KLF5;ESR1
	Idiopathic pulmonary arterial hypertension	17/297	9.7021e-14	2.59322e-12	14.5277	435.307	SMAD2;SMAD1;EGR1;SMAD4;NOTCH1;SMAD3;STAT3;KLF4;ELK1;HIF1A;ESR1;POU5F1;SIRT3;AR;PPARG;TP53;PPARGC1A							Hereditary hemorrhagic telangiectasia	2021-01-13	0.062491	0.107939	16.9124	46.8936	SMAD4							GLI1	1941-04-01	4.96953e-05	7.80491e-05	22.6048	224.005	HDAC2;SMARCC2;SIN3A;MYC							REST human tf ARCHS4 coexpression	5/299	0.0165205	0.0808476	3.54737	14.5554	SMAD4;SP3;NANOG;MTA3;POU5F1
	Cutaneous Melanoma	17/301	1.20662e-13	3.20532e-12	14.3202	425.966	ATF1;TFAP2A;NCOA1;YAP1;VDR;STAT3;BRCA1;HIF1A;CREB1;RXRA;CCND1;MYC;MYB;E2F1;CTNNB1;TP53;CLOCK							Cherubism	2021-01-13	0.062491	0.107939	16.9124	46.8936	NFATC1							ERG	1941-04-01	4.96953e-05	7.80491e-05	22.6048	224.005	AR;JUN;SPI1;ETS2							ESR1 human tf ARCHS4 coexpression	5/299	0.0165205	0.0808476	3.54737	14.5554	TFAP2A;SREBF1;CCND1;RARA;ESR2
	Neurofibromatosis 1	15/210	1.24552e-13	3.28848e-12	18.0458	536.213	SUZ12;SMAD1;CEBPD;EPAS1;STAT3;BRCA1;GLI1;ESR1;RUNX1;AR;DACH1;CREB1;CCND1;HOXB4;TP53							Chromosome 17q11.2 deletion syndrome, 1.4Mb	2021-01-13	0.062491	0.107939	16.9124	46.8936	SUZ12							FOXA2	2021-03-15	5.12651e-05	8.00235e-05	51.7943	511.65	NCOA1;EP300;HIF1A							XBP1 human tf ARCHS4 coexpression	5/299	0.0165205	0.0808476	3.54737	14.5554	SREBF1;RARA;ZBTB7B;ESR1;ESR2
	Malignant Head and Neck Neoplasm	20/470	1.36676e-13	3.58671e-12	10.9429	324.141	STAT5A;YAP1;STAT5B;CEBPA;JUN;SMAD4;NOTCH1;JUND;VDR;STAT1;STAT3;FOS;PAX5;HIF1A;POU5F1;SMARCA4;AR;CCND1;TP53;CLOCK							Cystitis	2021-01-13	0.062491	0.107939	16.9124	46.8936	FOS							SETDB1	6/136	5.90617e-05	9.16351e-05	9.81191	95.5379	SUZ12;HDAC2;SIN3A;PPARG;POU5F1;PML							GMEB2 human tf ARCHS4 coexpression	5/299	0.0165205	0.0808476	3.54737	14.5554	BCL3;UBTF;RARA;ZBTB7B;USF2
	Small cell carcinoma of lung	23/673	1.57697e-13	4.11343e-12	8.96302	264.213	YAP1;NOTCH1;CDX2;EPAS1;STAT3;AHR;BRCA1;PAX5;NR3C1;GLI1;HIF1A;USF2;SMARCA4;AR;REST;MYCN;CREB1;CCND1;MYC;MYB;E2F1;EP300;TP53							Enamel erosion	2021-01-14	0.0671347	0.110598	15.6107	42.1653	SMARCA4							LMO2	1943-04-01	6.01026e-05	9.26883e-05	21.4435	208.419	SMAD2;STAT1;SP1;GATA1							ELF4 human tf ARCHS4 coexpression	5/299	0.0165205	0.0808476	3.54737	14.5554	CEBPB;SPI1;BCL3;RARA;ZBTB7B
	Aortic Valve Insufficiency	15/214	1.64295e-13	4.25987e-12	17.6795	520.432	STAT5A;SREBF1;JUN;NOTCH1;SMAD3;JUND;STAT3;BRCA1;FOS;ELK1;HIF1A;ESR1;CCND1;TP53;PPARGC1A							Pancreatic agenesis	2021-01-14	0.0671347	0.110598	15.6107	42.1653	GATA4							RCOR3	2021-03-16	6.2869e-05	9.58004e-05	47.8077	462.513	HDAC2;MYC;MTA3							CTCF human tf ARCHS4 coexpression	5/299	0.0165205	0.0808476	3.54737	14.5554	REST;SRF;UBTF;MYBL2;SMARCA4
	Colitis	22/608	1.84974e-13	4.76749e-12	9.41736	276.103	STAT5A;STAT5B;CEBPA;SMAD4;NOTCH1;SMAD3;VDR;STAT1;STAT3;AHR;BRCA1;GLI1;HIF1A;ETS2;ESR2;KLF5;HNF4A;BCL3;RARA;PPARG;TP53;PPARGC1A							Placental abruption	2021-01-14	0.0671347	0.110598	15.6107	42.1653	NOTCH1							ZNF148	2021-03-16	6.2869e-05	9.58004e-05	47.8077	462.513	STAT3;EP300;TP53							LYL1 human tf ARCHS4 coexpression	5/299	0.0165205	0.0808476	3.54737	14.5554	STAT5A;SPI1;MYB;GATA1;KLF1
	Myeloproliferative disease	16/264	2.29046e-13	5.86846e-12	15.2763	444.615	STAT5A;SUZ12;STAT5B;CEBPA;STAT3;GATA1;PML;RUNX1;AR;CREB1;MYB;BCL3;RARA;EP300;CTNNB1;TP53							Proliferative vitreoretinopathy	2021-01-14	0.0671347	0.110598	15.6107	42.1653	SMAD2							TCOF1	1944-04-01	6.58628e-05	9.97685e-05	20.9063	201.285	UBTF;ESR1;ESR2;POU5F1							EZH2 human tf ARCHS4 coexpression	5/299	0.0165205	0.0808476	3.54737	14.5554	SUZ12;HDAC2;E2F1;MYBL2;BRCA1
	Diabetes	30/1268	2.41245e-13	6.14466e-12	6.5544	190.425	HDAC2;CEBPB;GATA4;BRCA1;NR3C1;ETS1;HIF1A;YY1;NEUROD1;DACH1;MYC;HNF4A;PPARGC1A;SMAD2;STAT5A;EGR1;STAT5B;SREBF1;VDR;STAT1;STAT3;ESR1;SREBF2;USF1;AR;CTNNB1;PPARG;TP53;CLOCK;FOXA2							Kennedy's disease	2021-01-14	0.0671347	0.110598	15.6107	42.1653	AR							TFAP2C	2021-03-17	7.60669e-05	0.000113878	44.3906	420.996	MYC;BRCA1;TP53							UBTF human tf ARCHS4 coexpression	5/299	0.0165205	0.0808476	3.54737	14.5554	POLR2A;SRF;MYBL2;USF2;SREBF2
	Agenesis of corpus callosum	17/317	2.79881e-13	7.08705e-12	13.5454	391.522	JUN;SMAD4;NOTCH1;JUND;STAT3;BRCA1;FOS;NR3C1;ESR1;CCND1;SIN3A;MYB;EP300;CTNNB1;PPARG;TP53;MYBL1							Radiculopathy	2021-01-14	0.0671347	0.110598	15.6107	42.1653	NOTCH1							KLF1	2021-03-17	7.60669e-05	0.000113878	44.3906	420.996	SMARCC2;SIN3A;SMARCA4							DLX4 human tf ARCHS4 coexpression	5/299	0.0165205	0.0808476	3.54737	14.5554	YY1;TFAP2A;POLR2A;E2F1;MYBL2
	Thrombocythemia, Essential	13/145	3.21223e-13	8.0866e-12	22.6389	651.246	STAT5A;STAT5B;SMAD4;STAT1;STAT3;NR3C1;GATA1;AR;CCND1;MYC;MYB;CTNNB1;TP53							Cowpox	2021-01-14	0.0671347	0.110598	15.6107	42.1653	SPI1							EED	1991-05-01	8.91282e-05	0.000132656	12.2557	114.29	YY1;SUZ12;ATF2;HDAC2;NANOG							WHSC1 human tf ARCHS4 coexpression	5/299	0.0165205	0.0808476	3.54737	14.5554	UBTF;E2F1;MYBL2;SREBF2;SMARCA4
	Pulmonary Fibrosis	19/432	3.35006e-13	8.38482e-12	11.2068	321.911	SMAD2;EGR1;CEBPA;SMAD4;CEBPB;SMAD3;TBP;STAT1;STAT3;FOS;GLI1;ELK1;HIF1A;ETS2;SIRT3;YY1;KLF9;PPARG;TP53							Rett syndrome	2021-01-14	0.0671347	0.110598	15.6107	42.1653	SIN3A							ZBTB7B	2021-03-18	9.09527e-05	0.000134589	41.4292	385.505	SP1;SP3;EP300							VDR human tf ARCHS4 coexpression	5/299	0.0165205	0.0808476	3.54737	14.5554	CEBPB;KLF5;CDX2;BCL3;ZBTB7B
	Ductal Carcinoma	15/230	4.71239e-13	1.17268e-11	16.3505	464.083	STAT5A;SMAD4;CDX2;STAT3;BRCA1;KLF4;HIF1A;ESR1;ESR2;AR;NCOR1;CCND1;MYC;MYB;TP53							Rheumatoid arthritis	4/310	0.0680837	0.111516	2.69625	7.24487	AHR;PAX5;ETS1;POU5F1							MAFK	2021-03-19	0.000107619	0.000158336	38.8379	354.859	HDAC2;HIF1A;TP53							HAND1 human tf ARCHS4 coexpression	5/299	0.0165205	0.0808476	3.54737	14.5554	YAP1;HDAC2;MYCN;CDX2;GATA4
	Promyelocytic leukemia	15/233	5.6905e-13	1.40799e-11	16.123	454.586	SUZ12;CEBPB;NFATC1;BRCA1;PAX5;POU5F1;PML;RUNX1;NCOR1;CCND1;MYC;RARA;PPARG;TP53;PPARGC1A							Adams-Oliver syndrome	2021-01-15	0.0717556	0.115539	14.4949	38.1867	NOTCH1							TAF7	1950-04-01	0.000109225	0.00015978	18.1739	165.784	TBP;VDR;AHR;GATA1							NR3C1 human tf ARCHS4 coexpression	5/299	0.0165205	0.0808476	3.54737	14.5554	STAT1;SP3;KLF9;AHR;ETS1
	Invasive Carcinoma	13/154	7.00752e-13	1.72401e-11	21.1842	592.875	STAT5A;STAT5B;SMAD4;NOTCH1;STAT1;BRCA1;ESR1;ESR2;PML;CCND1;MYC;CTNNB1;TP53							Persistent generalized lymphadenopathy	2021-01-15	0.0717556	0.115539	14.4949	38.1867	EPAS1							MTF2	2021-03-20	0.000126156	0.000182463	36.5515	328.159	SUZ12;SMAD3;CREB1							TLX2 human tf ARCHS4 coexpression	5/299	0.0165205	0.0808476	3.54737	14.5554	MYCN;UBTF;E2F1;CTNNB1;SMARCA4
	Malignant neoplasm of large intestine	20/516	7.69248e-13	1.88183e-11	9.90455	276.271	YAP1;SMAD4;CEBPB;CDX2;VDR;STAT1;STAT3;KLF4;HIF1A;ESR2;RUNX1;SMARCA4;CREB1;CCND1;MYC;RARA;E2F1;NANOG;TP53;MTA3							Lymphangioleiomyomatosis	2021-01-15	0.0717556	0.115539	14.4949	38.1867	ESR1							PHF8	2021-03-20	0.000126156	0.000182463	36.5515	328.159	NOTCH1;POLR2A;RARA							MYB human tf ARCHS4 coexpression	5/299	0.0165205	0.0808476	3.54737	14.5554	STAT5A;SUZ12;GATA1;ETS2;RUNX1
	Sporadic Breast Carcinoma	13/159	1.05815e-12	2.57404e-11	20.4536	563.997	CEBPD;VDR;GATA4;BRCA1;NR3C1;HIF1A;ESR1;ESR2;AR;CCND1;MYC;MYB;TP53							Liver cancer	6/597	0.0759307	0.119565	2.10796	5.43419	NOTCH1;CTNNB1;BRCA1;BDP1;TP53;SMARCA4							RAD21	7/237	0.000177238	0.000254904	6.50742	56.2112	CEBPB;MYC;ESRRB;NANOG;KLF4;MTA3;POU5F1							EGR1 human tf ARCHS4 coexpression	5/299	0.0165205	0.0808476	3.54737	14.5554	NEUROD1;NR4A2;JUN;DACH1;FOS
	Pituitary Adenoma	16/294	1.19478e-12	2.89017e-11	13.607	373.554	SMAD3;STAT3;AHR;NR3C1;GLI1;HIF1A;ESR1;ESR2;NEUROD1;CCND1;MYC;MYB;E2F1;CTNNB1;PPARG;TP53							Myotonic dystrophy type 1	2021-01-16	0.0763538	0.119565	13.5279	34.7988	CEBPD							HSF1	5/109	0.000208739	0.000298532	10.1253	85.8062	HDAC2;CEBPB;TBP;STAT1;SMARCA4							TBX2 human tf ARCHS4 coexpression	5/299	0.0165205	0.0808476	3.54737	14.5554	SREBF1;CCND1;EPAS1;UBTF;ESR1
	Diabetes Mellitus, Non-Insulin-Dependent	33/1672	1.67725e-12	4.03471e-11	5.57108	151.054	CEBPA;CEBPB;EPAS1;GATA4;AHR;NR3C1;HIF1A;YY1;NEUROD1;HNF4A;PPARGC1A;TFAP2A;STAT5A;STAT5B;SREBF1;SMAD4;CDX2;VDR;STAT3;NFATC1;ESR1;SREBF2;POU5F1;USF1;RUNX1;SIRT3;AR;CREB1;BCL3;PPARG;TP53;CLOCK;FOXA2							Neurilemmoma	2021-01-16	0.0763538	0.119565	13.5279	34.7988	TP53							KLF9	2021-02-05	0.000240209	0.000339744	136.756	1139.72	SP1;SIN3A							EGR2 human tf ARCHS4 coexpression	5/299	0.0165205	0.0808476	3.54737	14.5554	NR4A2;EGR1;CEBPB;VDR;STAT1
	Down Syndrome	19/475	1.78536e-12	4.27104e-11	10.1276	273.966	RBM15;EPAS1;STAT1;STAT3;GATA4;NFATC1;PAX5;GATA1;ESR1;ETS2;ESR2;POU5F1;PML;RUNX1;REST;CREB1;CCND1;E2F1;TP53							Gastrointestinal system disease	2021-01-16	0.0763538	0.119565	13.5279	34.7988	SMAD3							TBX5	2021-02-05	0.000240209	0.000339744	136.756	1139.72	GATA4;SMARCA4							NFE2 human tf ARCHS4 coexpression	5/299	0.0165205	0.0808476	3.54737	14.5554	STAT5A;STAT5B;SPI1;GATA1;KLF1
	Classical Hodgkin's Lymphoma	13/166	1.84099e-12	4.37994e-11	19.5109	527.198	STAT5A;STAT5B;JUN;NOTCH1;JUND;CEBPD;STAT1;STAT3;FOS;PAX5;PML;BCL3;TP53							Leiomyosarcoma	2021-01-16	0.0763538	0.119565	13.5279	34.7988	ESR1							CHD7	2021-03-26	0.00028159	0.000393919	27.0082	220.793	SMARCC2;PPARG;SMARCA4							MXD4 human tf ARCHS4 coexpression	5/299	0.0165205	0.0808476	3.54737	14.5554	SREBF1;RXRA;CEBPD;ZBTB7B;USF2
	MYELODYSPLASTIC SYNDROME	22/683	1.87785e-12	4.44322e-11	8.3164	224.55	SUZ12;EGR1;CEBPA;SRF;STAT3;FOS;GLI1;GATA1;USF2;RUNX1;YY1;NR4A2;CREB1;CCND1;SIN3A;MYC;MYB;RARA;E2F1;EP300;MYBL2;TP53							Testicular cancer	2021-01-17	0.0809295	0.123342	12.6818	31.8842	CTNNB1							KDM6A	2021-03-26	0.00028159	0.000393919	27.0082	220.793	SRF;GATA4;SMARCA4							SNAI1 human tf ARCHS4 coexpression	5/299	0.0165205	0.0808476	3.54737	14.5554	NR4A2;CEBPB;BCL3;KLF4;ETS2
	Lymphoma, Follicular	17/359	2.07259e-12	4.87735e-11	11.8565	318.966	STAT5A;SUZ12;ATF2;SMAD1;STAT5B;NOTCH1;VDR;STAT1;STAT3;BRCA1;PAX5;ETS1;ESR1;CCND1;MYC;BCL3;TP53							triple-A syndrome	2021-01-17	0.0809295	0.123342	12.6818	31.8842	SMARCC2							STAT4	2021-03-28	0.000352266	0.00049011	24.845	197.546	JUN;STAT3;EP300							IRF3 human tf ARCHS4 coexpression	5/299	0.0165205	0.0808476	3.54737	14.5554	SPI1;BCL3;ZBTB7B;ETS1;USF2
	Germ cell tumor	14/210	2.22025e-12	5.1966e-11	16.5588	444.33	SMAD4;NOTCH1;GATA4;ELK1;ESR1;ESR2;POU5F1;PML;AR;CCND1;MYC;HNF4A;NANOG;TP53							Pleomorphic adenoma	2021-01-17	0.0809295	0.123342	12.6818	31.8842	TP53							RCOR2	2021-02-06	0.000359151	0.000496988	102.562	813.497	HDAC2;POU5F1							ZNF384 human tf ARCHS4 coexpression	5/299	0.0165205	0.0808476	3.54737	14.5554	POLR2A;UBTF;ZBTB7B;USF2;SREBF2
	Neuroendocrine Tumors	15/257	2.35187e-12	5.4574e-11	14.5063	388.419	YAP1;SMAD4;NOTCH1;CDX2;PAX5;HIF1A;ESR1;ESR2;NEUROD1;MYCN;CREB1;CCND1;MYC;CTNNB1;TP53							Colorectal cancer	2021-01-17	0.0809295	0.123342	12.6818	31.8842	ESR1							NEUROD1	2021-03-30	0.000433448	0.000593383	23.0023	178.124	CCND1;EP300;SMARCA4							HIVEP3 human tf ARCHS4 coexpression	5/299	0.0165205	0.0808476	3.54737	14.5554	CEBPB;NCOR1;BCL3;NFATC1;RUNX1
	Precursor Cell Lymphoblastic Leukemia Lymphoma	21/618	2.35689e-12	5.4574e-11	8.70558	233.08	STAT5A;STAT5B;CEBPA;MEF2C;NOTCH1;CDX2;STAT3;PAX5;NR3C1;GATA1;PML;RUNX1;YY1;CREB1;CCND1;SP1;MYC;MYB;RARA;EP300;TP53							Cowden disease	2021-01-17	0.0809295	0.123342	12.6818	31.8842	BRCA1							LMO4	2021-03-30	0.000433448	0.000593383	23.0023	178.124	HDAC2;BRCA1;ESR1							IRF5 human tf ARCHS4 coexpression	5/299	0.0165205	0.0808476	3.54737	14.5554	STAT5A;CEBPB;SPI1;BCL3;PML
	Lymphoid leukemia	14/213	2.69282e-12	6.20208e-11	16.3067	434.418	CEBPA;NOTCH1;STAT3;PAX5;NR3C1;ETS1;RUNX1;YY1;MYCN;MYC;MYB;RARA;E2F1;TP53							Achondroplasia	2021-01-18	0.0854828	0.128224	11.9352	29.3538	STAT1							FOXM1	2021-03-31	0.000478171	0.000651126	22.1797	169.576	STAT3;CTNNB1;NANOG							HOXD10 human tf ARCHS4 coexpression	5/299	0.0165205	0.0808476	3.54737	14.5554	TFAP2A;POLR2A;UBTF;E2F1;MYBL2
	Hyperglycemia	19/488	2.8636e-12	6.56052e-11	9.8403	261.545	EGR1;JUN;JUND;EPAS1;VDR;STAT3;AHR;FOS;HIF1A;ESR1;ESR2;YY1;NEUROD1;CREB1;CCND1;SP1;HNF4A;PPARG;PPARGC1A							Telangiectasis	2021-01-18	0.0854828	0.128224	11.9352	29.3538	SMAD4							SP2	2021-02-07	0.00050119	0.000668253	82.0454	623.424	E2F1;ESR1							BARX1 human tf ARCHS4 coexpression	5/299	0.0165205	0.0808476	3.54737	14.5554	CEBPA;SRF;UBTF;E2F1;MYBL2
	Huntington Disease	21/627	3.10044e-12	7.06574e-11	8.57229	227.161	ATF2;EGR1;HDAC2;TBP;CDX2;VDR;STAT3;GATA4;BRCA1;ELK1;NEUROD1;AR;REST;CREB1;RXRA;SP1;HNF4A;E2F1;PPARG;TP53;PPARGC1A							Machado-Joseph disease	2021-01-18	0.0854828	0.128224	11.9352	29.3538	TBP							TBX3	2021-02-07	0.00050119	0.000668253	82.0454	623.424	HDAC2;NANOG							PPARG human tf ARCHS4 coexpression	5/299	0.0165205	0.0808476	3.54737	14.5554	CEBPA;KLF5;CDX2;EPAS1;HNF4A
	Malignant neoplasm of mouth	19/492	3.30222e-12	7.48618e-11	9.75507	257.889	JUN;SMAD4;JUND;STAT1;FOS;KLF4;ETS1;HIF1A;SMARCA4;SIRT3;AR;CCND1;SP1;MYC;BCL3;CTNNB1;PPARG;TP53;CLOCK							Acquired metabolic disease	4/338	0.087057	0.129902	2.46669	6.02166	KLF9;PPARG;ESR1;FOXA2							SOX4	2021-02-07	0.00050119	0.000668253	82.0454	623.424	EP300;TP53							MYC human tf ARCHS4 coexpression	5/299	0.0165205	0.0808476	3.54737	14.5554	AR;RBM15;E2F4;GATA1;KLF1
	Invasive Ductal Breast Carcinoma	14/218	3.69015e-12	8.32205e-11	15.903	418.652	STAT5A;SMAD4;NOTCH1;CDX2;VDR;BRCA1;GLI1;HIF1A;ESR1;ESR2;AR;CCND1;MYC;TP53							Spinocerebellar ataxia type 2	2021-01-19	0.0900137	0.133614	11.2715	27.1395	TBP							HNF1B	2021-02-07	0.00050119	0.000668253	82.0454	623.424	ATF1;CREB1							GATA6 human tf ARCHS4 coexpression	5/299	0.0165205	0.0808476	3.54737	14.5554	YY1;KLF5;CDX2;HNF4A;GATA4
	Hepatitis	16/317	3.75415e-12	8.42253e-11	12.5525	330.234	JUN;STAT1;STAT3;AHR;BRCA1;NR3C1;HIF1A;ESR1;PML;MYCN;MYC;HNF4A;CTNNB1;PPARG;TP53;CLOCK							Alcohol dependence	2/103	0.0924386	0.136503	4.04205	9.62498	CREB1;EP300							IRF3	1975-04-01	0.000524467	0.000693771	11.7598	88.8234	SMAD2;SMAD4;EP300;CTNNB1							FOXK2 human tf ARCHS4 coexpression	5/299	0.0165205	0.0808476	3.54737	14.5554	POLR2A;UBTF;E2F1;MYBL2;SREBF2
	Multiple malignancy	13/176	3.89096e-12	8.68446e-11	18.3046	480.905	YAP1;EGR1;SMAD4;STAT3;GLI1;ETS1;HIF1A;SIRT3;MYCN;SP1;MYC;E2F1;TP53							Paget's disease of bone	2021-01-20	0.0945224	0.138148	10.6778	25.188	PML							IRF8	1932-03-01	0.000525748	0.000693771	21.4138	161.689	SPI1;NFATC1;SIRT3							RFX5 human tf ARCHS4 coexpression	5/299	0.0165205	0.0808476	3.54737	14.5554	STAT1;UBTF;PAX5;E2F4;ELK1
	Renal carcinoma	19/500	4.37421e-12	9.713e-11	9.58888	250.8	EGR1;SMAD4;CEBPD;EPAS1;VDR;STAT3;AHR;NR3C1;KLF4;HIF1A;PML;CCND1;MYC;HNF4A;RARA;CTNNB1;PPARG;TP53;CLOCK							Pitt-Hopkins syndrome	2021-01-20	0.0945224	0.138148	10.6778	25.188	MEF2C							CBFB	1934-03-01	0.000629759	0.00082676	20.0302	147.626	JUN;MYC;RUNX1							SKI human tf ARCHS4 coexpression	5/299	0.0165205	0.0808476	3.54737	14.5554	POLR2A;SRF;UBTF;USF2;SREBF2
	granulosa cell tumor	1953-09-01	4.55417e-12	1.0061e-10	45.1295	1178.56	AR;SMAD1;SMAD3;CTNNB1;GATA4;TP53;ESR1;ESR2;SMARCA4							Prostate cancer	2/105	0.0954851	0.138843	3.96317	9.30863	AR;KLF5							HOXD13	2021-02-08	0.000666097	0.000870005	68.3677	500.046	SMAD2;SMAD1							SALL2 human tf ARCHS4 coexpression	5/299	0.0165205	0.0808476	3.54737	14.5554	HDAC2;NANOG;MTA3;POU5F1;SMARCA4
	Immunologic Deficiency Syndromes	21/641	4.70779e-12	1.03476e-10	8.37264	218.374	EGR1;NOTCH1;VDR;STAT1;STAT3;BRCA1;PAX5;GATA1;ESR2;POU5F1;PML;AR;CCND1;SIN3A;MYC;HOXB4;RARA;NANOG;PPARG;TP53;PPARGC1A							Typhoid fever	2021-01-21	0.099009	0.143236	10.1434	23.457	SPI1							GFI1B	1980-04-01	0.000669697	0.000870266	10.9834	80.2741	HDAC2;NOTCH1;BRCA1;GATA1							FOS human tf ARCHS4 coexpression	5/299	0.0165205	0.0808476	3.54737	14.5554	NR4A2;EGR1;JUN;JUND;KLF4
	Kaposi Sarcoma	16/323	4.98489e-12	1.09013e-10	12.3034	320.192	YAP1;EGR1;CEBPA;CEBPB;RBM15;VDR;STAT3;NR3C1;ETS1;HIF1A;AR;CREB1;CCND1;MYC;CTNNB1;TP53							Anxiety disorder	2021-01-22	0.103474	0.14599	9.65986	21.9128	EP300							MEF2A	1937-03-01	0.000808976	0.00104595	18.2601	130.007	SMAD2;SMAD4;EP300							ATOH1 human tf ARCHS4 coexpression	5/299	0.0165205	0.0808476	3.54737	14.5554	DACH1;KLF5;CDX2;VDR;HNF4A
	Malignant Glioma	19/504	5.02481e-12	1.09334e-10	9.50784	247.362	SUZ12;EGR1;EPAS1;STAT1;STAT3;AHR;FOS;GLI1;HIF1A;POU5F1;AR;MYCN;CREB1;CCND1;SP1;MYB;E2F1;TP53;MYBL1							Ureteral disease	2021-01-22	0.103474	0.14599	9.65986	21.9128	SMAD3							MAZ	2021-02-09	0.000853649	0.00109267	58.5979	414.052	JUN;FOS							ZNF24 human tf ARCHS4 coexpression	5/299	0.0165205	0.0808476	3.54737	14.5554	SMAD4;SP1;SP3;CTNNB1;BDP1
	Head and Neck Neoplasms	11/107	5.17418e-12	1.12021e-10	25.7878	670.155	STAT5A;AR;STAT5B;CEBPA;CCND1;EPAS1;STAT3;AHR;BRCA1;TP53;HIF1A							Cocaine dependence	2021-01-22	0.103474	0.14599	9.65986	21.9128	CLOCK							POU3F2	2021-02-09	0.000853649	0.00109267	58.5979	414.052	TBP;EP300							ESRRA human tf ARCHS4 coexpression	5/299	0.0165205	0.0808476	3.54737	14.5554	SREBF1;RXRA;CDX2;ZBTB7B;USF2
	Acute Erythroblastic Leukemia	14/224	5.3305e-12	1.14831e-10	15.4439	400.887	STAT5A;STAT5B;SPI1;NOTCH1;STAT1;STAT3;GATA1;ESR1;ETS2;PML;MYB;RARA;PPARG;TP53							Loeys-Dietz syndrome	2021-01-22	0.103474	0.14599	9.65986	21.9128	SMAD3							FOXA1	2021-02-10	0.00106362	0.00135466	51.2706	351.003	AR;AHR							STAT5B human tf ARCHS4 coexpression	5/299	0.0165205	0.0808476	3.54737	14.5554	STAT5A;SPI1;RARA;ZBTB7B;ETS1
	Fatty Liver	18/443	5.65796e-12	1.21282e-10	10.1835	263.733	EGR1;SREBF1;CEBPA;CEBPB;EPAS1;STAT3;AHR;SIRT3;AR;CREB1;CCND1;SP1;MYC;HNF4A;RARA;PPARG;CLOCK;PPARGC1A							Seasonal affective disorder	2021-01-22	0.103474	0.14599	9.65986	21.9128	CLOCK							PAX3	1941-03-01	0.00109409	0.00138657	16.3347	111.367	AR;TBP;CTNNB1							HOXB2 human tf ARCHS4 coexpression	5/299	0.0165205	0.0808476	3.54737	14.5554	STAT5A;RBM15;HOXB4;E2F4;ELK1
	Secondary malignant neoplasm of liver	19/508	5.765e-12	1.22968e-10	9.42812	243.992	YAP1;SMAD4;NOTCH1;HIF1A;ESR1;ESR2;NR4A2;AR;CCND1;MYC;HNF4A;E2F1;EP300;CTNNB1;NANOG;PPARG;TP53;CLOCK;FOXA2							Ameloblastoma	2021-01-23	0.107916	0.15003	9.22032	20.5281	TP53							ELF1	1945-03-01	0.0014357	0.00181054	14.776	96.7255	NFYB;SP1;SRF							HIC1 human tf ARCHS4 coexpression	5/299	0.0165205	0.0808476	3.54737	14.5554	STAT1;SRF;PAX5;NR3C1;PML
	Rectal Carcinoma	15/276	6.54501e-12	1.38921e-10	13.4373	346.042	SMAD2;YAP1;SMAD4;SMAD3;CDX2;VDR;STAT3;KLF4;HIF1A;AR;CCND1;MYC;CTNNB1;PPARG;TP53							cone-rod dystrophy	2021-01-23	0.107916	0.15003	9.22032	20.5281	CRX							MBD4	2021-02-12	0.00154994	0.00194502	41.0124	265.331	HDAC2;SIN3A							NR2C2 human tf ARCHS4 coexpression	5/299	0.0165205	0.0808476	3.54737	14.5554	SP1;SP3;UBTF;EP300;ETS1
	Endometrioma	14/229	7.18322e-12	1.51724e-10	15.0809	386.966	NCOA1;HDAC2;FOS;NR3C1;ETS1;ESR1;ESR2;AR;NCOR1;MYC;KLF9;CTNNB1;TP53;PPARGC1A							Choreatic disease	2021-01-23	0.107916	0.15003	9.22032	20.5281	TBP							CDX2	2021-02-17	0.00314275	0.00390555	27.3347	157.521	EP300;SMARCA4							MAF human tf ARCHS4 coexpression	5/299	0.0165205	0.0808476	3.54737	14.5554	MEF2C;JUND;KLF5;CDX2;HNF4A
	Experimental Organism Basal Cell Carcinoma	15/282	8.89784e-12	1.87027e-10	13.1314	334.13	JUN;NOTCH1;CDX2;VDR;STAT1;STAT3;FOS;GLI1;KLF4;HIF1A;SMARCA4;SIRT3;AR;MYCN;TP53							Gastroesophageal reflux disease	2021-01-24	0.112337	0.152458	8.81899	19.2805	CDX2							ZBTB33	2021-02-17	0.00314275	0.00390555	27.3347	157.521	NCOR1;CTNNB1							CREB3L2 human tf ARCHS4 coexpression	5/299	0.0165205	0.0808476	3.54737	14.5554	YAP1;SMAD3;CCND1;EPAS1;EP300
	Anxiety Disorders	17/396	9.84924e-12	2.05035e-10	10.6787	270.638	EGR1;HDAC2;BRCA1;FOS;PAX5;NR3C1;ESR1;ESR2;YY1;AR;NCOR1;CREB1;CCND1;EP300;TP53;CLOCK;PPARGC1A							Connective tissue disease	2021-01-24	0.112337	0.152458	8.81899	19.2805	CTNNB1							CHD1	1965-03-01	0.004115	0.00508909	9.9995	54.9284	CEBPA;NCOR1;POU5F1							SATB1 human tf ARCHS4 coexpression	5/299	0.0165205	0.0808476	3.54737	14.5554	STAT5B;JUND;MYB;ETS1;RUNX1
	Ataxia Telangiectasia	17/396	9.84924e-12	2.05035e-10	10.6787	270.638	STAT5B;NOTCH1;STAT3;NFATC1;BRCA1;GLI1;ETS1;HIF1A;PML;YY1;NEUROD1;AR;CCND1;E2F1;PPARG;E2F4;TP53							Corneal disease	2021-01-24	0.112337	0.152458	8.81899	19.2805	SMAD3							ZFP42	2021-02-20	0.00434841	0.00535189	22.7755	123.852	YY1;POU5F1							IRF7 human tf ARCHS4 coexpression	5/299	0.0165205	0.0808476	3.54737	14.5554	CEBPB;SPI1;STAT1;BCL3;PML
	Transient Ischemic Attack	13/191	1.10023e-11	2.27242e-10	16.7493	422.635	ATF2;CEBPA;STAT3;ELK1;HIF1A;ESR1;ESR2;CREB1;SIN3A;MYB;EP300;PPARG;TP53							Leber congenital amaurosis	2021-01-24	0.112337	0.152458	8.81899	19.2805	CRX							SMC3	4/137	0.0048001	0.00587955	6.25817	33.4131	HDAC2;NOTCH1;POLR2A;MYC							SP1 human tf ARCHS4 coexpression	5/299	0.0165205	0.0808476	3.54737	14.5554	STAT5B;SP3;UBTF;EP300;ZBTB7B
	Inflammatory Bowel Diseases	24/911	1.1021e-11	2.27242e-10	6.85962	173.076	STAT5A;EGR1;NOTCH1;SMAD3;TBP;CDX2;VDR;STAT3;CRX;NFATC1;AHR;BRCA1;NR3C1;GLI1;ETS1;HIF1A;ESR1;ESR2;CCND1;HNF4A;BCL3;PPARG;TP53;CLOCK							Severe acute respiratory syndrome	2021-01-24	0.112337	0.152458	8.81899	19.2805	STAT1							BMI1	1970-03-01	0.005066	0.00617569	9.25093	48.8931	SUZ12;TP53;RUNX1							HOXC6 human tf ARCHS4 coexpression	5/299	0.0165205	0.0808476	3.54737	14.5554	TFAP2A;SREBF1;CCND1;SRF;HOXB4
	Pancreatic intraepithelial neoplasia	11/115	1.15031e-11	2.3606e-10	23.7945	599.345	SMAD4;NOTCH1;CCND1;CDX2;EPAS1;STAT3;GLI1;KLF4;TP53;HIF1A;SMARCA4							Multiple endocrine neoplasia type 1	2021-01-25	0.116736	0.157677	8.45111	18.1516	JUND							HDAC8	1977-03-01	0.00660344	0.00801176	8.37289	42.0333	CREB1;SP3;E2F4							TFDP1 human tf ARCHS4 coexpression	5/299	0.0165205	0.0808476	3.54737	14.5554	UBTF;E2F1;MYBL2;E2F4;ELK1
	Medullary carcinoma of thyroid	14/239	1.27741e-11	2.60905e-10	14.4033	361.288	ATF1;YAP1;JUN;NOTCH1;JUND;STAT3;FOS;PAX5;HIF1A;ESR1;ESR2;MYCN;MYC;TP53							Attention deficit hyperactivity disorder	2/119	0.117566	0.158049	3.48647	7.46369	PAX5;MTA3							WRNIP1	2021-02-26	0.00729602	0.00872794	17.0765	84.0235	SMAD2;EPAS1							RXRB human tf ARCHS4 coexpression	5/299	0.0165205	0.0808476	3.54737	14.5554	STAT5B;RXRA;UBTF;ZBTB7B;USF2
	Carcinoma, Small Cell	11/117	1.39139e-11	2.81529e-10	23.3432	583.535	AR;SMAD4;CCND1;CDX2;MYB;PPARG;PAX5;TP53;POU5F1;SMARCA4;FOXA2							Osteomalacia	2021-01-26	0.121114	0.162054	8.11265	17.126	VDR							MYCN	2021-02-26	0.00729602	0.00872794	17.0765	84.0235	HDAC2;SP1							ZBTB48 human tf ARCHS4 coexpression	5/299	0.0165205	0.0808476	3.54737	14.5554	SPI1;BCL3;RARA;ZBTB7B;USF2
	Teratoma	11/117	1.39139e-11	2.81529e-10	23.3432	583.535	AR;EGR1;NOTCH1;MYC;NANOG;BRCA1;KLF4;TP53;HIF1A;ESR1;POU5F1							Sudden infant death syndrome	2021-01-27	0.12547	0.166321	7.80024	16.1909	FOS							JARID2	2021-02-26	0.00729602	0.00872794	17.0765	84.0235	SUZ12;GATA4							E2F4 human tf ARCHS4 coexpression	5/299	0.0165205	0.0808476	3.54737	14.5554	SRF;UBTF;MYBL2;ZBTB7B;USF2
	Secondary malignant neoplasm of lung	21/683	1.55142e-11	3.12449e-10	7.82437	194.743	SMAD2;NCOA1;YAP1;CDX2;SRF;STAT3;AHR;BRCA1;GLI1;HIF1A;ESR1;ETS2;YY1;AR;MYCN;SP1;MYC;HNF4A;RARA;CTNNB1;TP53							Autosomal dominant cerebellar ataxia	2021-01-27	0.12547	0.166321	7.80024	16.1909	TBP							NACC1	1931-02-01	0.0102729	0.0122319	14.1287	64.6847	NANOG;POU5F1							IRF9 human tf ARCHS4 coexpression	5/299	0.0165205	0.0808476	3.54737	14.5554	SPI1;BCL3;RARA;ZBTB7B;PML
	Other specified transient cerebral ischemias	12/155	1.58009e-11	3.1675e-10	19.0576	473.981	ATF2;CEBPA;CREB1;SIN3A;MYB;STAT3;EP300;PPARG;ELK1;HIF1A;ESR1;ESR2							Personality disorder	2021-01-28	0.129805	0.17127	7.51096	15.3353	EP300							UPF1	1998-03-01	0.0127457	0.015106	6.51513	28.4227	POLR2A;ESR1;POU5F1							IKZF2 human tf ARCHS4 coexpression	5/299	0.0165205	0.0808476	3.54737	14.5554	NOTCH1;STAT1;PAX5;NR3C1;ETS1
	Lip and Oral Cavity Carcinoma	18/473	1.67393e-11	3.34014e-10	9.49744	235.662	SMAD4;SMAD3;STAT1;KLF4;ETS1;HIF1A;SMARCA4;SIRT3;AR;DACH1;CCND1;SP1;MYC;BCL3;CTNNB1;PPARG;TP53;CLOCK							Specific language impairment	2021-01-30	0.138411	0.178494	6.99226	13.8274	CEBPD							POU4F1	2021-01-03	0.0147772	0.017433	101.526	427.896	ESR1							PATZ1 human tf ARCHS4 coexpression	5/299	0.0165205	0.0808476	3.54737	14.5554	NOTCH1;UBTF;SREBF2;POU5F1;SMARCA4
	Ewings sarcoma	16/352	1.81542e-11	3.60586e-10	11.2249	277.616	ATF1;YAP1;SUZ12;CEBPB;STAT1;STAT3;GLI1;ETS1;HIF1A;REST;MYCN;CCND1;SP1;MYC;E2F4;TP53							Ataxia telangiectasia	2021-01-30	0.138411	0.178494	6.99226	13.8274	BRCA1							CBX3	3/114	0.0190449	0.0223647	5.57151	22.0685	POLR2A;RUNX1;SMARCA4							DBX1 human tf ARCHS4 coexpression	5/299	0.0165205	0.0808476	3.54737	14.5554	EGR1;HDAC2;DACH1;NFYB;SMARCA4
	Cerebrovascular accident	22/768	1.865e-11	3.68742e-10	7.33627	181.244	SMAD1;EGR1;HDAC2;NOTCH1;SMAD3;CEBPD;VDR;STAT1;SRF;GATA4;AHR;HIF1A;ESR1;ESR2;SMARCA4;SIRT3;NR4A2;REST;PPARG;TP53;CLOCK;PPARGC1A							Uterine fibroid	2021-01-30	0.138411	0.178494	6.99226	13.8274	ESR1							SOX17	2021-01-04	0.0196548	0.022871	67.6803	265.945	CTNNB1							ZNF45 human tf ARCHS4 coexpression	5/299	0.0165205	0.0808476	3.54737	14.5554	SMAD1;HDAC2;REST;RBM15;BRCA1
	Fibrosarcoma	15/298	1.95037e-11	3.83868e-10	12.3788	305.268	SMAD2;SMAD1;EGR1;JUN;CEBPB;JUND;STAT1;FOS;NR3C1;ELK1;HIF1A;CCND1;SP1;E2F1;TP53							Hyperphosphatemia	2021-01-30	0.138411	0.178494	6.99226	13.8274	VDR							TFEB	2021-01-04	0.0196548	0.022871	67.6803	265.945	POU5F1							MLLT1 human tf ARCHS4 coexpression	5/299	0.0165205	0.0808476	3.54737	14.5554	SREBF1;UBTF;USF2;SREBF2;SMARCA4
	Phyllodes Tumor	1962-09-01	2.01002e-11	3.93818e-10	37.4491	922.381	AR;CCND1;MYC;RARA;NR3C1;TP53;HIF1A;ESR1;ESR2							Congenital hemolytic anemia	2021-01-30	0.138411	0.178494	6.99226	13.8274	KLF1							ZNF143	2021-01-05	0.0245084	0.0283899	50.7577	188.247	POU5F1							CASZ1 human tf ARCHS4 coexpression	5/299	0.0165205	0.0808476	3.54737	14.5554	AR;SREBF1;KLF5;EP300;ZBTB7B
	Metabolic Syndrome X	19/548	2.13643e-11	4.16701e-10	8.69726	213.686	SREBF1;CEBPA;CEBPD;VDR;STAT3;AHR;BRCA1;NR3C1;ESR1;ESR2;SREBF2;USF1;SIRT3;AR;CCND1;HNF4A;PPARG;CLOCK;PPARGC1A							Hypercalcemia	2021-01-31	0.142682	0.183173	6.75884	13.1604	VDR							NELFE	2021-01-06	0.0293383	0.0335741	40.6041	143.286	NCOR1							ZNF740 human tf ARCHS4 coexpression	5/299	0.0165205	0.0808476	3.54737	14.5554	SP1;UBTF;ZBTB7B;ETS1;USF2
	Congenital heart disease	11/122	2.20527e-11	4.28199e-10	22.286	546.845	SMAD2;SMAD1;EGR1;MEF2C;NOTCH1;SMAD3;STAT3;GATA4;ETS1;POU5F1;SMARCA4							Peritonitis	1932-01-01	0.146932	0.187783	6.54049	12.5432	USF2							HOXB4	2021-01-06	0.0293383	0.0335741	40.6041	143.286	EP300							PRDM14 human tf ARCHS4 coexpression	5/299	0.0165205	0.0808476	3.54737	14.5554	HDAC2;REST;NANOG;MTA3;POU5F1
	Renal fibrosis	13/202	2.23101e-11	4.31262e-10	15.7657	386.67	SMAD2;SMAD1;EGR1;SMAD4;SMAD3;EPAS1;VDR;STAT1;STAT3;GLI1;HIF1A;TP53;PPARGC1A							Male infertility	2/138	0.149292	0.188952	2.99651	5.69893	AR;ESR2							BCLAF1	1954-02-01	0.0293773	0.0335741	7.87034	27.7629	ESR1;ESR2							ZFP36L2 human tf ARCHS4 coexpression	5/299	0.0165205	0.0808476	3.54737	14.5554	STAT5A;MYB;NFATC1;FOS;ETS2
	Polycystic Kidney, Autosomal Dominant	12/161	2.47366e-11	4.76041e-10	18.2847	446.561	SMAD2;STAT5A;ATF2;STAT5B;JUN;JUND;CREB1;MYC;STAT3;PPARG;FOS;ESR1							Arthropathy	1933-01-01	0.151162	0.188952	6.33578	11.9708	NOTCH1							HMGN3	2021-01-07	0.0341445	0.0383377	33.835	114.266	VDR							MIER3 human tf ARCHS4 coexpression	5/299	0.0165205	0.0808476	3.54737	14.5554	KLF5;CDX2;HNF4A;SP3;CTNNB1
	Benign Prostatic Hyperplasia	17/420	2.4864e-11	4.76377e-10	10.0304	244.919	EGR1;JUN;SMAD4;CDX2;VDR;SRF;KLF4;ETS1;HIF1A;ESR1;USF2;ESR2;POU5F1;AR;MYC;PPARG;TP53							Degenerative disc disease	1933-01-01	0.151162	0.188952	6.33578	11.9708	VDR							TEAD4	2021-01-07	0.0341445	0.0383377	33.835	114.266	YAP1							ZIC3 human tf ARCHS4 coexpression	5/299	0.0165205	0.0808476	3.54737	14.5554	HDAC2;NFYB;NANOG;MTA3;POU5F1
	Prolactinoma	1991-10-01	2.55935e-11	4.88192e-10	27.4934	670.528	STAT5A;STAT5B;CCND1;CEBPD;MYC;E2F1;PPARG;FOS;TP53;ESR1							Sarcoma	1933-01-01	0.151162	0.188952	6.33578	11.9708	ATF1							KLF2	2021-01-07	0.0341445	0.0383377	33.835	114.266	EP300							ZNF276 human tf ARCHS4 coexpression	5/299	0.0165205	0.0808476	3.54737	14.5554	STAT5B;SPI1;ZBTB7B;ETS1;USF2
	Polycythemia Vera	13/207	3.03417e-11	5.76226e-10	15.3555	371.887	STAT5A;STAT5B;STAT1;NR3C1;KLF4;GATA1;RUNX1;AR;SP1;MYC;MYB;CTNNB1;TP53							Sickle cell anemia	1933-01-01	0.151162	0.188952	6.33578	11.9708	KLF1							EBF1	2021-01-07	0.0341445	0.0383377	33.835	114.266	PAX5							CUX1 human tf ARCHS4 coexpression	5/299	0.0165205	0.0808476	3.54737	14.5554	SMARCC2;EP300;USF2;SREBF2;RUNX1
	FRIEDREICH ATAXIA 1	1965-09-01	3.12898e-11	5.91637e-10	35.4375	857.153	AR;PPARG;BRCA1;TP53;HIF1A;PPARGC1A;ESR1;POU5F1;SIRT3							Hypokalemia	1934-01-01	0.15537	0.192524	6.14348	11.4388	NR3C1							GLIS2	2021-01-09	0.0436864	0.0488372	25.3737	79.438	CTNNB1							ZNF653 human tf ARCHS4 coexpression	5/299	0.0165205	0.0808476	3.54737	14.5554	SRF;UBTF;ZBTB7B;USF2;SREBF2
	Systemic Scleroderma	19/562	3.29358e-11	6.20052e-10	8.4669	204.361	SMAD2;SMAD1;EGR1;JUN;SMAD4;SMAD3;JUND;SRF;STAT3;FOS;HIF1A;YY1;KLF5;SP1;MYC;MYB;MYBL2;PPARG;TP53							Retinal degeneration	1934-01-01	0.15537	0.192524	6.14348	11.4388	CRX							AIRE	1968-02-01	0.0447373	0.0497945	6.1965	19.2522	HDAC2;POLR2A							FOXQ1 human tf ARCHS4 coexpression	5/299	0.0165205	0.0808476	3.54737	14.5554	SREBF1;CEBPB;SMAD3;KLF5;HNF4A
	Urothelial Carcinoma	14/257	3.3772e-11	6.33043e-10	13.3242	321.266	CEBPA;HDAC2;NOTCH1;SMAD3;CEBPD;AHR;NR3C1;HIF1A;POU5F1;AR;CCND1;MYC;EP300;TP53							Brain ischemia	1935-01-01	0.159558	0.196858	5.96248	10.9432	FOS							NRF1	2021-01-10	0.0484222	0.0536627	22.5533	68.2868	PPARGC1A							TSC22D4 human tf ARCHS4 coexpression	5/299	0.0165205	0.0808476	3.54737	14.5554	STAT5B;SPI1;RARA;ZBTB7B;USF2
	Transitional cell carcinoma of bladder	12/167	3.80381e-11	7.09935e-10	17.5715	421.584	AR;CREB1;RXRA;CCND1;CEBPD;STAT3;EP300;CTNNB1;PAX5;TP53;HIF1A;POU5F1							Dyslexia	1936-01-01	0.163726	0.19941	5.79184	10.4807	EP300							NFE2	1977-02-01	0.0558557	0.0616339	5.45045	15.7245	YAP1;HOXB4							ZNF507 human tf ARCHS4 coexpression	5/299	0.0165205	0.0808476	3.54737	14.5554	SUZ12;SMAD4;NCOR1;SP1;EP300
	Lymphoma, T-Cell, Cutaneous	14/260	3.94224e-11	7.32614e-10	13.1597	315.264	STAT5A;NCOA1;STAT5B;JUN;HDAC2;NOTCH1;STAT1;STAT3;FOS;CCND1;MYC;MYB;RARA;TP53							Motor neuron disease	1936-01-01	0.163726	0.19941	5.79184	10.4807	PPARGC1A							ILF3	4/297	0.060094	0.066026	2.81775	7.92307	YY1;POLR2A;ESR1;POU5F1							ZNF746 human tf ARCHS4 coexpression	5/299	0.0165205	0.0808476	3.54737	14.5554	STAT5B;CEBPB;SPI1;RARA;ZBTB7B
	Endometrial adenocarcinoma	11/129	4.06385e-11	7.48558e-10	20.9566	501.413	AR;NOTCH1;STAT3;KLF9;RARA;ETS1;TP53;HIF1A;ESR1;ESR2;POU5F1							Leukopenia	1936-01-01	0.163726	0.19941	5.79184	10.4807	TP53							ZNF217	2021-01-13	0.062491	0.0680753	16.9124	46.8936	HDAC2							ZNF678 human tf ARCHS4 coexpression	5/299	0.0165205	0.0808476	3.54737	14.5554	ATF2;HDAC2;CREB1;NANOG;BDP1
	Steatohepatitis	19/569	4.07054e-11	7.48558e-10	8.35611	199.917	EGR1;SREBF1;CEBPA;CEBPB;EPAS1;STAT3;AHR;SREBF2;SIRT3;AR;CREB1;CCND1;SP1;MYC;HNF4A;RARA;PPARG;TP53;PPARGC1A							Idiopathic scoliosis	1937-01-01	0.167873	0.203591	5.63067	10.0482	ESR2							THAP11	2021-01-13	0.062491	0.0680753	16.9124	46.8936	SIN3A							ZFP91 human tf ARCHS4 coexpression	5/299	0.0165205	0.0808476	3.54737	14.5554	YAP1;SMAD3;SP1;SP3;UBTF
	Childhood Leukemia	12/168	4.0799e-11	7.48558e-10	17.458	417.637	STAT5A;STAT5B;CEBPA;HDAC2;SPI1;NCOR1;RARA;FOS;NR3C1;GATA1;RUNX1;SMARCA4							Neurofibromatosis	1938-01-01	0.172	0.206835	5.47821	9.6431	TP53							ILF2	3/184	0.0633519	0.0687207	3.4047	9.39373	NANOG;ESR1;POU5F1							ZBTB44 human tf ARCHS4 coexpression	5/299	0.0165205	0.0808476	3.54737	14.5554	SUZ12;SMAD4;MYB;NANOG;MTA3
	Mental Depression	19/575	4.86928e-11	8.85533e-10	8.26338	196.218	ATF2;JUN;HDAC2;TBP;VDR;STAT3;BRCA1;NR3C1;GATA1;HIF1A;ESR1;ETS2;ESR2;AR;CREB1;RARA;TP53;CLOCK;PPARGC1A							Congenital diaphragmatic hernia	1938-01-01	0.172	0.206835	5.47821	9.6431	GATA4							CDKN2AIP	2021-01-14	0.0671347	0.0722121	15.6107	42.1653	BRCA1							ZNF335 human tf ARCHS4 coexpression	5/299	0.0165205	0.0808476	3.54737	14.5554	SPI1;BCL3;RARA;ZBTB7B;USF2
	Restenosis	13/215	4.88082e-11	8.85533e-10	14.7414	350.006	EGR1;JUN;NOTCH1;SMAD3;JUND;VDR;FOS;ESR1;NR4A2;KLF5;MYC;PPARG;TP53							Alopecia	1939-01-01	0.176106	0.210001	5.33378	9.26301	VDR							GABPB1	2021-01-14	0.0671347	0.0722121	15.6107	42.1653	ATF1							ZBTB10 human tf ARCHS4 coexpression	5/299	0.0165205	0.0808476	3.54737	14.5554	SMAD2;AR;JUN;JUND;BDP1
	Ductal Breast Carcinoma	1997-10-01	4.88782e-11	8.85533e-10	25.5896	607.54	SMAD4;SMAD3;CCND1;CDX2;STAT3;E2F1;TP53;HIF1A;ESR1;ESR2							Rickets	1939-01-01	0.176106	0.210001	5.33378	9.26301	VDR							SIRT6	2021-01-15	0.0717556	0.0768595	14.4949	38.1867	POU5F1							ZNF407 human tf ARCHS4 coexpression	5/299	0.0165205	0.0808476	3.54737	14.5554	NCOA1;RBM15;NCOR1;SP3;EP300
	Refractory anemias	14/266	5.34043e-11	9.63503e-10	12.8425	303.765	JUN;CEBPB;JUND;STAT1;FOS;ESR1;PML;RUNX1;AR;MYCN;CCND1;SP1;RARA;TP53							Macular degeneration	1940-01-01	0.180192	0.213978	5.19676	8.90584	REST							SIRT3	1995-02-01	0.080557	0.0859275	4.39153	11.0613	EP300;CLOCK							BMP2 human tf ARCHS4 coexpression	5/299	0.0165205	0.0808476	3.54737	14.5554	YAP1;KLF5;EPAS1;HNF4A;GATA4
	Neoplasm, Residual	13/220	6.50545e-11	1.16882e-09	14.3816	337.333	NOTCH1;CDX2;GATA4;GATA1;ESR1;PML;RUNX1;YY1;MYCN;CCND1;MYC;RARA;TP53							Intellectual disability	3/296	0.18113	0.2142	2.0913	3.57306	MEF2C;CTNNB1;SMARCA4							RFX5	2021-01-17	0.0809295	0.0859666	12.6818	31.8842	HDAC2							CXXC1 human tf ARCHS4 coexpression	5/299	0.0165205	0.0808476	3.54737	14.5554	STAT5B;UBTF;RARA;ZBTB7B;USF2
	Refractory cancer	12/177	7.51476e-11	1.34458e-09	16.4982	384.599	NCOA1;AR;NOTCH1;STAT3;RARA;NR3C1;ETS1;TP53;HIF1A;ESR1;ESR2;PML							Skin disease	1941-01-01	0.184258	0.216123	5.06658	8.5697	TP53							POLE	2021-01-18	0.0854828	0.0904281	11.9352	29.3538	MYC							ZFYVE26 human tf ARCHS4 coexpression	5/299	0.0165205	0.0808476	3.54737	14.5554	CEBPB;STAT1;BCL3;EP300;PML
	Osteopenia	15/329	7.87163e-11	1.40264e-09	11.1391	259.153	NCOA1;CDX2;VDR;STAT1;STAT3;CRX;NFATC1;AHR;BRCA1;NR3C1;GATA1;HIF1A;ESR1;CCND1;PPARG							Type 1 diabetes mellitus	2/158	0.184274	0.216123	2.6097	4.41388	NCOA1;POU5F1							KRT7	2021-01-19	0.0900137	0.0940552	11.2715	27.1395	ATF2							AKNA human tf ARCHS4 coexpression	5/299	0.0165205	0.0808476	3.54737	14.5554	STAT5B;SPI1;RARA;ZBTB7B;ETS1
	Ulcerative Colitis	23/915	8.20262e-11	1.45164e-09	6.44924	149.777	STAT5A;EGR1;NOTCH1;SMAD3;CDX2;VDR;STAT1;STAT3;NFATC1;AHR;FOS;PAX5;NR3C1;GLI1;ETS1;ESR1;CCND1;HNF4A;BCL3;CTNNB1;PPARG;E2F4;TP53							Ptosis	1944-01-01	0.196338	0.229329	4.71239	7.67139	NOTCH1							PRDM1	2021-01-19	0.0900137	0.0940552	11.2715	27.1395	HDAC2							PLEK human tf ARCHS4 coexpression	5/299	0.0165205	0.0808476	3.54737	14.5554	STAT5A;CEBPB;SPI1;BCL3;ETS2
	Secondary malignant neoplasm of bone	15/330	8.21367e-11	1.45164e-09	11.1032	257.845	SMAD4;NOTCH1;SMAD3;VDR;SRF;ESRRB;STAT3;KLF4;ETS1;HIF1A;ESR1;ESR2;AR;MYB;TP53							Gastroenteritis	1945-01-01	0.200324	0.23303	4.60506	7.40409	SPI1							BCL11A	2021-01-19	0.0900137	0.0940552	11.2715	27.1395	SIRT3							NCOA3 human tf ARCHS4 coexpression	5/299	0.0165205	0.0808476	3.54737	14.5554	SREBF1;SP1;STAT1;SP3;ESR1
	Cerebral Ischemia	14/275	8.30364e-11	1.46158e-09	12.394	287.685	EGR1;JUN;CEBPB;JUND;VDR;STAT3;FOS;HIF1A;POU5F1;REST;CREB1;SP1;PPARG;TP53							Hepatitis	1946-01-01	0.204292	0.236679	4.50249	7.15089	STAT1							ZZZ3	2021-01-20	0.0945224	0.0983648	10.6778	25.188	GATA1							ZBED3 human tf ARCHS4 coexpression	5/299	0.0165205	0.0808476	3.54737	14.5554	SREBF1;CEBPA;MYB;SREBF2;RUNX1
	Chronic Obstructive Airway Disease	20/669	8.371e-11	1.46747e-09	7.5099	174.257	SMAD2;EGR1;SMAD4;HDAC2;SMAD3;CDX2;EPAS1;VDR;STAT1;SRF;STAT3;AHR;NR3C1;HIF1A;CCND1;SP3;PPARG;TP53;PPARGC1A;FOXA2							Peripheral vascular disease	1947-01-01	0.20824	0.240276	4.40439	6.91078	MYB							NFIC	2021-01-23	0.107916	0.111848	9.22032	20.5281	CEBPB							TERF1 human tf ARCHS4 coexpression	5/299	0.0165205	0.0808476	3.54737	14.5554	HDAC2;NFYB;NANOG;MTA3;POU5F1
	Pulmonary Emphysema	13/225	8.60943e-11	1.50318e-09	14.0389	325.359	EGR1;JUN;HDAC2;SMAD3;JUND;EPAS1;STAT3;FOS;HIF1A;KLF9;PPARG;TP53;CLOCK							Encephalitis	1949-01-01	0.216077	0.248315	4.22045	6.46624	STAT1							WT1	2021-01-25	0.116736	0.120018	8.45111	18.1516	TP53							CARHSP1 human tf ARCHS4 coexpression	5/299	0.0165205	0.0808476	3.54737	14.5554	YAP1;E2F1;MYBL2;POU5F1;SMARCA4
	Lung diseases	16/393	9.33098e-11	1.62262e-09	9.98319	230.563	EGR1;STAT5B;JUN;JUND;VDR;STAT3;AHR;FOS;NR3C1;HIF1A;RUNX1;YY1;CREB1;PPARG;TP53;FOXA2							Irritable bowel syndrome	1950-01-01	0.219967	0.25177	4.13411	6.26019	FOS							BCOR	2021-01-25	0.116736	0.120018	8.45111	18.1516	SP1							FOXK1 human tf ARCHS4 coexpression	5/299	0.0165205	0.0808476	3.54737	14.5554	SMARCC2;NOTCH1;POLR2A;EP300;SREBF2
	Non-alcoholic Fatty Liver Disease	15/334	9.72314e-11	1.68235e-09	10.9617	252.71	YAP1;SREBF1;CEBPA;JUN;JUND;VDR;STAT3;FOS;HIF1A;SREBF2;HNF4A;PPARG;TP53;CLOCK;PPARGC1A							Substance abuse	1952-01-01	0.22769	0.258532	3.97159	5.87704	EP300							POLR3A	2021-01-27	0.12547	0.128481	7.80024	16.1909	MYC							ZNF367 human tf ARCHS4 coexpression	5/299	0.0165205	0.0808476	3.54737	14.5554	SUZ12;UBTF;E2F1;MYBL2;BRCA1
	insulinoma	12/181	9.75221e-11	1.68235e-09	16.1045	371.223	YY1;STAT5A;EGR1;STAT5B;SMAD4;SMAD3;STAT1;HNF4A;CTNNB1;BRCA1;ELK1;TP53							Atherosclerosis	1952-01-01	0.22769	0.258532	3.97159	5.87704	PPARGC1A							IRF4	2021-01-29	0.134118	0.136247	7.24235	14.5501	SPI1							ZNF768 human tf ARCHS4 coexpression	5/299	0.0165205	0.0808476	3.54737	14.5554	SRF;UBTF;ELK1;USF2;SREBF2
	Carcinoid tumor no ICD-O subtype	10/104	9.86003e-11	1.6942e-09	23.6756	545.484	JUN;SMAD4;NOTCH1;JUND;MYC;FOS;PAX5;GLI1;ETS1;TP53							Orofacial cleft	1953-01-01	0.231523	0.261841	3.89502	5.69871	PAX5							E2F6	2021-01-29	0.134118	0.136247	7.24235	14.5501	E2F1							DVL2 human tf ARCHS4 coexpression	5/299	0.0165205	0.0808476	3.54737	14.5554	UBTF;E2F1;MYBL2;SREBF2;SMARCA4
	Female Breast Carcinoma	1949-08-01	1.031e-10	1.76451e-09	42.5838	979.227	AR;CCND1;VDR;MYC;BRCA1;PAX5;TP53;ESR1							Cone dystrophy	1954-01-01	0.235337	0.265103	3.82133	5.52847	CRX							PCGF2	1945-01-01	0.200324	0.2027	4.60506	7.40409	HIF1A							SRCAP human tf ARCHS4 coexpression	5/299	0.0165205	0.0808476	3.54737	14.5554	SMARCC2;POLR2A;UBTF;EP300;SREBF2
	Mixed Salivary Gland Tumor	10/105	1.08538e-10	1.84828e-09	23.4252	537.466	NCOA1;AR;NCOR1;CCND1;MYB;STAT3;CTNNB1;TP53;HIF1A;MYBL1							Cryptorchidism	1958-01-01	0.250407	0.280968	3.55245	4.91897	AR							TARDBP	1959-01-01	0.254128	0.256129	3.49103	4.78242	BRCA1							SSH1 human tf ARCHS4 coexpression	5/299	0.0165205	0.0808476	3.54737	14.5554	SMAD3;CCND1;HOXB4;PAX5;USF1
	Poorly differentiated carcinoma	2021-07-30	1.08848e-10	1.84828e-09	65.759	1508.58	AR;SMAD4;NOTCH1;CDX2;STAT3;PPARG;TP53							Hypospadias	1960-01-01	0.257831	0.288164	3.43168	4.65148	AR							BRF2	1960-01-01	0.257831	0.258842	3.43168	4.65148	TBP							UBR4 human tf ARCHS4 coexpression	5/299	0.0165205	0.0808476	3.54737	14.5554	POLR2A;SP1;UBTF;EP300;SREBF2
	Lupus Erythematosus, Systemic	25/1113	1.14507e-10	1.93677e-09	5.84168	133.718	CEBPB;SPI1;NOTCH1;NR3C1;ETS1;ELK1;ETS2;YY1;RXRA;EP300;JUN;SMAD3;JUND;VDR;STAT1;STAT3;FOS;PAX5;ESR1;RUNX1;AR;CREB1;SP1;PPARG;TP53							Muscular atrophy	1961-01-01	0.261516	0.29114	3.37432	4.52585	AR							CDKN1B	1993-01-01	0.37033	0.37033	2.19709	2.18251	CCND1							TRAFD1 human tf ARCHS4 coexpression	5/299	0.0165205	0.0808476	3.54737	14.5554	SPI1;STAT1;BCL3;ZBTB7B;PML
	Congenital Abnormality	19/607	1.22243e-10	2.05958e-09	7.80074	178.052	MEF2C;SMAD4;NOTCH1;STAT1;GATA4;NFATC1;KLF4;ETS1;ESR1;ESR2;RUNX1;AR;CREB1;MYC;HNF4A;EP300;CTNNB1;PPARG;TP53							Vitiligo	1963-01-01	0.268831	0.297919	3.26514	4.28933	POU5F1																				CD36 human tf ARCHS4 coexpression	5/299	0.0165205	0.0808476	3.54737	14.5554	CEBPA;RXRA;EPAS1;KLF9;PPARG
	Adrenocortical carcinoma	12/185	1.25771e-10	2.10265e-09	15.7289	358.565	STAT5A;NR4A2;STAT5B;NOTCH1;CTNNB1;GATA4;PPARG;TP53;ESR1;ESR2;PML;SMARCA4							Coronary artery disease	2/205	0.269695	0.297919	2.00071	2.62186	PPARG;USF1																				SMARCC2 human tf ARCHS4 coexpression	5/299	0.0165205	0.0808476	3.54737	14.5554	POLR2A;UBTF;EP300;SREBF2;SMARCA4
	MIXED LINEAGE LEUKEMIA	12/185	1.25771e-10	2.10265e-09	15.7289	358.565	SUZ12;MEF2C;CREB1;CCND1;MYC;MYB;RARA;BRCA1;TP53;ESR1;ETS2;RUNX1							Hypogonadism	1965-01-01	0.276074	0.303789	3.16279	4.07077	AR																				NCOA2 human tf ARCHS4 coexpression	5/299	0.0165205	0.0808476	3.54737	14.5554	AR;SMAD4;SP1;SP3;EP300
	Chronic myeloproliferative disorder	13/233	1.32927e-10	2.21375e-09	13.5229	307.527	STAT5A;SUZ12;EGR1;STAT5B;CEBPA;STAT3;GATA1;RUNX1;AR;MYB;RARA;EP300;TP53							Gout	1969-01-01	0.290349	0.317048	2.97614	3.68051	DACH1																				MINK1 human tf ARCHS4 coexpression	5/299	0.0165205	0.0808476	3.54737	14.5554	SREBF1;UBTF;ZBTB7B;USF2;SREBF2
	Lymphoma, Non-Hodgkin	18/539	1.41329e-10	2.34465e-09	8.26615	187.476	CEBPA;VDR;STAT3;AHR;BRCA1;PAX5;HIF1A;ESR1;PML;YY1;AR;MYCN;CCND1;MYC;BCL3;E2F1;TP53;CLOCK							Cerebellar ataxia	1969-01-01	0.290349	0.317048	2.97614	3.68051	TBP																				ADAMTS19 human tf ARCHS4 coexpression	5/299	0.0165205	0.0808476	3.54737	14.5554	YAP1;NFYB;NANOG;MTA3;POU5F1
	Malignant neoplasm of female breast	1951-08-01	1.44399e-10	2.38644e-09	40.599	919.911	AR;CCND1;VDR;MYC;BRCA1;PAX5;TP53;ESR1							Hemolytic anemia	1972-01-01	0.300872	0.327285	2.84996	3.423	MYB																				LARP1 human tf ARCHS4 coexpression	5/299	0.0165205	0.0808476	3.54737	14.5554	SRF;UBTF;MYBL2;SREBF2;SMARCA4
	Metastatic Neoplasm	18/544	1.64081e-10	2.69248e-09	8.18547	184.424	SMAD4;CEBPB;NOTCH1;CDX2;EPAS1;STAT3;BRCA1;GLI1;KLF4;ETS1;HIF1A;ESR1;AR;MYCN;MYC;TP53;PPARGC1A;MTA3							Fundus dystrophy	1978-01-01	0.321457	0.347027	2.62709	2.98146	CRX																				BRPF1 human tf ARCHS4 coexpression	5/299	0.0165205	0.0808476	3.54737	14.5554	UBTF;EP300;MYBL2;E2F4;USF2
	Undifferentiated carcinoma	13/237	1.64161e-10	2.69248e-09	13.2787	299.172	STAT5A;EGR1;SRF;STAT3;BRCA1;HIF1A;ESR1;ESR2;CCND1;MYC;CTNNB1;PPARG;TP53							Vascular disease	1978-01-01	0.321457	0.347027	2.62709	2.98146	MEF2C																				DVL3 human tf ARCHS4 coexpression	5/299	0.0165205	0.0808476	3.54737	14.5554	SREBF1;SRF;UBTF;USF2;SREBF2
	Fibrosis, Liver	18/545	1.69022e-10	2.75639e-09	8.16951	183.822	SMAD2;EGR1;SREBF1;SMAD4;HDAC2;SMAD3;JUND;VDR;STAT1;STAT3;AHR;MYCN;RXRA;HNF4A;RARA;CTNNB1;PPARG;TP53							Cardiomyopathy	1980-01-01	0.328184	0.352952	2.56032	2.85266	GATA4																				TIPARP human tf ARCHS4 coexpression	5/299	0.0165205	0.0808476	3.54737	14.5554	KLF9;AHR;NR3C1;KLF4;HIF1A
	Giant Cell Glioblastoma	1978-09-01	1.6933e-10	2.75639e-09	28.742	646.672	SUZ12;NCOR1;NOTCH1;MYC;PPARG;TP53;HIF1A;PML;RUNX1							Blindness	1981-01-01	0.331523	0.355203	2.52819	2.79127	CRX																				MST1R human tf ARCHS4 coexpression	5/299	0.0165205	0.0808476	3.54737	14.5554	KLF5;CDX2;VDR;HNF4A;ZBTB7B
	Malignant lymphoma, lymphocytic, intermediate differentiation, diffuse	15/349	1.79498e-10	2.91096e-09	10.4614	234.763	SUZ12;NOTCH1;SMAD3;STAT1;STAT3;PAX5;GLI1;ESR2;MYCN;CCND1;MYC;HNF4A;E2F1;CTNNB1;TP53							Systemic lupus erythematosus	1983-01-01	0.338151	0.359601	2.46628	2.67409	ETS1																				RNASE2 human tf ARCHS4 coexpression	5/299	0.0165205	0.0808476	3.54737	14.5554	CEBPA;SPI1;MYB;KLF4;RUNX1
	Pituitary Neoplasms	14/296	2.19121e-10	3.54028e-09	11.4587	254.858	TFAP2A;STAT3;AHR;NR3C1;HIF1A;ESR1;ESR2;RUNX1;NEUROD1;CREB1;CCND1;E2F1;PPARG;TP53							Retinitis pigmentosa	1983-01-01	0.338151	0.359601	2.46628	2.67409	CRX																				ANAPC2 human tf ARCHS4 coexpression	5/299	0.0165205	0.0808476	3.54737	14.5554	SREBF1;UBTF;ZBTB7B;USF2;SREBF2
	Malignant neoplasm of other specified sites of female breast	2021-06-18	2.2318e-10	3.59245e-09	106.93	2376.31	STAT1;MYC;BRCA1;ESR1;TP53;SMARCA4							Pancreatitis	1984-01-01	0.341441	0.36175	2.43644	2.61815	TP53																				RBM10 human tf ARCHS4 coexpression	5/299	0.0165205	0.0808476	3.54737	14.5554	UBTF;MYBL2;ELK1;SREBF2;SMARCA4
	Choriocarcinoma	14/300	2.61319e-10	4.19079e-09	11.2962	249.253	TFAP2A;TBP;VDR;STAT1;STAT3;AHR;HIF1A;ESR1;ETS2;POU5F1;RXRA;NANOG;PPARG;TP53							Nonsyndromic deafness	1987-01-01	0.351214	0.370725	2.35109	2.46009	ESRRB																				EWSR1 human tf ARCHS4 coexpression	5/299	0.0165205	0.0808476	3.54737	14.5554	POLR2A;UBTF;E2F1;MYBL2;SREBF2
	Kidney Diseases	19/639	2.90571e-10	4.6427e-09	7.38587	162.188	TFAP2A;EGR1;SREBF1;CEBPB;NOTCH1;SMAD3;VDR;STAT3;AHR;HIF1A;ESR1;SREBF2;SIRT3;CCND1;HNF4A;SP3;EP300;PPARG;TP53							Celiac disease	1988-01-01	0.354439	0.37275	2.32395	2.41044	ETS1																				NCOR2 human tf ARCHS4 coexpression	5/299	0.0165205	0.0808476	3.54737	14.5554	SREBF1;SRF;UBTF;USF2;SREBF2
	HER2 gene amplification	1956-08-01	3.15668e-10	5.02516e-09	36.3608	795.441	YY1;TFAP2A;CCND1;CDX2;CTNNB1;BRCA1;TP53;ESR1							Kidney disease	1991-01-01	0.364021	0.380535	2.24615	2.26983	DACH1																				ZNF805 human tf ARCHS4 coexpression	5/299	0.0165205	0.0808476	3.54737	14.5554	SMAD2;RBM15;SIN3A;SP3;BRCA1
	Coronary Artery Disease	23/981	3.22933e-10	5.12198e-09	5.98408	130.774	EGR1;SREBF1;SMAD3;VDR;STAT1;GATA4;FOS;NR3C1;ETS1;HIF1A;ESR1;ESR2;SREBF2;USF1;SMARCA4;AR;KLF5;CCND1;MYB;BCL3;PPARG;TP53;CLOCK							Asthma	1992-01-01	0.367183	0.380535	2.22135	2.22556	SMAD3																				REPIN1 human tf ARCHS4 coexpression	5/299	0.0165205	0.0808476	3.54737	14.5554	SREBF1;UBTF;ZBTB7B;USF2;SREBF2
	Congenital chromosomal disease	17/497	3.37998e-10	5.34136e-09	8.38814	182.928	CEBPA;NOTCH1;CDX2;EPAS1;BRCA1;FOS;PAX5;KLF4;PML;RUNX1;YY1;AR;MYCN;CCND1;MYC;RARA;TP53							Polydactyly	1992-01-01	0.367183	0.380535	2.22135	2.22556	GLI1																				ETV7 human tf ARCHS4 coexpression	4/299	0.0612886	0.19176	2.79836	7.81347	SMAD1;STAT1;BCL3;PML
	Anaplastic carcinoma	12/204	3.89735e-10	6.13656e-09	14.1588	306.757	STAT5A;CCND1;MYC;SRF;STAT3;PPARG;BRCA1;ETS1;TP53;HIF1A;ESR1;ESR2							DOID:2627	1992-01-01	0.367183	0.380535	2.22135	2.22556	TP53																				NR1H3 human tf ARCHS4 coexpression	4/299	0.0612886	0.19176	2.79836	7.81347	CEBPA;CEBPB;SPI1;BCL3
	Carcinoma ex pleomorphic adenoma	2021-06-20	4.62281e-10	7.25245e-09	91.6452	1969.9	NCOA1;AR;NCOR1;CCND1;STAT3;TP53							Type 2 diabetes mellitus	2/269	0.385379	0.397946	1.5162	1.44574	HNF4A;PPARG																				ZIC2 human tf ARCHS4 coexpression	4/299	0.0612886	0.19176	2.79836	7.81347	HDAC2;NFYB;NANOG;MTA3
	Acute Megakaryocytic Leukemias	10/122	4.83965e-10	7.56522e-09	19.8525	425.817	MYCN;RBM15;VDR;SRF;AHR;TP53;GATA1;ETS2;PML;RUNX1							Parkinson's disease	1999-01-01	0.388889	0.398681	2.06195	1.94744	SREBF1																				MXD1 human tf ARCHS4 coexpression	4/299	0.0612886	0.19176	2.79836	7.81347	STAT5B;SPI1;RARA;ZBTB7B
	Crohn Disease	22/912	4.95329e-10	7.71502e-09	6.10305	130.763	STAT5A;ATF2;EGR1;STAT5B;JUN;NOTCH1;SMAD3;JUND;CDX2;VDR;STAT3;NFATC1;FOS;NR3C1;ETS1;POU5F1;CREB1;HNF4A;BCL3;EP300;PPARG;TP53							Influenza	1999-01-01	0.388889	0.398681	2.06195	1.94744	STAT1																				MEF2B human tf ARCHS4 coexpression	4/299	0.0612886	0.19176	2.79836	7.81347	NFATC1;MYBL2;PAX5;SREBF2
	androgen independent prostate cancer	11/163	5.09689e-10	7.91022e-09	16.241	347.511	AR;EGR1;MEF2C;CCND1;STAT3;PPARG;NR3C1;TP53;HIF1A;ESR1;USF2							Skin cancer	3/454	0.390841	0.399246	1.3477	1.2661	NOTCH1;CTNNB1;TP53																				YBX1 human tf ARCHS4 coexpression	4/299	0.0612886	0.19176	2.79836	7.81347	SRF;UBTF;MYBL2;SMARCA4
	Multiple Sclerosis	24/1106	5.87214e-10	9.08084e-09	5.56569	118.302	SMAD4;NOTCH1;CDX2;VDR;STAT1;STAT3;NR3C1;GLI1;ETS1;HIF1A;ESR1;POU5F1;PML;NR4A2;AR;CREB1;CCND1;SP1;SP3;HOXB4;RARA;PPARG;TP53;PPARGC1A							Pain agnosia	1/101	0.394954	0.402007	2.02051	1.87703	FOS																				SPI1 human tf ARCHS4 coexpression	4/299	0.0612886	0.19176	2.79836	7.81347	CEBPB;BCL3;RARA;ZBTB7B
	Adenocarcinoma, Tubular	10/125	6.15291e-10	9.48118e-09	19.3317	410.005	STAT5A;CCND1;CDX2;MYC;STAT3;CTNNB1;PPARG;TP53;ESR1;ESR2							Obesity	1/103	0.40096	0.405225	1.98069	1.81014	PAX5																				MEF2A human tf ARCHS4 coexpression	4/299	0.0612886	0.19176	2.79836	7.81347	ATF1;MEF2C;KLF9;NR3C1
	Carcinoid Tumor	12/213	6.39929e-10	9.81201e-09	13.5186	286.185	NEUROD1;JUN;SMAD4;NOTCH1;JUND;MYC;CTNNB1;FOS;PAX5;GLI1;ETS1;TP53							Sensorineural hearing loss	1/103	0.40096	0.405225	1.98069	1.81014	NOTCH1																				SREBF1 human tf ARCHS4 coexpression	4/299	0.0612886	0.19176	2.79836	7.81347	RXRA;ZBTB7B;USF2;SREBF2
	MYELOPROLIFERATIVE SYNDROME, TRANSIENT	1961-08-01	6.41293e-10	9.81201e-09	32.9222	696.883	YY1;NCOA1;MYCN;CCND1;MYC;CTNNB1;GATA1;ESR1							Neurodegenerative disease	2/293	0.426921	0.429938	1.38945	1.18264	AR;TBP																				HOXA9 human tf ARCHS4 coexpression	4/299	0.0612886	0.19176	2.79836	7.81347	MYB;FOS;ETS2;RUNX1
	Perihilar Cholangiocarcinoma	2021-05-10	6.62949e-10	1.01076e-08	211.66	4473.28	JUN;JUND;FOS;HIF1A;TP53							Alzheimer's disease	1/195	0.621818	0.624008	1.03656	0.492475	BCL3																				TCF7 human tf ARCHS4 coexpression	4/299	0.0612886	0.19176	2.79836	7.81347	STAT5B;NOTCH1;NFATC1;ETS1
	Carcinoma	12/216	7.51093e-10	1.14113e-08	13.3178	279.8	STAT5A;AR;CCND1;CDX2;MYC;STAT3;BRCA1;TP53;HIF1A;ESR1;ESR2;FOXA2							Melanoma	2/505	0.717336	0.717336	0.795147	0.264156	CTNNB1;TP53																				TFAP2C human tf ARCHS4 coexpression	4/299	0.0612886	0.19176	2.79836	7.81347	TFAP2A;REST;KLF5;MYBL2
	Juvenile arthritis	14/326	7.72797e-10	1.17e-08	10.3411	216.967	EGR1;JUN;SMAD3;VDR;STAT1;STAT3;FOS;KLF4;HIF1A;ESR1;NR4A2;AR;HNF4A;TP53																																	NFATC2 human tf ARCHS4 coexpression	4/299	0.0612886	0.19176	2.79836	7.81347	STAT5B;JUND;NFATC1;ETS1
	Hereditary Nonpolyposis Colorectal Cancer	10/128	7.77411e-10	1.17289e-08	18.8374	395.115	SMAD2;SMAD4;HDAC2;CCND1;CDX2;CTNNB1;BRCA1;ETS1;TP53;SMARCA4																																	KLF1 human tf ARCHS4 coexpression	4/299	0.0612886	0.19176	2.79836	7.81347	STAT5A;MYC;E2F4;GATA1
	Coronary Arteriosclerosis	20/760	7.80671e-10	1.17372e-08	6.55525	137.469	EGR1;SREBF1;VDR;STAT3;FOS;NR3C1;ETS1;HIF1A;ESR1;ESR2;SREBF2;USF1;RUNX1;SMARCA4;AR;KLF5;MYB;PPARG;TP53;CLOCK																																	TFEC human tf ARCHS4 coexpression	4/299	0.0612886	0.19176	2.79836	7.81347	STAT5A;CEBPB;SPI1;BCL3
	Subependymal Giant Cell Astrocytoma	1939-07-01	7.93092e-10	1.18827e-08	47.2429	989.978	AR;NOTCH1;MYC;HIF1A;ESR1;TP53;ESR2																																	HOXA13 human tf ARCHS4 coexpression	4/299	0.0612886	0.19176	2.79836	7.81347	TFAP2A;SUZ12;AR;KLF5
	Polycystic Ovary Syndrome	17/526	8.02751e-10	1.19859e-08	7.89841	165.416	ATF1;YAP1;SMAD1;SREBF1;VDR;SRF;STAT3;GATA4;FOS;NR3C1;ESR1;ESR2;AR;NCOR1;PPARG;PPARGC1A;MYBL1																																	GATA3 human tf ARCHS4 coexpression	4/299	0.0612886	0.19176	2.79836	7.81347	TFAP2A;SREBF1;RARA;ESR1
	Childhood Medulloblastoma	1993-09-01	8.40337e-10	1.2504e-08	23.5917	493	MYCN;MYC;STAT3;CTNNB1;GLI1;TP53;POU5F1;ESR2;SMARCA4																																	HOXB6 human tf ARCHS4 coexpression	4/299	0.0612886	0.19176	2.79836	7.81347	KLF5;CDX2;HOXB4;ETS2
	Aortic Valve Stenosis	10/130	9.05586e-10	1.34287e-08	18.5215	385.664	SREBF1;JUN;SMAD4;NOTCH1;JUND;VDR;GATA4;PPARG;FOS;ESR1																																	NANOG human tf ARCHS4 coexpression	4/299	0.0612886	0.19176	2.79836	7.81347	HDAC2;REST;MTA3;POU5F1
	precancerous lesions	10/132	1.05221e-09	1.55498e-08	18.2161	376.569	EGR1;SMAD4;MYCN;CCND1;VDR;CTNNB1;BRCA1;GLI1;TP53;ESR1																																	PPARD human tf ARCHS4 coexpression	4/299	0.0612886	0.19176	2.79836	7.81347	CEBPB;BCL3;ZBTB7B;USF2
	Congenital Heart Defects	13/277	1.11472e-09	1.64175e-08	11.2439	231.789	SMAD2;MEF2C;NOTCH1;STAT3;GATA4;NFATC1;AHR;KLF4;HIF1A;POU5F1;SMARCA4;RXRA;SIN3A																																	SRF human tf ARCHS4 coexpression	4/299	0.0612886	0.19176	2.79836	7.81347	UBTF;ELK1;USF2;SREBF2
	Diabetes Mellitus, Insulin-Dependent	22/956	1.19402e-09	1.75258e-08	5.80208	119.209	STAT5A;STAT5B;SREBF1;SMAD3;TBP;VDR;STAT1;STAT3;GATA4;FOS;ESR1;RUNX1;YY1;NEUROD1;AR;MYC;HNF4A;SP3;E2F1;PPARG;TP53;PPARGC1A																																	CDX1 human tf ARCHS4 coexpression	4/299	0.0612886	0.19176	2.79836	7.81347	KLF5;CDX2;VDR;HNF4A
	Diffuse Astrocytoma	1966-08-01	1.2257e-09	1.78504e-08	30.0765	617.163	AR;NOTCH1;ETS1;MYBL1;TP53;HIF1A;ESR1;ESR2																																	STAT1 human tf ARCHS4 coexpression	4/299	0.0612886	0.19176	2.79836	7.81347	NR3C1;ZBTB7B;ETS1;PML
	Giant Cell Tumor of Bone	1966-08-01	1.2257e-09	1.78504e-08	30.0765	617.163	AR;CEBPB;VDR;MYC;NR3C1;TP53;HIF1A;ESR1																																	ASH1L human tf ARCHS4 coexpression	4/299	0.0612886	0.19176	2.79836	7.81347	SMAD2;NCOR1;EP300;BDP1
	Adult Hepatocellular Carcinoma	1997-09-01	1.2285e-09	1.78504e-08	22.5148	461.946	SMAD2;SMAD4;MYC;HNF4A;SRF;EP300;CTNNB1;TP53;HIF1A																																	PRDM2 human tf ARCHS4 coexpression	4/299	0.0612886	0.19176	2.79836	7.81347	EP300;NFATC1;PAX5;ETS1
	Neurilemmoma	10/135	1.3118e-09	1.8997e-08	17.7762	363.556	STAT5A;SUZ12;STAT5B;CREB1;CCND1;STAT3;FOS;GLI1;ETS1;TP53																																	KLF9 human tf ARCHS4 coexpression	4/299	0.0612886	0.19176	2.79836	7.81347	CEBPD;EPAS1;PPARGC1A;USF2
	Ki-1+ Anaplastic Large Cell Lymphoma	12/228	1.39198e-09	2.0091e-08	12.5702	256.339	YY1;JUN;CEBPB;NOTCH1;CCND1;MYC;BCL3;STAT3;NFATC1;PAX5;ETS1;TP53																																	HOXB8 human tf ARCHS4 coexpression	4/299	0.0612886	0.19176	2.79836	7.81347	HOXB4;UBTF;SREBF2;SMARCA4
	Virus Diseases	21/875	1.4427e-09	2.074e-08	6.00473	122.237	ATF2;EGR1;JUN;CEBPB;SMAD3;JUND;VDR;STAT1;STAT3;FOS;NR3C1;ESR1;ESR2;PML;RUNX1;CREB1;RXRA;MYC;CTNNB1;PPARG;TP53																																	HOXB5 human tf ARCHS4 coexpression	4/299	0.0612886	0.19176	2.79836	7.81347	CCND1;CDX2;HOXB4;ETS2
	Cerebral Infarction	13/283	1.44653e-09	2.074e-08	10.9907	223.705	JUN;JUND;VDR;FOS;NR3C1;HIF1A;ESR1;POU5F1;REST;CREB1;SP1;PPARG;TP53																																	HOXB3 human tf ARCHS4 coexpression	4/299	0.0612886	0.19176	2.79836	7.81347	YAP1;POLR2A;HOXB4;UBTF
	Gastritis	11/181	1.55317e-09	2.21954e-08	14.5081	294.267	JUN;JUND;KLF5;CDX2;VDR;STAT3;PPARG;FOS;TP53;HIF1A;POU5F1																																	LHX4 human tf ARCHS4 coexpression	4/299	0.0612886	0.19176	2.79836	7.81347	SP1;SRF;UBTF;EP300
	Arthritis	18/630	1.70918e-09	2.43446e-08	7.00399	141.391	JUN;CEBPB;JUND;VDR;STAT3;NFATC1;AHR;FOS;NR3C1;ETS1;HIF1A;ESR1;ESR2;NR4A2;AR;HNF4A;PPARG;TP53																																	ZNFX1 human tf ARCHS4 coexpression	4/299	0.0612886	0.19176	2.79836	7.81347	CEBPB;STAT1;BCL3;PML
	Precursor B-Cell Lymphoblastic Leukemia-Lymphoma	9/102	1.9293e-09	2.73898e-08	21.2989	427.387	NOTCH1;CREB1;STAT3;PAX5;NR3C1;KLF4;TP53;HIF1A;RUNX1																																	SPDEF human tf ARCHS4 coexpression	4/299	0.0612886	0.19176	2.79836	7.81347	AR;SREBF1;ZBTB7B;ESR1
	Fanconi Anemia	13/290	1.94538e-09	2.75278e-08	10.7091	214.801	EGR1;SMAD4;NOTCH1;STAT1;BRCA1;HIF1A;ESR1;RUNX1;SMARCA4;AR;HNF4A;E2F1;TP53																																	ELK1 human tf ARCHS4 coexpression	4/299	0.0612886	0.19176	2.79836	7.81347	SRF;UBTF;USF2;SREBF2
	Craniofacial Abnormalities	11/187	2.19205e-09	3.09172e-08	14.0092	279.322	SMAD2;TFAP2A;SMAD4;NOTCH1;SMAD3;SIN3A;EP300;CTNNB1;ETS1;TP53;ETS2																																	FOXA1 human tf ARCHS4 coexpression	4/299	0.0612886	0.19176	2.79836	7.81347	AR;SREBF1;ZBTB7B;ESR1
	Adenocarcinoma of pancreas	14/354	2.23936e-09	3.14818e-08	9.47592	188.733	SMAD4;HDAC2;CDX2;BRCA1;GLI1;ETS1;HIF1A;SMARCA4;MYCN;RXRA;CCND1;SP1;CTNNB1;TP53																																	NRL human tf ARCHS4 coexpression	4/299	0.0612886	0.19176	2.79836	7.81347	NCOA1;MYCN;ESRRB;CRX
	Malignant Peripheral Nerve Sheath Tumor	11/188	2.31886e-09	3.2494e-08	13.9294	276.947	SUZ12;SMAD1;DACH1;MYCN;CCND1;STAT3;BRCA1;TP53;HIF1A;ESR1;ESR2																																	MEIS2 human tf ARCHS4 coexpression	4/299	0.0612886	0.19176	2.79836	7.81347	NEUROD1;SMAD2;EGR1;DACH1
	Malignant neoplasm of kidney	15/421	2.36602e-09	3.29417e-08	8.57451	170.307	EGR1;SMAD4;EPAS1;VDR;STAT3;AHR;KLF4;HIF1A;CCND1;MYC;HNF4A;RARA;CTNNB1;TP53;CLOCK																																	TBX3 human tf ARCHS4 coexpression	4/299	0.0612886	0.19176	2.79836	7.81347	YAP1;AR;CCND1;EPAS1
	Metabolic Diseases	15/421	2.36602e-09	3.29417e-08	8.57451	170.307	SREBF1;STAT3;GATA4;AHR;NR3C1;HIF1A;ESR2;SIRT3;AR;HNF4A;CTNNB1;PPARG;TP53;CLOCK;PPARGC1A																																	HLX human tf ARCHS4 coexpression	4/299	0.0612886	0.19176	2.79836	7.81347	CEBPB;SPI1;CEBPD;BCL3
	Infection	16/492	2.44184e-09	3.38883e-08	7.86676	156.002	CEBPB;SPI1;SMAD3;VDR;STAT1;STAT3;FOS;HIF1A;ESR1;PML;SP1;MYC;E2F1;CTNNB1;PPARG;TP53																																	LEF1 human tf ARCHS4 coexpression	4/299	0.0612886	0.19176	2.79836	7.81347	STAT5B;NOTCH1;UBTF;ETS1
	Adenocarcinoma of large intestine	13/297	2.59565e-09	3.59079e-08	10.4414	206.421	SMAD2;STAT5A;STAT5B;SMAD4;CDX2;ETS1;ESR2;CCND1;MYC;E2F1;EP300;CTNNB1;TP53																																	SMAD4 human tf ARCHS4 coexpression	4/299	0.0612886	0.19176	2.79836	7.81347	REST;SP1;SP3;EP300
	Malignant neoplasm of male breast	1946-07-01	2.68317e-09	3.70005e-08	38.7497	764.775	AR;CCND1;MYC;BRCA1;HIF1A;ESR1;TP53																																	SOX13 human tf ARCHS4 coexpression	4/299	0.0612886	0.19176	2.79836	7.81347	YAP1;SREBF1;MTA3;POU5F1
	Psoriasis	20/818	2.76208e-09	3.79676e-08	6.0604	119.434	SMAD2;EGR1;JUN;NOTCH1;SMAD3;JUND;CDX2;EPAS1;VDR;SRF;STAT3;NFATC1;AHR;FOS;ETS1;POU5F1;RUNX1;NR4A2;PPARG;TP53																																	NR3C2 human tf ARCHS4 coexpression	4/299	0.0612886	0.19176	2.79836	7.81347	KLF5;CDX2;HNF4A;KLF9
	Adenocarcinoma Of Esophagus	13/299	2.81463e-09	3.85676e-08	10.3673	204.117	SMAD4;CDX2;VDR;STAT3;GATA4;GLI1;ESR1;AR;CCND1;MYC;RARA;PPARG;TP53																																	BATF human tf ARCHS4 coexpression	4/299	0.0612886	0.19176	2.79836	7.81347	STAT5A;CEBPB;BCL3;PML
	Herpes Simplex Infections	16/503	3.34756e-09	4.57254e-08	7.68472	149.968	EGR1;SMAD4;SMAD3;CDX2;STAT1;STAT3;FOS;GLI1;ESR1;PML;AR;REST;SP1;NANOG;MYBL2;TP53																																	ERG human tf ARCHS4 coexpression	4/299	0.0612886	0.19176	2.79836	7.81347	AR;MYB;ETS2;RUNX1
	Childhood Cerebral Astrocytoma	2021-06-27	3.43328e-09	4.64566e-08	61.0753	1190.34	AR;NOTCH1;HIF1A;ESR1;TP53;ESR2																																	HNF4G human tf ARCHS4 coexpression	4/299	0.0612886	0.19176	2.79836	7.81347	KLF5;CDX2;VDR;HNF4A
	Intracranial Astrocytoma	2021-06-27	3.43328e-09	4.64566e-08	61.0753	1190.34	AR;NOTCH1;HIF1A;ESR1;TP53;ESR2																																	PHOX2A human tf ARCHS4 coexpression	4/299	0.0612886	0.19176	2.79836	7.81347	MYCN;CCND1;E2F1;SMARCA4
	Premenopausal breast cancer	2021-06-27	3.43328e-09	4.64566e-08	61.0753	1190.34	CCND1;CDX2;VDR;BRCA1;ESR1;TP53																																	RCOR2 human tf ARCHS4 coexpression	4/299	0.0612886	0.19176	2.79836	7.81347	MTA3;SREBF2;POU5F1;SMARCA4
	Breast Fibrocystic Disease	1975-08-01	3.47147e-09	4.68269e-08	26.0246	506.925	AR;CCND1;MYC;RARA;BRCA1;TP53;ESR1;ESR2																																	ATF5 human tf ARCHS4 coexpression	4/299	0.0612886	0.19176	2.79836	7.81347	CEBPB;BCL3;PAX5;USF2
	Carcinoma, Papillary	11/196	3.5946e-09	4.83373e-08	13.3216	259.023	SMAD4;HDAC2;CREB1;CCND1;SRF;STAT3;PPARG;BRCA1;TP53;HIF1A;ESR1																																	ZEB2 human tf ARCHS4 coexpression	4/299	0.0612886	0.19176	2.79836	7.81347	NCOA1;MEF2C;AHR;RUNX1
	Neurodegenerative Disorders	19/745	3.6873e-09	4.94304e-08	6.27281	121.808	ATF2;JUN;JUND;TBP;CEBPD;STAT3;FOS;NR3C1;KLF4;ELK1;HIF1A;ESR2;SIRT3;AR;REST;CTNNB1;PPARG;TP53;PPARGC1A																																	NPAS2 human tf ARCHS4 coexpression	4/299	0.0612886	0.19176	2.79836	7.81347	YAP1;SMAD3;CCND1;HNF4A
	Amyloidosis	20/833	3.76335e-09	5.029e-08	5.94392	115.3	EGR1;CEBPA;NOTCH1;VDR;STAT3;BRCA1;ELK1;ESR1;ETS2;ESR2;USF1;SIRT3;CREB1;RXRA;SP1;RARA;E2F1;PPARG;TP53;PPARGC1A																																	STAT2 human tf ARCHS4 coexpression	4/299	0.0612886	0.19176	2.79836	7.81347	SPI1;STAT1;BCL3;PML
	FANCONI ANEMIA, COMPLEMENTATION GROUP A (disorder)	12/249	3.77472e-09	5.029e-08	11.4442	221.96	AR;EGR1;SMAD4;NOTCH1;STAT1;E2F1;BRCA1;TP53;HIF1A;ESR1;RUNX1;SMARCA4																																	RARG human tf ARCHS4 coexpression	4/299	0.0612886	0.19176	2.79836	7.81347	YAP1;SREBF1;CCND1;ZBTB7B
	Luminal A Breast Carcinoma	9/110	3.78627e-09	5.029e-08	19.604	380.158	NCOA1;AR;CCND1;MYC;STAT3;AHR;BRCA1;TP53;ESR1																																	ZBTB4 human tf ARCHS4 coexpression	4/299	0.0612886	0.19176	2.79836	7.81347	RXRA;EPAS1;KLF9;USF2
	Pulmonary Hypertension	10/151	3.90971e-09	5.17708e-08	15.7463	304.845	SMAD1;EGR1;JUN;SMAD4;EPAS1;MYC;GATA4;PPARG;HIF1A;ESR2																																	SIX5 human tf ARCHS4 coexpression	4/299	0.0612886	0.19176	2.79836	7.81347	YAP1;SREBF1;SREBF2;SMARCA4
	Patent ductus arteriosus	12/251	4.13057e-09	5.45285e-08	11.3473	219.058	SREBF1;SMAD4;MYCN;STAT3;EP300;NFATC1;GLI1;KLF4;TP53;CLOCK;SMARCA4;FOXA2																																	TGIF1 human tf ARCHS4 coexpression	4/299	0.0612886	0.19176	2.79836	7.81347	REST;NANOG;MTA3;POU5F1
	Cerebral Astrocytoma	2021-06-28	4.35224e-09	5.72803e-08	58.2962	1122.35	AR;NOTCH1;HIF1A;ESR1;TP53;ESR2																																	ZBTB33 human tf ARCHS4 coexpression	4/299	0.0612886	0.19176	2.79836	7.81347	SUZ12;HDAC2;SP3;CTNNB1
	Hyperinsulinism	14/377	5.0088e-09	6.57215e-08	8.86508	169.43	SREBF1;SMAD3;STAT1;STAT3;CRX;FOS;NR3C1;HIF1A;ESR1;CCND1;HNF4A;PPARG;PPARGC1A;FOXA2																																	IRX3 human tf ARCHS4 coexpression	4/299	0.0612886	0.19176	2.79836	7.81347	TFAP2A;SREBF1;ESR1;SMARCA4
	Sterility, Postpartum	2021-06-29	5.46577e-09	7.10714e-08	55.7588	1060.8	CEBPA;AR;CEBPB;ESR1;TP53;ESR2																																	MSC human tf ARCHS4 coexpression	4/299	0.0612886	0.19176	2.79836	7.81347	CEBPB;SPI1;BCL3;PML
	Subfertility, Female	2021-06-29	5.46577e-09	7.10714e-08	55.7588	1060.8	CEBPA;AR;CEBPB;ESR1;TP53;ESR2																																	ZBTB7A human tf ARCHS4 coexpression	4/299	0.0612886	0.19176	2.79836	7.81347	VDR;SP1;CRX;USF1
	Female sterility	2021-06-29	5.46577e-09	7.10714e-08	55.7588	1060.8	CEBPA;AR;CEBPB;ESR1;TP53;ESR2																																	WT1 human tf ARCHS4 coexpression	4/299	0.0612886	0.19176	2.79836	7.81347	NR4A2;TBP;GATA4;FOS
	Carcinoma, Cribriform	9/115	5.6189e-09	7.25116e-08	18.6745	354.762	STAT5A;CCND1;MYC;STAT3;CTNNB1;PPARG;TP53;ESR1;ESR2																																	NR2F2 human tf ARCHS4 coexpression	4/299	0.0612886	0.19176	2.79836	7.81347	TFAP2A;YAP1;SMAD3;CCND1
	Carcinoma, Granular Cell	9/115	5.6189e-09	7.25116e-08	18.6745	354.762	STAT5A;CCND1;MYC;STAT3;CTNNB1;PPARG;TP53;ESR1;ESR2																																	MAFB human tf ARCHS4 coexpression	4/299	0.0612886	0.19176	2.79836	7.81347	CEBPB;SPI1;BCL3;USF2
	Adenoma of large intestine	12/258	5.62677e-09	7.25116e-08	11.0205	209.342	CCND1;VDR;MYC;STAT3;PPARG;E2F4;GLI1;KLF4;ETS1;TP53;HIF1A;ESR1																																	ZNF207 human tf ARCHS4 coexpression	4/299	0.0612886	0.19176	2.79836	7.81347	SMAD2;SUZ12;REST;SP3
	Squamous cell carcinoma of skin	11/205	5.75203e-09	7.36873e-08	12.6978	240.925	YAP1;SMAD4;NOTCH1;CCND1;STAT1;MYC;STAT3;PPARG;NR3C1;KLF4;TP53																																	FOXP3 human tf ARCHS4 coexpression	4/299	0.0612886	0.19176	2.79836	7.81347	STAT5B;STAT1;NFATC1;ETS1
	Thymoma	11/205	5.75203e-09	7.36873e-08	12.6978	240.925	STAT5A;AR;STAT5B;CCND1;STAT1;MYC;NR3C1;ETS1;TP53;ESR1;RUNX1																																	ZNF532 human tf ARCHS4 coexpression	4/299	0.0612886	0.19176	2.79836	7.81347	HDAC2;NANOG;MTA3;POU5F1
	Intestinal Neoplasms	10/158	6.06154e-09	7.74232e-08	14.9962	283.748	HDAC2;KLF5;CCND1;CDX2;MYC;CTNNB1;PPARG;KLF4;TP53;HIF1A																																	SALL4 human tf ARCHS4 coexpression	4/299	0.0612886	0.19176	2.79836	7.81347	HDAC2;NANOG;MTA3;POU5F1
	Vascular lesions	1981-08-01	6.45937e-09	8.20207e-08	23.8784	450.292	EGR1;SMAD4;CEBPD;MYC;PPARG;NR3C1;TP53;HIF1A																																	ZNF423 human tf ARCHS4 coexpression	4/299	0.0612886	0.19176	2.79836	7.81347	HDAC2;DACH1;POU5F1;SMARCA4
	Acute myelomonocytic leukemia	1981-08-01	6.45937e-09	8.20207e-08	23.8784	450.292	CEBPA;EGR1;MYB;AHR;PAX5;ETS1;TP53;RUNX1																																	FOXF1 human tf ARCHS4 coexpression	4/299	0.0612886	0.19176	2.79836	7.81347	YAP1;SMAD3;CCND1;EPAS1
	Invasive carcinoma of breast	14/385	6.54154e-09	8.24727e-08	8.67037	163.394	JUN;VDR;STAT3;BRCA1;ETS1;HIF1A;ESR1;ESR2;AR;DACH1;NCOR1;CCND1;MYC;TP53																																	NEUROD4 human tf ARCHS4 coexpression	4/299	0.0612886	0.19176	2.79836	7.81347	NEUROD1;DACH1;CRX;SMARCA4
	Adenocarcinoma, Basal Cell	9/117	6.54578e-09	8.24727e-08	18.3269	345.359	STAT5A;CCND1;MYC;STAT3;CTNNB1;PPARG;TP53;ESR1;ESR2																																	OVOL2 human tf ARCHS4 coexpression	4/299	0.0612886	0.19176	2.79836	7.81347	YY1;AR;KLF5;MTA3
	Eczema	15/454	6.55211e-09	8.24727e-08	7.91653	149.175	STAT5A;STAT5B;JUN;NOTCH1;JUND;VDR;STAT1;ESRRB;STAT3;AHR;FOS;NR3C1;SP1;BCL3;PPARG																																	ZBTB1 human tf ARCHS4 coexpression	4/299	0.0612886	0.19176	2.79836	7.81347	SP3;AHR;NR3C1;ETS1
	Cholangiocarcinoma	15/455	6.74843e-09	8.46977e-08	7.89813	148.595	TFAP2A;YAP1;SMAD4;NOTCH1;CDX2;VDR;STAT1;STAT3;ESR1;ESR2;POU5F1;CCND1;MYC;PPARG;TP53																																	ZNF331 human tf ARCHS4 coexpression	4/299	0.0612886	0.19176	2.79836	7.81347	EGR1;JUND;NANOG;FOS
	Lymphoid neoplasm	2021-06-30	6.80503e-09	8.49158e-08	53.4328	1004.84	STAT5A;STAT5B;NOTCH1;CCND1;MYC;BRCA1																																	ZNF141 human tf ARCHS4 coexpression	4/299	0.0612886	0.19176	2.79836	7.81347	SMAD2;ATF2;SMAD1;NANOG
	Protoplasmic astrocytoma	2021-06-30	6.80503e-09	8.49158e-08	53.4328	1004.84	AR;NOTCH1;HIF1A;ESR1;TP53;ESR2																																	ZIC5 human tf ARCHS4 coexpression	4/299	0.0612886	0.19176	2.79836	7.81347	HDAC2;NANOG;MTA3;POU5F1
	Schizophrenia	30/1923	6.86127e-09	8.53716e-08	4.13606	77.7471	HDAC2;BRCA1;NR3C1;HIF1A;NEUROD1;CCND1;PPARGC1A;TFAP2A;EGR1;SREBF1;JUN;SMAD3;TBP;VDR;ESR1;ESR2;SREBF2;PML;RUNX1;NR4A2;AR;REST;CREB1;KLF5;SP1;RARA;CTNNB1;PPARG;TP53;CLOCK																																	RERE human tf ARCHS4 coexpression	4/299	0.0612886	0.19176	2.79836	7.81347	AR;RARA;EP300;SREBF2
	Familial multiple trichoepitheliomata	10/161	7.26742e-09	9.0166e-08	14.696	275.402	SMAD4;CCND1;VDR;MYC;PPARG;AHR;GLI1;TP53;ESR1;RUNX1																																	ZNF300 human tf ARCHS4 coexpression	4/299	0.0612886	0.19176	2.79836	7.81347	ATF2;HDAC2;NFYB;BDP1
	Parkinson Disease	22/1064	8.51566e-09	1.05351e-07	5.1711	96.0861	ATF2;EGR1;SREBF1;MEF2C;HDAC2;CEBPB;TBP;VDR;GLI1;HIF1A;ESR1;ESR2;SIRT3;NR4A2;AR;REST;HNF4A;E2F1;PPARG;TP53;PPARGC1A;FOXA2																																	ZNF92 human tf ARCHS4 coexpression	4/299	0.0612886	0.19176	2.79836	7.81347	HDAC2;REST;NFYB;NANOG
	Acute Myeloid Leukemia (AML-M2)	9/121	8.80936e-09	1.08674e-07	17.6687	327.71	CEBPA;SPI1;CEBPD;MYC;STAT3;RARA;TP53;MYBL1;RUNX1																																	CIZ1 human tf ARCHS4 coexpression	4/299	0.0612886	0.19176	2.79836	7.81347	UBTF;ELK1;USF2;SREBF2
	Cytomegalovirus Infections	12/270	9.3581e-09	1.15115e-07	10.5015	194.141	SREBF1;JUN;JUND;CREB1;SP1;STAT1;STAT3;CTNNB1;FOS;TP53;SREBF2;PML																																	TAL1 human tf ARCHS4 coexpression	4/299	0.0612886	0.19176	2.79836	7.81347	STAT5A;MYB;GATA1;KLF1
	Adenocarcinoma, Oxyphilic	9/122	9.47245e-09	1.16192e-07	17.5115	323.523	STAT5A;CCND1;MYC;STAT3;CTNNB1;PPARG;TP53;ESR1;ESR2																																	GFI1 human tf ARCHS4 coexpression	4/299	0.0612886	0.19176	2.79836	7.81347	CEBPA;MYB;UBTF;RUNX1
	Anaplastic astrocytoma	10/166	9.75413e-09	1.19309e-07	14.2214	262.322	AR;MYCN;NOTCH1;CCND1;STAT3;ETS1;TP53;HIF1A;ESR1;ESR2																																	EN2 human tf ARCHS4 coexpression	4/299	0.0612886	0.19176	2.79836	7.81347	NR4A2;JUN;DACH1;FOXA2
	Grade I Astrocytoma	1932-06-01	1.0303e-08	1.25668e-07	49.3176	906.992	AR;NOTCH1;HIF1A;ESR1;TP53;ESR2																																	ZNF219 human tf ARCHS4 coexpression	4/299	0.0612886	0.19176	2.79836	7.81347	SREBF1;SREBF2;POU5F1;SMARCA4
	Malignant mesothelioma	13/335	1.09835e-08	1.33591e-07	9.19135	168.449	SMAD2;YAP1;JUN;STAT3;BRCA1;ESR1;ESR2;AR;CREB1;RXRA;CCND1;CTNNB1;TP53																																	ZBTB5 human tf ARCHS4 coexpression	4/299	0.0612886	0.19176	2.79836	7.81347	SMAD4;POLR2A;UBTF;SREBF2
	Parathyroid Neoplasms	1956-07-01	1.11669e-08	1.35064e-07	30.8261	564.435	SMAD3;CCND1;VDR;MYC;CTNNB1;TP53;ESR1																																	ZNF296 human tf ARCHS4 coexpression	4/299	0.0612886	0.19176	2.79836	7.81347	YY1;MYC;MYBL2;ELK1
	Pituitary-dependent Cushing's disease	1956-07-01	1.11669e-08	1.35064e-07	30.8261	564.435	NEUROD1;HDAC2;CCND1;SP1;PPARG;NR3C1;SMARCA4																																	ETV3L human tf ARCHS4 coexpression	4/299	0.0612886	0.19176	2.79836	7.81347	STAT5A;CEBPB;BCL3;PML
	BREAST CANCER 3	2021-05-16	1.12244e-08	1.3538e-07	96.1799	1760.59	BRCA1;ESR1;HIF1A;TP53;ESR2																																	ISX human tf ARCHS4 coexpression	4/299	0.0612886	0.19176	2.79836	7.81347	KLF5;CDX2;VDR;HNF4A
	Hemangiosarcoma	1987-08-01	1.14531e-08	1.37756e-07	22.0581	403.333	SMAD2;JUN;NOTCH1;CCND1;MYC;CTNNB1;TP53;HIF1A																																	IRX5 human tf ARCHS4 coexpression	4/299	0.0612886	0.19176	2.79836	7.81347	TFAP2A;SREBF1;CCND1;ESR1
	Fibrillary Astrocytoma	1933-06-01	1.25425e-08	1.50025e-07	47.4886	864.015	AR;NOTCH1;HIF1A;ESR1;TP53;ESR2																																	ZFP42 human tf ARCHS4 coexpression	4/299	0.0612886	0.19176	2.79836	7.81347	HDAC2;NANOG;MTA3;POU5F1
	Mixed oligoastrocytoma	1933-06-01	1.25425e-08	1.50025e-07	47.4886	864.015	AR;NOTCH1;HIF1A;ESR1;TP53;ESR2																																	ZNF572 human tf ARCHS4 coexpression	4/299	0.0612886	0.19176	2.79836	7.81347	REST;CREB1;GATA4;BRCA1
	Pneumonitis	13/339	1.26464e-08	1.50826e-07	9.07672	165.068	JUN;JUND;VDR;STAT3;AHR;FOS;NR3C1;KLF4;HIF1A;ETS2;PPARG;TP53;CLOCK																																	ZNF165 human tf ARCHS4 coexpression	4/299	0.0612886	0.19176	2.79836	7.81347	NEUROD1;EGR1;CLOCK;MTA3
	Peutz-Jeghers Syndrome	1957-07-01	1.26791e-08	1.50826e-07	30.208	549.282	SMAD2;SMAD4;CDX2;CTNNB1;BRCA1;TP53;SMARCA4																																	ZNF595 human tf ARCHS4 coexpression	4/299	0.0612886	0.19176	2.79836	7.81347	TBP;ESRRB;HOXB4;GATA1
	HIV Infections	19/806	1.31818e-08	1.56376e-07	5.7682	104.661	JUN;CEBPB;JUND;CDX2;VDR;STAT1;SRF;STAT3;GATA4;FOS;NR3C1;HIF1A;PML;USF1;YY1;CREB1;MYC;PPARG;TP53																																	ZNF560 human tf ARCHS4 coexpression	4/299	0.0612886	0.19176	2.79836	7.81347	REST;NANOG;MTA3;POU5F1
	Carcinoma of Male Breast	1958-07-01	1.43614e-08	1.69904e-07	29.6142	534.795	AR;CCND1;BRCA1;TP53;HIF1A;ESR1;ESR2																																	ZFP57 human tf ARCHS4 coexpression	4/299	0.0612886	0.19176	2.79836	7.81347	STAT5A;NANOG;GATA1;KLF1
	Cocaine Abuse	9/128	1.44487e-08	1.70471e-07	16.6235	300.099	NR4A2;EGR1;SMAD3;JUND;CREB1;FOS;NR3C1;ESR2;SMARCA4																																	ZNF783 human tf ARCHS4 coexpression	4/299	0.0612886	0.19176	2.79836	7.81347	JUND;UBTF;NFATC1;ETS1
	Female infertility	1934-06-01	1.51695e-08	1.7849e-07	45.7903	824.408	CEBPA;AR;CEBPB;ESR1;TP53;ESR2																																	ZBTB9 human tf ARCHS4 coexpression	4/299	0.0612886	0.19176	2.79836	7.81347	HDAC2;MYBL2;ELK1;POU5F1
	Dermatitis, Atopic	15/484	1.53974e-08	1.80679e-07	7.39872	133.096	SMAD2;STAT5A;STAT5B;JUN;NOTCH1;SMAD3;JUND;VDR;STAT3;AHR;FOS;NR3C1;SP1;BCL3;PPARG																																	ZNF134 human tf ARCHS4 coexpression	4/299	0.0612886	0.19176	2.79836	7.81347	HDAC2;REST;NANOG;POU5F1
	liposarcoma	9/129	1.54694e-08	1.81034e-07	16.4842	296.458	SREBF1;JUN;CCND1;MYC;E2F1;PPARG;E2F4;TP53;PML																																	BCLAF1 human tf ARCHS4 coexpression	4/299	0.0612886	0.19176	2.79836	7.81347	SUZ12;SIN3A;SP3;BDP1
	Diabetic Nephropathy	16/561	1.56202e-08	1.82306e-07	6.84638	123.062	STAT5A;SMAD1;STAT5B;JUN;VDR;STAT1;STAT3;ETS1;HIF1A;ESR1;CREB1;HNF4A;E2F1;CTNNB1;PPARG;PPARGC1A																																	PAWR human tf ARCHS4 coexpression	4/299	0.0612886	0.19176	2.79836	7.81347	YAP1;NANOG;MTA3;POU5F1
	Fibromatosis, Aggressive	1959-07-01	1.62292e-08	1.88904e-07	29.0433	520.933	SMAD2;AR;CCND1;HNF4A;CTNNB1;TP53;ESR1																																	NKRF human tf ARCHS4 coexpression	4/299	0.0612886	0.19176	2.79836	7.81347	SMAD4;SP3;MYBL2;BRCA1
	Embryonal Rhabdomyosarcoma	1991-08-01	1.639e-08	1.90264e-07	20.9909	376.295	NCOA1;YAP1;SMAD4;MYCN;NOTCH1;GLI1;TP53;ESR1																																	NFRKB human tf ARCHS4 coexpression	4/299	0.0612886	0.19176	2.79836	7.81347	VDR;SIN3A;MYBL2;ELK1
	Encephalomyelitis	13/348	1.72497e-08	1.99709e-07	8.82881	157.819	EGR1;VDR;STAT1;STAT3;AHR;GLI1;ESR1;ESR2;NR4A2;AR;E2F1;PPARG;TP53																																	RC3H2 human tf ARCHS4 coexpression	4/299	0.0612886	0.19176	2.79836	7.81347	CREB1;SP1;SP3;GLI1
	Anemia	15/490	1.81323e-08	2.09105e-07	7.30301	130.18	TFAP2A;EGR1;SMAD4;EPAS1;VDR;STAT1;STAT3;GATA1;HIF1A;RUNX1;KLF1;AR;CCND1;TP53;PPARGC1A																																	TOX3 human tf ARCHS4 coexpression	4/299	0.0612886	0.19176	2.79836	7.81347	SMAD2;EGR1;DACH1;FOXA2
	Seminoma	11/229	1.81578e-08	2.09105e-07	11.2861	201.166	AR;EGR1;SMAD4;NOTCH1;NANOG;KLF4;TP53;ESR1;ESR2;POU5F1;SIRT3																																	TOX2 human tf ARCHS4 coexpression	4/299	0.0612886	0.19176	2.79836	7.81347	NR4A2;JUND;NFATC1;SREBF2
	Cardiomyopathy, Dilated	14/419	1.90284e-08	2.1855e-07	7.92866	140.95	YAP1;CEBPD;SRF;ESRRB;STAT3;BRCA1;ESR1;RUNX1;AR;REST;RXRA;PPARG;TP53;PPARGC1A																																	ZNF837 human tf ARCHS4 coexpression	4/299	0.0612886	0.19176	2.79836	7.81347	STAT5A;NFATC1;E2F4;SMARCA4
	Mucinous Adenocarcinoma	1993-08-01	1.9482e-08	2.23166e-07	20.4949	363.862	SMAD3;CDX2;MYC;AHR;ETS1;TP53;HIF1A;ESR1																																	MYSM1 human tf ARCHS4 coexpression	4/299	0.0612886	0.19176	2.79836	7.81347	SP1;SP3;EP300;BDP1
	Carcinoma of Endocrine Gland	2021-04-07	1.95414e-08	2.23257e-07	279.27	4957.25	AR;NOTCH1;ESR1;TP53																																	ATXN7 human tf ARCHS4 coexpression	4/299	0.0612886	0.19176	2.79836	7.81347	RARA;EP300;ETS1;RUNX1
	Scleroderma	10/179	2.00718e-08	2.28713e-07	13.1188	232.517	YY1;SMAD2;EGR1;SMAD4;SMAD3;SP1;MYC;MYB;MYBL2;TP53																																	YEATS2 human tf ARCHS4 coexpression	4/299	0.0612886	0.19176	2.79836	7.81347	SMARCC2;EP300;SREBF2;SMARCA4
	PACHYONYCHIA CONGENITA 3	9/133	2.0211e-08	2.29695e-07	15.9492	282.572	AR;NCOR1;VDR;STAT3;PPARG;TP53;HIF1A;ESR1;ESR2																																	NKX6-3 human tf ARCHS4 coexpression	4/299	0.0612886	0.19176	2.79836	7.81347	KLF5;MYBL2;PAX5;USF2
	Thyroid Gland Follicular Adenoma	9/134	2.15784e-08	2.44593e-07	15.8208	279.262	RXRA;CCND1;SRF;E2F1;PPARG;TP53;HIF1A;ESR1;ESR2																																	E2F7 human tf ARCHS4 coexpression	4/299	0.0612886	0.19176	2.79836	7.81347	CCND1;E2F1;MYBL2;BRCA1
	Gallbladder Carcinoma	11/233	2.17064e-08	2.45401e-07	11.0805	195.523	YAP1;SMAD4;CDX2;MYC;CTNNB1;GLI1;TP53;HIF1A;ESR1;ESR2;POU5F1																																	THAP9 human tf ARCHS4 coexpression	4/299	0.0612886	0.19176	2.79836	7.81347	HDAC2;NANOG;CLOCK;MYBL1
	Large cell neuroendocrine carcinoma	1936-06-01	2.17952e-08	2.45688e-07	42.7333	753.883	YAP1;AR;CCND1;CDX2;PAX5;TP53																																	ZNF676 human tf ARCHS4 coexpression	4/299	0.0612886	0.19176	2.79836	7.81347	REST;NANOG;MTA3;POU5F1
	Aneurysmal disease	2021-05-18	2.18453e-08	2.45688e-07	81.3748	1435.39	SMAD2;JUN;JUND;SMAD3;FOS																																	ZNF770 human tf ARCHS4 coexpression	4/299	0.0612886	0.19176	2.79836	7.81347	HDAC2;NFYB;NANOG;POU5F1
	Bulbo-Spinal Atrophy, X-Linked	1963-07-01	2.58996e-08	2.87669e-07	26.9633	471.023	AR;SMAD1;TBP;CEBPD;STAT1;PPARG;HIF1A																																	PLXND1 human tf ARCHS4 coexpression	4/299	0.0612886	0.19176	2.79836	7.81347	CEBPB;NOTCH1;EPAS1;USF2
	Iron deficiency	1963-07-01	2.58996e-08	2.87669e-07	26.9633	471.023	STAT5A;STAT5B;EPAS1;PPARG;GATA1;HIF1A;PPARGC1A																																	CSDE1 human tf ARCHS4 coexpression	4/299	0.0612886	0.19176	2.79836	7.81347	CCND1;SP3;UBTF;ESR1
	Monocytic leukemia	1963-07-01	2.58996e-08	2.87669e-07	26.9633	471.023	CEBPA;EGR1;VDR;PPARG;ETS1;TP53;RUNX1																																	AKAP8L human tf ARCHS4 coexpression	4/299	0.0612886	0.19176	2.79836	7.81347	POLR2A;UBTF;USF2;SREBF2
	Hematopoetic Myelodysplasia	1937-06-01	2.59101e-08	2.87669e-07	41.3528	722.376	EGR1;MYC;MYBL2;GATA1;TP53;RUNX1																																	BRD9 human tf ARCHS4 coexpression	4/299	0.0612886	0.19176	2.79836	7.81347	MYC;UBTF;MYBL2;SMARCA4
	Juvenile Pilocytic Astrocytoma	1937-06-01	2.59101e-08	2.87669e-07	41.3528	722.376	AR;NOTCH1;HIF1A;ESR1;TP53;ESR2																																	HMGB3 human tf ARCHS4 coexpression	4/299	0.0612886	0.19176	2.79836	7.81347	HDAC2;NANOG;MTA3;POU5F1
	Presenile dementia	13/362	2.74649e-08	3.04151e-07	8.46858	147.441	SREBF1;MEF2C;CEBPB;TBP;STAT1;AHR;NR3C1;ESR1;ESR2;E2F1;PPARG;TP53;PPARGC1A																																	SP140 human tf ARCHS4 coexpression	4/299	0.0612886	0.19176	2.79836	7.81347	STAT5B;STAT1;PAX5;ETS1
	Epithelioma	12/298	2.79545e-08	3.08783e-07	9.45985	164.532	AR;EGR1;SP1;MYC;HNF4A;MYB;CTNNB1;PPARG;BRCA1;TP53;ESR1;RUNX1																																	RBM22 human tf ARCHS4 coexpression	4/299	0.0612886	0.19176	2.79836	7.81347	SPI1;TBP;BCL3;E2F4
	Central Serous Chorioretinopathy	1998-08-01	2.95002e-08	3.24203e-07	19.3514	335.531	SMAD2;HDAC2;NOTCH1;SMAD3;STAT3;GLI1;KLF4;POU5F1																																	FGD1 human tf ARCHS4 coexpression	4/299	0.0612886	0.19176	2.79836	7.81347	YAP1;SREBF2;POU5F1;SMARCA4
	Myelofibrosis	1998-08-01	2.95002e-08	3.24203e-07	19.3514	335.531	STAT5A;STAT5B;MYB;STAT3;NR3C1;TP53;GATA1;RUNX1																																	TGIF2 human tf ARCHS4 coexpression	4/299	0.0612886	0.19176	2.79836	7.81347	NANOG;TP53;MTA3;POU5F1
	Meningioma, benign, no ICD-O subtype	11/241	3.07094e-08	3.36637e-07	10.6908	184.936	YAP1;SMAD1;SMAD4;MYCN;CCND1;MYC;STAT3;FOS;NR3C1;TP53;ESR1																																	ZC3H13 human tf ARCHS4 coexpression	4/299	0.0612886	0.19176	2.79836	7.81347	HDAC2;SMARCC2;BDP1;SMARCA4
	Dementia	14/436	3.12812e-08	3.42039e-07	7.60262	131.375	SREBF1;MEF2C;CEBPB;TBP;STAT1;AHR;NR3C1;ESR1;ESR2;NR4A2;E2F1;PPARG;TP53;PPARGC1A																																	SLC2A4RG human tf ARCHS4 coexpression	4/299	0.0612886	0.19176	2.79836	7.81347	SREBF1;RXRA;ZBTB7B;USF2
	Major Depressive Disorder	15/513	3.32293e-08	3.62425e-07	6.95747	119.807	EGR1;JUN;NOTCH1;JUND;VDR;FOS;NR3C1;HIF1A;ESR1;ESR2;NR4A2;REST;CREB1;CCND1;CLOCK																																	CENPB human tf ARCHS4 coexpression	4/299	0.0612886	0.19176	2.79836	7.81347	SREBF1;UBTF;ELK1;USF2
	Kidney Neoplasm	11/246	3.78994e-08	4.12323e-07	10.4606	178.755	SMAD3;CCND1;EPAS1;VDR;E2F1;CTNNB1;PPARG;ETS1;TP53;HIF1A;PPARGC1A																																	PRR12 human tf ARCHS4 coexpression	4/299	0.0612886	0.19176	2.79836	7.81347	POLR2A;UBTF;USF2;SREBF2
	Solitary fibrous tumor	2021-05-20	3.92211e-08	4.23509e-07	70.5177	1202.61	ATF2;EGR1;CCND1;CTNNB1;TP53																																	HP1BP3 human tf ARCHS4 coexpression	4/299	0.0612886	0.19176	2.79836	7.81347	SUZ12;ATF2;SMARCC2;SP3
	malignant neoplasm of breast staging	2021-05-20	3.92211e-08	4.23509e-07	70.5177	1202.61	CCND1;BRCA1;ESR1;TP53;RUNX1																																	MACF1 human tf ARCHS4 coexpression	4/299	0.0612886	0.19176	2.79836	7.81347	NCOR1;EP300;BDP1;ETS1
	Peyronie Disease	2021-05-20	3.92211e-08	4.23509e-07	70.5177	1202.61	SMAD2;HDAC2;SMAD3;CCND1;HIF1A																																	UNK human tf ARCHS4 coexpression	4/299	0.0612886	0.19176	2.79836	7.81347	UBTF;USF2;SREBF2;SMARCA4
	Tongue Carcinoma	1967-07-01	4.00591e-08	4.31482e-07	25.1607	428.56	NOTCH1;CCND1;SP1;STAT3;BRCA1;TP53;HIF1A																																	RNF138 human tf ARCHS4 coexpression	4/299	0.0612886	0.19176	2.79836	7.81347	SUZ12;HDAC2;REST;MYB
	Childhood Acute Myeloid Leukemia	8/102	4.04489e-08	4.34599e-07	18.5242	315.342	CEBPA;MEF2C;STAT3;GATA4;TP53;GATA1;PML;RUNX1																																	PHF21A human tf ARCHS4 coexpression	4/299	0.0612886	0.19176	2.79836	7.81347	STAT5B;SPI1;RARA;EP300
	Autoimmune Diseases	21/1060	4.12684e-08	4.42307e-07	4.88761	83.1049	STAT5A;EGR1;STAT5B;SMAD3;VDR;STAT1;STAT3;NFATC1;AHR;NR3C1;ETS1;ESR1;PML;RUNX1;NR4A2;AR;HNF4A;UBTF;PPARG;TP53;CLOCK																																	SMAD6 human tf ARCHS4 coexpression	4/299	0.0612886	0.19176	2.79836	7.81347	YAP1;EPAS1;MYC;GATA4
	Kidney Failure, Acute	12/310	4.31435e-08	4.61262e-07	9.07336	153.873	YAP1;AR;NOTCH1;CCND1;EPAS1;BCL3;PPARG;TP53;HIF1A;PPARGC1A;RUNX1;SIRT3																																	RBM26 human tf ARCHS4 coexpression	4/299	0.0612886	0.19176	2.79836	7.81347	SMAD2;SUZ12;SP3;HOXB4
	Adenomatous polyp of colon	1968-07-01	4.44765e-08	4.74343e-07	24.747	418.924	SMAD4;RXRA;CCND1;VDR;STAT3;TP53;RUNX1																																	TIGD7 human tf ARCHS4 coexpression	4/299	0.0612886	0.19176	2.79836	7.81347	REST;CREB1;NFYB;FOS
	Mucoepidermoid Carcinoma	1969-07-01	4.92991e-08	5.23422e-07	24.3466	409.64	NR4A2;CREB1;CCND1;STAT3;CTNNB1;TP53;POU5F1																																	MBD1 human tf ARCHS4 coexpression	4/299	0.0612886	0.19176	2.79836	7.81347	UBTF;ZBTB7B;USF2;SREBF2
	Intestinal Polyps	1941-06-01	4.93201e-08	5.23422e-07	36.6194	616.118	TFAP2A;NR4A2;JUN;CCND1;CDX2;CTNNB1																																	SSRP1 human tf ARCHS4 coexpression	4/299	0.0612886	0.19176	2.79836	7.81347	UBTF;E2F1;MYBL2;SMARCA4
	M5b Acute differentiated monocytic leukemia	8/105	5.08069e-08	5.37882e-07	17.9486	301.45	EGR1;CEBPA;VDR;EP300;PPARG;ETS1;TP53;RUNX1																																	MTA2 human tf ARCHS4 coexpression	4/299	0.0612886	0.19176	2.79836	7.81347	UBTF;E2F1;MYBL2;ELK1
	Cholestasis	12/315	5.14058e-08	5.42896e-07	8.92136	149.732	EGR1;VDR;HNF4A;BCL3;RARA;CTNNB1;PPARG;NR3C1;CLOCK;ESR1;POU5F1;FOXA2																																	SMARCA5 human tf ARCHS4 coexpression	4/299	0.0612886	0.19176	2.79836	7.81347	HDAC2;SP3;CTNNB1;POU5F1
	Benign Neoplasm	1970-07-01	5.45566e-08	5.74769e-07	23.9589	400.69	YY1;ATF2;VDR;MYC;SRF;AHR;BRCA1																																	CUL4B human tf ARCHS4 coexpression	4/299	0.0612886	0.19176	2.79836	7.81347	YAP1;CCND1;SP3;HIF1A
	Atrial Premature Complexes	8/106	5.47323e-08	5.75221e-07	17.7645	297.037	HDAC2;MYC;HNF4A;CTNNB1;BRCA1;GLI1;KLF4;TP53																																	RNF166 human tf ARCHS4 coexpression	4/299	0.0612886	0.19176	2.79836	7.81347	STAT5B;SPI1;RARA;ZBTB7B
	Congestive heart failure	19/884	5.72007e-08	5.99414e-07	5.22665	87.1632	SMAD1;EGR1;MEF2C;VDR;SRF;STAT3;GATA4;BRCA1;FOS;NR3C1;HIF1A;ESR1;ESR2;SIRT3;YY1;POLR2A;PPARG;TP53;PPARGC1A																																	CPSF4 human tf ARCHS4 coexpression	4/299	0.0612886	0.19176	2.79836	7.81347	UBTF;E2F1;MYBL2;SMARCA4
	Clear Cell Sarcoma of Soft Tissue	1942-06-01	5.73112e-08	5.99414e-07	35.6004	593.628	ATF1;CREB1;MYC;PPARG;FOS;HIF1A																																	RELL2 human tf ARCHS4 coexpression	4/299	0.0612886	0.19176	2.79836	7.81347	ZBTB7B;ELK1;USF2;SREBF2
	Intellectual Disability	33/2503	5.96397e-08	6.22265e-07	3.52854	58.6971	YAP1;CRX;GATA4;ELK1;GATA1;ETS2;YY1;SIN3A;HNF4A;UBTF;EP300;TFAP2A;SUZ12;STAT5B;MEF2C;JUN;SMAD4;SMARCC2;SMAD3;TBP;VDR;STAT1;FOS;SREBF2;RUNX1;SMARCA4;KLF1;AR;MYCN;CTNNB1;PPARG;BDP1;TP53																																	RAG1 human tf ARCHS4 coexpression	4/299	0.0612886	0.19176	2.79836	7.81347	NOTCH1;MYB;UBTF;ETS1
	Malignant neoplasm of gallbladder	10/203	6.60743e-08	6.86095e-07	11.4735	189.685	YAP1;SMAD4;CDX2;MYC;GLI1;TP53;HIF1A;ESR1;ESR2;POU5F1																																	SSH3 human tf ARCHS4 coexpression	4/299	0.0612886	0.19176	2.79836	7.81347	SREBF1;RXRA;RARA;ZBTB7B
	Melanocytic nevus	10/203	6.60743e-08	6.86095e-07	11.4735	189.685	TFAP2A;SUZ12;CCND1;MYC;MYB;PPARG;FOS;TP53;CLOCK;HIF1A																																	SMARCC1 human tf ARCHS4 coexpression	4/299	0.0612886	0.19176	2.79836	7.81347	UBTF;MYBL2;POU5F1;SMARCA4
	Gemistocytic astrocytoma	1943-06-01	6.63399e-08	6.87205e-07	34.6364	572.488	AR;NOTCH1;HIF1A;ESR1;TP53;ESR2																																	TIGD3 human tf ARCHS4 coexpression	4/299	0.0612886	0.19176	2.79836	7.81347	STAT5B;SPI1;RARA;ZBTB7B
	Malignant Pleural Mesothelioma	11/260	6.66433e-08	6.88701e-07	9.86546	163.016	JUN;SP1;STAT1;MYC;STAT3;GLI1;TP53;CLOCK;HIF1A;ESR2;POU5F1																																	CBX2 human tf ARCHS4 coexpression	4/299	0.0612886	0.19176	2.79836	7.81347	E2F1;MYBL2;POU5F1;SMARCA4
	Barrett Esophagus	12/323	6.76011e-08	6.96935e-07	8.68832	143.441	SMAD4;NOTCH1;CCND1;CDX2;VDR;MYC;STAT3;PPARG;KLF4;TP53;HIF1A;ESR1																																	KNTC1 human tf ARCHS4 coexpression	4/299	0.0612886	0.19176	2.79836	7.81347	SUZ12;RBM15;MYBL2;BRCA1
	Familial lichen amyloidosis	9/153	6.82161e-08	6.99942e-07	13.7201	226.39	AR;SMAD4;MYCN;CCND1;VDR;STAT3;KLF4;TP53;POU5F1																																	H1FX human tf ARCHS4 coexpression	4/299	0.0612886	0.19176	2.79836	7.81347	JUND;UBTF;USF2;SREBF2
	Primary Effusion Lymphoma	9/153	6.82161e-08	6.99942e-07	13.7201	226.39	NOTCH1;VDR;MYC;STAT3;CTNNB1;PAX5;TP53;HIF1A;PML																																	LIN28B human tf ARCHS4 coexpression	4/299	0.0612886	0.19176	2.79836	7.81347	HDAC2;NANOG;MTA3;POU5F1
	Papilloma	10/204	6.91985e-08	7.08344e-07	11.4138	188.171	AR;NOTCH1;CCND1;MYC;STAT3;E2F1;NANOG;PPARG;TP53;ESR1																																	SEMA4A human tf ARCHS4 coexpression	4/299	0.0612886	0.19176	2.79836	7.81347	CEBPB;BCL3;RARA;ZBTB7B
	High density lipoprotein measurement	12/324	6.99173e-08	7.14014e-07	8.66004	142.682	SMAD4;CEBPB;NCOR1;RXRA;HNF4A;BCL3;PPARG;NR3C1;TP53;CLOCK;ESR1;ESR2																																	PLXNB2 human tf ARCHS4 coexpression	4/299	0.0612886	0.19176	2.79836	7.81347	SREBF1;RXRA;ZBTB7B;SREBF2
	Malignant neoplasm of gastrointestinal tract	11/263	7.48776e-08	7.6287e-07	9.74653	159.915	SMAD2;YAP1;SMAD4;CDX2;SP1;STAT3;PPARG;AHR;KLF4;TP53;HIF1A																																	SLC39A10 human tf ARCHS4 coexpression	4/299	0.0612886	0.19176	2.79836	7.81347	HDAC2;NFYB;NANOG;MTA3
	Neoplasm of uncertain or unknown behavior of breast	1944-06-01	7.6509e-08	7.77662e-07	33.7233	552.585	NOTCH1;NCOR1;EP300;BRCA1;ESR1;TP53																																	LGR4 human tf ARCHS4 coexpression	4/299	0.0612886	0.19176	2.79836	7.81347	YAP1;KLF5;HNF4A;CTNNB1
	Brain Ischemia	11/264	7.78166e-08	7.89101e-07	9.70751	158.901	EGR1;JUN;CEBPB;REST;CREB1;EPAS1;STAT3;NR3C1;TP53;HIF1A;ESR2																																	IGHM human tf ARCHS4 coexpression	4/299	0.0612886	0.19176	2.79836	7.81347	UBTF;NFATC1;PAX5;ETS1
	Hypertrophic Cardiomyopathy	12/328	7.99096e-08	8.08431e-07	8.54867	139.706	YY1;AR;HDAC2;MYC;PPARG;BRCA1;FOS;TP53;HIF1A;PPARGC1A;ESR1;SMARCA4																																	ARX human tf ARCHS4 coexpression	3/299	0.184842	0.391983	2.06978	3.49432	NEUROD1;EGR1;FOXA2
	Primary biliary cirrhosis	12/329	8.25993e-08	8.33694e-07	8.52127	138.976	SMAD2;SMAD3;VDR;HNF4A;BCL3;STAT3;PPARG;BRCA1;TP53;HIF1A;PPARGC1A;PML																																	TEAD3 human tf ARCHS4 coexpression	3/299	0.184842	0.391983	2.06978	3.49432	YAP1;CCND1;SRF
	Adenoid Cystic Carcinoma	10/208	8.30371e-08	8.36164e-07	11.1809	182.293	MYCN;NOTCH1;CCND1;MYB;EP300;CTNNB1;BRCA1;TP53;HIF1A;MYBL1																																	POU2F2 human tf ARCHS4 coexpression	3/299	0.184842	0.391983	2.06978	3.49432	SPI1;PAX5;ETS1
	Neoplasms, Second Primary	2021-05-23	8.41287e-08	8.43235e-07	58.7559	957.188	YY1;RARA;BRCA1;TP53;PML																																	ARNTL2 human tf ARCHS4 coexpression	3/299	0.184842	0.391983	2.06978	3.49432	YAP1;SMAD3;CCND1
	Sporadic Burkitt's lymphoma	2021-05-23	8.41287e-08	8.43235e-07	58.7559	957.188	MYCN;MYC;E2F1;E2F4;TP53																																	NFE2L3 human tf ARCHS4 coexpression	3/299	0.184842	0.391983	2.06978	3.49432	YAP1;SP3;NANOG
	Cocaine Dependence	9/157	8.51942e-08	8.51942e-07	13.3466	217.261	EGR1;SMAD3;JUND;CREB1;FOS;NR3C1;CLOCK;ESR2;SMARCA4																																	DLX3 human tf ARCHS4 coexpression	3/299	0.184842	0.391983	2.06978	3.49432	TFAP2A;YAP1;KLF5
	Cocaine-Related Disorders	8/113	9.02737e-08	9.00657e-07	16.5744	268.843	EGR1;SMAD3;JUND;CREB1;FOS;NR3C1;ESR2;SMARCA4																																	FOXJ2 human tf ARCHS4 coexpression	3/299	0.184842	0.391983	2.06978	3.49432	STAT5B;RARA;ZBTB7B
	Testicular Germ Cell Tumor	8/114	9.66944e-08	9.60102e-07	16.4172	265.165	AR;MYCN;CCND1;GATA4;ELK1;TP53;ESR1;POU5F1																																	NFYC human tf ARCHS4 coexpression	3/299	0.184842	0.391983	2.06978	3.49432	CEBPA;SPI1;MYB
	leiomyosarcoma	8/114	9.66944e-08	9.60102e-07	16.4172	265.165	CCND1;MYC;SP3;STAT3;BRCA1;GLI1;TP53;ESR1																																	CBFB human tf ARCHS4 coexpression	3/299	0.184842	0.391983	2.06978	3.49432	SUZ12;MYB;NR3C1
	Acute Undifferentiated Leukemia	1976-07-01	9.71189e-08	9.60102e-07	21.8689	353.125	STAT5A;STAT5B;NR3C1;TP53;GATA1;PML;RUNX1																																	NFATC3 human tf ARCHS4 coexpression	3/299	0.184842	0.391983	2.06978	3.49432	EP300;E2F4;ETS1
	Early-Stage Breast Carcinoma	1976-07-01	9.71189e-08	9.60102e-07	21.8689	353.125	AR;CCND1;MYC;BRCA1;TP53;ESR1;ESR2																																	TBX21 human tf ARCHS4 coexpression	3/299	0.184842	0.391983	2.06978	3.49432	STAT5B;ESRRB;ETS1
	Acute Myeloid Leukemia, M1	8/116	1.10722e-07	1.09208e-06	16.1115	258.046	CEBPA;SPI1;CEBPD;MYC;STAT3;TP53;PML;RUNX1																																	CEBPE human tf ARCHS4 coexpression	3/299	0.184842	0.391983	2.06978	3.49432	SPI1;POLR2A;E2F1
	Carcinoma, Pancreatic Ductal	1947-06-01	1.14995e-07	1.12909e-06	31.251	499.34	SMAD4;NOTCH1;PPARG;KLF4;HIF1A;TP53																																	HIVEP1 human tf ARCHS4 coexpression	3/299	0.184842	0.391983	2.06978	3.49432	EP300;AHR;NR3C1
	Colonic Polyps	1947-06-01	1.14995e-07	1.12909e-06	31.251	499.34	CDX2;VDR;CTNNB1;PPARG;BRCA1;TP53																																	MZF1 human tf ARCHS4 coexpression	3/299	0.184842	0.391983	2.06978	3.49432	SREBF1;ZBTB7B;USF2
	Liver Dysplastic Nodule	2021-04-10	1.15921e-07	1.1356e-06	139.614	2229.69	STAT5A;STAT5B;VDR;TP53																																	MYBL2 human tf ARCHS4 coexpression	3/299	0.184842	0.391983	2.06978	3.49432	UBTF;E2F1;SMARCA4
	Dyslipidemias	10/216	1.18208e-07	1.1554e-06	10.7423	171.349	AR;SREBF1;RXRA;PPARG;AHR;NR3C1;CLOCK;ESR1;ESR2;USF1																																	GATA1 human tf ARCHS4 coexpression	3/299	0.184842	0.391983	2.06978	3.49432	STAT5A;MYB;KLF1
	Severe Combined Immunodeficiency	10/217	1.23416e-07	1.20359e-06	10.6899	170.052	STAT5A;NOTCH1;CCND1;STAT1;STAT3;E2F1;PPARG;KLF4;TP53;HIF1A																																	KLF5 human tf ARCHS4 coexpression	3/299	0.184842	0.391983	2.06978	3.49432	CDX2;VDR;HNF4A
	Depressive disorder	17/741	1.25245e-07	1.21867e-06	5.49133	87.2736	ATF2;HDAC2;TBP;VDR;STAT3;BRCA1;NR3C1;ESR1;ETS2;ESR2;NR4A2;AR;CREB1;RARA;TP53;CLOCK;PPARGC1A																																	TRPS1 human tf ARCHS4 coexpression	3/299	0.184842	0.391983	2.06978	3.49432	TFAP2A;VDR;ESR1
	TARSAL-CARPAL COALITION SYNDROME	9/165	1.30487e-07	1.26683e-06	12.6571	200.64	AR;CCND1;E2F1;PAX5;GLI1;ELK1;TP53;HIF1A;ESR1																																	SP4 human tf ARCHS4 coexpression	3/299	0.184842	0.391983	2.06978	3.49432	MEF2C;HDAC2;CREB1
	Follicular thyroid carcinoma	9/167	1.44646e-07	1.40116e-06	12.4956	196.792	YY1;NOTCH1;VDR;RARA;E2F1;PPARG;ETS1;TP53;ESR2																																	TLX1 human tf ARCHS4 coexpression	3/299	0.184842	0.391983	2.06978	3.49432	E2F1;MYBL2;USF2
	Juvenile Myelomonocytic Leukemia	8/121	1.53667e-07	1.48522e-06	15.3947	241.52	STAT5A;AR;STAT5B;CREB1;STAT3;TP53;RUNX1;KLF1																																	HNF1B human tf ARCHS4 coexpression	3/299	0.184842	0.391983	2.06978	3.49432	HNF4A;GATA4;PAX5
	Squamous cell carcinoma of lung	11/283	1.56971e-07	1.51161e-06	9.02068	141.329	YAP1;NOTCH1;CCND1;STAT1;MYC;STAT3;E2F1;EP300;GATA4;GLI1;TP53																																	E2F3 human tf ARCHS4 coexpression	3/299	0.184842	0.391983	2.06978	3.49432	UBTF;E2F1;MYBL2
	Pneumonia	14/497	1.57096e-07	1.51161e-06	6.62165	103.738	JUN;JUND;VDR;STAT3;AHR;BRCA1;FOS;NR3C1;KLF4;HIF1A;ETS2;PPARG;TP53;CLOCK																																	TFCP2L1 human tf ARCHS4 coexpression	3/299	0.184842	0.391983	2.06978	3.49432	KLF5;CDX2;CTNNB1
	Salivary Gland Neoplasms	1982-07-01	1.64857e-07	1.57578e-06	20.1133	314.134	ATF1;CCND1;MYB;STAT3;CTNNB1;PPARG;TP53																																	CEBPZ human tf ARCHS4 coexpression	3/299	0.184842	0.391983	2.06978	3.49432	NANOG;MTA3;POU5F1
	Cholecystolithiasis	1982-07-01	1.64857e-07	1.57578e-06	20.1133	314.134	AR;DACH1;HNF4A;PPARG;PPARGC1A;ESR1;ESR2																																	EPAS1 human tf ARCHS4 coexpression	3/299	0.184842	0.391983	2.06978	3.49432	YAP1;CEBPD;KLF9
	Malignant neoplasm of tongue	1982-07-01	1.64857e-07	1.57578e-06	20.1133	314.134	NOTCH1;CCND1;SP1;BRCA1;FOS;TP53;HIF1A																																	CREB1 human tf ARCHS4 coexpression	3/299	0.184842	0.391983	2.06978	3.49432	HDAC2;REST;SP3
	Atypical Ductal Breast Hyperplasia	1950-06-01	1.6816e-07	1.60381e-06	29.1158	454.159	STAT5A;CCND1;BRCA1;TP53;HIF1A;ESR1																																	MSX2 human tf ARCHS4 coexpression	3/299	0.184842	0.391983	2.06978	3.49432	YAP1;MYBL2;ESR1
	Hyperplasia	8/123	1.74472e-07	1.66036e-06	15.1255	235.375	AR;MYCN;RXRA;CCND1;VDR;TP53;HIF1A;ESR2																																	SMAD9 human tf ARCHS4 coexpression	3/299	0.184842	0.391983	2.06978	3.49432	NEUROD1;BDP1;FOXA2
	Keloid	9/171	1.77026e-07	1.68097e-06	12.1846	189.433	SMAD2;SMAD3;VDR;STAT3;EP300;PPARG;NR3C1;TP53;HIF1A																																	HOXA7 human tf ARCHS4 coexpression	3/299	0.184842	0.391983	2.06978	3.49432	REST;MYB;E2F4
	Carcinoma, Neuroendocrine	1983-07-01	1.79317e-07	1.699e-06	19.8477	308.316	NEUROD1;AR;MYCN;PAX5;GLI1;ETS1;FOXA2																																	NEUROG3 human tf ARCHS4 coexpression	3/299	0.184842	0.391983	2.06978	3.49432	SREBF1;CEBPA;PPARG
	Prostatic Intraepithelial Neoplasias	9/174	2.05284e-07	1.94078e-06	11.9612	184.189	AR;RXRA;CCND1;MYC;TP53;HIF1A;ESR1;ESR2;PML																																	CTCFL human tf ARCHS4 coexpression	3/299	0.184842	0.391983	2.06978	3.49432	STAT5A;ESRRB;GATA1
	Prostatic Hyperplasia	1985-07-01	2.11465e-07	1.99486e-06	19.3368	297.192	AR;EGR1;VDR;TP53;HIF1A;ESR1;USF2																																	RUNX2 human tf ARCHS4 coexpression	3/299	0.184842	0.391983	2.06978	3.49432	ATF2;RBM15;RUNX1
	Desmoplastic Medulloblastoma	1952-06-01	2.13729e-07	2.01184e-06	27.8471	427.692	MYCN;MYC;STAT3;CTNNB1;PAX5;ESR2																																	PAX1 human tf ARCHS4 coexpression	3/299	0.184842	0.391983	2.06978	3.49432	RXRA;ETS2;SREBF2
	Anaplastic thyroid carcinoma	9/176	2.26232e-07	2.12031e-06	11.8168	180.817	NOTCH1;CCND1;MYC;STAT3;CTNNB1;PPARG;GLI1;KLF4;TP53																																	ID1 human tf ARCHS4 coexpression	3/299	0.184842	0.391983	2.06978	3.49432	YAP1;KLF5;CCND1
	Carcinomatosis	9/176	2.26232e-07	2.12031e-06	11.8168	180.817	STAT5A;CCND1;MYC;STAT3;BRCA1;TP53;HIF1A;ESR1;ESR2																																	FOXP2 human tf ARCHS4 coexpression	3/299	0.184842	0.391983	2.06978	3.49432	NR4A2;DACH1;FOXA2
	Cystadenocarcinoma, Serous	1986-07-01	2.29277e-07	2.14421e-06	19.0911	291.871	AR;MYC;AHR;BRCA1;TP53;ESR1;POU5F1																																	HOXD1 human tf ARCHS4 coexpression	3/299	0.184842	0.391983	2.06978	3.49432	TFAP2A;YAP1;GLI1
	Liver Cirrhosis	16/683	2.32474e-07	2.16943e-06	5.55886	84.9087	EGR1;HDAC2;SMAD3;JUND;VDR;STAT1;STAT3;HIF1A;ESR1;AR;MYC;HNF4A;KLF9;CTNNB1;PPARG;TP53																																	HOXD11 human tf ARCHS4 coexpression	3/299	0.184842	0.391983	2.06978	3.49432	TFAP2A;E2F1;MYBL2
	nervous system disorder	13/436	2.37294e-07	2.20103e-06	6.96064	106.177	MEF2C;CEBPB;NOTCH1;TBP;CEBPD;FOS;NEUROD1;AR;REST;CREB1;PPARG;TP53;PPARGC1A																																	ZNF236 human tf ARCHS4 coexpression	3/299	0.184842	0.391983	2.06978	3.49432	RBM15;EP300;BDP1
	Biliary Tract Cancer	8/128	2.37353e-07	2.20103e-06	14.4916	221.05	AR;SMAD4;NOTCH1;HNF4A;CTNNB1;GLI1;TP53;ESR1																																	MYCN human tf ARCHS4 coexpression	3/299	0.184842	0.391983	2.06978	3.49432	HDAC2;POU5F1;SMARCA4
	Intrahepatic Cholangiocarcinoma	9/177	2.37386e-07	2.20103e-06	11.7458	179.166	YAP1;SMAD4;NOTCH1;CCND1;VDR;ESRRB;STAT3;TP53;HIF1A																																	SOX3 human tf ARCHS4 coexpression	3/299	0.184842	0.391983	2.06978	3.49432	HDAC2;EP300;SMARCA4
	Chronic active hepatitis	1987-07-01	2.48337e-07	2.29275e-06	18.8515	286.703	SMAD2;AR;STAT1;STAT3;NR3C1;TP53;ESR1																																	HEY2 human tf ARCHS4 coexpression	3/299	0.184842	0.391983	2.06978	3.49432	JUN;NANOG;MTA3
	Nevus	1987-07-01	2.48337e-07	2.29275e-06	18.8515	286.703	CCND1;MYC;PPARG;AHR;FOS;TP53;CLOCK																																	SKIL human tf ARCHS4 coexpression	3/299	0.184842	0.391983	2.06978	3.49432	SMAD2;HDAC2;NANOG
	Cleft palate, isolated	8/129	2.52023e-07	2.32183e-06	14.3711	218.351	NOTCH1;MYC;RARA;CTNNB1;AHR;ETS1;TP53;ESR1																																	DMRT1 human tf ARCHS4 coexpression	3/299	0.184842	0.391983	2.06978	3.49432	ESRRB;GATA4;MTA3
	Retroviridae Infections	1988-07-01	2.68714e-07	2.47034e-06	18.6178	281.681	SMAD4;CCND1;MYC;AHR;TP53;POU5F1;PML																																	TFAP2A human tf ARCHS4 coexpression	3/299	0.184842	0.391983	2.06978	3.49432	YAP1;SREBF1;KLF5
	Mouth Neoplasms	8/132	3.00792e-07	2.75939e-06	14.0213	210.555	CCND1;MYC;E2F1;CTNNB1;NANOG;TP53;POU5F1;SIRT3																																	NFIC human tf ARCHS4 coexpression	3/299	0.184842	0.391983	2.06978	3.49432	SREBF1;EPAS1;KLF9
	Pituitary Diseases	10/240	3.14181e-07	2.87611e-06	9.60967	143.888	AR;HDAC2;CCND1;STAT3;E2F1;PPARG;AHR;NR3C1;TP53;ESR1																																	ARNT human tf ARCHS4 coexpression	3/299	0.184842	0.391983	2.06978	3.49432	RXRA;FOS;NR3C1
	Sepsis	14/529	3.34537e-07	3.056e-06	6.19998	92.4449	JUN;SPI1;JUND;VDR;STAT3;BRCA1;FOS;NR3C1;HIF1A;SIRT3;NR4A2;PPARG;CLOCK;PPARGC1A																																	CREB3L4 human tf ARCHS4 coexpression	3/299	0.184842	0.391983	2.06978	3.49432	AR;SREBF1;ESR1
	Hyperandrogenism	1956-06-01	3.35471e-07	3.05808e-06	25.6142	381.849	YAP1;AR;NCOR1;PPARG;FOS;NR3C1																																	ZNF182 human tf ARCHS4 coexpression	3/299	0.184842	0.391983	2.06978	3.49432	NEUROD1;ATF2;BRCA1
	Tumor Immunity	8/134	3.37618e-07	3.07119e-06	13.7973	205.599	JUN;JUND;STAT3;E2F1;AHR;BRCA1;FOS;TP53																																	NR6A1 human tf ARCHS4 coexpression	3/299	0.184842	0.391983	2.06978	3.49432	HDAC2;NANOG;MTA3
	Tongue Neoplasms	2021-05-30	3.46656e-07	3.13366e-06	42.2894	629.051	NOTCH1;BRCA1;PAX5;HIF1A;TP53																																	TCF7L2 human tf ARCHS4 coexpression	3/299	0.184842	0.391983	2.06978	3.49432	SMAD2;NANOG;MTA3
	Bone necrosis	2021-05-30	3.46656e-07	3.13366e-06	42.2894	629.051	SREBF1;CTNNB1;PPARG;HIF1A;TP53																																	FLI1 human tf ARCHS4 coexpression	3/299	0.184842	0.391983	2.06978	3.49432	STAT5B;SPI1;ETS1
	Prostatic Hypertrophy	2021-05-30	3.46656e-07	3.13366e-06	42.2894	629.051	EGR1;AR;MYC;ESR1;TP53																																	TCF7L1 human tf ARCHS4 coexpression	3/299	0.184842	0.391983	2.06978	3.49432	NANOG;MTA3;POU5F1
	Premature aging syndrome	1992-07-01	3.64895e-07	3.29166e-06	17.7381	262.944	HDAC2;VDR;SRF;BRCA1;ELK1;TP53;CLOCK																																	UBP1 human tf ARCHS4 coexpression	3/299	0.184842	0.391983	2.06978	3.49432	SRF;UBTF;SREBF2
	Childhood Glioblastoma	9/187	3.78017e-07	3.39788e-06	11.0803	163.86	VDR;STAT1;STAT3;NANOG;AHR;GLI1;ETS1;TP53;HIF1A																																	GABPA human tf ARCHS4 coexpression	3/299	0.184842	0.391983	2.06978	3.49432	SUZ12;REST;SP3
	Cholelithiasis	8/136	3.7824e-07	3.39788e-06	13.5804	200.823	AR;DACH1;CDX2;HNF4A;PPARG;PPARGC1A;ESR1;ESR2																																	BACH1 human tf ARCHS4 coexpression	3/299	0.184842	0.391983	2.06978	3.49432	CEBPB;SP3;AHR
	Osteoarthritis, Knee	1993-07-01	3.9301e-07	3.52326e-06	17.531	258.572	AR;SMAD3;CDX2;EPAS1;VDR;ESR1;POU5F1																																	NR2F6 human tf ARCHS4 coexpression	3/299	0.184842	0.391983	2.06978	3.49432	YAP1;SREBF1;SMARCA4
	Carcinoma, Spindle-Cell	9/188	3.95415e-07	3.53749e-06	11.0179	162.44	STAT5A;CCND1;MYC;STAT3;BRCA1;TP53;HIF1A;ESR1;ESR2																																	FOXH1 human tf ARCHS4 coexpression	3/299	0.184842	0.391983	2.06978	3.49432	NANOG;MTA3;POU5F1
	Adult Glioblastoma	9/189	4.13503e-07	3.69169e-06	10.9561	161.04	VDR;STAT1;STAT3;NANOG;AHR;GLI1;ETS1;TP53;HIF1A																																	BCL6B human tf ARCHS4 coexpression	3/299	0.184842	0.391983	2.06978	3.49432	NOTCH1;EPAS1;CTNNB1
	Traditional Serrated Adenoma	1994-07-01	4.22926e-07	3.76804e-06	17.3286	254.316	AR;HDAC2;JUN;JUND;VDR;TP53;GATA1																																	ZNF281 human tf ARCHS4 coexpression	3/299	0.184842	0.391983	2.06978	3.49432	HDAC2;NANOG;MTA3
	Cardiomyopathy, Familial Idiopathic	12/388	4.85618e-07	4.31261e-06	7.16251	104.127	ATF1;TFAP2A;AR;CCND1;MYC;SRF;STAT3;GATA4;BRCA1;TP53;HIF1A;ESR1																																	ELF3 human tf ARCHS4 coexpression	3/299	0.184842	0.391983	2.06978	3.49432	KLF5;CDX2;HNF4A
	Bowen's Disease	1932-05-01	4.8604e-07	4.31261e-06	39.1529	569.164	ATF2;NOTCH1;STAT3;PPARGC1A;TP53																																	HEYL human tf ARCHS4 coexpression	3/299	0.184842	0.391983	2.06978	3.49432	EPAS1;SP1;KLF9
	Steroid Sulfatase Deficiency Disease	1996-07-01	4.88528e-07	4.317e-06	16.9375	246.133	ATF1;EPAS1;MYC;RARA;BRCA1;TP53;HIF1A																																	HAND2 human tf ARCHS4 coexpression	3/299	0.184842	0.391983	2.06978	3.49432	MYCN;CCND1;GATA4
	Idiopathic pulmonary hypertension	1996-07-01	4.88528e-07	4.317e-06	16.9375	246.133	STAT5A;AR;STAT5B;PPARG;HIF1A;PPARGC1A;POU5F1																																	TLX3 human tf ARCHS4 coexpression	3/299	0.184842	0.391983	2.06978	3.49432	TFAP2A;E2F1;SMARCA4
	Neoplasms, Intracranial	1997-07-01	5.2441e-07	4.62463e-06	16.7484	242.199	YAP1;NOTCH1;CCND1;MYC;MYB;TP53;ESR1																																	ZNF12 human tf ARCHS4 coexpression	3/299	0.184842	0.391983	2.06978	3.49432	REST;BRCA1;BDP1
	Septicemia	13/468	5.30111e-07	4.6654e-06	6.46047	93.3549	JUN;JUND;VDR;STAT3;BRCA1;FOS;NR3C1;HIF1A;SIRT3;NR4A2;PPARG;CLOCK;PPARGC1A																																	ZNF22 human tf ARCHS4 coexpression	3/299	0.184842	0.391983	2.06978	3.49432	SMAD1;NFYB;NANOG
	Disseminated Malignant Neoplasm	9/195	5.37869e-07	4.72408e-06	10.5995	153.01	SMAD2;AR;SMAD4;SMAD3;MYC;STAT3;TP53;ESR1;RUNX1																																	CDX2 human tf ARCHS4 coexpression	3/299	0.184842	0.391983	2.06978	3.49432	KLF5;VDR;HNF4A
	Benign tumor of pancreas	2021-04-14	5.44222e-07	4.7702e-06	83.7516	1208.03	SMAD4;EP300;BRCA1;TP53																																	OTX2 human tf ARCHS4 coexpression	3/299	0.184842	0.391983	2.06978	3.49432	HDAC2;SIN3A;MTA3
	Bile duct carcinoma	1961-06-01	5.62383e-07	4.91943e-06	23.2798	335.021	CEBPB;SMAD4;ETS1;TP53;ESR1;ESR2																																	SPIC human tf ARCHS4 coexpression	3/299	0.184842	0.391983	2.06978	3.49432	REST;NANOG;MYBL2
	Trigeminal Neuralgia	1933-05-01	5.70594e-07	4.9812e-06	37.7527	542.754	STAT3;CTNNB1;BRCA1;FOS;ESR1																																	E4F1 human tf ARCHS4 coexpression	3/299	0.184842	0.391983	2.06978	3.49432	SREBF1;ZBTB7B;USF2
	Heart Diseases	11/325	6.22269e-07	5.42138e-06	7.79737	111.424	AR;REST;NOTCH1;MYC;HNF4A;STAT3;EP300;GATA4;NFATC1;HIF1A;PPARGC1A																																	AR human tf ARCHS4 coexpression	3/299	0.184842	0.391983	2.06978	3.49432	MYC;EP300;ZBTB7B
	Gestational trophoblastic disease	1934-05-01	6.66359e-07	5.79384e-06	36.449	518.357	STAT3;PPARG;NANOG;TP53;POU5F1																																	HIC2 human tf ARCHS4 coexpression	3/299	0.184842	0.391983	2.06978	3.49432	MYBL2;GATA1;SMARCA4
	Hepatitis A	10/261	6.77846e-07	5.88191e-06	8.79628	124.945	JUN;MYCN;MYC;STAT3;AHR;BRCA1;TP53;CLOCK;ESR1;PML																																	HOXB9 human tf ARCHS4 coexpression	3/299	0.184842	0.391983	2.06978	3.49432	HOXB4;UBTF;MYBL2
	Fibroadenoma	1963-06-01	6.82718e-07	5.91233e-06	22.4607	318.878	VDR;MYC;RARA;TP53;ESR1;ESR2																																	HOXC5 human tf ARCHS4 coexpression	3/299	0.184842	0.391983	2.06978	3.49432	TFAP2A;YAP1;CCND1
	Hematological Disease	8/147	6.84841e-07	5.91889e-06	12.4987	177.407	AR;EGR1;EP300;CTNNB1;AHR;TP53;GATA1;KLF1																																	FOSL1 human tf ARCHS4 coexpression	3/299	0.184842	0.391983	2.06978	3.49432	SMAD3;CCND1;ELK1
	Cardiac Arrest	9/201	6.93446e-07	5.98132e-06	10.2651	145.576	AR;TBP;CCND1;STAT1;MYB;E2F1;BRCA1;PAX5;TP53																																	MLXIP human tf ARCHS4 coexpression	3/299	0.184842	0.391983	2.06978	3.49432	EP300;ZBTB7B;USF2
	Cardiomyopathies	13/480	7.04794e-07	6.06711e-06	6.29057	89.1082	TFAP2A;MEF2C;HDAC2;SRF;STAT3;GATA4;HIF1A;SMARCA4;SIRT3;POLR2A;PPARG;TP53;PPARGC1A																																	ETV4 human tf ARCHS4 coexpression	3/299	0.184842	0.391983	2.06978	3.49432	NANOG;MYBL2;POU5F1
	Fatigue	11/330	7.23155e-07	6.21282e-06	7.6732	108.496	MEF2C;CREB1;CCND1;HNF4A;E2F1;CTNNB1;NR3C1;GATA1;PPARGC1A;POU5F1;RUNX1																																	HOXD8 human tf ARCHS4 coexpression	3/299	0.184842	0.391983	2.06978	3.49432	TFAP2A;YAP1;CCND1
	Inflammatory Breast Carcinoma	7/102	7.38838e-07	6.33498e-06	15.8629	223.956	VDR;MYC;BRCA1;GLI1;TP53;ESR1;SMARCA4																																	ZSCAN2 human tf ARCHS4 coexpression	3/299	0.184842	0.391983	2.06978	3.49432	HDAC2;CRX;NANOG
	Adenocarcinoma, Endometrioid	1964-06-01	7.50348e-07	6.4083e-06	22.0723	311.28	HNF4A;CTNNB1;AHR;TP53;ESR1;RUNX1																																	ZBTB38 human tf ARCHS4 coexpression	3/299	0.184842	0.391983	2.06978	3.49432	STAT1;KLF9;NR3C1
	Adult Medulloblastoma	1964-06-01	7.50348e-07	6.4083e-06	22.0723	311.28	MYCN;MYC;STAT3;CTNNB1;TP53;ESR2																																	NEUROG1 human tf ARCHS4 coexpression	3/299	0.184842	0.391983	2.06978	3.49432	E2F1;SREBF2;SMARCA4
	Varicose Ulcer	1935-05-01	7.74381e-07	6.58756e-06	35.2323	495.76	MYC;HIF1A;ESR1;TP53;ESR2																																	SIX6 human tf ARCHS4 coexpression	3/299	0.184842	0.391983	2.06978	3.49432	HDAC2;MYCN;NANOG
	Neoplasm of uncertain or unknown behavior of ovary	1935-05-01	7.74381e-07	6.58756e-06	35.2323	495.76	CTNNB1;BRCA1;ESR1;TP53;SMARCA4																																	HSF1 human tf ARCHS4 coexpression	3/299	0.184842	0.391983	2.06978	3.49432	SREBF1;ELK1;USF2
	Ichthyosis, X-Linked	7/103	7.89527e-07	6.70324e-06	15.6969	220.57	ATF1;EPAS1;MYC;RARA;BRCA1;TP53;HIF1A																																	TEAD1 human tf ARCHS4 coexpression	3/299	0.184842	0.391983	2.06978	3.49432	YAP1;SMAD3;CCND1
	Embryonal Carcinoma	9/205	8.176e-07	6.928e-06	10.0536	140.92	CEBPB;NOTCH1;TBP;CCND1;HOXB4;NANOG;GLI1;TP53;POU5F1																																	MITF human tf ARCHS4 coexpression	3/299	0.184842	0.391983	2.06978	3.49432	TFAP2A;CTNNB1;PPARGC1A
	Adult Liver Carcinoma	1965-06-01	8.23368e-07	6.96325e-06	21.6971	303.973	YAP1;HNF4A;MYC;STAT3;GATA4;POU5F1																																	FOXD3 human tf ARCHS4 coexpression	3/299	0.184842	0.391983	2.06978	3.49432	NANOG;MTA3;POU5F1
	Trichohepatoenteric Syndrome	10/267	8.33628e-07	7.03628e-06	8.58829	120.214	AR;STAT5B;VDR;EP300;PPARG;NR3C1;TP53;GATA1;PML;RUNX1																																	MTF1 human tf ARCHS4 coexpression	3/299	0.184842	0.391983	2.06978	3.49432	CEBPB;SPI1;BCL3
	Colorectal cancer metastatic	9/208	9.22926e-07	7.77484e-06	9.9005	137.575	YAP1;EGR1;SMAD4;NOTCH1;CCND1;CDX2;STAT3;TP53;HIF1A																																	SP6 human tf ARCHS4 coexpression	3/299	0.184842	0.391983	2.06978	3.49432	YAP1;KLF5;MYBL2
	Squamous cell carcinoma of tongue	8/153	9.27661e-07	7.79956e-06	11.9779	166.38	CCND1;EPAS1;MYC;BRCA1;TP53;HIF1A;ESR1;POU5F1																																	PAX5 human tf ARCHS4 coexpression	3/299	0.184842	0.391983	2.06978	3.49432	UBTF;NFATC1;ETS1
	Breast Cancer, Familial	8/154	9.74539e-07	8.17782e-06	11.8952	164.645	CCND1;MYC;EP300;BRCA1;TP53;HIF1A;PPARGC1A;ESR1																																	TCF4 human tf ARCHS4 coexpression	3/299	0.184842	0.391983	2.06978	3.49432	ATF2;MEF2C;BDP1
	Cystadenocarcinoma, Mucinous	2021-04-16	9.82004e-07	8.19283e-06	69.786	965.396	SMAD4;CDX2;ESR1;TP53																																	POU3F4 human tf ARCHS4 coexpression	3/299	0.184842	0.391983	2.06978	3.49432	HDAC2;DACH1;FOXA2
	Cerebellar Neoplasms	2021-04-16	9.82004e-07	8.19283e-06	69.786	965.396	REST;SMAD3;MYCN;GLI1																																	SREBF2 human tf ARCHS4 coexpression	3/299	0.184842	0.391983	2.06978	3.49432	SREBF1;UBTF;SMARCA4
	Ovarian Granulosa Cell Tumor	2021-04-16	9.82004e-07	8.19283e-06	69.786	965.396	SMAD3;CTNNB1;GATA4;TP53																																	ZNF551 human tf ARCHS4 coexpression	3/299	0.184842	0.391983	2.06978	3.49432	HDAC2;REST;NANOG
	Glomerulonephritis	9/210	9.99492e-07	8.3227e-06	9.801	135.411	SMAD1;JUN;JUND;STAT1;STAT3;RARA;PPARG;FOS;ESR1																																	POU5F1 human tf ARCHS4 coexpression	3/299	0.184842	0.391983	2.06978	3.49432	NANOG;MYBL2;MTA3
	Seizures	20/1174	1.01244e-06	8.41435e-06	4.11272	56.7684	TFAP2A;ATF2;MEF2C;SMAD4;TBP;SRF;CRX;GATA4;FOS;PAX5;ESR1;SMARCA4;NR4A2;REST;CREB1;CCND1;HNF4A;EP300;CTNNB1;TP53																																	HMX1 human tf ARCHS4 coexpression	3/299	0.184842	0.391983	2.06978	3.49432	MYCN;E2F1;MYBL2
	Immunoblastic Large-Cell Lymphoma	1937-05-01	1.03168e-06	8.54147e-06	33.0269	455.254	NOTCH1;VDR;MYC;PAX5;TP53																																	MEOX1 human tf ARCHS4 coexpression	3/299	0.184842	0.391983	2.06978	3.49432	CEBPA;RXRA;PPARG
	Paget Disease	1937-05-01	1.03168e-06	8.54147e-06	33.0269	455.254	CEBPB;VDR;FOS;ESR1;TP53																																	ZNF263 human tf ARCHS4 coexpression	3/299	0.184842	0.391983	2.06978	3.49432	UBTF;MYBL2;USF1
	Impaired cognition	15/671	1.03846e-06	8.58115e-06	5.23873	72.178	EGR1;SREBF1;MEF2C;STAT3;BRCA1;PAX5;NR3C1;HIF1A;ESR1;ESR2;REST;CREB1;EP300;PPARG;CLOCK																																	ZBTB32 human tf ARCHS4 coexpression	3/299	0.184842	0.391983	2.06978	3.49432	STAT1;PAX5;NR3C1
	Undifferentiated leukemia	1968-06-01	1.0781e-06	8.87485e-06	20.6441	283.657	STAT5A;STAT5B;TP53;GATA1;PML;RUNX1																																	ZZZ3 human tf ARCHS4 coexpression	3/299	0.184842	0.391983	2.06978	3.49432	SMAD2;SP3;BDP1
	Alveolar rhabdomyosarcoma	1968-06-01	1.0781e-06	8.87485e-06	20.6441	283.657	NCOA1;MYCN;MYC;E2F1;PAX5;TP53																																	ZNF275 human tf ARCHS4 coexpression	3/299	0.184842	0.391983	2.06978	3.49432	SMARCC2;HOXB4;EP300
	Comedone	1938-05-01	1.18336e-06	9.72285e-06	32.0245	437.043	CCND1;MYC;BRCA1;ESR1;TP53																																	ZNF510 human tf ARCHS4 coexpression	3/299	0.184842	0.391983	2.06978	3.49432	SP3;NR3C1;BDP1
	Reperfusion Injury	7/110	1.23281e-06	1.011e-05	14.6249	198.99	EGR1;JUN;STAT3;PPARG;FOS;ETS1;HIF1A																																	ZNF184 human tf ARCHS4 coexpression	3/299	0.184842	0.391983	2.06978	3.49432	ATF2;HDAC2;GATA4
	alpha-Thalassemia	1970-06-01	1.28123e-06	1.04757e-05	19.997	271.313	CEBPD;MYB;TP53;RUNX1;SMARCA4;KLF1																																	ADNP2 human tf ARCHS4 coexpression	3/299	0.184842	0.391983	2.06978	3.49432	MYBL2;MTA3;POU5F1
	Pheochromocytoma	10/280	1.28225e-06	1.04757e-05	8.16937	110.833	SMAD2;MYCN;CCND1;EPAS1;MYC;STAT3;GATA4;NR3C1;TP53;HIF1A																																	ZNF629 human tf ARCHS4 coexpression	3/299	0.184842	0.391983	2.06978	3.49432	YAP1;SREBF2;SMARCA4
	Mammary Neoplasms, Experimental	8/160	1.30048e-06	1.06047e-05	11.4222	154.803	STAT5A;NCOA1;CCND1;STAT3;BRCA1;TP53;ESR1;ESR2																																	ZNF574 human tf ARCHS4 coexpression	3/299	0.184842	0.391983	2.06978	3.49432	MYC;E2F4;KLF1
	synovial sarcoma	9/217	1.3124e-06	1.06818e-05	9.46779	128.228	ATF2;EGR1;MYCN;CCND1;STAT3;EP300;CTNNB1;ELK1;TP53																																	NKX3-2 human tf ARCHS4 coexpression	3/299	0.184842	0.391983	2.06978	3.49432	JUN;HOXB4;E2F1
	Cystic Fibrosis	14/594	1.32889e-06	1.07957e-05	5.48669	74.2414	JUN;SMAD3;JUND;STAT1;STAT3;BRCA1;FOS;NR3C1;HIF1A;ESR1;YY1;SP1;RARA;PPARG																																	ZBTB16 human tf ARCHS4 coexpression	3/299	0.184842	0.391983	2.06978	3.49432	KLF9;FOS;PPARGC1A
	Rhabdoid Tumor	1971-06-01	1.39393e-06	1.13028e-05	19.6883	265.465	CCND1;MYC;E2F1;GLI1;TP53;SMARCA4																																	FOXO3 human tf ARCHS4 coexpression	3/299	0.184842	0.391983	2.06978	3.49432	CEBPD;KLF9;EP300
	Low density lipoprotein cholesterol measurement	10/283	1.41162e-06	1.14249e-05	8.07836	108.822	AR;CEBPB;NCOR1;RXRA;VDR;HNF4A;BCL3;PPARG;ESR1;SMARCA4																																	ZBTB45 human tf ARCHS4 coexpression	3/299	0.184842	0.391983	2.06978	3.49432	E2F4;ELK1;PML
	Nasal Polyps	9/219	1.41604e-06	1.14393e-05	9.37667	126.282	TFAP2A;JUN;HDAC2;JUND;STAT3;AHR;FOS;NR3C1;TP53																																	NKX2-4 human tf ARCHS4 coexpression	3/299	0.184842	0.391983	2.06978	3.49432	CEBPA;E2F1;MYBL2
	Adenocarcinoma, Clear Cell	7/113	1.47823e-06	1.18973e-05	14.2089	190.749	ATF1;CREB1;SP1;CTNNB1;TP53;HIF1A;POU5F1																																	NKX2-2 human tf ARCHS4 coexpression	3/299	0.184842	0.391983	2.06978	3.49432	NEUROD1;EGR1;FOXA2
	Obesity, Morbid	7/113	1.47823e-06	1.18973e-05	14.2089	190.749	NEUROD1;STAT3;PPARG;TP53;HIF1A;PPARGC1A;ESR1																																	GLIS2 human tf ARCHS4 coexpression	3/299	0.184842	0.391983	2.06978	3.49432	YAP1;SREBF1;EPAS1
	alpha^+^ Thalassemia	1972-06-01	1.51461e-06	1.21449e-05	19.3891	259.82	CEBPD;MYB;TP53;RUNX1;SMARCA4;KLF1																																	RHOXF2 human tf ARCHS4 coexpression	3/299	0.184842	0.391983	2.06978	3.49432	STAT5A;ESRRB;GATA1
	Benign melanocytic nevus	1972-06-01	1.51461e-06	1.21449e-05	19.3891	259.82	CCND1;MYC;PPARG;FOS;TP53;CLOCK																																	ZNF304 human tf ARCHS4 coexpression	3/299	0.184842	0.391983	2.06978	3.49432	RBM15;SIN3A;EP300
	stage, ovarian epithelial cancer	1940-05-01	1.5392e-06	1.23193e-05	30.1915	404.09	SP1;SP3;BRCA1;ETS1;TP53																																	EGR4 human tf ARCHS4 coexpression	3/299	0.184842	0.391983	2.06978	3.49432	NEUROD1;NR4A2;EGR1
	Carcinoma, Endometrioid	7/114	1.56862e-06	1.25085e-05	14.0754	188.122	CTNNB1;AHR;TP53;HIF1A;ESR1;ESR2;RUNX1																																	VEZF1 human tf ARCHS4 coexpression	3/299	0.184842	0.391983	2.06978	3.49432	HDAC2;DACH1;CREB1
	Head and Neck Carcinoma	7/114	1.56862e-06	1.25085e-05	14.0754	188.122	ATF2;SMAD4;NOTCH1;CCND1;E2F1;BRCA1;TP53																																	FOXP4 human tf ARCHS4 coexpression	3/299	0.184842	0.391983	2.06978	3.49432	SREBF1;SRF;SREBF2
	ECTRODACTYLY, ECTODERMAL DYSPLASIA, AND CLEFT LIP/PALATE SYNDROME 1	1973-06-01	1.64368e-06	1.3083e-05	19.0987	254.367	CCND1;MYC;CTNNB1;TP53;ESR1;RUNX1																																	ZNF711 human tf ARCHS4 coexpression	3/299	0.184842	0.391983	2.06978	3.49432	YY1;HDAC2;BRCA1
	Malignant neoplasm of brain	8/166	1.71512e-06	1.36265e-05	10.9851	145.839	YAP1;CCND1;MYC;STAT3;E2F1;CTNNB1;PPARG;TP53																																	ZNF462 human tf ARCHS4 coexpression	3/299	0.184842	0.391983	2.06978	3.49432	AR;HDAC2;NCOR1
	Laryngeal neoplasm	1941-05-01	1.74613e-06	1.38475e-05	29.3514	389.144	CCND1;STAT3;AHR;BRCA1;TP53																																	FOXO1 human tf ARCHS4 coexpression	3/299	0.184842	0.391983	2.06978	3.49432	SMAD4;NANOG;ETS1
	Condition, Preneoplastic	7/116	1.7633e-06	1.39327e-05	13.8157	183.035	STAT5A;CEBPA;SMAD4;CCND1;MYC;STAT3;TP53																																	SALL3 human tf ARCHS4 coexpression	3/299	0.184842	0.391983	2.06978	3.49432	NFYB;NANOG;MTA3
	Ischemic cardiomyopathy	7/116	1.7633e-06	1.39327e-05	13.8157	183.035	SMAD3;CEBPD;BCL3;GATA4;HIF1A;ESR1;RUNX1																																	ZKSCAN2 human tf ARCHS4 coexpression	3/299	0.184842	0.391983	2.06978	3.49432	HDAC2;NFYB;SMARCA4
	Hamartoma	1974-06-01	1.7816e-06	1.40516e-05	18.8169	249.098	TFAP2A;SMAD4;CCND1;CDX2;TP53;ESR2																																	ZNF714 human tf ARCHS4 coexpression	3/299	0.184842	0.391983	2.06978	3.49432	HDAC2;CRX;NANOG
	Progressive Neoplastic Disease	8/167	1.79414e-06	1.41248e-05	10.9155	144.422	AR;MYCN;NOTCH1;MYC;STAT3;BRCA1;TP53;ESR1																																	ZNF496 human tf ARCHS4 coexpression	3/299	0.184842	0.391983	2.06978	3.49432	SREBF2;POU5F1;SMARCA4
	Leukemia, B-Cell	7/117	1.86798e-06	1.46794e-05	13.6894	180.572	YY1;CCND1;MYC;BCL3;PAX5;TP53;USF1																																	EN1 human tf ARCHS4 coexpression	3/299	0.184842	0.391983	2.06978	3.49432	NR4A2;DACH1;FOXA2
	Progressive cGVHD	8/169	1.96151e-06	1.53865e-05	10.7788	141.653	AR;MYCN;NOTCH1;MYC;STAT3;BRCA1;TP53;ESR1																																	ZNF589 human tf ARCHS4 coexpression	3/299	0.184842	0.391983	2.06978	3.49432	NANOG;MTA3;POU5F1
	Vascular Neoplasms	1942-05-01	1.97435e-06	1.54592e-05	28.5566	375.099	NOTCH1;MYC;PPARG;FOS;HIF1A																																	TBX20 human tf ARCHS4 coexpression	3/299	0.184842	0.391983	2.06978	3.49432	YAP1;GATA4;PPARGC1A
	Anaplastic Large Cell Lymphoma, ALK-Positive	2021-04-19	2.06765e-06	1.61605e-05	55.8204	730.638	CEBPB;STAT1;MYC;STAT3																																	HDX human tf ARCHS4 coexpression	3/299	0.184842	0.391983	2.06978	3.49432	NEUROD1;HDAC2;NFYB
	Varicosity	1976-06-01	2.08583e-06	1.62733e-05	18.2774	239.075	JUN;JUND;EPAS1;FOS;HIF1A;ESR1																																	ZNF503 human tf ARCHS4 coexpression	3/299	0.184842	0.391983	2.06978	3.49432	JUN;SMARCA4;FOXA2
	Von Hippel-Lindau Syndrome	7/119	2.09298e-06	1.62997e-05	13.4436	175.801	AR;CCND1;EPAS1;MYC;NR3C1;TP53;HIF1A																																	ZNF613 human tf ARCHS4 coexpression	3/299	0.184842	0.391983	2.06978	3.49432	HDAC2;RBM15;NANOG
	Anemia, Sickle Cell	9/231	2.19903e-06	1.70948e-05	8.86441	115.481	EGR1;JUN;JUND;EPAS1;MYB;BRCA1;FOS;HIF1A;KLF1																																	FOXL1 human tf ARCHS4 coexpression	3/299	0.184842	0.391983	2.06978	3.49432	YAP1;SMAD3;CCND1
	aggressive cancer	1977-06-01	2.25311e-06	1.74526e-05	18.0191	234.306	YAP1;NOTCH1;MYC;GLI1;TP53;HIF1A																																	ZBTB34 human tf ARCHS4 coexpression	3/299	0.184842	0.391983	2.06978	3.49432	STAT5B;SPI1;SP3
	Parathyroid Adenoma	1977-06-01	2.25311e-06	1.74526e-05	18.0191	234.306	SMAD3;CCND1;VDR;CTNNB1;TP53;ESR1																																	ZNF354B human tf ARCHS4 coexpression	3/299	0.184842	0.391983	2.06978	3.49432	SMAD2;RBM15;SP3
	Metastasis from malignant tumor of prostate	9/232	2.27851e-06	1.76177e-05	8.82422	114.644	SUZ12;AR;MYC;AHR;GLI1;KLF4;TP53;HIF1A;ESR2																																	ZNF664 human tf ARCHS4 coexpression	3/299	0.184842	0.391983	2.06978	3.49432	YAP1;UBTF;SREBF2
	Abnormal behavior	11/372	2.32154e-06	1.79013e-05	6.76593	87.7763	AR;EGR1;TBP;BRCA1;NR3C1;TP53;CLOCK;HIF1A;ESR1;USF2;SMARCA4																																	ZFP82 human tf ARCHS4 coexpression	3/299	0.184842	0.391983	2.06978	3.49432	HDAC2;CRX;NANOG
	Cecal Neoplasms	2021-03-06	2.32758e-06	1.79013e-05	207.271	2688.44	CCND1;CTNNB1;TP53																																	ZFP41 human tf ARCHS4 coexpression	3/299	0.184842	0.391983	2.06978	3.49432	SREBF1;E2F4;SREBF2
	Malignant neoplasm of cecum	2021-03-06	2.32758e-06	1.79013e-05	207.271	2688.44	CCND1;CTNNB1;TP53																																	ZNF75D human tf ARCHS4 coexpression	3/299	0.184842	0.391983	2.06978	3.49432	SP3;NR3C1;ETS1
	Hamman-Rich syndrome	9/233	2.36045e-06	1.81219e-05	8.78438	113.816	SMAD2;CEBPA;CEBPB;CCND1;STAT3;TP53;USF2;ETS2;FOXA2																																	ZNF286A human tf ARCHS4 coexpression	3/299	0.184842	0.391983	2.06978	3.49432	SMAD2;HDAC2;NANOG
	Hereditary Diffuse Gastric Cancer	10/300	2.38262e-06	1.82597e-05	7.59822	98.3765	JUN;SMAD4;CCND1;MYC;STAT3;CTNNB1;PPARG;AHR;TP53;SREBF2																																	ZNF140 human tf ARCHS4 coexpression	3/299	0.184842	0.391983	2.06978	3.49432	ATF2;HDAC2;TBP
	Acute monocytic leukemia	1978-06-01	2.43117e-06	1.85989e-05	17.7679	229.688	VDR;EP300;PAX5;ETS1;TP53;RUNX1																																	ZKSCAN5 human tf ARCHS4 coexpression	3/299	0.184842	0.391983	2.06978	3.49432	HDAC2;SIN3A;BDP1
	Gastrointestinal Neoplasms	7/122	2.47269e-06	1.88499e-05	13.0909	169.007	ATF1;SMAD4;CREB1;CTNNB1;BRCA1;E2F4;TP53																																	ZNF418 human tf ARCHS4 coexpression	3/299	0.184842	0.391983	2.06978	3.49432	HDAC2;NFYB;NANOG
	Pilocytic Astrocytoma	7/122	2.47269e-06	1.88499e-05	13.0909	169.007	AR;NOTCH1;MYB;TP53;HIF1A;ESR1;ESR2																																	ZNF239 human tf ARCHS4 coexpression	3/299	0.184842	0.391983	2.06978	3.49432	HDAC2;GATA4;NANOG
	Medullomyoblastoma	1944-05-01	2.5009e-06	1.89981e-05	27.0895	349.423	MYCN;MYC;STAT3;CTNNB1;ESR2																																	ZNF257 human tf ARCHS4 coexpression	3/299	0.184842	0.391983	2.06978	3.49432	CRX;NANOG;MYBL1
	Melanotic medulloblastoma	1944-05-01	2.5009e-06	1.89981e-05	27.0895	349.423	MYCN;MYC;STAT3;CTNNB1;ESR2																																	ZNF695 human tf ARCHS4 coexpression	3/299	0.184842	0.391983	2.06978	3.49432	EGR1;DACH1;NANOG
	Osteitis Deformans	1979-06-01	2.62054e-06	1.98461e-05	17.5236	225.216	CEBPB;VDR;FOS;TP53;ESR1;PML																																	ZNF460 human tf ARCHS4 coexpression	3/299	0.184842	0.391983	2.06978	3.49432	SMAD2;RBM15;CTNNB1
	Uveal melanoma	9/236	2.6217e-06	1.98461e-05	8.66696	111.385	YAP1;NOTCH1;CCND1;MYC;E2F1;BRCA1;GLI1;TP53;HIF1A																																	ZNF607 human tf ARCHS4 coexpression	3/299	0.184842	0.391983	2.06978	3.49432	NCOA1;HDAC2;BRCA1
	Polycystic Kidney Diseases	7/124	2.7565e-06	2.08301e-05	12.8658	164.703	ATF2;JUN;JUND;SP1;MYC;STAT3;FOS																																	ZNF652 human tf ARCHS4 coexpression	3/299	0.184842	0.391983	2.06978	3.49432	NEUROD1;SMAD2;NCOR1
	Liposarcoma, Dedifferentiated	1945-05-01	2.80253e-06	2.08863e-05	26.4109	337.663	CEBPA;JUN;CCND1;EPAS1;TP53																																	ZNF253 human tf ARCHS4 coexpression	3/299	0.184842	0.391983	2.06978	3.49432	HDAC2;NFYB;NANOG
	Atypical Teratoid Rhabdoid Tumor	1945-05-01	2.80253e-06	2.08863e-05	26.4109	337.663	MYCN;CCND1;MYC;TP53;SMARCA4																																	ZNF705D human tf ARCHS4 coexpression	3/299	0.184842	0.391983	2.06978	3.49432	YY1;PPARGC1A;POU5F1
	Endometrial Stromal Sarcoma	1945-05-01	2.80253e-06	2.08863e-05	26.4109	337.663	SUZ12;HDAC2;CCND1;ESR1;TP53																																	TCF25 human tf ARCHS4 coexpression	3/299	0.184842	0.391983	2.06978	3.49432	SREBF1;RARA;USF2
	Enteritis	1945-05-01	2.80253e-06	2.08863e-05	26.4109	337.663	STAT5A;STAT5B;JUN;JUND;FOS																																	AFF3 human tf ARCHS4 coexpression	3/299	0.184842	0.391983	2.06978	3.49432	MEF2C;SMARCC2;PAX5
	gallbladder neoplasm	1945-05-01	2.80253e-06	2.08863e-05	26.4109	337.663	YAP1;MYC;CTNNB1;TP53;ESR2																																	IFI16 human tf ARCHS4 coexpression	3/299	0.184842	0.391983	2.06978	3.49432	STAT1;ETS1;PML
	Lipoatrophy	1945-05-01	2.80253e-06	2.08863e-05	26.4109	337.663	SREBF1;PPARG;FOS;ESR1;ESR2																																	TCF19 human tf ARCHS4 coexpression	3/299	0.184842	0.391983	2.06978	3.49432	UBTF;E2F1;MYBL2
	Mammary adenocarcinoma	1945-05-01	2.80253e-06	2.08863e-05	26.4109	337.663	CCND1;HIF1A;ESR1;TP53;ESR2																																	PHB2 human tf ARCHS4 coexpression	3/299	0.184842	0.391983	2.06978	3.49432	UBTF;E2F1;MYBL2
	Myxoid/Round Cell Liposarcoma	1945-05-01	2.80253e-06	2.08863e-05	26.4109	337.663	ATF1;PPARG;GLI1;TP53;PML																																	SLC30A9 human tf ARCHS4 coexpression	3/299	0.184842	0.391983	2.06978	3.49432	ATF2;HDAC2;CTNNB1
	Desmoplastic	1980-06-01	2.82176e-06	2.09575e-05	17.286	220.883	SMAD4;MYCN;PPARG;GLI1;TP53;SMARCA4																																	MATR3 human tf ARCHS4 coexpression	3/299	0.184842	0.391983	2.06978	3.49432	GATA4;MTA3;POU5F1
	Luminal B Breast Carcinoma	1980-06-01	2.82176e-06	2.09575e-05	17.286	220.883	CCND1;MYC;STAT3;BRCA1;TP53;ESR1																																	ZC3H11A human tf ARCHS4 coexpression	3/299	0.184842	0.391983	2.06978	3.49432	SP1;SP3;NR3C1
	Age related macular degeneration	11/382	2.99614e-06	2.22145e-05	6.58019	83.6881	SMAD4;REST;KLF5;STAT3;CRX;CTNNB1;AHR;HIF1A;PPARGC1A;ESR1;POU5F1																																	UNKL human tf ARCHS4 coexpression	3/299	0.184842	0.391983	2.06978	3.49432	SIN3A;ZBTB7B;USF2
	Insulin Resistance	1981-06-01	3.03539e-06	2.24671e-05	17.0546	216.682	SREBF1;AR;PPARG;AHR;FOS;SREBF2																																	AFF4 human tf ARCHS4 coexpression	3/299	0.184842	0.391983	2.06978	3.49432	YAP1;EP300;HIF1A
	Metastatic Prostate Carcinoma	9/241	3.11258e-06	2.29991e-05	8.47802	107.502	SUZ12;AR;MYC;AHR;GLI1;KLF4;TP53;HIF1A;ESR2																																	MBNL3 human tf ARCHS4 coexpression	3/299	0.184842	0.391983	2.06978	3.49432	HNF4A;SP3;ETS1
	Penile hypospadias	8/180	3.13956e-06	2.31228e-05	10.0838	127.776	TFAP2A;AR;SIN3A;EP300;GATA4;GLI1;ESR1;ESR2																																	E2F8 human tf ARCHS4 coexpression	3/299	0.184842	0.391983	2.06978	3.49432	E2F1;MYBL2;BRCA1
	Anxiety	12/464	3.14001e-06	2.31228e-05	5.935	75.2041	YY1;AR;EGR1;CREB1;CCND1;EP300;BRCA1;NR3C1;TP53;PPARGC1A;ESR1;ESR2																																	HMGA1 human tf ARCHS4 coexpression	3/299	0.184842	0.391983	2.06978	3.49432	MYBL2;ELK1;POU5F1
	ALPHA-THALASSEMIA/MENTAL RETARDATION SYNDROME, NONDELETION TYPE, X-LINKED	2021-04-21	3.16852e-06	2.32932e-05	49.2483	623.594	CDX2;TP53;PML;SMARCA4																																	ZMAT2 human tf ARCHS4 coexpression	3/299	0.184842	0.391983	2.06978	3.49432	UBTF;ELK1;USF2
	Interstitial lung fibrosis	7/127	3.23289e-06	2.37261e-05	12.5423	158.561	YAP1;KLF5;NFATC1;PPARG;TP53;HIF1A;SIRT3																																	AHCTF1 human tf ARCHS4 coexpression	3/299	0.184842	0.391983	2.06978	3.49432	SP1;SP3;EP300
	Prediabetes syndrome	1982-06-01	3.26201e-06	2.38993e-05	16.8294	212.608	DACH1;PPARG;TP53;CLOCK;PPARGC1A;SIRT3																																	MESP1 human tf ARCHS4 coexpression	3/299	0.184842	0.391983	2.06978	3.49432	AR;SREBF1;PPARG
	Hepatitis C, Chronic	11/386	3.31074e-06	2.42154e-05	6.50867	82.1286	SMAD2;CEBPB;SMAD3;CCND1;VDR;STAT1;STAT3;FOS;TP53;PPARGC1A;FOXA2																																	THAP11 human tf ARCHS4 coexpression	3/299	0.184842	0.391983	2.06978	3.49432	UBTF;MYBL2;E2F4
	Celiac Disease	10/312	3.37879e-06	2.46715e-05	7.29184	91.8625	YY1;SMAD3;VDR;STAT1;STAT3;CTNNB1;GLI1;ETS1;HIF1A;PML																																	ATOH8 human tf ARCHS4 coexpression	3/299	0.184842	0.391983	2.06978	3.49432	YAP1;EPAS1;KLF9
	Ependymoma	7/128	3.40618e-06	2.47599e-05	12.438	156.594	YAP1;MYCN;NOTCH1;STAT3;PAX5;TP53;RUNX1																																	ZNF764 human tf ARCHS4 coexpression	3/299	0.184842	0.391983	2.06978	3.49432	STAT5A;MYC;KLF1
	Peritonitis	7/128	3.40618e-06	2.47599e-05	12.438	156.594	AR;GATA4;PPARG;BRCA1;FOS;TP53;HIF1A																																	NFXL1 human tf ARCHS4 coexpression	3/299	0.184842	0.391983	2.06978	3.49432	HDAC2;NANOG;POU5F1
	Primary Myelofibrosis	8/182	3.40807e-06	2.47599e-05	9.96691	125.477	STAT5A;STAT5B;MYB;STAT3;NR3C1;TP53;GATA1;RUNX1																																	ZBED2 human tf ARCHS4 coexpression	3/299	0.184842	0.391983	2.06978	3.49432	VDR;STAT1;ETS1
	ATRICHIA WITH PAPULAR LESIONS	1947-05-01	3.4912e-06	2.53214e-05	25.1507	316.025	RXRA;VDR;RARA;PPARG;PML																																	ZNF845 human tf ARCHS4 coexpression	3/299	0.184842	0.391983	2.06978	3.49432	HDAC2;REST;SP3
	Immune thrombocytopenic purpura	8/183	3.54947e-06	2.5701e-05	9.90945	124.351	AR;NOTCH1;VDR;STAT1;STAT3;HOXB4;GATA4;NR3C1																																	CUL3 human tf ARCHS4 coexpression	3/299	0.184842	0.391983	2.06978	3.49432	SUZ12;ATF2;POLR2A
	Pancreatic carcinoma, familial	2021-04-22	3.85796e-06	2.77953e-05	46.5099	579.764	SMAD4;CCND1;BRCA1;TP53																																	MTA3 human tf ARCHS4 coexpression	3/299	0.184842	0.391983	2.06978	3.49432	HDAC2;NANOG;POU5F1
	Adenoid cystic carcinoma of salivary gland	2021-04-22	3.85796e-06	2.77953e-05	46.5099	579.764	CCND1;MYC;MYB;MYBL1																																	HMG20B human tf ARCHS4 coexpression	3/299	0.184842	0.391983	2.06978	3.49432	SREBF1;ELK1;USF2
	myeloblastosis	2021-04-22	3.85796e-06	2.77953e-05	46.5099	579.764	MYB;E2F1;MYBL2;TP53																																	RAPGEF3 human tf ARCHS4 coexpression	3/299	0.184842	0.391983	2.06978	3.49432	EPAS1;KLF9;USF2
	Embryonal Neoplasm	1948-05-01	3.88193e-06	2.79215e-05	24.5646	306.054	MYCN;MYC;NANOG;TP53;POU5F1																																	DSP human tf ARCHS4 coexpression	3/299	0.184842	0.391983	2.06978	3.49432	TFAP2A;YAP1;KLF5
	Hashimoto Disease	8/186	4.00394e-06	2.87513e-05	9.74096	121.063	EGR1;CCND1;VDR;MYC;PPARG;TP53;HIF1A;ESR1																																	ZC3H7B human tf ARCHS4 coexpression	3/299	0.184842	0.391983	2.06978	3.49432	UBTF;USF2;SREBF2
	Adenoid cystic breast carcinoma	2021-03-07	4.05863e-06	2.89998e-05	155.445	1929.8	MYB;ESR1;TP53																																	SMARCA1 human tf ARCHS4 coexpression	3/299	0.184842	0.391983	2.06978	3.49432	YAP1;CTNNB1;HIF1A
	Circadian Rhythm Disorders	2021-03-07	4.05863e-06	2.89998e-05	155.445	1929.8	PPARG;AHR;CLOCK																																	PPP1R13L human tf ARCHS4 coexpression	3/299	0.184842	0.391983	2.06978	3.49432	TFAP2A;SREBF1;KLF5
	Intratubular malignant germ cells	2021-03-07	4.05863e-06	2.89998e-05	155.445	1929.8	AR;KLF4;TP53																																	TRMT1 human tf ARCHS4 coexpression	3/299	0.184842	0.391983	2.06978	3.49432	UBTF;E2F4;ELK1
	Immune System Diseases	9/250	4.19709e-06	2.99397e-05	8.15768	101.001	STAT5B;VDR;STAT1;SRF;STAT3;KLF4;ETS1;ESR1;POU5F1																																	CBLL1 human tf ARCHS4 coexpression	3/299	0.184842	0.391983	2.06978	3.49432	SUZ12;RBM15;GATA1
	Familial Alzheimer Disease (FAD)	8/188	4.33357e-06	3.08625e-05	9.63175	118.944	SMAD4;NOTCH1;CREB1;CCND1;PPARG;FOS;TP53;ESR1																																	ZC3HAV1 human tf ARCHS4 coexpression	3/299	0.184842	0.391983	2.06978	3.49432	NCOR1;RARA;ETS1
	Malignant Childhood Neoplasm	1987-06-01	4.61156e-06	3.27345e-05	15.7865	193.968	MYCN;BRCA1;TP53;ESR1;ESR2;RUNX1																																	PLXNA1 human tf ARCHS4 coexpression	3/299	0.184842	0.391983	2.06978	3.49432	YAP1;CCND1;SREBF2
	Multiple tumors	1987-06-01	4.61156e-06	3.27345e-05	15.7865	193.968	AR;MYC;CTNNB1;BRCA1;PAX5;TP53																																	CASP8AP2 human tf ARCHS4 coexpression	3/299	0.184842	0.391983	2.06978	3.49432	CREB1;BRCA1;BDP1
	Superficial spreading malignant melanoma of skin	2021-04-23	4.65246e-06	3.29708e-05	44.0598	540.972	TFAP2A;YAP1;CCND1;TP53																																	NRK human tf ARCHS4 coexpression	3/299	0.184842	0.391983	2.06978	3.49432	GATA4;NANOG;POU5F1
	Turcot syndrome (disorder)	1950-05-01	4.76597e-06	3.3665e-05	23.4704	287.607	CDX2;CTNNB1;PAX5;TP53;HIF1A																																	HIST1H1D human tf ARCHS4 coexpression	3/299	0.184842	0.391983	2.06978	3.49432	RBM15;SP3;KLF1
	Li-Fraumeni Syndrome	1950-05-01	4.76597e-06	3.3665e-05	23.4704	287.607	ATF2;AR;BRCA1;TP53;ESR1																																	DEK human tf ARCHS4 coexpression	3/299	0.184842	0.391983	2.06978	3.49432	SUZ12;MYBL2;BRCA1
	Hormone refractory prostate cancer	7/135	4.84984e-06	3.42017e-05	11.7537	143.824	AR;STAT3;AHR;NR3C1;TP53;ESR1;ESR2																																	ZC3H4 human tf ARCHS4 coexpression	3/299	0.184842	0.391983	2.06978	3.49432	UBTF;EP300;TP53
	Chordoma	1988-06-01	4.92934e-06	3.47057e-05	15.5932	190.554	AR;STAT3;TP53;HIF1A;ESR1;ETS2																																	NCOR1 human tf ARCHS4 coexpression	3/299	0.184842	0.391983	2.06978	3.49432	SMARCC2;EP300;BDP1
	Impaired glucose tolerance	10/326	4.98217e-06	3.50208e-05	6.9638	85.0256	NEUROD1;HNF4A;STAT3;PPARG;NR3C1;TP53;HIF1A;PPARGC1A;ESR1;ESR2																																	SSH2 human tf ARCHS4 coexpression	3/299	0.184842	0.391983	2.06978	3.49432	STAT5B;SPI1;ETS1
	Follicular adenoma	7/136	5.09249e-06	3.57382e-05	11.6619	142.133	SUZ12;CCND1;SRF;E2F1;CTNNB1;PPARG;TP53																																	POGK human tf ARCHS4 coexpression	3/299	0.184842	0.391983	2.06978	3.49432	SP3;UBTF;SREBF2
	Metaplasia	1951-05-01	5.26338e-06	3.68777e-05	22.9591	279.061	CDX2;CTNNB1;TP53;ESR1;ESR2																																	MBNL1 human tf ARCHS4 coexpression	3/299	0.184842	0.391983	2.06978	3.49432	AHR;NR3C1;ETS1
	bilateral breast cancer	2021-04-24	5.56179e-06	3.89056e-05	41.8547	506.425	AR;BRCA1;ESR1;TP53																																	ATMIN human tf ARCHS4 coexpression	3/299	0.184842	0.391983	2.06978	3.49432	YAP1;SP1;SP3
	Hamartoma Syndrome, Multiple	7/138	5.60818e-06	3.91668e-05	11.4827	138.841	STAT5A;AR;STAT5B;SMAD4;BRCA1;NR3C1;TP53																																	MECP2 human tf ARCHS4 coexpression	3/299	0.184842	0.391983	2.06978	3.49432	EP300;ETS1;USF2
	Adenovirus Infections	1990-06-01	5.61832e-06	3.91744e-05	15.2204	184.007	CEBPB;E2F1;TP53;HIF1A;PML;FOXA2																																	ZNF738 human tf ARCHS4 coexpression	3/299	0.184842	0.391983	2.06978	3.49432	HDAC2;NFYB;NANOG
	Hypospadias	8/195	5.6747e-06	3.95039e-05	9.26791	111.952	TFAP2A;AR;SIN3A;EP300;GATA4;GLI1;ESR1;ESR2																																	DMAP1 human tf ARCHS4 coexpression	3/299	0.184842	0.391983	2.06978	3.49432	SMARCC2;UBTF;USF2
	Sjogren's Syndrome	9/260	5.76868e-06	4.00937e-05	7.82869	94.438	NR4A2;STAT1;MYC;STAT3;UBTF;E2F1;TP53;CLOCK;ESR1																																	SUZ12 human tf ARCHS4 coexpression	3/299	0.184842	0.391983	2.06978	3.49432	SP1;MYBL2;BRCA1
	Invasive Lobular Breast Carcinoma	1952-05-01	5.80058e-06	4.01864e-05	22.4694	270.926	AR;CCND1;BRCA1;TP53;ESR1																																	HLA-DQB1 human tf ARCHS4 coexpression	3/299	0.184842	0.391983	2.06978	3.49432	SPI1;BCL3;PAX5
	Lymphocytic infiltration	1952-05-01	5.80058e-06	4.01864e-05	22.4694	270.926	CCND1;BRCA1;TP53;ESR1;POU5F1																																	HIST1H1B human tf ARCHS4 coexpression	3/299	0.184842	0.391983	2.06978	3.49432	RBM15;SP3;BRCA1
	Spinal Muscular Atrophy	8/196	5.89229e-06	4.07565e-05	9.21814	111.004	STAT5A;AR;STAT5B;HDAC2;CREB1;ELK1;TP53;PML																																	H1F0 human tf ARCHS4 coexpression	3/299	0.184842	0.391983	2.06978	3.49432	YAP1;SREBF1;SREBF2
	Graves Disease	10/335	6.33055e-06	4.37182e-05	6.76785	81.012	HDAC2;VDR;SP1;MYC;PPARG;ETS1;TP53;HIF1A;ESR1;ESR2																																	ZNF512B human tf ARCHS4 coexpression	3/299	0.184842	0.391983	2.06978	3.49432	SREBF1;UBTF;SREBF2
	Turner Syndrome, Male	1953-05-01	6.37981e-06	4.39183e-05	22.0002	263.175	STAT5A;AR;STAT5B;STAT3;ELK1																																	TOX human tf ARCHS4 coexpression	3/299	0.184842	0.391983	2.06978	3.49432	ATF2;DACH1;FOS
	Myeloid neoplasm	1953-05-01	6.37981e-06	4.39183e-05	22.0002	263.175	CEBPA;EGR1;HNF4A;MYBL2;RUNX1																																	INF2 human tf ARCHS4 coexpression	3/299	0.184842	0.391983	2.06978	3.49432	SREBF1;ZBTB7B;USF2
	Endometrial stromal sarcoma, high grade	2021-03-08	6.47049e-06	4.4331e-05	124.35	1485.77	SUZ12;CCND1;CTNNB1																																	HLA-DRB3 human tf ARCHS4 coexpression	3/299	0.184842	0.391983	2.06978	3.49432	STAT5A;SPI1;BCL3
	Endometrial Stromal Tumors	2021-03-08	6.47049e-06	4.4331e-05	124.35	1485.77	SUZ12;CCND1;CTNNB1																																	PAX6 human tf ARCHS4 coexpression	2/299	0.437084	0.63819	1.36096	1.12637	NEUROD1;EGR1
	Grade III Chondrosarcoma	2021-03-08	6.47049e-06	4.4331e-05	124.35	1485.77	SMAD1;MYC;HIF1A																																	NR1H4 human tf ARCHS4 coexpression	2/299	0.437084	0.63819	1.36096	1.12637	CDX2;HNF4A
	Mood Disorders	10/336	6.49827e-06	4.4451e-05	6.74674	80.5829	YY1;AR;HDAC2;CREB1;RARA;PPARG;NR3C1;CLOCK;HIF1A;ESR1																																	ISL1 human tf ARCHS4 coexpression	2/299	0.437084	0.63819	1.36096	1.12637	NEUROD1;EGR1
	Familial erythrocytosis	2021-04-25	6.59609e-06	4.49781e-05	39.8596	475.487	STAT5A;STAT5B;EPAS1;HIF1A																																	SNAI2 human tf ARCHS4 coexpression	2/299	0.437084	0.63819	1.36096	1.12637	YAP1;CCND1
	Pulmonary Sclerosing Hemangioma	2021-04-25	6.59609e-06	4.49781e-05	39.8596	475.487	AR;CTNNB1;TP53;ESR2																																	NR2E3 human tf ARCHS4 coexpression	2/299	0.437084	0.63819	1.36096	1.12637	ESRRB;CRX
	Vascular inflammations	7/142	6.77052e-06	4.60226e-05	11.1403	132.602	NOTCH1;STAT3;PPARG;AHR;KLF4;ETS1;SMARCA4																																	ALX4 human tf ARCHS4 coexpression	2/299	0.437084	0.63819	1.36096	1.12637	MYBL2;GLI1
	Mycosis Fungoides	7/142	6.77052e-06	4.60226e-05	11.1403	132.602	YY1;MEF2C;NOTCH1;CCND1;STAT3;E2F1;TP53																																	DMRT3 human tf ARCHS4 coexpression	2/299	0.437084	0.63819	1.36096	1.12637	DACH1;CREB1
	Intraepithelial Neoplasia	1993-06-01	6.79669e-06	4.6128e-05	14.6934	174.837	STAT5A;STAT5B;SMAD4;NOTCH1;BRCA1;TP53																																	ZNF76 human tf ARCHS4 coexpression	2/299	0.437084	0.63819	1.36096	1.12637	ELK1;USF2
	Disease Exacerbation	7/144	7.42281e-06	5.02986e-05	10.9765	129.643	YY1;ATF2;STAT1;MYC;CTNNB1;ESR1;SREBF2																																	TP63 human tf ARCHS4 coexpression	2/299	0.437084	0.63819	1.36096	1.12637	TFAP2A;KLF5
	Scoliosis, unspecified	1955-05-01	7.67364e-06	5.1836e-05	21.1181	248.723	NOTCH1;SMAD3;STAT3;ESR1;RUNX1																																	RFX3 human tf ARCHS4 coexpression	2/299	0.437084	0.63819	1.36096	1.12637	HDAC2;DACH1
	Insulin Sensitivity	1955-05-01	7.67364e-06	5.1836e-05	21.1181	248.723	SREBF1;AR;PPARG;AHR;SREBF2																																	NFE2L1 human tf ARCHS4 coexpression	2/299	0.437084	0.63819	1.36096	1.12637	YAP1;SREBF2
	Plasmablastic lymphoma	2021-04-26	7.76584e-06	5.23771e-05	38.0459	447.64	NOTCH1;VDR;MYC;PAX5																																	TBX5 human tf ARCHS4 coexpression	2/299	0.437084	0.63819	1.36096	1.12637	YAP1;EPAS1
	Aortic Aneurysm	1996-06-01	8.16809e-06	5.50044e-05	14.2014	166.374	SMAD2;SMAD4;NOTCH1;SMAD3;STAT3;KLF4																																	ZNF10 human tf ARCHS4 coexpression	2/299	0.437084	0.63819	1.36096	1.12637	EGR1;TBP
	Glucocorticoid Receptor Deficiency	1956-05-01	8.39308e-06	5.64317e-05	20.703	241.978	HDAC2;JUN;JUND;FOS;NR3C1																																	SOX10 human tf ARCHS4 coexpression	2/299	0.437084	0.63819	1.36096	1.12637	TFAP2A;USF2
	Depressive Symptoms	7/147	8.49858e-06	5.70525e-05	10.7397	125.392	AR;VDR;BRCA1;NR3C1;CLOCK;GATA1;ESR1																																	VSX1 human tf ARCHS4 coexpression	2/299	0.437084	0.63819	1.36096	1.12637	DACH1;CRX
	Recurrent tumor	10/347	8.61302e-06	5.77313e-05	6.52286	76.0711	AR;MYC;STAT3;E2F1;NANOG;BRCA1;TP53;ESR1;ETS2;POU5F1																																	TCFL5 human tf ARCHS4 coexpression	2/299	0.437084	0.63819	1.36096	1.12637	SP1;MYBL2
	Thymic Lymphoma	2021-04-27	9.08188e-06	6.04993e-05	36.3899	422.459	EGR1;NOTCH1;MYC;TP53																																	E2F1 human tf ARCHS4 coexpression	2/299	0.437084	0.63819	1.36096	1.12637	UBTF;MYBL2
	Extraskeletal Myxoid Chondrosarcoma	2021-04-27	9.08188e-06	6.04993e-05	36.3899	422.459	MYC;PPARG;PPARGC1A;TP53																																	HSF4 human tf ARCHS4 coexpression	2/299	0.437084	0.63819	1.36096	1.12637	SREBF1;SMARCC2
	Hereditary Leiomyomatosis and Renal Cell Cancer	2021-04-27	9.08188e-06	6.04993e-05	36.3899	422.459	CCND1;PAX5;HIF1A;TP53																																	SALL1 human tf ARCHS4 coexpression	2/299	0.437084	0.63819	1.36096	1.12637	MTA3;POU5F1
	Loss of appetite (finding)	2021-04-27	9.08188e-06	6.04993e-05	36.3899	422.459	SMAD4;BRCA1;TP53;RUNX1																																	DBP human tf ARCHS4 coexpression	2/299	0.437084	0.63819	1.36096	1.12637	RBM15;USF1
	Malignant neoplasm of colon stage IV	1957-05-01	9.1642e-06	6.09539e-05	20.3038	235.528	MYCN;CCND1;E2F1;TP53;ESR2																																	HOXA1 human tf ARCHS4 coexpression	2/299	0.437084	0.63819	1.36096	1.12637	MYBL2;PPARGC1A
	Dwarfism	9/277	9.60355e-06	6.3543e-05	7.32575	84.6371	STAT5B;SMAD4;CCND1;VDR;SIN3A;STAT1;STAT3;TP53;RUNX1																																	MEOX2 human tf ARCHS4 coexpression	2/299	0.437084	0.63819	1.36096	1.12637	YAP1;GLI1
	Burkitt-like lymphoma	2021-03-09	9.67086e-06	6.3543e-05	103.62	1196.43	CCND1;MYC;TP53																																	EZH1 human tf ARCHS4 coexpression	2/299	0.437084	0.63819	1.36096	1.12637	STAT5B;ETS1
	Carcinoma in situ of prostate	2021-03-09	9.67086e-06	6.3543e-05	103.62	1196.43	RXRA;ESR1;ESR2																																	PHOX2B human tf ARCHS4 coexpression	2/299	0.437084	0.63819	1.36096	1.12637	MYCN;SMARCA4
	Chronic fatigue	2021-03-09	9.67086e-06	6.3543e-05	103.62	1196.43	SMAD4;BRCA1;TP53																																	GLI1 human tf ARCHS4 coexpression	2/299	0.437084	0.63819	1.36096	1.12637	USF2;POU5F1
	Functional intestinal obstruction	2021-03-09	9.67086e-06	6.3543e-05	103.62	1196.43	SMAD4;BRCA1;TP53																																	FOXM1 human tf ARCHS4 coexpression	2/299	0.437084	0.63819	1.36096	1.12637	E2F1;MYBL2
	Medullary carcinoma of breast	2021-03-09	9.67086e-06	6.3543e-05	103.62	1196.43	BRCA1;ESR1;TP53																																	CREBL2 human tf ARCHS4 coexpression	2/299	0.437084	0.63819	1.36096	1.12637	KLF9;USF2
	Metaplastic breast carcinoma	2021-03-09	9.67086e-06	6.3543e-05	103.62	1196.43	BRCA1;NR3C1;TP53																																	SMAD5 human tf ARCHS4 coexpression	2/299	0.437084	0.63819	1.36096	1.12637	YAP1;CTNNB1
	Myelofibrosis due to another disorder	2021-03-09	9.67086e-06	6.3543e-05	103.62	1196.43	STAT5A;STAT5B;STAT3																																	TFDP2 human tf ARCHS4 coexpression	2/299	0.437084	0.63819	1.36096	1.12637	NOTCH1;NCOR1
	Aortic Aneurysm, Thoracic	1999-06-01	9.75569e-06	6.40032e-05	13.7412	158.542	SMAD2;SMAD4;NOTCH1;SMAD3;HIF1A;SMARCA4																																	FOXP1 human tf ARCHS4 coexpression	2/299	0.437084	0.63819	1.36096	1.12637	NEUROD1;PAX5
	Carcinoma, Lobular	1958-05-01	9.98962e-06	6.51431e-05	19.9197	229.355	STAT5A;AR;MYB;BRCA1;ESR1																																	NR5A2 human tf ARCHS4 coexpression	2/299	0.437084	0.63819	1.36096	1.12637	CDX2;HNF4A
	Congenital aneurysm of ascending aorta	1958-05-01	9.98962e-06	6.51431e-05	19.9197	229.355	SMAD2;SMAD4;NOTCH1;SMAD3;PPARG																																	PROX1 human tf ARCHS4 coexpression	2/299	0.437084	0.63819	1.36096	1.12637	ATF1;HNF4A
	Intestinal Cancer	1958-05-01	9.98962e-06	6.51431e-05	19.9197	229.355	SMAD4;CDX2;MYC;CTNNB1;TP53																																	ATF6 human tf ARCHS4 coexpression	2/299	0.437084	0.63819	1.36096	1.12637	AHR;HIF1A
	Nerve Sheath Tumors	1958-05-01	9.98962e-06	6.51431e-05	19.9197	229.355	SUZ12;AR;STAT3;TP53;RUNX1																																	TCF21 human tf ARCHS4 coexpression	2/299	0.437084	0.63819	1.36096	1.12637	YAP1;EPAS1
	Malignant Squamous Cell Neoplasm	7/151	1.01315e-05	6.59688e-05	10.4392	120.05	AR;NOTCH1;KLF5;CCND1;GLI1;ETS1;TP53																																	KLF12 human tf ARCHS4 coexpression	2/299	0.437084	0.63819	1.36096	1.12637	CREB1;ETS1
	Congenital contractural arachnodactyly	8/212	1.04619e-05	6.80178e-05	8.48826	97.3414	SMAD4;NOTCH1;CDX2;VDR;STAT3;ELK1;TP53;POU5F1																																	SATB2 human tf ARCHS4 coexpression	2/299	0.437084	0.63819	1.36096	1.12637	MEF2C;BDP1
	Ovarian epithelial cancer recurrent	2021-04-28	1.05554e-05	6.85229e-05	34.8719	399.593	STAT5A;STAT5B;BRCA1;TP53																																	ONECUT2 human tf ARCHS4 coexpression	2/299	0.437084	0.63819	1.36096	1.12637	HDAC2;DACH1
	Aneurysm	7/152	1.0578e-05	6.85667e-05	10.3667	118.769	SMAD2;NOTCH1;SMAD3;KLF5;STAT1;KLF4;TP53																																	VSX2 human tf ARCHS4 coexpression	2/299	0.437084	0.63819	1.36096	1.12637	ESRRB;CRX
	Squamous cell carcinoma of mouth	1959-05-01	1.0872e-05	7.03673e-05	19.5498	223.441	CCND1;MYC;KLF4;TP53;HIF1A																																	ESRRB human tf ARCHS4 coexpression	2/299	0.437084	0.63819	1.36096	1.12637	CRX;GATA1
	Sezary Syndrome	7/153	1.10407e-05	7.11455e-05	10.2952	117.509	STAT5A;STAT5B;CCND1;MYC;STAT3;TP53;SMARCA4																																	NKX2-3 human tf ARCHS4 coexpression	2/299	0.437084	0.63819	1.36096	1.12637	STAT5A;ETS2
	Cervical Squamous Cell Carcinoma	7/153	1.10407e-05	7.11455e-05	10.2952	117.509	CEBPA;CCND1;SP1;MYC;STAT3;KLF4;TP53																																	HOXB1 human tf ARCHS4 coexpression	2/299	0.437084	0.63819	1.36096	1.12637	TBP;E2F1
	Heart failure	15/815	1.10415e-05	7.11455e-05	4.26362	48.6643	SMAD1;MEF2C;SRF;STAT3;GATA4;BRCA1;FOS;NR3C1;HIF1A;SIRT3;YY1;POLR2A;PPARG;TP53;PPARGC1A																																	ELF1 human tf ARCHS4 coexpression	2/299	0.437084	0.63819	1.36096	1.12637	ETS1;RUNX1
	Adult Acute Myeloblastic Leukemia	6/102	1.15844e-05	7.45327e-05	13.3098	151.277	CEBPA;RBM15;TP53;HIF1A;ESR1;RUNX1																																	NFYB human tf ARCHS4 coexpression	2/299	0.437084	0.63819	1.36096	1.12637	HDAC2;NANOG
	Osteoporosis	11/441	1.16688e-05	7.4964e-05	5.66017	64.2916	AR;CCND1;CDX2;VDR;STAT1;MYC;GATA4;PPARG;HIF1A;ESR1;ESR2																																	TBX4 human tf ARCHS4 coexpression	2/299	0.437084	0.63819	1.36096	1.12637	EPAS1;CRX
	Salivary duct carcinoma	2021-04-29	1.21979e-05	7.79007e-05	33.4754	378.749	AR;PAX5;ESR1;TP53																																	MYOG human tf ARCHS4 coexpression	2/299	0.437084	0.63819	1.36096	1.12637	NCOA1;MEF2C
	Smith-Magenis syndrome	2021-04-29	1.21979e-05	7.79007e-05	33.4754	378.749	SREBF1;RARA;TP53;CLOCK																																	ZNF644 human tf ARCHS4 coexpression	2/299	0.437084	0.63819	1.36096	1.12637	HDAC2;CREB1
	T-Cell Prolymphocytic Leukemia	2021-04-29	1.21979e-05	7.79007e-05	33.4754	378.749	STAT5A;STAT5B;MYC;TP53																																	RBPJL human tf ARCHS4 coexpression	2/299	0.437084	0.63819	1.36096	1.12637	JUN;KLF9
	Paget Disease Extramammary	2021-04-29	1.21979e-05	7.79007e-05	33.4754	378.749	STAT5A;AR;CTNNB1;TP53																																	IRF1 human tf ARCHS4 coexpression	2/299	0.437084	0.63819	1.36096	1.12637	SPI1;BCL3
	Cholestasis, Extrahepatic	1961-05-01	1.28187e-05	8.15052e-05	18.8497	212.335	JUN;SMAD4;BRCA1;FOS;TP53																																	PAX8 human tf ARCHS4 coexpression	2/299	0.437084	0.63819	1.36096	1.12637	YAP1;CEBPD
	Leukemia, Large Granular Lymphocytic	1961-05-01	1.28187e-05	8.15052e-05	18.8497	212.335	STAT5A;STAT5B;STAT3;FOS;TP53																																	BCL11B human tf ARCHS4 coexpression	2/299	0.437084	0.63819	1.36096	1.12637	MEF2C;ETS1
	Noonan Syndrome	1961-05-01	1.28187e-05	8.15052e-05	18.8497	212.335	STAT5A;AR;STAT5B;STAT3;ELK1																																	HOXD13 human tf ARCHS4 coexpression	2/299	0.437084	0.63819	1.36096	1.12637	E2F1;MYBL2
	Ischemia	6/104	1.29507e-05	8.22234e-05	13.0369	146.722	EGR1;SP1;STAT3;PPARG;TP53;HIF1A																																	SOX15 human tf ARCHS4 coexpression	2/299	0.437084	0.63819	1.36096	1.12637	YY1;KLF5
	Myocardial Ischemia	11/448	1.35131e-05	8.56686e-05	5.56751	62.422	STAT5A;YAP1;EGR1;CCND1;CEBPD;STAT3;PPARG;KLF4;HIF1A;ESR1;RUNX1																																	GATA5 human tf ARCHS4 coexpression	2/299	0.437084	0.63819	1.36096	1.12637	CDX2;HNF4A
	Biliary Atresia	6/105	1.3681e-05	8.64801e-05	12.9045	144.524	CREB1;EPAS1;STAT1;STAT3;HIF1A;FOXA2																																	CDX4 human tf ARCHS4 coexpression	2/299	0.437084	0.63819	1.36096	1.12637	NANOG;POU5F1
	Carotid Atherosclerosis	6/105	1.3681e-05	8.64801e-05	12.9045	144.524	STAT1;PPARG;TP53;PPARGC1A;ESR1;SREBF2																																	RFX1 human tf ARCHS4 coexpression	2/299	0.437084	0.63819	1.36096	1.12637	CEBPD;RARA
	stage, endometrial cancer	2021-03-10	1.37659e-05	8.67632e-05	88.8125	994.106	CCND1;CTNNB1;TP53																																	E2F5 human tf ARCHS4 coexpression	2/299	0.437084	0.63819	1.36096	1.12637	HDAC2;NANOG
	Friend leukemia	2021-03-10	1.37659e-05	8.67632e-05	88.8125	994.106	SPI1;ETS1;RUNX1																																	DPF2 human tf ARCHS4 coexpression	2/299	0.437084	0.63819	1.36096	1.12637	NCOR1;GATA1
	Multiple polyps	1962-05-01	1.38888e-05	8.74104e-05	18.5181	207.114	SMAD4;SMAD3;CDX2;E2F4;TP53																																	ELF5 human tf ARCHS4 coexpression	2/299	0.437084	0.63819	1.36096	1.12637	TFAP2A;VDR
	POLYARTERITIS NODOSA, CHILDHOOD-ONSET	2021-04-30	1.40211e-05	8.78604e-05	32.1862	359.679	NOTCH1;VDR;MYC;TP53																																	PAX3 human tf ARCHS4 coexpression	2/299	0.437084	0.63819	1.36096	1.12637	DACH1;CTNNB1
	Bilateral Wilms Tumor	2021-04-30	1.40211e-05	8.78604e-05	32.1862	359.679	REST;MYCN;CTNNB1;TP53																																	NKX2-1 human tf ARCHS4 coexpression	2/299	0.437084	0.63819	1.36096	1.12637	HDAC2;EPAS1
	Malignant transformation	2021-04-30	1.40211e-05	8.78604e-05	32.1862	359.679	STAT3;AHR;TP53;CLOCK																																	GCM1 human tf ARCHS4 coexpression	2/299	0.437084	0.63819	1.36096	1.12637	NEUROD1;USF1
	Status Epilepticus	8/221	1.41462e-05	8.85161e-05	8.12588	90.7341	MEF2C;JUN;JUND;CCND1;SRF;FOS;NR3C1;TP53																																	ESR2 human tf ARCHS4 coexpression	2/299	0.437084	0.63819	1.36096	1.12637	SREBF1;ESR1
	Cardiomegaly	7/159	1.41832e-05	8.86194e-05	9.8858	110.36	HDAC2;SMAD3;STAT3;GATA4;AHR;TP53;HIF1A																																	TP53 human tf ARCHS4 coexpression	2/299	0.437084	0.63819	1.36096	1.12637	E2F1;MYBL2
	Teratocarcinoma	6/106	1.44443e-05	8.99913e-05	12.7748	142.378	HDAC2;REST;RARA;NANOG;TP53;POU5F1																																	SPIB human tf ARCHS4 coexpression	2/299	0.437084	0.63819	1.36096	1.12637	NFATC1;PAX5
	Malignant Testicular Germ Cell Tumor	6/106	1.44443e-05	8.99913e-05	12.7748	142.378	AR;NANOG;TP53;ESR1;ESR2;POU5F1																																	ZNF593 human tf ARCHS4 coexpression	2/299	0.437084	0.63819	1.36096	1.12637	MYC;KLF1
	Microphthalmos	8/222	1.46158e-05	9.09289e-05	8.0875	90.0414	TFAP2A;YAP1;NOTCH1;SIN3A;E2F1;E2F4;TP53;USF1																																	LHX9 human tf ARCHS4 coexpression	2/299	0.437084	0.63819	1.36096	1.12637	HDAC2;DACH1
	Alcohol abuse	6/107	1.52417e-05	9.45508e-05	12.6477	140.282	SMAD2;HDAC2;SPI1;CCND1;GATA4;NR3C1																																	NR1I2 human tf ARCHS4 coexpression	2/299	0.437084	0.63819	1.36096	1.12637	CDX2;HNF4A
	Basal cell carcinoma	6/107	1.52417e-05	9.45508e-05	12.6477	140.282	ATF2;STAT5B;MYCN;STAT3;GLI1;TP53																																	RBAK human tf ARCHS4 coexpression	2/299	0.437084	0.63819	1.36096	1.12637	SUZ12;SP3
	Juvenile psoriatic arthritis	7/161	1.53821e-05	9.52857e-05	9.75642	108.124	NR4A2;EGR1;JUN;SMAD3;STAT3;FOS;KLF4																																	ZNF215 human tf ARCHS4 coexpression	2/299	0.437084	0.63819	1.36096	1.12637	SIN3A;NANOG
	Myelomonocytic leukemia	1931-04-01	1.60374e-05	9.92026e-05	30.9926	342.176	MEF2C;SRF;E2F1;TP53																																	POU4F1 human tf ARCHS4 coexpression	2/299	0.437084	0.63819	1.36096	1.12637	SMAD1;DACH1
	Waldenstrom Macroglobulinemia	6/108	1.60742e-05	9.92885e-05	12.5231	138.234	STAT5A;STAT5B;CCND1;MYC;PAX5;TP53																																	ALX3 human tf ARCHS4 coexpression	2/299	0.437084	0.63819	1.36096	1.12637	YAP1;E2F4
	Ventricular Septal Defects	8/226	1.66277e-05	0.000102561	7.93749	87.3477	SMAD2;YAP1;SMAD3;EP300;GATA4;NFATC1;GLI1;ETS1																																	IRX6 human tf ARCHS4 coexpression	2/299	0.437084	0.63819	1.36096	1.12637	CEBPA;PPARG
	Allergic rhinitis (disorder)	7/163	1.66637e-05	0.000102637	9.63037	105.956	NEUROD1;EGR1;AHR;NR3C1;ETS1;HIF1A;USF2																																	ISL2 human tf ARCHS4 coexpression	2/299	0.437084	0.63819	1.36096	1.12637	E2F1;MYBL2
	Hepatic methionine adenosyltransferase deficiency	1965-05-01	1.75216e-05	0.000107615	17.5895	192.642	AR;VDR;STAT3;KLF4;TP53																																	PKNOX1 human tf ARCHS4 coexpression	2/299	0.437084	0.63819	1.36096	1.12637	CRX;NANOG
	Mammary Ductal Carcinoma	1965-05-01	1.75216e-05	0.000107615	17.5895	192.642	SMAD4;E2F1;TP53;HIF1A;ESR1																																	IKZF3 human tf ARCHS4 coexpression	2/299	0.437084	0.63819	1.36096	1.12637	NFATC1;PAX5
	Post-Traumatic Stress Disorder	6/110	1.78494e-05	0.000109473	12.281	134.275	EGR1;STAT5B;BRCA1;NR3C1;CLOCK;ESR1																																	LMX1A human tf ARCHS4 coexpression	2/299	0.437084	0.63819	1.36096	1.12637	DACH1;FOXA2
	Decrease in appetite	1932-04-01	1.8259e-05	0.000111669	29.8842	326.062	SMAD4;BRCA1;TP53;RUNX1																																	ZNF2 human tf ARCHS4 coexpression	2/299	0.437084	0.63819	1.36096	1.12637	NEUROD1;CRX
	Oropharyngeal disorders	1932-04-01	1.8259e-05	0.000111669	29.8842	326.062	JUN;JUND;FOS;TP53																																	FEV human tf ARCHS4 coexpression	2/299	0.437084	0.63819	1.36096	1.12637	NEUROD1;NR4A2
	Multiple Endocrine Neoplasia Type 1	6/111	1.87945e-05	0.00011452	12.1634	132.362	NEUROD1;SMAD3;CCND1;VDR;TP53;FOXA2																																	NKX6-1 human tf ARCHS4 coexpression	2/299	0.437084	0.63819	1.36096	1.12637	NEUROD1;JUN
	Arterial aneurysm	2021-03-11	1.88601e-05	0.00011452	77.707	845.333	SMAD2;SMAD3;STAT3																																	HESX1 human tf ARCHS4 coexpression	2/299	0.437084	0.63819	1.36096	1.12637	NFYB;MTA3
	Hyperoxia	2021-03-11	1.88601e-05	0.00011452	77.707	845.333	JUN;AHR;HIF1A																																	ZNF148 human tf ARCHS4 coexpression	2/299	0.437084	0.63819	1.36096	1.12637	NCOR1;BDP1
	Jaw Keratocyst	2021-03-11	1.88601e-05	0.00011452	77.707	845.333	CCND1;GLI1;TP53																																	KLF15 human tf ARCHS4 coexpression	2/299	0.437084	0.63819	1.36096	1.12637	KLF9;PPARGC1A
	Lipoatrophic Diabetes Mellitus	2021-03-11	1.88601e-05	0.00011452	77.707	845.333	HNF4A;PPARG;FOS																																	HEY1 human tf ARCHS4 coexpression	2/299	0.437084	0.63819	1.36096	1.12637	JUN;DACH1
	Congenital arteriovenous malformation	1966-05-01	1.88839e-05	0.00011452	17.3003	188.179	SMAD4;NOTCH1;MYB;STAT3;ETS1																																	SOX17 human tf ARCHS4 coexpression	2/299	0.437084	0.63819	1.36096	1.12637	JUN;GATA4
	Juvenile-Onset Still Disease	7/168	2.02585e-05	0.000122685	9.32892	100.817	NR4A2;EGR1;JUN;SMAD3;STAT3;FOS;KLF4																																	GFI1B human tf ARCHS4 coexpression	2/299	0.437084	0.63819	1.36096	1.12637	GATA1;KLF1
	neurofibroma	1967-05-01	2.03272e-05	0.000122929	17.0204	183.881	SUZ12;AR;STAT3;TP53;RUNX1																																	ZNF202 human tf ARCHS4 coexpression	2/299	0.437084	0.63819	1.36096	1.12637	NANOG;POU5F1
	Polyarteritis Nodosa	1933-04-01	2.06988e-05	0.000125001	28.8523	311.184	NOTCH1;VDR;MYC;TP53																																	SMAD3 human tf ARCHS4 coexpression	2/299	0.437084	0.63819	1.36096	1.12637	YAP1;CCND1
	Lipodystrophy	6/113	2.08058e-05	0.000125472	11.9349	128.661	SREBF1;HNF4A;PPARG;NR3C1;ESR1;ESR2																																	PBX3 human tf ARCHS4 coexpression	2/299	0.437084	0.63819	1.36096	1.12637	HDAC2;DACH1
	Cyst	7/169	2.10491e-05	0.000126763	9.27087	99.8347	ATF2;AR;EPAS1;VDR;BRCA1;ESR1;ESR2																																	PRRX2 human tf ARCHS4 coexpression	2/299	0.437084	0.63819	1.36096	1.12637	YAP1;CCND1
	Human papilloma virus infection	1968-05-01	2.1855e-05	0.000131187	16.7494	179.739	CCND1;STAT3;TP53;ESR1;PML																																	ZNF180 human tf ARCHS4 coexpression	2/299	0.437084	0.63819	1.36096	1.12637	SMAD2;HDAC2
	Precocious Puberty	1968-05-01	2.1855e-05	0.000131187	16.7494	179.739	NR4A2;AR;PPARG;FOS;ESR1																																	ZNF444 human tf ARCHS4 coexpression	2/299	0.437084	0.63819	1.36096	1.12637	SREBF1;USF2
	Neuroectodermal Tumor, Primitive	6/114	2.18745e-05	0.000131187	11.8238	126.871	MYCN;CCND1;MYC;E2F1;CTNNB1;TP53																																	TBX10 human tf ARCHS4 coexpression	2/299	0.437084	0.63819	1.36096	1.12637	CDX2;HNF4A
	Infection caused by Helicobacter pylori	9/308	2.22953e-05	0.000133481	6.55585	70.2206	JUN;SMAD4;JUND;CDX2;STAT3;GATA4;PPARG;FOS;TP53																																	IRF2 human tf ARCHS4 coexpression	2/299	0.437084	0.63819	1.36096	1.12637	SPI1;BCL3
	Amyotrophic Lateral Sclerosis	13/660	2.23187e-05	0.000133481	4.49844	48.1786	STAT5A;HDAC2;NOTCH1;VDR;BRCA1;HIF1A;ETS2;SIRT3;AR;RARA;PPARG;TP53;PPARGC1A																																	E2F6 human tf ARCHS4 coexpression	2/299	0.437084	0.63819	1.36096	1.12637	SUZ12;MYBL2
	Richter's syndrome	1934-04-01	2.33698e-05	0.00013919	27.8891	297.411	NOTCH1;CCND1;MYC;TP53																																	NR0B1 human tf ARCHS4 coexpression	2/299	0.437084	0.63819	1.36096	1.12637	NEUROD1;EGR1
	Cholangitis	1934-04-01	2.33698e-05	0.00013919	27.8891	297.411	EGR1;BCL3;PPARG;TP53																																	BNC1 human tf ARCHS4 coexpression	2/299	0.437084	0.63819	1.36096	1.12637	YAP1;KLF5
	Metastatic Carcinoma	1934-04-01	2.33698e-05	0.00013919	27.8891	297.411	AR;RXRA;BRCA1;TP53																																	HOXD4 human tf ARCHS4 coexpression	2/299	0.437084	0.63819	1.36096	1.12637	YAP1;GATA4
	Hepatitis B, Chronic	8/238	2.41144e-05	0.000142823	7.51878	79.9449	VDR;STAT1;HNF4A;PPARG;NR3C1;TP53;ESR1;POU5F1																																	IRX1 human tf ARCHS4 coexpression	2/299	0.437084	0.63819	1.36096	1.12637	DACH1;NOTCH1
	Overweight	8/238	2.41144e-05	0.000142823	7.51878	79.9449	AR;EGR1;PPARG;NR3C1;TP53;CLOCK;ESR1;ESR2																																	ETV5 human tf ARCHS4 coexpression	2/299	0.437084	0.63819	1.36096	1.12637	SP1;CTNNB1
	Liver Neoplasms, Experimental	6/116	2.41447e-05	0.000142823	11.6076	123.406	CCND1;MYC;STAT3;CTNNB1;TP53;PML																																	INSM1 human tf ARCHS4 coexpression	2/299	0.437084	0.63819	1.36096	1.12637	NEUROD1;DACH1
	Experimental Hepatoma	6/116	2.41447e-05	0.000142823	11.6076	123.406	CCND1;MYC;STAT3;CTNNB1;TP53;PML																																	NR2F1 human tf ARCHS4 coexpression	2/299	0.437084	0.63819	1.36096	1.12637	DACH1;FOXA2
	Familial (FPAH)	6/116	2.41447e-05	0.000142823	11.6076	123.406	CEBPA;SMAD3;BRCA1;TP53;ESR1;RUNX1																																	FOXE1 human tf ARCHS4 coexpression	2/299	0.437084	0.63819	1.36096	1.12637	YAP1;EPAS1
	Abdominal obesity metabolic syndrome	2021-03-12	2.50565e-05	0.000147813	69.0694	731.748	PPARG;PPARGC1A;SIRT3																																	PLAG1 human tf ARCHS4 coexpression	2/299	0.437084	0.63819	1.36096	1.12637	YY1;NEUROD1
	Breast cancer stage II	2021-03-12	2.50565e-05	0.000147813	69.0694	731.748	BRCA1;ESR1;TP53																																	HOXB4 human tf ARCHS4 coexpression	2/299	0.437084	0.63819	1.36096	1.12637	STAT5A;GATA1
	Chromosome 8, trisomy	1970-05-01	2.51774e-05	0.000147921	16.2324	171.894	CCND1;MYC;RARA;PML;RUNX1																																	NKX2-5 human tf ARCHS4 coexpression	2/299	0.437084	0.63819	1.36096	1.12637	GATA4;MYBL2
	Stromal Neoplasm	1970-05-01	2.51774e-05	0.000147921	16.2324	171.894	SMAD2;CTNNB1;GLI1;TP53;HIF1A																																	POU3F2 human tf ARCHS4 coexpression	2/299	0.437084	0.63819	1.36096	1.12637	HDAC2;DACH1
	Neck Neoplasms	1970-05-01	2.51774e-05	0.000147921	16.2324	171.894	CEBPA;CCND1;STAT3;E2F1;TP53																																	PBX1 human tf ARCHS4 coexpression	2/299	0.437084	0.63819	1.36096	1.12637	NR4A2;FOXA2
	Prostate Cancer, Hereditary, 7	1935-04-01	2.62854e-05	0.000154013	26.9881	284.63	AR;ESR1;TP53;ESR2																																	MYBL1 human tf ARCHS4 coexpression	2/299	0.437084	0.63819	1.36096	1.12637	SMAD3;ETS1
	Leiomyosarcoma of uterus	1935-04-01	2.62854e-05	0.000154013	26.9881	284.63	EP300;CTNNB1;BRCA1;TP53																																	IKZF1 human tf ARCHS4 coexpression	2/299	0.437084	0.63819	1.36096	1.12637	STAT5B;ETS1
	Chondrosarcoma	8/241	2.63741e-05	0.000154324	7.42084	78.2388	SMAD1;CCND1;EPAS1;MYC;PPARG;GLI1;TP53;HIF1A																																	ZNF197 human tf ARCHS4 coexpression	2/299	0.437084	0.63819	1.36096	1.12637	ATF2;HDAC2
	Anorexia	6/118	2.66009e-05	0.000155441	11.3992	120.086	SMAD4;CCND1;STAT3;BRCA1;PAX5;TP53																																	LCOR human tf ARCHS4 coexpression	2/299	0.437084	0.63819	1.36096	1.12637	SMAD2;CLOCK
	Leukemia, Myeloid, Chronic-Phase	1971-05-01	2.69792e-05	0.000157227	15.9857	168.176	SMAD1;MYC;BRCA1;TP53;RUNX1																																	TEAD4 human tf ARCHS4 coexpression	2/299	0.437084	0.63819	1.36096	1.12637	MYBL2;POU5F1
	Neurofibromatoses	1971-05-01	2.69792e-05	0.000157227	15.9857	168.176	SUZ12;AR;STAT3;TP53;RUNX1																																	ZNF273 human tf ARCHS4 coexpression	2/299	0.437084	0.63819	1.36096	1.12637	CRX;NANOG
	Hepatoma, Novikoff	6/119	2.79022e-05	0.000162388	11.2977	118.477	CCND1;MYC;STAT3;CTNNB1;TP53;PML																																	MIER1 human tf ARCHS4 coexpression	2/299	0.437084	0.63819	1.36096	1.12637	NEUROD1;SMAD2
	Rectal Neoplasms	1972-05-01	2.88795e-05	0.00016785	15.7463	164.586	CDX2;VDR;PPARG;TP53;ESR2																																	ZNF43 human tf ARCHS4 coexpression	2/299	0.437084	0.63819	1.36096	1.12637	HDAC2;NANOG
	Somatotropin deficiency	1936-04-01	2.94591e-05	0.000169851	26.1434	272.741	STAT5B;FOS;NR3C1;ESR1																																	SOX18 human tf ARCHS4 coexpression	2/299	0.437084	0.63819	1.36096	1.12637	JUN;EPAS1
	Endometriosis of ovary	1936-04-01	2.94591e-05	0.000169851	26.1434	272.741	AR;ETS1;ESR1;TP53																																	MXD3 human tf ARCHS4 coexpression	2/299	0.437084	0.63819	1.36096	1.12637	SPI1;RARA
	Familial medullary thyroid carcinoma	1936-04-01	2.94591e-05	0.000169851	26.1434	272.741	STAT3;FOS;ELK1;ESR2																																	ZNF195 human tf ARCHS4 coexpression	2/299	0.437084	0.63819	1.36096	1.12637	HDAC2;NANOG
	Germ Cell Cancer	1936-04-01	2.94591e-05	0.000169851	26.1434	272.741	NANOG;ESR1;TP53;POU5F1																																	ZNF280C human tf ARCHS4 coexpression	2/299	0.437084	0.63819	1.36096	1.12637	HDAC2;NFYB
	Oestrogen deficiency	1936-04-01	2.94591e-05	0.000169851	26.1434	272.741	MYC;BRCA1;HIF1A;ESR1																																	CREB3L3 human tf ARCHS4 coexpression	2/299	0.437084	0.63819	1.36096	1.12637	CDX2;HNF4A
	Plexiform Neurofibroma	1936-04-01	2.94591e-05	0.000169851	26.1434	272.741	SUZ12;GLI1;TP53;RUNX1																																	ZBTB11 human tf ARCHS4 coexpression	2/299	0.437084	0.63819	1.36096	1.12637	RBM15;SP3
	Leukopenia	8/246	3.05344e-05	0.000175817	7.26309	75.5118	STAT5B;CEBPA;STAT1;HNF4A;STAT3;CTNNB1;TP53;ESR1																																	ZXDC human tf ARCHS4 coexpression	2/299	0.437084	0.63819	1.36096	1.12637	GLI1;USF2
	Hepatoma, Morris	6/121	3.06585e-05	0.000176063	11.1001	115.359	CCND1;MYC;STAT3;CTNNB1;TP53;PML																																	ZNF93 human tf ARCHS4 coexpression	2/299	0.437084	0.63819	1.36096	1.12637	HDAC2;NANOG
	Adult Acute Lymphocytic Leukemia	6/121	3.06585e-05	0.000176063	11.1001	115.359	MYCN;CCND1;MYC;PAX5;TP53;RUNX1																																	ZNF324 human tf ARCHS4 coexpression	2/299	0.437084	0.63819	1.36096	1.12637	RBM15;MYC
	Bone neoplasms	1973-05-01	3.08822e-05	0.000177112	15.5139	161.117	YY1;NOTCH1;HIF1A;POU5F1;RUNX1																																	ZNF302 human tf ARCHS4 coexpression	2/299	0.437084	0.63819	1.36096	1.12637	NEUROD1;PAX5
	Breast Neoplasms, Male	2021-03-13	3.24564e-05	0.000184916	62.1594	642.455	AR;BRCA1;ESR1																																	CAMTA2 human tf ARCHS4 coexpression	2/299	0.437084	0.63819	1.36096	1.12637	RARA;USF2
	DISORGANIZATION, MOUSE, HOMOLOG OF	2021-03-13	3.24564e-05	0.000184916	62.1594	642.455	GATA1;ETS2;RUNX1																																	PRDM13 human tf ARCHS4 coexpression	2/299	0.437084	0.63819	1.36096	1.12637	E2F1;MYBL2
	Age-related cognitive decline	2021-03-13	3.24564e-05	0.000184916	62.1594	642.455	ESR1;CLOCK;ESR2																																	DR1 human tf ARCHS4 coexpression	2/299	0.437084	0.63819	1.36096	1.12637	SMAD2;SUZ12
	Hamartomatous polyp	2021-03-13	3.24564e-05	0.000184916	62.1594	642.455	CDX2;CTNNB1;TP53																																	RCOR3 human tf ARCHS4 coexpression	2/299	0.437084	0.63819	1.36096	1.12637	NEUROD1;EGR1
	Malignant Mixed Mesodermal (Mullerian) Tumor	2021-03-13	3.24564e-05	0.000184916	62.1594	642.455	MYCN;MYC;TP53																																	BATF3 human tf ARCHS4 coexpression	2/299	0.437084	0.63819	1.36096	1.12637	STAT5A;BCL3
	ACTH-Secreting Pituitary Adenoma	1937-04-01	3.29049e-05	0.000186979	25.3499	261.659	HDAC2;CCND1;PPARG;NR3C1																																	ZNF484 human tf ARCHS4 coexpression	2/299	0.437084	0.63819	1.36096	1.12637	REST;EP300
	Bone Marrow Diseases	1937-04-01	3.29049e-05	0.000186979	25.3499	261.659	CCND1;VDR;MYC;HIF1A																																	ZSCAN10 human tf ARCHS4 coexpression	2/299	0.437084	0.63819	1.36096	1.12637	NANOG;MTA3
	Dermatologic disorders	10/406	3.32094e-05	0.000188462	5.53428	57.0732	NR4A2;JUN;JUND;VDR;SRF;PPARG;AHR;FOS;GLI1;TP53																																	MNX1 human tf ARCHS4 coexpression	2/299	0.437084	0.63819	1.36096	1.12637	E2F1;MYBL2
	Peripheral T-Cell Lymphoma	6/123	3.36295e-05	0.000190596	10.9093	112.367	YY1;EGR1;CCND1;BCL3;PAX5;TP53																																	ZNF317 human tf ARCHS4 coexpression	2/299	0.437084	0.63819	1.36096	1.12637	VDR;SIN3A
	Hepatitis, Chronic	7/183	3.50746e-05	0.000198513	8.52736	87.4739	SMAD2;SMAD3;VDR;STAT1;MYC;STAT3;TP53																																	ZNF227 human tf ARCHS4 coexpression	2/299	0.437084	0.63819	1.36096	1.12637	HDAC2;RBM15
	Angiogenic Switch	1975-05-01	3.52097e-05	0.000198513	15.0691	154.522	EGR1;EPAS1;E2F1;TP53;HIF1A																																	TOE1 human tf ARCHS4 coexpression	2/299	0.437084	0.63819	1.36096	1.12637	E2F1;MYBL2
	Central Nervous System Neoplasms	1975-05-01	3.52097e-05	0.000198513	15.0691	154.522	YAP1;MYCN;MYC;TP53;PML																																	ZNF414 human tf ARCHS4 coexpression	2/299	0.437084	0.63819	1.36096	1.12637	NEUROD1;PAX5
	Endometrial Hyperplasia	1975-05-01	3.52097e-05	0.000198513	15.0691	154.522	NCOA1;AR;TP53;ESR1;ESR2																																	ZNF670 human tf ARCHS4 coexpression	2/299	0.437084	0.63819	1.36096	1.12637	HDAC2;NANOG
	Arteriovenous hemangioma	1938-04-01	3.66369e-05	0.000205756	24.6031	251.307	SMAD4;NOTCH1;MYB;ETS1																																	AEBP2 human tf ARCHS4 coexpression	2/299	0.437084	0.63819	1.36096	1.12637	SMAD2;NANOG
	Bladder neck obstruction	1938-04-01	3.66369e-05	0.000205756	24.6031	251.307	SMAD3;HIF1A;ESR1;POU5F1																																	PRDM15 human tf ARCHS4 coexpression	2/299	0.437084	0.63819	1.36096	1.12637	SMAD2;PAX5
	Keratosis	1938-04-01	3.66369e-05	0.000205756	24.6031	251.307	NOTCH1;CCND1;VDR;TP53																																	ZNF41 human tf ARCHS4 coexpression	2/299	0.437084	0.63819	1.36096	1.12637	NCOA1;SP3
	Familial M??ni??re disease	6/125	3.68274e-05	0.000206558	10.7249	109.493	AR;CCND1;STAT3;FOS;ESR1;ESR2																																	MKX human tf ARCHS4 coexpression	2/299	0.437084	0.63819	1.36096	1.12637	YAP1;CCND1
	Acromegaly	1976-05-01	3.75424e-05	0.000210024	14.8562	151.385	MYC;PPARG;AHR;FOS;TP53																																	VENTX human tf ARCHS4 coexpression	2/299	0.437084	0.63819	1.36096	1.12637	CRX;NANOG
	Petit mal status	1976-05-01	3.75424e-05	0.000210024	14.8562	151.385	MEF2C;JUN;NOTCH1;JUND;FOS																																	PRDM8 human tf ARCHS4 coexpression	2/299	0.437084	0.63819	1.36096	1.12637	BCL3;USF2
	Eosinophilia	7/186	3.89059e-05	0.000217371	8.38317	85.1257	AR;VDR;MYB;STAT3;AHR;NR3C1;GATA1																																	ZNF117 human tf ARCHS4 coexpression	2/299	0.437084	0.63819	1.36096	1.12637	HDAC2;CREB1
	Cryptorchidism	10/414	3.91581e-05	0.000218498	5.42246	55.0266	TFAP2A;AR;SMAD4;SIN3A;EP300;GATA4;GLI1;GATA1;ESR1;SMARCA4																																	ZNF689 human tf ARCHS4 coexpression	2/299	0.437084	0.63819	1.36096	1.12637	GLI1;KLF1
	High-Grade Prostatic Intraepithelial Neoplasia	1977-05-01	3.9993e-05	0.000222583	14.6491	148.348	TFAP2A;RXRA;MYC;NFATC1;TP53																																	ZNF618 human tf ARCHS4 coexpression	2/299	0.437084	0.63819	1.36096	1.12637	DACH1;SMARCA4
	Non-small cell lung cancer stage I	1977-05-01	3.9993e-05	0.000222583	14.6491	148.348	BRCA1;TP53;HIF1A;ESR1;FOXA2																																	ZSCAN12 human tf ARCHS4 coexpression	2/299	0.437084	0.63819	1.36096	1.12637	HDAC2;TBP
	Neonatal diabetes mellitus	1939-04-01	4.06695e-05	0.000226058	23.8989	241.619	NEUROD1;HNF4A;STAT3;GATA4																																	ZNF486 human tf ARCHS4 coexpression	2/299	0.437084	0.63819	1.36096	1.12637	SMAD2;NANOG
	Cystadenoma, Serous	2021-03-14	4.11599e-05	0.000227324	56.5057	570.597	AR;SMAD4;TP53																																	ZNF75A human tf ARCHS4 coexpression	2/299	0.437084	0.63819	1.36096	1.12637	RBM15;USF1
	Thyroid Lymphoma	2021-03-14	4.11599e-05	0.000227324	56.5057	570.597	MYC;PAX5;TP53																																	ZNF606 human tf ARCHS4 coexpression	2/299	0.437084	0.63819	1.36096	1.12637	HDAC2;CREB1
	Trisomy 11	2021-03-14	4.11599e-05	0.000227324	56.5057	570.597	CCND1;MYC;TP53																																	ZNF646 human tf ARCHS4 coexpression	2/299	0.437084	0.63819	1.36096	1.12637	RARA;ZBTB7B
	Disorder of endocrine ovary	2021-03-14	4.11599e-05	0.000227324	56.5057	570.597	NCOR1;PPARG;ESR1																																	ZNF232 human tf ARCHS4 coexpression	2/299	0.437084	0.63819	1.36096	1.12637	HDAC2;NANOG
	Germinoma	2021-03-14	4.11599e-05	0.000227324	56.5057	570.597	NANOG;KLF4;TP53																																	ZNF354A human tf ARCHS4 coexpression	2/299	0.437084	0.63819	1.36096	1.12637	HDAC2;NFYB
	Acquired Immunodeficiency Syndrome	7/188	4.16462e-05	0.000229717	8.28969	83.6123	AR;SMAD3;VDR;SP1;MYC;NR3C1;TP53																																	PRDM10 human tf ARCHS4 coexpression	2/299	0.437084	0.63819	1.36096	1.12637	SIN3A;EP300
	Cardiac Hypertrophy	1978-05-01	4.25658e-05	0.000234491	14.4477	145.408	HDAC2;STAT3;GATA4;AHR;HIF1A																																	ZNF692 human tf ARCHS4 coexpression	2/299	0.437084	0.63819	1.36096	1.12637	SREBF1;SREBF2
	early pregnancy	6/129	4.39554e-05	0.000241365	10.374	104.075	EPAS1;VDR;AHR;TP53;HIF1A;ESR1																																	ZBTB26 human tf ARCHS4 coexpression	2/299	0.437084	0.63819	1.36096	1.12637	HDAC2;NFYB
	Malignant neoplasm of larynx	6/129	4.39554e-05	0.000241365	10.374	104.075	KLF5;CCND1;STAT3;BRCA1;TP53;HIF1A																																	ZIK1 human tf ARCHS4 coexpression	2/299	0.437084	0.63819	1.36096	1.12637	HDAC2;NANOG
	Triglycerides measurement	9/336	4.39809e-05	0.000241365	5.98593	60.0494	NCOA1;MEF2C;RXRA;BCL3;GATA4;CLOCK;HIF1A;ESR1;ESR2																																	NHLH1 human tf ARCHS4 coexpression	2/299	0.437084	0.63819	1.36096	1.12637	DACH1;SMARCA4
	Osteoarthritis of the hand	1940-04-01	4.50173e-05	0.00024674	23.2339	232.536	CCND1;VDR;ESR1;ESR2																																	MLLT3 human tf ARCHS4 coexpression	2/299	0.437084	0.63819	1.36096	1.12637	NEUROD1;PAX5
	Malignancy	1979-05-01	4.52648e-05	0.000247783	14.2517	142.56	YY1;YAP1;TP53;HIF1A;SIRT3																																	ZNF131 human tf ARCHS4 coexpression	2/299	0.437084	0.63819	1.36096	1.12637	SUZ12;ATF2
	Primary sclerosing cholangitis	6/130	4.58996e-05	0.000250941	10.2898	102.785	NOTCH1;VDR;BCL3;ELK1;TP53;HIF1A																																	OVOL1 human tf ARCHS4 coexpression	2/299	0.437084	0.63819	1.36096	1.12637	KLF5;KLF4
	Alcoholic Intoxication, Chronic	10/424	4.78572e-05	0.000261314	5.28877	52.6089	NR4A2;AR;HDAC2;CREB1;EP300;GATA4;PPARG;TP53;CLOCK;PPARGC1A																																	ZNF449 human tf ARCHS4 coexpression	2/299	0.437084	0.63819	1.36096	1.12637	ATF2;HDAC2
	Male infertility	8/263	4.90193e-05	0.000267322	6.77302	67.2107	AR;SMAD1;GATA4;AHR;TP53;CLOCK;ESR1;ESR2																																	ZNF417 human tf ARCHS4 coexpression	2/299	0.437084	0.63819	1.36096	1.12637	SMAD2;BDP1
	Alcohol withdrawal syndrome	1941-04-01	4.96953e-05	0.000270328	22.6048	224.005	AR;GATA4;PPARG;PPARGC1A																																	RAX2 human tf ARCHS4 coexpression	2/299	0.437084	0.63819	1.36096	1.12637	ESRRB;CRX
	Gestational Trophoblastic Neoplasms	1941-04-01	4.96953e-05	0.000270328	22.6048	224.005	STAT3;NANOG;TP53;POU5F1																																	KLF14 human tf ARCHS4 coexpression	2/299	0.437084	0.63819	1.36096	1.12637	YAP1;PPARG
	Mental Retardation	17/1158	4.99012e-05	0.000271107	3.40865	33.7643	YAP1;SUZ12;SMAD4;TBP;CRX;FOS;GATA1;ETS2;SMARCA4;AR;MYCN;SIN3A;HNF4A;EP300;CTNNB1;PPARG;TP53																																	ZNF408 human tf ARCHS4 coexpression	2/299	0.437084	0.63819	1.36096	1.12637	RBM15;MYC
	Neoplasms, Experimental	1981-05-01	5.10588e-05	0.000277048	13.8753	137.123	CCND1;EPAS1;AHR;TP53;HIF1A																																	DRAP1 human tf ARCHS4 coexpression	2/299	0.437084	0.63819	1.36096	1.12637	CCND1;ELK1
	Cervix Intraepithelial Neoplasia Grade 3 AJCC v7	2021-03-15	5.12651e-05	0.000277472	51.7943	511.65	PAX5;KLF4;POU5F1																																	KCMF1 human tf ARCHS4 coexpression	2/299	0.437084	0.63819	1.36096	1.12637	RXRA;SRF
	Group B streptococcal pneumonia	2021-03-15	5.12651e-05	0.000277472	51.7943	511.65	MYCN;CCND1;TP53																																	NHLH2 human tf ARCHS4 coexpression	2/299	0.437084	0.63819	1.36096	1.12637	DACH1;FOXA2
	Thalassemia	1982-05-01	5.41625e-05	0.000292789	13.6944	134.527	YY1;VDR;GATA1;RUNX1;KLF1																																	ZNF114 human tf ARCHS4 coexpression	2/299	0.437084	0.63819	1.36096	1.12637	CRX;NANOG
	Memory impairment	8/267	5.45124e-05	0.000294312	6.66706	65.4511	NR4A2;CREB1;HNF4A;STAT3;PPARG;BRCA1;PPARGC1A;ESR2																																	ZNF454 human tf ARCHS4 coexpression	2/299	0.437084	0.63819	1.36096	1.12637	HDAC2;CRX
	Aortic aneurysm without mention of rupture NOS	1942-04-01	5.47186e-05	0.000294325	22.0089	215.98	NOTCH1;SMAD3;STAT3;KLF4																																	ZNF552 human tf ARCHS4 coexpression	2/299	0.437084	0.63819	1.36096	1.12637	SMAD2;ESR1
	Bulimia Nervosa	1942-04-01	5.47186e-05	0.000294325	22.0089	215.98	NR3C1;ESR1;CLOCK;ESR2																																	FOXS1 human tf ARCHS4 coexpression	2/299	0.437084	0.63819	1.36096	1.12637	JUN;KLF9
	Isochromosomes	1942-04-01	5.47186e-05	0.000294325	22.0089	215.98	MYCN;MYC;PAX5;TP53																																	ZNF154 human tf ARCHS4 coexpression	2/299	0.437084	0.63819	1.36096	1.12637	ATF1;NCOR1
	Mycoses	6/135	5.66807e-05	0.0003045	9.88847	96.6902	CCND1;VDR;STAT1;STAT3;AHR;HIF1A																																	ZNF571 human tf ARCHS4 coexpression	2/299	0.437084	0.63819	1.36096	1.12637	SMAD2;GATA4
	Testicular Neoplasms	1983-05-01	5.741e-05	0.000307275	13.5181	132.009	AR;GATA4;NANOG;TP53;POU5F1																																	ZBTB20 human tf ARCHS4 coexpression	2/299	0.437084	0.63819	1.36096	1.12637	NEUROD1;SMAD2
	Hydatidiform Mole	1983-05-01	5.741e-05	0.000307275	13.5181	132.009	STAT3;PPARG;NANOG;TP53;POU5F1																																	ZNF721 human tf ARCHS4 coexpression	2/299	0.437084	0.63819	1.36096	1.12637	HDAC2;NANOG
	Protein Deficiency	1983-05-01	5.741e-05	0.000307275	13.5181	132.009	STAT1;STAT3;TP53;GATA1;KLF1																																	ZNF438 human tf ARCHS4 coexpression	2/299	0.437084	0.63819	1.36096	1.12637	CEBPB;SPI1
	Yolk Sac Tumor	1943-04-01	6.01026e-05	0.000320498	21.4435	208.419	NANOG;ESR1;TP53;POU5F1																																	ZFP1 human tf ARCHS4 coexpression	2/299	0.437084	0.63819	1.36096	1.12637	ATF2;HDAC2
	High Grade Lymphoma (neoplasm)	1943-04-01	6.01026e-05	0.000320498	21.4435	208.419	YY1;CCND1;MYC;TP53																																	ZBTB7C human tf ARCHS4 coexpression	2/299	0.437084	0.63819	1.36096	1.12637	KLF5;CDX2
	Primary Carcinoma	1943-04-01	6.01026e-05	0.000320498	21.4435	208.419	SMAD4;CCND1;GLI1;TP53																																	ZNF74 human tf ARCHS4 coexpression	2/299	0.437084	0.63819	1.36096	1.12637	HDAC2;SMARCA4
	Soft Tissue Neoplasms	1984-05-01	6.08058e-05	0.000323849	13.3464	129.564	STAT3;CTNNB1;GLI1;TP53;POU5F1																																	ZBTB3 human tf ARCHS4 coexpression	2/299	0.437084	0.63819	1.36096	1.12637	CRX;NANOG
	Epilepsy	17/1177	6.10755e-05	0.000324886	3.34942	32.5008	TFAP2A;EGR1;MEF2C;SMAD4;TBP;VDR;SRF;CRX;GATA4;FOS;ESR1;SMARCA4;CREB1;SP1;HNF4A;EP300;TP53																																	ZNF696 human tf ARCHS4 coexpression	2/299	0.437084	0.63819	1.36096	1.12637	NOTCH1;RBM15
	Choroidal Neovascularization	2021-03-16	6.2869e-05	0.000331575	47.8077	462.513	KLF5;EPAS1;HIF1A																																	ZBTB6 human tf ARCHS4 coexpression	2/299	0.437084	0.63819	1.36096	1.12637	ATF1;SMAD4
	Condyloma	2021-03-16	6.2869e-05	0.000331575	47.8077	462.513	JUN;ESR1;TP53																																	ZSCAN23 human tf ARCHS4 coexpression	2/299	0.437084	0.63819	1.36096	1.12637	ATF2;HDAC2
	Focal nodular hyperplasia of liver	2021-03-16	6.2869e-05	0.000331575	47.8077	462.513	AR;CTNNB1;TP53																																	ZNF626 human tf ARCHS4 coexpression	2/299	0.437084	0.63819	1.36096	1.12637	CRX;NANOG
	Juvenile polyp	2021-03-16	6.2869e-05	0.000331575	47.8077	462.513	SMAD4;CDX2;TP53																																	ZNF559 human tf ARCHS4 coexpression	2/299	0.437084	0.63819	1.36096	1.12637	HDAC2;SIN3A
	Non-small cell carcinoma	2021-03-16	6.2869e-05	0.000331575	47.8077	462.513	STAT3;TP53;ESR2																																	ZNF292 human tf ARCHS4 coexpression	2/299	0.437084	0.63819	1.36096	1.12637	HDAC2;CREB1
	Osteoblastoma	2021-03-16	6.2869e-05	0.000331575	47.8077	462.513	SMAD2;SMAD1;CTNNB1																																	ZNF573 human tf ARCHS4 coexpression	2/299	0.437084	0.63819	1.36096	1.12637	HDAC2;CREB1
	Other anxiety states	2021-03-16	6.2869e-05	0.000331575	47.8077	462.513	HDAC2;NCOR1;ESR2																																	ZNF681 human tf ARCHS4 coexpression	2/299	0.437084	0.63819	1.36096	1.12637	HDAC2;NANOG
	Hurthle Cell Tumor	1985-05-01	6.43546e-05	0.000338997	13.1789	127.19	CCND1;VDR;NR3C1;TP53;ESR1																																	ZNF34 human tf ARCHS4 coexpression	2/299	0.437084	0.63819	1.36096	1.12637	NEUROD1;EGR1
	Birth Weight	1944-04-01	6.58628e-05	0.00034652	20.9063	201.285	AHR;ZBTB7B;ESR1;SREBF2																																	TSC22D2 human tf ARCHS4 coexpression	2/299	0.437084	0.63819	1.36096	1.12637	SMAD2;CLOCK
	Differentiated Thyroid Gland Carcinoma	6/139	6.66883e-05	0.000350437	9.58913	92.2041	VDR;PPARG;BRCA1;ETS1;TP53;HIF1A																																	ZNF700 human tf ARCHS4 coexpression	2/299	0.437084	0.63819	1.36096	1.12637	SP3;BDP1
	Left Ventricular Hypertrophy	7/203	6.7679e-05	0.000355212	7.64946	73.4404	AR;SMAD3;VDR;MYC;AHR;PPARGC1A;ESR1																																	ZFP28 human tf ARCHS4 coexpression	2/299	0.437084	0.63819	1.36096	1.12637	NEUROD1;DACH1
	Thyroid Diseases	6/140	6.93983e-05	0.000363795	9.51709	91.1323	JUN;JUND;VDR;STAT3;KLF9;FOS																																	ZNF138 human tf ARCHS4 coexpression	2/299	0.437084	0.63819	1.36096	1.12637	HDAC2;CREB1
	Adrenal Gland Neoplasms	1987-05-01	7.19299e-05	0.000376601	12.8561	122.645	SMAD2;MYC;CTNNB1;GATA4;TP53																																	ZNF100 human tf ARCHS4 coexpression	2/299	0.437084	0.63819	1.36096	1.12637	CRX;NANOG
	Congenital neutropenia	1945-04-01	7.20151e-05	0.000376601	20.3954	194.544	STAT5A;STAT5B;CEBPB;RUNX1																																	ZNF679 human tf ARCHS4 coexpression	2/299	0.437084	0.63819	1.36096	1.12637	YY1;KLF5
	Infant, Premature	8/278	7.23256e-05	0.000377768	6.39186	60.9421	YY1;MYCN;MYC;STAT3;PPARGC1A;ESR2;PML;RUNX1																																	ZNF688 human tf ARCHS4 coexpression	2/299	0.437084	0.63819	1.36096	1.12637	NEUROD1;USF1
	Childhood Osteosarcoma	7/206	7.42149e-05	0.000386703	7.53299	71.6278	CEBPA;EPAS1;STAT3;FOS;KLF4;TP53;ESR1																																	ZNF823 human tf ARCHS4 coexpression	2/299	0.437084	0.63819	1.36096	1.12637	TBP;BDP1
	Cytopenia	7/206	7.42149e-05	0.000386703	7.53299	71.6278	CEBPA;NOTCH1;BRCA1;TP53;GATA1;RUNX1;KLF1																																	ZNF121 human tf ARCHS4 coexpression	2/299	0.437084	0.63819	1.36096	1.12637	SMAD2;NANOG
	Spina Bifida	1988-05-01	7.59661e-05	0.000393043	12.7006	120.468	SUZ12;JUN;JUND;BRCA1;FOS																																	ZNF248 human tf ARCHS4 coexpression	2/299	0.437084	0.63819	1.36096	1.12637	ATF2;SMAD1
	Atypical Endometrial Hyperplasia	2021-03-17	7.60669e-05	0.000393043	44.3906	420.996	CTNNB1;GLI1;TP53																																	ZNF544 human tf ARCHS4 coexpression	2/299	0.437084	0.63819	1.36096	1.12637	SMAD2;NANOG
	Bone Cysts	2021-03-17	7.60669e-05	0.000393043	44.3906	420.996	VDR;PPARG;FOS																																	ZXDB human tf ARCHS4 coexpression	2/299	0.437084	0.63819	1.36096	1.12637	RBM15;MYC
	Familial partial lipodystrophy	2021-03-17	7.60669e-05	0.000393043	44.3906	420.996	SREBF1;HNF4A;PPARG																																	ZNF658 human tf ARCHS4 coexpression	2/299	0.437084	0.63819	1.36096	1.12637	ATF2;BDP1
	Malignant Female Reproductive System Neoplasm	2021-03-17	7.60669e-05	0.000393043	44.3906	420.996	BRCA1;ESR1;TP53																																	ZNF521 human tf ARCHS4 coexpression	2/299	0.437084	0.63819	1.36096	1.12637	HDAC2;DACH1
	Mature B-Cell Non-Hodgkin Lymphoma	2021-03-17	7.60669e-05	0.000393043	44.3906	420.996	CEBPA;CCND1;PAX5																																	ZNF580 human tf ARCHS4 coexpression	2/299	0.437084	0.63819	1.36096	1.12637	JUND;USF2
	Pseudopelade	2021-03-17	7.60669e-05	0.000393043	44.3906	420.996	AR;VDR;PPARG																																	LEUTX human tf ARCHS4 coexpression	2/299	0.437084	0.63819	1.36096	1.12637	YY1;KLF5
	Visual seizure	7/207	7.65047e-05	0.000394834	7.49495	71.0383	EGR1;HDAC2;REST;CCND1;FOS;NR3C1;SREBF2																																	ZNF718 human tf ARCHS4 coexpression	2/299	0.437084	0.63819	1.36096	1.12637	HDAC2;NANOG
	Adult Diffuse Large B-Cell Lymphoma	1946-04-01	7.85754e-05	0.000404075	19.9088	188.167	CCND1;MYC;STAT3;TP53																																	SIM1 human tf ARCHS4 coexpression	2/299	0.437084	0.63819	1.36096	1.12637	NEUROD1;PPARGC1A
	Basal Cell Nevus Syndrome	1946-04-01	7.85754e-05	0.000404075	19.9088	188.167	CCND1;MYC;GLI1;TP53																																	ARID3A human tf ARCHS4 coexpression	2/299	0.437084	0.63819	1.36096	1.12637	NEUROD1;PAX5
	Childhood Diffuse Large B-Cell Lymphoma	1946-04-01	7.85754e-05	0.000404075	19.9088	188.167	CCND1;MYC;STAT3;TP53																																	SP100 human tf ARCHS4 coexpression	2/299	0.437084	0.63819	1.36096	1.12637	STAT1;ETS1
	Congenital anemia	7/208	7.8852e-05	0.000405017	7.45728	70.4559	CEBPA;NOTCH1;BRCA1;TP53;GATA1;RUNX1;KLF1																																	SOHLH2 human tf ARCHS4 coexpression	2/299	0.437084	0.63819	1.36096	1.12637	SIN3A;CLOCK
	Mammary Carcinoma, Animal	6/145	8.42975e-05	0.000431962	9.17243	86.048	STAT5A;CCND1;STAT3;BRCA1;ESR1;ESR2																																	CENPT human tf ARCHS4 coexpression	2/299	0.437084	0.63819	1.36096	1.12637	GATA1;USF2
	Animal Mammary Neoplasms	6/145	8.42975e-05	0.000431962	9.17243	86.048	STAT5A;CCND1;STAT3;BRCA1;ESR1;ESR2																																	ZNF831 human tf ARCHS4 coexpression	2/299	0.437084	0.63819	1.36096	1.12637	STAT5B;ETS1
	Periodontitis, Juvenile	1990-05-01	8.45602e-05	0.000432796	12.4005	116.292	SMAD4;CDX2;STAT1;VDR;TP53																																	ZNF391 human tf ARCHS4 coexpression	2/299	0.437084	0.63819	1.36096	1.12637	HDAC2;REST
	Severe congenital neutropenia	1947-04-01	8.556e-05	0.000436366	19.4448	182.126	STAT5A;STAT5B;CEBPB;RUNX1																																	THAP10 human tf ARCHS4 coexpression	2/299	0.437084	0.63819	1.36096	1.12637	HDAC2;BRCA1
	Carcinoma in situ of uterine cervix	1947-04-01	8.556e-05	0.000436366	19.4448	182.126	CCND1;KLF4;TP53;POU5F1																																	THAP1 human tf ARCHS4 coexpression	2/299	0.437084	0.63819	1.36096	1.12637	TBP;NANOG
	Male sterility	1947-04-01	8.556e-05	0.000436366	19.4448	182.126	AR;AHR;ESR1;TP53																																	ZUFSP human tf ARCHS4 coexpression	2/299	0.437084	0.63819	1.36096	1.12637	ATF2;HDAC2
	Recurrent Carcinoma	2021-03-18	9.09527e-05	0.000460076	41.4292	385.505	AR;BRCA1;TP53																																	ANKZF1 human tf ARCHS4 coexpression	2/299	0.437084	0.63819	1.36096	1.12637	STAT5B;ETS1
	Residual Cancer	2021-03-18	9.09527e-05	0.000460076	41.4292	385.505	ESR1;HIF1A;TP53																																	ZMAT4 human tf ARCHS4 coexpression	2/299	0.437084	0.63819	1.36096	1.12637	HDAC2;NFYB
	Cancer, Embryonal	2021-03-18	9.09527e-05	0.000460076	41.4292	385.505	NANOG;TP53;POU5F1																																	ID4 human tf ARCHS4 coexpression	2/299	0.437084	0.63819	1.36096	1.12637	JUN;DACH1
	Smoldering myeloma	2021-03-18	9.09527e-05	0.000460076	41.4292	385.505	CCND1;MYC;TP53																																	THAP2 human tf ARCHS4 coexpression	2/299	0.437084	0.63819	1.36096	1.12637	HDAC2;MYBL1
	Choroid Plexus Carcinoma	2021-03-18	9.09527e-05	0.000460076	41.4292	385.505	SMAD2;SMAD3;TP53																																	HES3 human tf ARCHS4 coexpression	2/299	0.437084	0.63819	1.36096	1.12637	MTA3;POU5F1
	Disease due to Papilloma virus	2021-03-18	9.09527e-05	0.000460076	41.4292	385.505	ESR1;TP53;PML																																	ZNF843 human tf ARCHS4 coexpression	2/299	0.437084	0.63819	1.36096	1.12637	CRX;NANOG
	Pancreatic carcinoma resectable	2021-03-18	9.09527e-05	0.000460076	41.4292	385.505	SMAD4;GLI1;TP53																																	THAP4 human tf ARCHS4 coexpression	2/299	0.437084	0.63819	1.36096	1.12637	MYBL2;E2F4
	Barrett Epithelium	1948-04-01	9.29854e-05	0.000469809	19.0019	176.396	CDX2;PPARG;KLF4;TP53																																	ZNF792 human tf ARCHS4 coexpression	2/299	0.437084	0.63819	1.36096	1.12637	STAT5A;ETS1
	Thyroid associated opthalmopathies	1992-05-01	9.38837e-05	0.000473244	12.1142	112.341	STAT1;MYC;PPARG;FOS;NR3C1																																	NOC4L human tf ARCHS4 coexpression	2/299	0.437084	0.63819	1.36096	1.12637	MYBL2;E2F4
	Adrenal Cortical Adenoma	1992-05-01	9.38837e-05	0.000473244	12.1142	112.341	CTNNB1;NR3C1;TP53;ESR1;ESR2																																	ZNF788 human tf ARCHS4 coexpression	2/299	0.437084	0.63819	1.36096	1.12637	SMAD2;NANOG
	PARKINSON DISEASE, LATE-ONSET	1993-05-01	9.88319e-05	0.000497607	11.9759	110.443	NR4A2;AR;TBP;TP53;PPARGC1A																																	ZNF766 human tf ARCHS4 coexpression	2/299	0.437084	0.63819	1.36096	1.12637	SMAD2;CRX
	Dryness of eye	1949-04-01	0.000100868	0.000505508	18.5787	170.956	AR;CREB1;VDR;ESR1																																	ZSCAN5B human tf ARCHS4 coexpression	2/299	0.437084	0.63819	1.36096	1.12637	YY1;KLF5
	Medullary carcinoma	1949-04-01	0.000100868	0.000505508	18.5787	170.956	CDX2;BRCA1;TP53;ESR1																																	ZNF808 human tf ARCHS4 coexpression	2/299	0.437084	0.63819	1.36096	1.12637	SMAD2;CREB1
	Multiple Endocrine Neoplasia	1949-04-01	0.000100868	0.000505508	18.5787	170.956	SMAD3;CCND1;STAT3;TP53																																	RBM5 human tf ARCHS4 coexpression	2/299	0.437084	0.63819	1.36096	1.12637	SMARCC2;EP300
	Nervous System Neoplasms	1949-04-01	0.000100868	0.000505508	18.5787	170.956	REST;MYCN;MYC;TP53																																	DEPDC1 human tf ARCHS4 coexpression	2/299	0.437084	0.63819	1.36096	1.12637	MYBL2;BRCA1
	Myelodysplasia	1994-05-01	0.000103978	0.000520491	11.8408	108.596	SIN3A;SRF;TP53;GATA1;RUNX1																																	DEPDC1B human tf ARCHS4 coexpression	2/299	0.437084	0.63819	1.36096	1.12637	HDAC2;NANOG
	Primary Sj??gren's syndrome	6/151	0.000105428	0.000527141	8.79021	80.4962	STAT5A;STAT5B;STAT1;STAT3;TP53;RUNX1																																	RAD51 human tf ARCHS4 coexpression	2/299	0.437084	0.63819	1.36096	1.12637	MYBL2;BRCA1
	Skeletal muscle hypertrophy	2021-03-19	0.000107619	0.00053562	38.8379	354.859	SMAD4;PPARG;FOS																																	ZFR human tf ARCHS4 coexpression	2/299	0.437084	0.63819	1.36096	1.12637	BDP1;CLOCK
	Back Pain	2021-03-19	0.000107619	0.00053562	38.8379	354.859	SMAD4;BRCA1;TP53																																	PMS1 human tf ARCHS4 coexpression	2/299	0.437084	0.63819	1.36096	1.12637	HDAC2;NFYB
	Borderline ovarian tumour	2021-03-19	0.000107619	0.00053562	38.8379	354.859	AR;BRCA1;TP53																																	ZNF638 human tf ARCHS4 coexpression	2/299	0.437084	0.63819	1.36096	1.12637	SMAD2;BDP1
	Parathyroid hyperplasia	2021-03-19	0.000107619	0.00053562	38.8379	354.859	CEBPB;CCND1;VDR																																	UBE2K human tf ARCHS4 coexpression	2/299	0.437084	0.63819	1.36096	1.12637	SUZ12;POU5F1
	Single transverse palmar crease	1950-04-01	0.000109225	0.000540507	18.1739	165.784	TFAP2A;SIN3A;EP300;GATA1																																	DUSP12 human tf ARCHS4 coexpression	2/299	0.437084	0.63819	1.36096	1.12637	HDAC2;TBP
	Small Lymphocytic Lymphoma	1950-04-01	0.000109225	0.000540507	18.1739	165.784	NOTCH1;CCND1;TP53;ETS2																																	ZC3H14 human tf ARCHS4 coexpression	2/299	0.437084	0.63819	1.36096	1.12637	SMAD2;HDAC2
	stage, prostate cancer	1950-04-01	0.000109225	0.000540507	18.1739	165.784	AR;EGR1;MYC;TP53																																	ZFR2 human tf ARCHS4 coexpression	2/299	0.437084	0.63819	1.36096	1.12637	CRX;NANOG
	Carcinosarcoma	1950-04-01	0.000109225	0.000540507	18.1739	165.784	CCND1;BRCA1;TP53;FOXA2																																	MIER2 human tf ARCHS4 coexpression	2/299	0.437084	0.63819	1.36096	1.12637	MYBL1;KLF1
	Giant Cell Tumors	1950-04-01	0.000109225	0.000540507	18.1739	165.784	AR;CCND1;FOS;TP53																																	DVL1 human tf ARCHS4 coexpression	2/299	0.437084	0.63819	1.36096	1.12637	SREBF1;USF2
	Idiopathic Pulmonary Fibrosis	9/379	0.000110549	0.000546436	5.27865	48.0888	SMAD2;EGR1;CCND1;STAT3;ELK1;TP53;HIF1A;ETS2;FOXA2																																	RGS9 human tf ARCHS4 coexpression	2/299	0.437084	0.63819	1.36096	1.12637	NEUROD1;CRX
	Nonorganic psychosis	7/220	0.000111907	0.000552516	7.03286	63.9839	HDAC2;VDR;SP1;SP3;FOS;NR3C1;ESR1																																	TRIM32 human tf ARCHS4 coexpression	2/299	0.437084	0.63819	1.36096	1.12637	HDAC2;MYB
	Hyperlipoproteinemia Type IIa	6/153	0.000113338	0.000558945	8.66974	78.7658	MYCN;SP1;NR3C1;ESR1;USF1;SMARCA4																																	GTF3A human tf ARCHS4 coexpression	2/299	0.437084	0.63819	1.36096	1.12637	MYC;KLF1
	Cardiac fibrosis	1996-05-01	0.000114886	0.000565933	11.5794	105.043	SMAD2;SMAD3;SRF;STAT3;HIF1A																																	CHD6 human tf ARCHS4 coexpression	2/299	0.437084	0.63819	1.36096	1.12637	AR;EP300
	Hypercholesterolemia, Familial	6/154	0.000117466	0.000577329	8.61072	77.9216	GATA4;NR3C1;ESR1;SREBF2;USF1;SMARCA4																																	HIST1H1A human tf ARCHS4 coexpression	2/299	0.437084	0.63819	1.36096	1.12637	SIN3A;CLOCK
	Premature Menopause	6/154	0.000117466	0.000577329	8.61072	77.9216	AR;PPARG;AHR;BRCA1;ESR1;POU5F1																																	KIAA1683 human tf ARCHS4 coexpression	2/299	0.437084	0.63819	1.36096	1.12637	JUND;EP300
	Amaurosis congenita of Leber, type 1	1951-04-01	0.000118073	0.000578342	17.7863	160.863	MEF2C;MYCN;VDR;CRX																																	PLXNA3 human tf ARCHS4 coexpression	2/299	0.437084	0.63819	1.36096	1.12637	SREBF1;SMARCC2
	Breast Diseases	1951-04-01	0.000118073	0.000578342	17.7863	160.863	CCND1;MYC;TP53;ESR1																																	MKRN1 human tf ARCHS4 coexpression	2/299	0.437084	0.63819	1.36096	1.12637	SP3;ETS1
	Cystadenoma	1951-04-01	0.000118073	0.000578342	17.7863	160.863	BRCA1;TP53;HIF1A;POU5F1																																	PRB4 human tf ARCHS4 coexpression	2/299	0.437084	0.63819	1.36096	1.12637	KLF9;PPARGC1A
	Biliary cirrhosis	6/155	0.000121712	0.000595495	8.5525	77.091	STAT1;STAT3;PPARG;HIF1A;PPARGC1A;ESR1																																	RC3H1 human tf ARCHS4 coexpression	2/299	0.437084	0.63819	1.36096	1.12637	SUZ12;SP1
	Senile Plaques	8/301	0.000125461	0.000610342	5.88321	52.8519	YY1;EGR1;CCND1;CEBPD;PPARG;BRCA1;PPARGC1A;USF1																																	PLXNC1 human tf ARCHS4 coexpression	2/299	0.437084	0.63819	1.36096	1.12637	STAT5B;SPI1
	Squamous cell carcinoma of penis	2021-03-20	0.000126156	0.000610342	36.5515	328.159	CCND1;MYC;TP53																																	SSB human tf ARCHS4 coexpression	2/299	0.437084	0.63819	1.36096	1.12637	HDAC2;NANOG
	Adenosis of Breast	2021-03-20	0.000126156	0.000610342	36.5515	328.159	MYC;BRCA1;TP53																																	DUS3L human tf ARCHS4 coexpression	2/299	0.437084	0.63819	1.36096	1.12637	E2F1;E2F4
	Beta thalassemia intermedia	2021-03-20	0.000126156	0.000610342	36.5515	328.159	SMAD2;MYB;GATA1																																	POGZ human tf ARCHS4 coexpression	2/299	0.437084	0.63819	1.36096	1.12637	SMAD2;EP300
	Carcinoma of ampulla of Vater	2021-03-20	0.000126156	0.000610342	36.5515	328.159	HNF4A;TP53;PML																																	BDP1 human tf ARCHS4 coexpression	2/299	0.437084	0.63819	1.36096	1.12637	SMAD2;NCOR1
	Cutaneous Fibrous Histiocytoma	2021-03-20	0.000126156	0.000610342	36.5515	328.159	ESR1;TP53;ESR2																																	SCML4 human tf ARCHS4 coexpression	2/299	0.437084	0.63819	1.36096	1.12637	FOS;ETS1
	Endometrial Endometrioid Adenocarcinoma	2021-03-20	0.000126156	0.000610342	36.5515	328.159	GATA4;ESR1;TP53																																	TUT1 human tf ARCHS4 coexpression	2/299	0.437084	0.63819	1.36096	1.12637	E2F4;PML
	Enteropathy-Associated T-Cell Lymphoma	2021-03-20	0.000126156	0.000610342	36.5515	328.159	NOTCH1;MYC;TP53																																	HMGA2 human tf ARCHS4 coexpression	2/299	0.437084	0.63819	1.36096	1.12637	YAP1;CCND1
	Leukaemia recurrent	2021-03-20	0.000126156	0.000610342	36.5515	328.159	CEBPA;TP53;RUNX1																																	BPNT1 human tf ARCHS4 coexpression	2/299	0.437084	0.63819	1.36096	1.12637	NEUROD1;PAX5
	Ovarian Clear Cell Adenocarcinoma	2021-03-20	0.000126156	0.000610342	36.5515	328.159	STAT3;ESR1;TP53																																	VPS72 human tf ARCHS4 coexpression	2/299	0.437084	0.63819	1.36096	1.12637	HDAC2;TBP
	Pancreatitis, Chronic	8/302	0.000128356	0.000620291	5.8629	52.5357	SMAD4;CCND1;CDX2;VDR;STAT3;NFATC1;GLI1;TP53																																	PLXNB1 human tf ARCHS4 coexpression	2/299	0.437084	0.63819	1.36096	1.12637	SREBF1;SREBF2
	Malnutrition	7/225	0.000128648	0.000621012	6.86981	61.5427	STAT5A;STAT5B;STAT1;HNF4A;BRCA1;NR3C1;HIF1A																																	HMGB2 human tf ARCHS4 coexpression	2/299	0.437084	0.63819	1.36096	1.12637	MYBL2;BRCA1
	Hyperparathyroidism, Primary	1953-04-01	0.00013731	0.000659882	17.0586	151.707	CCND1;VDR;CTNNB1;ESR1																																	FBN1 human tf ARCHS4 coexpression	2/299	0.437084	0.63819	1.36096	1.12637	YAP1;CCND1
	Leukemia, Lymphocytic, Acute, L2	1953-04-01	0.00013731	0.000659882	17.0586	151.707	MYC;PAX5;TP53;RUNX1																																	COPS2 human tf ARCHS4 coexpression	2/299	0.437084	0.63819	1.36096	1.12637	NFYB;SP3
	Stevens-Johnson Syndrome	1953-04-01	0.00013731	0.000659882	17.0586	151.707	EP300;CTNNB1;POU5F1;PML																																	ZMAT1 human tf ARCHS4 coexpression	2/299	0.437084	0.63819	1.36096	1.12637	MYCN;FOS
	Interstitial Cystitis	1953-04-01	0.00013731	0.000659882	17.0586	151.707	SMARCC2;CCND1;TP53;ESR2																																	HIST1H1E human tf ARCHS4 coexpression	2/299	0.437084	0.63819	1.36096	1.12637	RBM15;SP3
	Turner Syndrome	6/160	0.000144808	0.000695145	8.27273	73.1317	AR;BRCA1;NR3C1;TP53;ESR1;POU5F1																																	CHD7 human tf ARCHS4 coexpression	2/299	0.437084	0.63819	1.36096	1.12637	HDAC2;DACH1
	Pain	10/485	0.000145166	0.000696088	4.59515	40.6103	SMAD2;AR;CDX2;VDR;MYB;RARA;NR3C1;TP53;PPARGC1A;ESR1																																	CHD2 human tf ARCHS4 coexpression	2/299	0.437084	0.63819	1.36096	1.12637	NCOR1;ETS1
	Hemangioma	5/101	0.000146004	0.000699331	10.9735	96.9168	TFAP2A;CCND1;FOS;GATA1;HIF1A																																	H1FOO human tf ARCHS4 coexpression	2/299	0.437084	0.63819	1.36096	1.12637	SIN3A;CLOCK
	Anaplastic large cell lymphoma, ALK negative	2021-03-21	0.000146654	0.000699353	34.5191	304.715	MYC;GLI1;TP53																																	FARSA human tf ARCHS4 coexpression	2/299	0.437084	0.63819	1.36096	1.12637	E2F1;MYBL2
	Neoplasms, Radiation-Induced	2021-03-21	0.000146654	0.000699353	34.5191	304.715	CEBPA;MYC;TP53																																	TIGD5 human tf ARCHS4 coexpression	2/299	0.437084	0.63819	1.36096	1.12637	SREBF1;E2F1
	Hypoalphalipoproteinemias	2021-03-21	0.000146654	0.000699353	34.5191	304.715	PPARG;AHR;ESR1																																	TCEAL8 human tf ARCHS4 coexpression	2/299	0.437084	0.63819	1.36096	1.12637	HDAC2;NANOG
	Lumbar disc disease	2021-03-21	0.000146654	0.000699353	34.5191	304.715	VDR;ESR1;HIF1A																																	RFX6 human tf ARCHS4 coexpression	2/299	0.437084	0.63819	1.36096	1.12637	NEUROD1;EGR1
	Rotavirus Infections	1954-04-01	0.000147735	0.000702187	16.7166	147.442	JUN;SMAD3;STAT1;TP53																																	ZC3H6 human tf ARCHS4 coexpression	2/299	0.437084	0.63819	1.36096	1.12637	NCOR1;KLF1
	Hepatocellular Adenoma	1954-04-01	0.000147735	0.000702187	16.7166	147.442	SREBF1;STAT3;CTNNB1;TP53																																	GTF2F2 human tf ARCHS4 coexpression	2/299	0.437084	0.63819	1.36096	1.12637	HDAC2;NANOG
	Malignant neoplasm of nasopharynx	1954-04-01	0.000147735	0.000702187	16.7166	147.442	SMAD3;STAT3;ETS1;TP53																																	GTF2E2 human tf ARCHS4 coexpression	2/299	0.437084	0.63819	1.36096	1.12637	SUZ12;MYBL1
	Ischemic stroke	9/394	0.00014806	0.00070296	5.06909	44.6987	AR;EGR1;REST;NOTCH1;SRF;PPARG;TP53;ESR1;ESR2																																	PRB3 human tf ARCHS4 coexpression	2/299	0.437084	0.63819	1.36096	1.12637	KLF9;PPARGC1A
	Weight decreased	6/161	0.000149819	0.000709753	8.21894	72.3767	SMAD4;CCND1;STAT3;GATA4;BRCA1;TP53																																	HLA-DQB2 human tf ARCHS4 coexpression	2/299	0.437084	0.63819	1.36096	1.12637	RBM15;CRX
	Eosinophilic disorder	6/161	0.000149819	0.000709753	8.21894	72.3767	AR;VDR;MYB;AHR;NR3C1;GATA1																																	DPF3 human tf ARCHS4 coexpression	2/299	0.437084	0.63819	1.36096	1.12637	GATA4;PPARGC1A
	Osteoporosis, Postmenopausal	1955-04-01	0.00015872	0.000750282	16.388	143.369	VDR;HIF1A;ESR1;ESR2																																	KRTAP5-1 human tf ARCHS4 coexpression	2/299	0.437084	0.63819	1.36096	1.12637	SREBF1;ZBTB7B
	Atherogenesis	1955-04-01	0.00015872	0.000750282	16.388	143.369	STAT3;PPARG;AHR;ESR1																																	NFYA human tf ARCHS4 coexpression	1/299	0.775732	0.775732	0.671244	0.170461	SP3
	Metastatic malignant neoplasm to brain	6/163	0.00016025	0.000756689	8.11342	70.9013	NOTCH1;STAT3;BRCA1;KLF4;TP53;ESR1																																	ZFX human tf ARCHS4 coexpression	1/299	0.775732	0.775732	0.671244	0.170461	SMAD2
	Mental deficiency	15/1032	0.000162681	0.000767328	3.31577	28.9259	YAP1;SUZ12;MEF2C;SMAD4;CRX;FOS;GATA1;SMARCA4;YY1;MYCN;SIN3A;HNF4A;EP300;CTNNB1;PPARG																																	DLX6 human tf ARCHS4 coexpression	1/299	0.775732	0.775732	0.671244	0.170461	HDAC2
	Breast cancer, lobular	2021-03-22	0.000169201	0.000792901	32.7007	283.986	DACH1;BRCA1;TP53																																	NFIX human tf ARCHS4 coexpression	1/299	0.775732	0.775732	0.671244	0.170461	KLF9
	Leukemia, T-Cell, Chronic	2021-03-22	0.000169201	0.000792901	32.7007	283.986	STAT5A;STAT5B;MYC																																	PAX7 human tf ARCHS4 coexpression	1/299	0.775732	0.775732	0.671244	0.170461	DACH1
	Abnormal lactate dehydrogenase activity	2021-03-22	0.000169201	0.000792901	32.7007	283.986	MYC;GATA1;TP53																																	MLXIPL human tf ARCHS4 coexpression	1/299	0.775732	0.775732	0.671244	0.170461	HNF4A
	ANOPHTHALMIA AND PULMONARY HYPOPLASIA	2021-03-22	0.000169201	0.000792901	32.7007	283.986	YY1;SMAD4;TP53																																	HSF2 human tf ARCHS4 coexpression	1/299	0.775732	0.775732	0.671244	0.170461	HDAC2
	Familial generalized lipodystrophy	2021-03-22	0.000169201	0.000792901	32.7007	283.986	HNF4A;PPARG;FOS																																	BARX2 human tf ARCHS4 coexpression	1/299	0.775732	0.775732	0.671244	0.170461	KLF5
	Hypoplastic iliac wing	2021-03-22	0.000169201	0.000792901	32.7007	283.986	SMAD4;EP300;GATA1																																	PRDM1 human tf ARCHS4 coexpression	1/299	0.775732	0.775732	0.671244	0.170461	NR4A2
	Treatment related acute myeloid leukaemia	1956-04-01	0.000170284	0.000796252	16.0721	139.474	BRCA1;TP53;RUNX1;KLF1																																	POU1F1 human tf ARCHS4 coexpression	1/299	0.775732	0.775732	0.671244	0.170461	BDP1
	Adenoviral infections	1956-04-01	0.000170284	0.000796252	16.0721	139.474	SMAD4;CDX2;STAT3;TP53																																	ZFY human tf ARCHS4 coexpression	1/299	0.775732	0.775732	0.671244	0.170461	SP3
	Sarcoidosis	7/236	0.000172694	0.00080665	6.53617	56.6293	VDR;STAT1;PPARG;FOS;NR3C1;GLI1;PPARGC1A																																	PITX1 human tf ARCHS4 coexpression	1/299	0.775732	0.775732	0.671244	0.170461	SREBF1
	VITILIGO-ASSOCIATED MULTIPLE AUTOIMMUNE DISEASE SUSCEPTIBILITY 1 (finding)	6/166	0.000176968	0.000825723	7.96008	68.7715	TBP;VDR;SP1;AHR;TP53;ESR1																																	RORA human tf ARCHS4 coexpression	1/299	0.775732	0.775732	0.671244	0.170461	ETS1
	Cognition Disorders	7/237	0.000177238	0.000826092	6.50742	56.2112	EGR1;SMAD4;REST;CREB1;BRCA1;NR3C1;ETS2																																	HES2 human tf ARCHS4 coexpression	1/299	0.775732	0.775732	0.671244	0.170461	CRX
	Sentinel node (disorder)	1957-04-01	0.000182444	0.000847621	15.768	135.748	RARA;TP53;ESR1;POU5F1																																	ZNF37A human tf ARCHS4 coexpression	1/299	0.775732	0.775732	0.671244	0.170461	SMAD2
	Ameloblastoma	1957-04-01	0.000182444	0.000847621	15.768	135.748	NOTCH1;CTNNB1;FOS;TP53																																	RARB human tf ARCHS4 coexpression	1/299	0.775732	0.775732	0.671244	0.170461	CCND1
	Cardiac defects	1957-04-01	0.000182444	0.000847621	15.768	135.748	NOTCH1;SRF;GATA4;HIF1A																																	PGR human tf ARCHS4 coexpression	1/299	0.775732	0.775732	0.671244	0.170461	ESR1
	Rubinstein-Taybi Syndrome	2021-03-23	0.000193884	0.000895006	31.0641	265.543	CREB1;EP300;SMARCA4																																	CREM human tf ARCHS4 coexpression	1/299	0.775732	0.775732	0.671244	0.170461	NR4A2
	Varicocele	2021-03-23	0.000193884	0.000895006	31.0641	265.543	AR;STAT1;HIF1A																																	SIX4 human tf ARCHS4 coexpression	1/299	0.775732	0.775732	0.671244	0.170461	YAP1
	Activated B-cell type diffuse large B-cell lymphoma	2021-03-23	0.000193884	0.000895006	31.0641	265.543	MYC;STAT3;TP53																																	YY1 human tf ARCHS4 coexpression	1/299	0.775732	0.775732	0.671244	0.170461	MYBL2
	Familial benign pemphigus	2021-03-23	0.000193884	0.000895006	31.0641	265.543	YY1;NOTCH1;SP1																																	NFATC4 human tf ARCHS4 coexpression	1/299	0.775732	0.775732	0.671244	0.170461	YAP1
	Increased gastric cancer	2021-03-23	0.000193884	0.000895006	31.0641	265.543	CTNNB1;EP300;TP53																																	HNF4A human tf ARCHS4 coexpression	1/299	0.775732	0.775732	0.671244	0.170461	CDX2
	Pre B-cell acute lymphoblastic leukemia	2021-03-23	0.000193884	0.000895006	31.0641	265.543	CCND1;PAX5;NR3C1																																	KLF8 human tf ARCHS4 coexpression	1/299	0.775732	0.775732	0.671244	0.170461	SMAD2
	Gastrointestinal Stromal Tumors	8/323	0.000203147	0.000936768	5.46618	46.4712	NCOR1;CCND1;RARA;E2F1;GLI1;ETS1;TP53;HIF1A																																	ZNF174 human tf ARCHS4 coexpression	1/299	0.775732	0.775732	0.671244	0.170461	GATA4
	Liver diseases	11/606	0.000203596	0.000937839	4.05588	34.4725	JUN;SMAD3;VDR;CTNNB1;PPARG;AHR;TP53;ESR1;ESR2;SREBF2;FOXA2																																	CRX human tf ARCHS4 coexpression	1/299	0.775732	0.775732	0.671244	0.170461	ESRRB
	Vitiligo	7/243	0.000206577	0.000950562	6.34004	53.7942	TBP;VDR;SP1;AHR;TP53;ESR1;POU5F1																																	ZNF175 human tf ARCHS4 coexpression	1/299	0.775732	0.775732	0.671244	0.170461	GATA1
	Leukocyte adhesion deficiency type 1	1959-04-01	0.000208626	0.000958969	15.1931	128.761	SUZ12;NOTCH1;SP1;TP53																																	DLX5 human tf ARCHS4 coexpression	1/299	0.775732	0.775732	0.671244	0.170461	HDAC2
	Hyperplastic Polyp	5/110	0.000217829	0.00100021	10.0284	84.5572	CDX2;STAT3;GLI1;KLF4;TP53																																	HOXA5 human tf ARCHS4 coexpression	1/299	0.775732	0.775732	0.671244	0.170461	FOS
	Cognitive changes	2021-03-24	0.000220787	0.00100951	29.5833	249.042	CDX2;VDR;ESR1																																	HOXA6 human tf ARCHS4 coexpression	1/299	0.775732	0.775732	0.671244	0.170461	ETS2
	Gardner Syndrome	2021-03-24	0.000220787	0.00100951	29.5833	249.042	CCND1;STAT3;CTNNB1																																	GLI3 human tf ARCHS4 coexpression	1/299	0.775732	0.775732	0.671244	0.170461	DACH1
	Intestinal Pseudo-Obstruction	2021-03-24	0.000220787	0.00100951	29.5833	249.042	SMAD4;BRCA1;TP53																																	LHX6 human tf ARCHS4 coexpression	1/299	0.775732	0.775732	0.671244	0.170461	MEF2C
	Norrie disease	2021-03-24	0.000220787	0.00100951	29.5833	249.042	AR;STAT3;TP53																																	LHX3 human tf ARCHS4 coexpression	1/299	0.775732	0.775732	0.671244	0.170461	MYCN
	Subfertility, Male	1960-04-01	0.000222684	0.00101604	14.9211	125.482	AR;AHR;TP53;ESR1																																	PITX3 human tf ARCHS4 coexpression	1/299	0.775732	0.775732	0.671244	0.170461	NR4A2
	Dry Eye Syndromes	1960-04-01	0.000222684	0.00101604	14.9211	125.482	AR;CREB1;VDR;ESR1																																	EBF3 human tf ARCHS4 coexpression	1/299	0.775732	0.775732	0.671244	0.170461	DACH1
	Plasmacytoma	5/111	0.000227218	0.00103563	9.93326	83.3361	CCND1;STAT1;MYC;PAX5;TP53																																	MLX human tf ARCHS4 coexpression	1/299	0.775732	0.775732	0.671244	0.170461	ZBTB7B
	Splenomegaly	7/247	0.00022823	0.00103863	6.23311	52.2656	NOTCH1;CCND1;AHR;TP53;GATA1;RUNX1;KLF1																																	FOXN1 human tf ARCHS4 coexpression	1/299	0.775732	0.775732	0.671244	0.170461	KLF5
	Increase in blood pressure	6/174	0.000228356	0.00103863	7.57796	63.5382	SMAD4;NOTCH1;SMAD3;PPARG;NR3C1;TP53																																	ELF2 human tf ARCHS4 coexpression	1/299	0.775732	0.775732	0.671244	0.170461	SMAD4
	Broad flat nasal bridge	8/330	0.000234876	0.00106717	5.34544	44.6689	TFAP2A;MYCN;SIN3A;STAT3;CRX;EP300;GATA4;SMARCA4																																	MYF5 human tf ARCHS4 coexpression	1/299	0.775732	0.775732	0.671244	0.170461	KLF9
	Cleft Palate	5/112	0.000236911	0.00107416	9.83993	82.142	TFAP2A;MYC;AHR;ETS1;TP53																																	CUX2 human tf ARCHS4 coexpression	1/299	0.775732	0.775732	0.671244	0.170461	MEF2C
	Merkel cell carcinoma	5/112	0.000236911	0.00107416	9.83993	82.142	SMAD4;CCND1;MYC;PAX5;TP53																																	BACH2 human tf ARCHS4 coexpression	1/299	0.775732	0.775732	0.671244	0.170461	ETS1
	Epithelial hyperplasia of skin	1961-04-01	0.000237411	0.0010753	14.6585	122.336	CCND1;STAT3;E2F1;HIF1A																																	ZNF451 human tf ARCHS4 coexpression	1/299	0.775732	0.775732	0.671244	0.170461	SMAD2
	Unipolar Depression	10/517	0.000242869	0.00109776	4.29803	35.7724	NR4A2;CREB1;CCND1;VDR;FOS;NR3C1;CLOCK;HIF1A;ESR1;ESR2																																	IRX4 human tf ARCHS4 coexpression	1/299	0.775732	0.775732	0.671244	0.170461	SREBF1
	Well Differentiated Oligodendroglioma	6/176	0.000242876	0.00109776	7.48805	62.3227	REST;NOTCH1;CREB1;CCND1;TP53;SMARCA4																																	HES1 human tf ARCHS4 coexpression	1/299	0.775732	0.775732	0.671244	0.170461	FOXA2
	Diabetes Mellitus, Experimental	5/113	0.000246916	0.00111253	9.74833	80.9741	NEUROD1;SREBF1;PPARG;TP53;PPARGC1A																																	OTX1 human tf ARCHS4 coexpression	1/299	0.775732	0.775732	0.671244	0.170461	DACH1
	Streptozotocin Diabetes	5/113	0.000246916	0.00111253	9.74833	80.9741	NEUROD1;SREBF1;PPARG;TP53;PPARGC1A																																	DLX2 human tf ARCHS4 coexpression	1/299	0.775732	0.775732	0.671244	0.170461	HDAC2
	Alloxan Diabetes	5/113	0.000246916	0.00111253	9.74833	80.9741	NEUROD1;SREBF1;PPARG;TP53;PPARGC1A																																	ATF2 human tf ARCHS4 coexpression	1/299	0.775732	0.775732	0.671244	0.170461	SMAD1
	Nasal bridge wide	8/333	0.000249666	0.00111942	5.29528	43.9264	TFAP2A;MYCN;SIN3A;STAT3;CRX;EP300;GATA4;SMARCA4																																	PRRX1 human tf ARCHS4 coexpression	1/299	0.775732	0.775732	0.671244	0.170461	YAP1
	Adolescent idiopathic scoliosis	2021-03-25	0.000249995	0.00111942	28.2372	234.201	VDR;ESR1;ESR2																																	ID3 human tf ARCHS4 coexpression	1/299	0.775732	0.775732	0.671244	0.170461	YAP1
	Cancer of Digestive System	2021-03-25	0.000249995	0.00111942	28.2372	234.201	STAT3;KLF4;HIF1A																																	IRF6 human tf ARCHS4 coexpression	1/299	0.775732	0.775732	0.671244	0.170461	KLF5
	Enterocolitis	2021-03-25	0.000249995	0.00111942	28.2372	234.201	SPI1;CDX2;STAT1																																	HOXB7 human tf ARCHS4 coexpression	1/299	0.775732	0.775732	0.671244	0.170461	TFAP2A
	Malignant lymphoma - lymphoplasmacytic	2021-03-25	0.000249995	0.00111942	28.2372	234.201	CCND1;MYC;PAX5																																	NR2C1 human tf ARCHS4 coexpression	1/299	0.775732	0.775732	0.671244	0.170461	HDAC2
	Non-infiltrating lobular carcinoma	2021-03-25	0.000249995	0.00111942	28.2372	234.201	BRCA1;ESR1;TP53																																	ZNF205 human tf ARCHS4 coexpression	1/299	0.775732	0.775732	0.671244	0.170461	SMARCA4
	Carcinoma of larynx	6/177	0.000250404	0.00112009	7.44388	61.7279	KLF5;CCND1;STAT3;BRCA1;TP53;HIF1A																																	TWIST1 human tf ARCHS4 coexpression	1/299	0.775732	0.775732	0.671244	0.170461	CCND1
	Cancer of Nasopharynx	1962-04-01	0.000252827	0.00112743	14.4051	119.315	SMAD3;STAT3;ETS1;TP53																																	HIF3A human tf ARCHS4 coexpression	1/299	0.775732	0.775732	0.671244	0.170461	FOS
	Hereditary Malignant Neoplasm	1962-04-01	0.000252827	0.00112743	14.4051	119.315	AR;MYC;BRCA1;TP53																																	SOX4 human tf ARCHS4 coexpression	1/299	0.775732	0.775732	0.671244	0.170461	HDAC2
	Precursor cell lymphoblastic lymphoma	1962-04-01	0.000252827	0.00112743	14.4051	119.315	NOTCH1;CCND1;MYC;TP53																																	SOX9 human tf ARCHS4 coexpression	1/299	0.775732	0.775732	0.671244	0.170461	JUN
	Neutropenia	6/178	0.000258114	0.00114983	7.40023	61.1415	STAT5B;HNF4A;STAT3;CTNNB1;TP53;ESR1																																	BARHL1 human tf ARCHS4 coexpression	1/299	0.775732	0.775732	0.671244	0.170461	JUN
	Lymphangioleiomyomatosis	1963-04-01	0.000268949	0.00119686	14.1602	116.411	SRF;STAT3;HIF1A;ESR1																																	FOXA2 human tf ARCHS4 coexpression	1/299	0.775732	0.775732	0.671244	0.170461	NR4A2
	Inflammation	9/429	0.000278436	0.00123781	4.63833	37.9709	EGR1;SMAD3;STAT3;CTNNB1;PPARG;AHR;NR3C1;TP53;HIF1A																																	NR1D1 human tf ARCHS4 coexpression	1/299	0.775732	0.775732	0.671244	0.170461	KLF9
	Trichothiodystrophy Syndromes	2021-03-26	0.00028159	0.00124799	27.0082	220.793	SREBF1;PPARGC1A;TP53																																	DACH2 human tf ARCHS4 coexpression	1/299	0.775732	0.775732	0.671244	0.170461	NEUROD1
	Hereditary nonpolyposis colorectal carcinoma	2021-03-26	0.00028159	0.00124799	27.0082	220.793	EP300;CTNNB1;TP53																																	HOXD3 human tf ARCHS4 coexpression	1/299	0.775732	0.775732	0.671244	0.170461	YAP1
	Malignant Uterine Corpus Neoplasm	2021-03-26	0.00028159	0.00124799	27.0082	220.793	MYCN;CTNNB1;TP53																																	NPAS1 human tf ARCHS4 coexpression	1/299	0.775732	0.775732	0.671244	0.170461	MYBL2
	Uterine Cancer	1964-04-01	0.000285796	0.00126147	13.9235	113.619	SMAD3;CCND1;BRCA1;ESR1																																	ARNTL human tf ARCHS4 coexpression	1/299	0.775732	0.775732	0.671244	0.170461	ETS1
	Cytogenetically normal acute myeloid leukemia	1964-04-01	0.000285796	0.00126147	13.9235	113.619	CEBPA;TP53;HIF1A;RUNX1																																	GSC human tf ARCHS4 coexpression	1/299	0.775732	0.775732	0.671244	0.170461	GATA4
	Mastocytosis	1964-04-01	0.000285796	0.00126147	13.9235	113.619	STAT5A;AR;STAT5B;STAT3																																	GRHL1 human tf ARCHS4 coexpression	1/299	0.775732	0.775732	0.671244	0.170461	KLF5
	Multiple Endocrine Neoplasia Type 2a	1964-04-01	0.000285796	0.00126147	13.9235	113.619	AR;SIN3A;NR3C1;TP53																																	RAX human tf ARCHS4 coexpression	1/299	0.775732	0.775732	0.671244	0.170461	MYCN
	Neoplasm Invasiveness	6/183	0.000299512	0.00131932	7.18936	58.3298	SP1;CTNNB1;AHR;ETS1;HIF1A;ESR1																																	SOX5 human tf ARCHS4 coexpression	1/299	0.775732	0.775732	0.671244	0.170461	MEF2C
	oligodendroglioma	6/183	0.000299512	0.00131932	7.18936	58.3298	REST;NOTCH1;CREB1;CCND1;TP53;SMARCA4																																	CLOCK human tf ARCHS4 coexpression	1/299	0.775732	0.775732	0.671244	0.170461	SMAD2
	Lymphocytosis	1965-04-01	0.000303388	0.00133368	13.6946	110.933	AR;CCND1;MYC;STAT3																																	ETS1 human tf ARCHS4 coexpression	1/299	0.775732	0.775732	0.671244	0.170461	STAT5B
	Melanocytic nevus of skin	1965-04-01	0.000303388	0.00133368	13.6946	110.933	CCND1;MYC;TP53;HIF1A																																	HNF1A human tf ARCHS4 coexpression	1/299	0.775732	0.775732	0.671244	0.170461	HNF4A
	Infarction, Middle Cerebral Artery	5/119	0.000313862	0.00137832	9.23246	74.4741	EGR1;STAT3;FOS;HIF1A;RUNX1																																	DMTF1 human tf ARCHS4 coexpression	1/299	0.775732	0.775732	0.671244	0.170461	BDP1
	stage, neuroblastoma	2021-03-27	0.000315654	0.0013792	25.8815	208.627	MYCN;STAT1;TP53																																	EHF human tf ARCHS4 coexpression	1/299	0.775732	0.775732	0.671244	0.170461	KLF5
	Benign neoplasm of breast	2021-03-27	0.000315654	0.0013792	25.8815	208.627	BRCA1;ESR1;ESR2																																	GATA4 human tf ARCHS4 coexpression	1/299	0.775732	0.775732	0.671244	0.170461	HNF4A
	Cervical dysplasia	2021-03-27	0.000315654	0.0013792	25.8815	208.627	STAT3;ESR1;TP53																																	NR5A1 human tf ARCHS4 coexpression	1/299	0.775732	0.775732	0.671244	0.170461	HNF4A
	Lobular carcinoma in situ of breast	2021-03-27	0.000315654	0.0013792	25.8815	208.627	BRCA1;ESR1;TP53																																	LMX1B human tf ARCHS4 coexpression	1/299	0.775732	0.775732	0.671244	0.170461	DACH1
	Mucinous neoplasm	2021-03-27	0.000315654	0.0013792	25.8815	208.627	CDX2;HIF1A;SMARCA4																																	POU2F3 human tf ARCHS4 coexpression	1/299	0.775732	0.775732	0.671244	0.170461	CRX
	Malignant neoplasm of testis	6/185	0.000317461	0.00138569	7.10831	57.2585	AR;MYCN;NANOG;TP53;ESR1;POU5F1																																	STAT4 human tf ARCHS4 coexpression	1/299	0.775732	0.775732	0.671244	0.170461	ETS1
	Kidney Failure, Chronic	9/437	0.000318811	0.00139018	4.54977	36.6298	SREBF1;VDR;HNF4A;PPARG;NR3C1;TP53;HIF1A;ESR1;SREBF2																																	PRDM5 human tf ARCHS4 coexpression	1/299	0.775732	0.775732	0.671244	0.170461	SMAD2
	stage, non-small cell lung cancer	1966-04-01	0.000321743	0.00140156	13.473	108.347	CCND1;VDR;MYC;TP53																																	ASCL1 human tf ARCHS4 coexpression	1/299	0.775732	0.775732	0.671244	0.170461	HDAC2
	Endothelial dysfunction	7/262	0.000326324	0.00142008	5.86198	47.0577	HDAC2;VDR;STAT1;PPARG;BRCA1;HIF1A;SREBF2																																	PDX1 human tf ARCHS4 coexpression	1/299	0.775732	0.775732	0.671244	0.170461	NEUROD1
	Short stature	12/750	0.00032973	0.00143347	3.58153	28.714	TFAP2A;SMAD4;VDR;SIN3A;STAT1;HNF4A;STAT3;EP300;GATA4;GATA1;SMARCA4;KLF1																																	TCF12 human tf ARCHS4 coexpression	1/299	0.775732	0.775732	0.671244	0.170461	HDAC2
	Toxic Epidermal Necrolysis	1967-04-01	0.000340881	0.00147897	13.2585	105.855	EP300;CTNNB1;POU5F1;PML																																	IRF8 human tf ARCHS4 coexpression	1/299	0.775732	0.775732	0.671244	0.170461	PAX5
	Cervical Adenocarcinoma	1967-04-01	0.000340881	0.00147897	13.2585	105.855	STAT3;CTNNB1;TP53;HIF1A																																	TBX19 human tf ARCHS4 coexpression	1/299	0.775732	0.775732	0.671244	0.170461	HOXB4
	Bronchopulmonary Dysplasia	6/188	0.000345955	0.00149949	6.99007	55.7053	HDAC2;VDR;PPARG;AHR;NR3C1;SMARCA4																																	MEIS1 human tf ARCHS4 coexpression	1/299	0.775732	0.775732	0.671244	0.170461	NEUROD1
	Liposarcoma, well differentiated	2021-03-28	0.000352266	0.00152227	24.845	197.546	CEBPA;JUN;TP53																																	DLX1 human tf ARCHS4 coexpression	1/299	0.775732	0.775732	0.671244	0.170461	HDAC2
	Chronic colitis	2021-03-28	0.000352266	0.00152227	24.845	197.546	SMAD4;AHR;TP53																																	CREB5 human tf ARCHS4 coexpression	1/299	0.775732	0.775732	0.671244	0.170461	SPI1
	Condylomata Acuminata	2021-03-28	0.000352266	0.00152227	24.845	197.546	JUN;STAT1;TP53																																	ST18 human tf ARCHS4 coexpression	1/299	0.775732	0.775732	0.671244	0.170461	NEUROD1
	Retinal Neoplasms	2021-02-06	0.000359151	0.00152913	102.562	813.497	VDR;TP53																																	ZNF7 human tf ARCHS4 coexpression	1/299	0.775732	0.775732	0.671244	0.170461	CRX
	Hypospadias, perineal	2021-02-06	0.000359151	0.00152913	102.562	813.497	AR;GATA4																																	NFIB human tf ARCHS4 coexpression	1/299	0.775732	0.775732	0.671244	0.170461	MEF2C
	15q24 Microdeletion	2021-02-06	0.000359151	0.00152913	102.562	813.497	SIN3A;PML																																	ZEB1 human tf ARCHS4 coexpression	1/299	0.775732	0.775732	0.671244	0.170461	DACH1
	Abnormality of bone marrow cell morphology	2021-02-06	0.000359151	0.00152913	102.562	813.497	CCND1;MYC																																	THRB human tf ARCHS4 coexpression	1/299	0.775732	0.775732	0.671244	0.170461	MEF2C
	Ventricular Remodeling	2021-02-06	0.000359151	0.00152913	102.562	813.497	SMAD2;SMAD3																																	HOXA10 human tf ARCHS4 coexpression	1/299	0.775732	0.775732	0.671244	0.170461	MYB
	Acinar cell carcinoma of pancreas	2021-02-06	0.000359151	0.00152913	102.562	813.497	BRCA1;TP53																																	ZNF19 human tf ARCHS4 coexpression	1/299	0.775732	0.775732	0.671244	0.170461	SMAD2
	Virchow's node (disorder)	2021-02-06	0.000359151	0.00152913	102.562	813.497	CCND1;ESR1																																	TSC22D3 human tf ARCHS4 coexpression	1/299	0.775732	0.775732	0.671244	0.170461	FOS
	Adrenal incidentaloma	2021-02-06	0.000359151	0.00152913	102.562	813.497	CCND1;NR3C1																																	CREB3L1 human tf ARCHS4 coexpression	1/299	0.775732	0.775732	0.671244	0.170461	CCND1
	Aristolochic Acid Nephropathy	2021-02-06	0.000359151	0.00152913	102.562	813.497	SMAD3;TP53																																	GRHL3 human tf ARCHS4 coexpression	1/299	0.775732	0.775732	0.671244	0.170461	KLF5
	Hereditary Ovarian Carcinoma	2021-02-06	0.000359151	0.00152913	102.562	813.497	BRCA1;TP53																																	HOXB13 human tf ARCHS4 coexpression	1/299	0.775732	0.775732	0.671244	0.170461	AR
	Kaposi's sarcoma-associated herpesvirus infection	2021-02-06	0.000359151	0.00152913	102.562	813.497	STAT3;ETS1																																	AIRE human tf ARCHS4 coexpression	1/299	0.775732	0.775732	0.671244	0.170461	CRX
	Left Ventricle Remodeling	2021-02-06	0.000359151	0.00152913	102.562	813.497	SMAD2;SMAD3																																	GMEB1 human tf ARCHS4 coexpression	1/299	0.775732	0.775732	0.671244	0.170461	NANOG
	Lentigo maligna melanoma	2021-02-06	0.000359151	0.00152913	102.562	813.497	CCND1;TP53																																	NEUROD1 human tf ARCHS4 coexpression	1/299	0.775732	0.775732	0.671244	0.170461	EGR1
	Lichen disease	2021-02-06	0.000359151	0.00152913	102.562	813.497	SMAD2;SMAD4																																	MSX1 human tf ARCHS4 coexpression	1/299	0.775732	0.775732	0.671244	0.170461	FOXA2
	Malignant neoplasm of thymus	2021-02-06	0.000359151	0.00152913	102.562	813.497	HIF1A;TP53																																	PITX2 human tf ARCHS4 coexpression	1/299	0.775732	0.775732	0.671244	0.170461	PPARGC1A
	Osteoarthritis of hip	1968-04-01	0.00036082	0.00153473	13.0507	103.454	SMAD1;SMAD3;SP1;ESR1																																	EBF1 human tf ARCHS4 coexpression	1/299	0.775732	0.775732	0.671244	0.170461	DACH1
	Encephalitis, St. Louis	5/124	0.000379467	0.00161037	8.8423	69.6485	STAT1;STAT3;PPARG;ETS1;ELK1																																	T human tf ARCHS4 coexpression	1/299	0.775732	0.775732	0.671244	0.170461	NANOG
	Upward slant of palpebral fissure	5/124	0.000379467	0.00161037	8.8423	69.6485	TFAP2A;MEF2C;MYCN;SIN3A;GATA1																																	ZHX1 human tf ARCHS4 coexpression	1/299	0.775732	0.775732	0.671244	0.170461	BDP1
	Simple Partial Status Epilepticus	1969-04-01	0.00038158	0.00161037	12.8492	101.139	MEF2C;JUN;JUND;FOS																																	DACH1 human tf ARCHS4 coexpression	1/299	0.775732	0.775732	0.671244	0.170461	EGR1
	Status Epilepticus, Subclinical	1969-04-01	0.00038158	0.00161037	12.8492	101.139	MEF2C;JUN;JUND;FOS																																	ZNF143 human tf ARCHS4 coexpression	1/299	0.775732	0.775732	0.671244	0.170461	HDAC2
	Complex Partial Status Epilepticus	1969-04-01	0.00038158	0.00161037	12.8492	101.139	MEF2C;JUN;JUND;FOS																																	NKX3-1 human tf ARCHS4 coexpression	1/299	0.775732	0.775732	0.671244	0.170461	AR
	Grand Mal Status Epilepticus	1969-04-01	0.00038158	0.00161037	12.8492	101.139	MEF2C;JUN;JUND;FOS																																	ZNF23 human tf ARCHS4 coexpression	1/299	0.775732	0.775732	0.671244	0.170461	HOXB4
	Malignant neoplasm of salivary gland	1969-04-01	0.00038158	0.00161037	12.8492	101.139	STAT5A;STAT5B;CCND1;PPARG																																	ZNF146 human tf ARCHS4 coexpression	1/299	0.775732	0.775732	0.671244	0.170461	HDAC2
	Non-Convulsive Status Epilepticus	1969-04-01	0.00038158	0.00161037	12.8492	101.139	MEF2C;JUN;JUND;FOS																																	FOXI1 human tf ARCHS4 coexpression	1/299	0.775732	0.775732	0.671244	0.170461	SREBF1
	Retinal Diseases	8/355	0.00038315	0.00161542	4.95399	38.9734	MEF2C;CCND1;STAT3;CRX;PPARG;TP53;HIF1A;PPARGC1A																																	ZNF30 human tf ARCHS4 coexpression	1/299	0.775732	0.775732	0.671244	0.170461	CREB1
	Scrub Typhus	2021-03-29	0.000391505	0.00164106	23.8882	187.415	JUN;JUND;FOS																																	ZNF32 human tf ARCHS4 coexpression	1/299	0.775732	0.775732	0.671244	0.170461	MEF2C
	Stage IV Breast Cancer AJCC v6 and v7	2021-03-29	0.000391505	0.00164106	23.8882	187.415	AR;ESR1;TP53																																	ONECUT1 human tf ARCHS4 coexpression	1/299	0.775732	0.775732	0.671244	0.170461	SUZ12
	XERODERMA PIGMENTOSUM, COMPLEMENTATION GROUP C	2021-03-29	0.000391505	0.00164106	23.8882	187.415	CCND1;ESR1;TP53																																	ZNF35 human tf ARCHS4 coexpression	1/299	0.775732	0.775732	0.671244	0.170461	HDAC2
	Cardiac Lymphoma	2021-03-29	0.000391505	0.00164106	23.8882	187.415	CCND1;MYC;TP53																																	SMAD1 human tf ARCHS4 coexpression	1/299	0.775732	0.775732	0.671244	0.170461	ATF2
	Cholesterol gallstones	2021-03-29	0.000391505	0.00164106	23.8882	187.415	HIF1A;PPARGC1A;ESR1																																	SP7 human tf ARCHS4 coexpression	1/299	0.775732	0.775732	0.671244	0.170461	SMAD2
	Lymphoid hyperplasia	2021-03-29	0.000391505	0.00164106	23.8882	187.415	AR;CCND1;TP53																																	IRX2 human tf ARCHS4 coexpression	1/299	0.775732	0.775732	0.671244	0.170461	NEUROD1
	Tetralogy of Fallot	5/125	0.000393744	0.00164726	8.76817	68.7408	NOTCH1;RXRA;GATA4;HIF1A;PPARGC1A																																	FOXA3 human tf ARCHS4 coexpression	1/299	0.775732	0.775732	0.671244	0.170461	CDX2
	Myotonic Dystrophy	5/125	0.000393744	0.00164726	8.76817	68.7408	AR;MEF2C;CEBPD;BCL3;E2F1																																	ATF7 human tf ARCHS4 coexpression	1/299	0.775732	0.775732	0.671244	0.170461	EP300
	Anemia, Diamond-Blackfan	1970-04-01	0.00040318	0.00168186	12.6539	98.9045	SMAD4;TP53;GATA1;KLF1																																	FOXN2 human tf ARCHS4 coexpression	1/299	0.775732	0.775732	0.671244	0.170461	AHR
	Respiratory Tract Infections	1970-04-01	0.00040318	0.00168186	12.6539	98.9045	STAT1;VDR;NR3C1;TP53																																	ZNF350 human tf ARCHS4 coexpression	1/299	0.775732	0.775732	0.671244	0.170461	NCOR1
	Ovarian adenocarcinoma	1970-04-01	0.00040318	0.00168186	12.6539	98.9045	BRCA1;NR3C1;TP53;ESR1																																	SOX7 human tf ARCHS4 coexpression	1/299	0.775732	0.775732	0.671244	0.170461	EPAS1
	Left-Sided Heart Failure	5/126	0.000408423	0.00170209	8.69527	67.851	SMAD3;PPARG;TP53;HIF1A;PPARGC1A																																	NEUROD2 human tf ARCHS4 coexpression	1/299	0.775732	0.775732	0.671244	0.170461	NEUROD1
	Childhood asthma	5/127	0.000423511	0.00176327	8.62356	66.9786	SMAD3;VDR;MYB;PPARG;RUNX1																																	ZNF274 human tf ARCHS4 coexpression	1/299	0.775732	0.775732	0.671244	0.170461	AHR
	Delirium, Dementia, Amnestic, Cognitive Disorders	2021-03-30	0.000433448	0.00178916	23.0023	178.124	CEBPB;STAT1;TP53																																	FOXB1 human tf ARCHS4 coexpression	1/299	0.775732	0.775732	0.671244	0.170461	FOXA2
	ST segment elevation myocardial infarction	2021-03-30	0.000433448	0.00178916	23.0023	178.124	NANOG;AHR;POU5F1																																	KLF11 human tf ARCHS4 coexpression	1/299	0.775732	0.775732	0.671244	0.170461	KLF4
	Thymic Carcinoma	2021-03-30	0.000433448	0.00178916	23.0023	178.124	EGR1;CCND1;TP53																																	ZHX3 human tf ARCHS4 coexpression	1/299	0.775732	0.775732	0.671244	0.170461	KLF9
	African Burkitt's lymphoma	2021-03-30	0.000433448	0.00178916	23.0023	178.124	MYC;TP53;SMARCA4																																	NR1D2 human tf ARCHS4 coexpression	1/299	0.775732	0.775732	0.671244	0.170461	KLF9
	Broad foot	2021-03-30	0.000433448	0.00178916	23.0023	178.124	SUZ12;PPARG;FOS																																	DDIT3 human tf ARCHS4 coexpression	1/299	0.775732	0.775732	0.671244	0.170461	EGR1
	Fasting Hypoglycemia	2021-03-30	0.000433448	0.00178916	23.0023	178.124	CREB1;HNF4A;PPARGC1A																																	ZNF25 human tf ARCHS4 coexpression	1/299	0.775732	0.775732	0.671244	0.170461	SMARCC2
	Generalized osteoarthritis	2021-03-30	0.000433448	0.00178916	23.0023	178.124	SMAD3;VDR;ESR1																																	SOX11 human tf ARCHS4 coexpression	1/299	0.775732	0.775732	0.671244	0.170461	HDAC2
	High grade serous carcinoma	2021-03-30	0.000433448	0.00178916	23.0023	178.124	BRCA1;ESR1;TP53																																	SOX12 human tf ARCHS4 coexpression	1/299	0.775732	0.775732	0.671244	0.170461	SMARCA4
	Pancreatic Insufficiency	2021-03-30	0.000433448	0.00178916	23.0023	178.124	SMAD4;BRCA1;TP53																																	ZNF260 human tf ARCHS4 coexpression	1/299	0.775732	0.775732	0.671244	0.170461	HDAC2
	Infant, Small for Gestational Age	7/275	0.000436444	0.00179981	5.57394	43.1247	TFAP2A;SMAD4;SIN3A;STAT3;GATA4;GLI1;SMARCA4																																	LCORL human tf ARCHS4 coexpression	1/299	0.775732	0.775732	0.671244	0.170461	HDAC2
	beta^+^ Thalassemia	5/128	0.000439017	0.0018087	8.55302	66.1232	YY1;VDR;MYB;GATA1;KLF1																																	HES7 human tf ARCHS4 coexpression	1/299	0.775732	0.775732	0.671244	0.170461	USF1
	Spinocerebellar Ataxia Type 7	1972-04-01	0.000448979	0.00184623	12.2805	94.6646	TBP;CRX;TP53;PML																																	ALX1 human tf ARCHS4 coexpression	1/299	0.775732	0.775732	0.671244	0.170461	TFAP2A
	Eating Disorders	1972-04-01	0.000448979	0.00184623	12.2805	94.6646	YY1;NR3C1;CLOCK;ESR1																																	GSX2 human tf ARCHS4 coexpression	1/299	0.775732	0.775732	0.671244	0.170461	HDAC2
	Essential Hypertension	7/278	0.000465651	0.00191115	5.51139	42.2838	ATF1;VDR;NFYB;STAT3;PPARG;NR3C1;PPARGC1A																																	HOXC9 human tf ARCHS4 coexpression	1/299	0.775732	0.775732	0.671244	0.170461	TFAP2A
	Intrauterine retardation	7/278	0.000465651	0.00191115	5.51139	42.2838	TFAP2A;SMAD4;SIN3A;STAT3;GATA4;GLI1;SMARCA4																																	SOX2 human tf ARCHS4 coexpression	1/299	0.775732	0.775732	0.671244	0.170461	MTA3
	Dysplastic Nevus	1973-04-01	0.000473217	0.00193487	12.1019	92.6517	CCND1;STAT1;STAT3;TP53																																	ZNF708 human tf ARCHS4 coexpression	1/299	0.775732	0.775732	0.671244	0.170461	HDAC2
	Failure to Thrive	1973-04-01	0.000473217	0.00193487	12.1019	92.6517	STAT5B;MYC;GLI1;NR3C1																																	SOX1 human tf ARCHS4 coexpression	1/299	0.775732	0.775732	0.671244	0.170461	DACH1
	Marfan Syndrome	1973-04-01	0.000473217	0.00193487	12.1019	92.6517	SMAD2;NOTCH1;SMAD3;PPARG																																	SRY human tf ARCHS4 coexpression	1/299	0.775732	0.775732	0.671244	0.170461	CREB1
	mixed gliomas	1973-04-01	0.000473217	0.00193487	12.1019	92.6517	SUZ12;MYB;MYBL1;TP53																																	MAFF human tf ARCHS4 coexpression	1/299	0.775732	0.775732	0.671244	0.170461	NEUROD1
	Sebaceous Adenocarcinoma	2021-03-31	0.000478171	0.00193684	22.1797	169.576	CTNNB1;BRCA1;TP53																																	MIXL1 human tf ARCHS4 coexpression	1/299	0.775732	0.775732	0.671244	0.170461	CRX
	Lipomatosis, Multiple	2021-03-31	0.000478171	0.00193684	22.1797	169.576	STAT5A;STAT5B;TP53																																	POU3F1 human tf ARCHS4 coexpression	1/299	0.775732	0.775732	0.671244	0.170461	FOXA2
	Refractory anemia, without ringed sideroblasts, without excess blasts	2021-03-31	0.000478171	0.00193684	22.1797	169.576	AR;TP53;RUNX1																																	SHOX human tf ARCHS4 coexpression	1/299	0.775732	0.775732	0.671244	0.170461	NEUROD1
	Bright Disease	2021-03-31	0.000478171	0.00193684	22.1797	169.576	JUND;PPARG;ESR1																																	MESP2 human tf ARCHS4 coexpression	1/299	0.775732	0.775732	0.671244	0.170461	CRX
	Drug-Induced Stevens Johnson Syndrome	2021-03-31	0.000478171	0.00193684	22.1797	169.576	EP300;CTNNB1;PML																																	HOXA4 human tf ARCHS4 coexpression	1/299	0.775732	0.775732	0.671244	0.170461	POLR2A
	ESTROGEN RESISTANCE	2021-03-31	0.000478171	0.00193684	22.1797	169.576	AR;CCND1;ESR1																																	ZNF181 human tf ARCHS4 coexpression	1/299	0.775732	0.775732	0.671244	0.170461	NFYB
	Hyperdiploid B Acute Lymphoblastic Leukemia	2021-03-31	0.000478171	0.00193684	22.1797	169.576	STAT3;GATA1;RUNX1																																	ZNF44 human tf ARCHS4 coexpression	1/299	0.775732	0.775732	0.671244	0.170461	SMAD2
	Large hand	2021-03-31	0.000478171	0.00193684	22.1797	169.576	SUZ12;PPARG;FOS																																	ZNF26 human tf ARCHS4 coexpression	1/299	0.775732	0.775732	0.671244	0.170461	SMAD2
	Mycoplasma-Induced Stevens-Johnson Syndrome	2021-03-31	0.000478171	0.00193684	22.1797	169.576	EP300;CTNNB1;PML																																	YY2 human tf ARCHS4 coexpression	1/299	0.775732	0.775732	0.671244	0.170461	SUZ12
	Plasma Cell Neoplasm	2021-03-31	0.000478171	0.00193684	22.1797	169.576	CCND1;MYC;TP53																																	PAX9 human tf ARCHS4 coexpression	1/299	0.775732	0.775732	0.671244	0.170461	KLF5
	Byzanthine arch palate	7/280	0.000485974	0.00196661	5.47046	41.7361	TFAP2A;MYCN;SMAD3;SIN3A;STAT3;EP300;GATA4																																	SP5 human tf ARCHS4 coexpression	1/299	0.775732	0.775732	0.671244	0.170461	HNF4A
	Marginal Zone B-Cell Lymphoma	1974-04-01	0.000498373	0.0019983	11.9284	90.7056	CCND1;MYC;PAX5;TP53																																	ZNF254 human tf ARCHS4 coexpression	1/299	0.775732	0.775732	0.671244	0.170461	HDAC2
	Peroxisome Biogenesis Disorder, Complementation Group H	2021-02-07	0.00050119	0.0019983	82.0454	623.424	CCND1;BRCA1																																	NOTO human tf ARCHS4 coexpression	1/299	0.775732	0.775732	0.671244	0.170461	CRX
	Unilateral Breast Carcinoma	2021-02-07	0.00050119	0.0019983	82.0454	623.424	BRCA1;TP53																																	ZNF221 human tf ARCHS4 coexpression	1/299	0.775732	0.775732	0.671244	0.170461	HDAC2
	Unilateral Breast Neoplasms	2021-02-07	0.00050119	0.0019983	82.0454	623.424	BRCA1;TP53																																	ZNF582 human tf ARCHS4 coexpression	1/299	0.775732	0.775732	0.671244	0.170461	HDAC2
	Adnexal mass	2021-02-07	0.00050119	0.0019983	82.0454	623.424	ESR1;TP53																																	ZNF839 human tf ARCHS4 coexpression	1/299	0.775732	0.775732	0.671244	0.170461	CRX
	Anus Neoplasms	2021-02-07	0.00050119	0.0019983	82.0454	623.424	CCND1;TP53																																	PRDM6 human tf ARCHS4 coexpression	1/299	0.775732	0.775732	0.671244	0.170461	YAP1
	Basal Cell Cancer	2021-02-07	0.00050119	0.0019983	82.0454	623.424	VDR;TP53																																	ZNF586 human tf ARCHS4 coexpression	1/299	0.775732	0.775732	0.671244	0.170461	NANOG
	Central Neurocytoma	2021-02-07	0.00050119	0.0019983	82.0454	623.424	MYCN;TP53																																	ZNF446 human tf ARCHS4 coexpression	1/299	0.775732	0.775732	0.671244	0.170461	SREBF1
	CHROMOSOME 8p11 MYELOPROLIFERATIVE SYNDROME	2021-02-07	0.00050119	0.0019983	82.0454	623.424	STAT5A;STAT5B																																	ZNF8 human tf ARCHS4 coexpression	1/299	0.775732	0.775732	0.671244	0.170461	SMAD2
	Complete Trisomy 21 Syndrome	2021-02-07	0.00050119	0.0019983	82.0454	623.424	GATA1;TP53																																	ZNF264 human tf ARCHS4 coexpression	1/299	0.775732	0.775732	0.671244	0.170461	SMAD2
	Hemoglobin increased	2021-02-07	0.00050119	0.0019983	82.0454	623.424	EPAS1;GATA1																																	ZNF213 human tf ARCHS4 coexpression	1/299	0.775732	0.775732	0.671244	0.170461	RARA
	Ineffective erythropoiesis	2021-02-07	0.00050119	0.0019983	82.0454	623.424	GATA1;KLF1																																	ZNF343 human tf ARCHS4 coexpression	1/299	0.775732	0.775732	0.671244	0.170461	MEF2C
	Intracortical osteosarcoma	2021-02-07	0.00050119	0.0019983	82.0454	623.424	STAT3;TP53																																	ZFHX4 human tf ARCHS4 coexpression	1/299	0.775732	0.775732	0.671244	0.170461	DACH1
	Macroprolactinoma	2021-02-07	0.00050119	0.0019983	82.0454	623.424	CEBPD;TP53																																	IKZF5 human tf ARCHS4 coexpression	1/299	0.775732	0.775732	0.671244	0.170461	FOS
	Non-small cell lung cancer stage III	2021-02-07	0.00050119	0.0019983	82.0454	623.424	CCND1;TP53																																	ADNP human tf ARCHS4 coexpression	1/299	0.775732	0.775732	0.671244	0.170461	SMAD2
	Papillary cystic tumor	2021-02-07	0.00050119	0.0019983	82.0454	623.424	CCND1;CTNNB1																																	ZNF516 human tf ARCHS4 coexpression	1/299	0.775732	0.775732	0.671244	0.170461	SPI1
	Sleep Apnea, Obstructive	5/132	0.000505359	0.00201307	8.28196	62.8621	AR;STAT3;EP300;NR3C1;CLOCK																																	ZNF500 human tf ARCHS4 coexpression	1/299	0.775732	0.775732	0.671244	0.170461	CRX
	Autistic Disorder	11/677	0.000520823	0.00207276	3.61017	27.2933	AR;MEF2C;SMAD4;NOTCH1;SP1;SIN3A;EP300;CTNNB1;TP53;CLOCK;ESR2																																	ZNF90 human tf ARCHS4 coexpression	1/299	0.775732	0.775732	0.671244	0.170461	NANOG
	beta Thalassemia	5/133	0.000523062	0.00207899	8.21684	62.0849	YY1;VDR;MYB;GATA1;KLF1																																	HLF human tf ARCHS4 coexpression	1/299	0.775732	0.775732	0.671244	0.170461	HNF4A
	Ewing Sarcoma/Peripheral Primitive Neuroectodermal Tumor	1975-04-01	0.000524467	0.00207899	11.7598	88.8234	MYCN;CCND1;MYC;TP53																																	TBX18 human tf ARCHS4 coexpression	1/299	0.775732	0.775732	0.671244	0.170461	YAP1
	Malignant Fibrous Histiocytoma	1975-04-01	0.000524467	0.00207899	11.7598	88.8234	EPAS1;STAT1;TP53;PPARGC1A																																	ZNF684 human tf ARCHS4 coexpression	1/299	0.775732	0.775732	0.671244	0.170461	CRX
	Proliferative diabetic retinopathy	1975-04-01	0.000524467	0.00207899	11.7598	88.8234	SP1;PPARG;PML;RUNX1																																	KLF7 human tf ARCHS4 coexpression	1/299	0.775732	0.775732	0.671244	0.170461	SP1
	Columnar Cell Change of the Breast	1932-03-01	0.000525748	0.00207899	21.4138	161.689	NOTCH1;HNF4A;TP53																																	ZFP30 human tf ARCHS4 coexpression	1/299	0.775732	0.775732	0.671244	0.170461	CREB1
	Gastro-esophageal reflux disease with esophagitis	1932-03-01	0.000525748	0.00207899	21.4138	161.689	CDX2;VDR;ESR1																																	ZNF549 human tf ARCHS4 coexpression	1/299	0.775732	0.775732	0.671244	0.170461	NANOG
	Papillary serous cystadenocarcinoma	1932-03-01	0.000525748	0.00207899	21.4138	161.689	CCND1;BRCA1;TP53																																	ZNF639 human tf ARCHS4 coexpression	1/299	0.775732	0.775732	0.671244	0.170461	SMAD2
	Autoimmune thrombocytopenia	1976-04-01	0.000551518	0.0021789	11.5959	87.0022	STAT1;VDR;STAT3;NR3C1																																	TBX22 human tf ARCHS4 coexpression	1/299	0.775732	0.775732	0.671244	0.170461	NANOG
	Chromosome 5, trisomy 5q	1933-03-01	0.000576254	0.00226628	20.699	154.393	EGR1;TP53;KLF1																																	ZNF557 human tf ARCHS4 coexpression	1/299	0.775732	0.775732	0.671244	0.170461	CRX
	Stevens-Johnson Syndrome Toxic Epidermal Necrolysis Spectrum	1933-03-01	0.000576254	0.00226628	20.699	154.393	EP300;CTNNB1;PML																																	ZBTB46 human tf ARCHS4 coexpression	1/299	0.775732	0.775732	0.671244	0.170461	SMARCA4
	Childhood T Acute Lymphoblastic Leukemia	1933-03-01	0.000576254	0.00226628	20.699	154.393	YY1;SMAD3;TP53																																	ZNF337 human tf ARCHS4 coexpression	1/299	0.775732	0.775732	0.671244	0.170461	CREB1
	Epithelial hyperplasia	1933-03-01	0.000576254	0.00226628	20.699	154.393	CCND1;ESR1;TP53																																	ZNF341 human tf ARCHS4 coexpression	1/299	0.775732	0.775732	0.671244	0.170461	SMAD2
	Primary Lesion	1933-03-01	0.000576254	0.00226628	20.699	154.393	SMAD4;STAT3;TP53																																	ZSCAN5A human tf ARCHS4 coexpression	1/299	0.775732	0.775732	0.671244	0.170461	CRX
	Neoplastic Syndromes, Hereditary	1977-04-01	0.000579547	0.00227717	11.4365	85.2391	SMAD4;BRCA1;TP53;SMARCA4																																	ZNF20 human tf ARCHS4 coexpression	1/299	0.775732	0.775732	0.671244	0.170461	CRX
	Chronic Kidney Diseases	8/380	0.000600208	0.00235621	4.61515	34.2363	EGR1;DACH1;SMAD3;VDR;PPARG;TP53;HIF1A;ESR1																																	SP110 human tf ARCHS4 coexpression	1/299	0.775732	0.775732	0.671244	0.170461	ETS1
	Stereotyped Behavior	1978-04-01	0.000608573	0.00238689	11.2814	83.5317	MEF2C;NOTCH1;EP300;TP53																																	ZFP37 human tf ARCHS4 coexpression	1/299	0.775732	0.775732	0.671244	0.170461	HDAC2
	Abdominal discomfort	5/138	0.000618675	0.00242431	7.90594	58.4085	SMAD4;REST;CTNNB1;BRCA1;TP53																																	ZNF189 human tf ARCHS4 coexpression	1/299	0.775732	0.775732	0.671244	0.170461	HNF4A
	Secondary malignant neoplasm of pancreas	1934-03-01	0.000629759	0.00244781	20.0302	147.626	CDX2;BRCA1;TP53																																	FOXF2 human tf ARCHS4 coexpression	1/299	0.775732	0.775732	0.671244	0.170461	JUN
	Sarcoma, Spindle Cell	1934-03-01	0.000629759	0.00244781	20.0302	147.626	ATF2;TP53;SMARCA4																																	ZNF280D human tf ARCHS4 coexpression	1/299	0.775732	0.775732	0.671244	0.170461	SMAD2
	Cancer of Urinary Tract	1934-03-01	0.000629759	0.00244781	20.0302	147.626	CCND1;CTNNB1;TP53																																	ZSCAN29 human tf ARCHS4 coexpression	1/299	0.775732	0.775732	0.671244	0.170461	DACH1
	Idiopathic osteoarthritis	1934-03-01	0.000629759	0.00244781	20.0302	147.626	SMAD3;VDR;ESR1																																	ZNF287 human tf ARCHS4 coexpression	1/299	0.775732	0.775732	0.671244	0.170461	HDAC2
	Monocytosis	1934-03-01	0.000629759	0.00244781	20.0302	147.626	EGR1;TP53;RUNX1																																	ZNF750 human tf ARCHS4 coexpression	1/299	0.775732	0.775732	0.671244	0.170461	KLF5
	Myelodysplastic Syndrome with Isolated del(5q)	1934-03-01	0.000629759	0.00244781	20.0302	147.626	EGR1;TP53;KLF1																																	ZIM3 human tf ARCHS4 coexpression	1/299	0.775732	0.775732	0.671244	0.170461	YY1
	Neuroectodermal Tumors	1934-03-01	0.000629759	0.00244781	20.0302	147.626	MYC;E2F1;TP53																																	ZNF432 human tf ARCHS4 coexpression	1/299	0.775732	0.775732	0.671244	0.170461	CRX
	Prolonged bleeding time	1934-03-01	0.000629759	0.00244781	20.0302	147.626	GATA1;TP53;RUNX1																																	DMRTA2 human tf ARCHS4 coexpression	1/299	0.775732	0.775732	0.671244	0.170461	FOXA2
	prostatitis	1934-03-01	0.000629759	0.00244781	20.0302	147.626	AR;SMAD4;HIF1A																																	DMRTB1 human tf ARCHS4 coexpression	1/299	0.775732	0.775732	0.671244	0.170461	SIN3A
	Glioblastoma, IDH-Wildtype	1979-04-01	0.000638617	0.00248001	11.1304	81.8774	SP1;STAT3;TP53;HIF1A																																	OSR1 human tf ARCHS4 coexpression	1/299	0.775732	0.775732	0.671244	0.170461	CCND1
	hearing impairment	7/294	0.0006489	0.00251769	5.19989	38.1684	SMAD4;MYCN;SIN3A;STAT1;ESRRB;EP300;SMARCA4																																	ZNF385B human tf ARCHS4 coexpression	1/299	0.775732	0.775732	0.671244	0.170461	PPARGC1A
	Cholangitis, Sclerosing	5/140	0.000660378	0.00252116	7.78802	57.0293	SMAD3;STAT3;NFATC1;ETS1;HIF1A																																	ZNF660 human tf ARCHS4 coexpression	1/299	0.775732	0.775732	0.671244	0.170461	NANOG
	Gastrointestinal pain	5/140	0.000660378	0.00252116	7.78802	57.0293	SMAD4;REST;CTNNB1;BRCA1;TP53																																	HMBOX1 human tf ARCHS4 coexpression	1/299	0.775732	0.775732	0.671244	0.170461	BDP1
	Bronchiolitis, Viral	2021-02-08	0.000666097	0.00252116	68.3677	500.046	STAT5A;VDR																																	ZNF214 human tf ARCHS4 coexpression	1/299	0.775732	0.775732	0.671244	0.170461	HDAC2
	Secondary malignant neoplasm of ovary	2021-02-08	0.000666097	0.00252116	68.3677	500.046	BRCA1;TP53																																	ZNF268 human tf ARCHS4 coexpression	1/299	0.775732	0.775732	0.671244	0.170461	SMAD2
	Shprintzen-Goldberg syndrome	2021-02-08	0.000666097	0.00252116	68.3677	500.046	SMAD2;SMAD4																																	ZNF256 human tf ARCHS4 coexpression	1/299	0.775732	0.775732	0.671244	0.170461	HDAC2
	Small penis	2021-02-08	0.000666097	0.00252116	68.3677	500.046	SIN3A;GATA4																																	ZNF18 human tf ARCHS4 coexpression	1/299	0.775732	0.775732	0.671244	0.170461	TBP
	Neoplasms, Therapy-Associated	2021-02-08	0.000666097	0.00252116	68.3677	500.046	RARA;PML																																	ZNF234 human tf ARCHS4 coexpression	1/299	0.775732	0.775732	0.671244	0.170461	SMAD2
	Polycystic Kidney, Type 1 Autosomal Dominant Disease	2021-02-08	0.000666097	0.00252116	68.3677	500.046	MYC;PPARG																																	ZNF233 human tf ARCHS4 coexpression	1/299	0.775732	0.775732	0.671244	0.170461	CRX
	Testicular dysgenesis syndrome	2021-02-08	0.000666097	0.00252116	68.3677	500.046	AR;POU5F1																																	ZNF208 human tf ARCHS4 coexpression	1/299	0.775732	0.775732	0.671244	0.170461	NANOG
	Treatment related secondary malignancy	2021-02-08	0.000666097	0.00252116	68.3677	500.046	RARA;PML																																	ZNF761 human tf ARCHS4 coexpression	1/299	0.775732	0.775732	0.671244	0.170461	SMAD2
	Adenofibroma	2021-02-08	0.000666097	0.00252116	68.3677	500.046	ESR1;TP53																																	ZNF577 human tf ARCHS4 coexpression	1/299	0.775732	0.775732	0.671244	0.170461	AR
	Altitude Sickness	2021-02-08	0.000666097	0.00252116	68.3677	500.046	EPAS1;HIF1A																																	LHX8 human tf ARCHS4 coexpression	1/299	0.775732	0.775732	0.671244	0.170461	HDAC2
	Angiosarcoma of liver	2021-02-08	0.000666097	0.00252116	68.3677	500.046	NOTCH1;TP53																																	ZNF326 human tf ARCHS4 coexpression	1/299	0.775732	0.775732	0.671244	0.170461	SMAD2
	Apocrine Carcinoma	2021-02-08	0.000666097	0.00252116	68.3677	500.046	AR;ESR1																																	ZNF513 human tf ARCHS4 coexpression	1/299	0.775732	0.775732	0.671244	0.170461	RARA
	Brenner Tumor	2021-02-08	0.000666097	0.00252116	68.3677	500.046	MYC;TP53																																	ZNF691 human tf ARCHS4 coexpression	1/299	0.775732	0.775732	0.671244	0.170461	NANOG
	Disorder of lymph node	2021-02-08	0.000666097	0.00252116	68.3677	500.046	E2F4;TP53																																	PRDM9 human tf ARCHS4 coexpression	1/299	0.775732	0.775732	0.671244	0.170461	MYB
	Early Awakening	2021-02-08	0.000666097	0.00252116	68.3677	500.046	AHR;CLOCK																																	SP8 human tf ARCHS4 coexpression	1/299	0.775732	0.775732	0.671244	0.170461	HDAC2
	Esophageal dysplasia	2021-02-08	0.000666097	0.00252116	68.3677	500.046	CDX2;TP53																																	PKNOX2 human tf ARCHS4 coexpression	1/299	0.775732	0.775732	0.671244	0.170461	MEF2C
	Histiocytoma	2021-02-08	0.000666097	0.00252116	68.3677	500.046	CREB1;TP53																																	ZNF226 human tf ARCHS4 coexpression	1/299	0.775732	0.775732	0.671244	0.170461	HDAC2
	Hot flushes	2021-02-08	0.000666097	0.00252116	68.3677	500.046	ESR1;ESR2																																	ZNF641 human tf ARCHS4 coexpression	1/299	0.775732	0.775732	0.671244	0.170461	SPI1
	Malignant neoplasm of border of tongue	2021-02-08	0.000666097	0.00252116	68.3677	500.046	FOS;TP53																																	ZNF610 human tf ARCHS4 coexpression	1/299	0.775732	0.775732	0.671244	0.170461	CRX
	Malignant neoplasm of dorsal surface of tongue	2021-02-08	0.000666097	0.00252116	68.3677	500.046	FOS;TP53																																	ZNF83 human tf ARCHS4 coexpression	1/299	0.775732	0.775732	0.671244	0.170461	BDP1
	Malignant neoplasm of ventral surface of tongue	2021-02-08	0.000666097	0.00252116	68.3677	500.046	FOS;TP53																																	GBX2 human tf ARCHS4 coexpression	1/299	0.775732	0.775732	0.671244	0.170461	SMARCA4
	Malignant tumor of base of tongue	2021-02-08	0.000666097	0.00252116	68.3677	500.046	FOS;TP53																																	ZNF608 human tf ARCHS4 coexpression	1/299	0.775732	0.775732	0.671244	0.170461	DACH1
	Malignant tumor of junctional zone of tongue	2021-02-08	0.000666097	0.00252116	68.3677	500.046	FOS;TP53																																	ZNF280A human tf ARCHS4 coexpression	1/299	0.775732	0.775732	0.671244	0.170461	YY1
	malignant tumor of lingual tonsil	2021-02-08	0.000666097	0.00252116	68.3677	500.046	FOS;TP53																																	ZNF581 human tf ARCHS4 coexpression	1/299	0.775732	0.775732	0.671244	0.170461	YY1
	Patau syndrome	2021-02-08	0.000666097	0.00252116	68.3677	500.046	MYB;RUNX1																																	ZNF562 human tf ARCHS4 coexpression	1/299	0.775732	0.775732	0.671244	0.170461	SMAD2
	Premenstrual Dysphoric Disorder	2021-02-08	0.000666097	0.00252116	68.3677	500.046	ESR1;ESR2																																	ZNF561 human tf ARCHS4 coexpression	1/299	0.775732	0.775732	0.671244	0.170461	NANOG
	Bloom Syndrome	1980-04-01	0.000669697	0.00253036	10.9834	80.2741	MYC;BRCA1;TP53;PML																																	KLF17 human tf ARCHS4 coexpression	1/299	0.775732	0.775732	0.671244	0.170461	YY1
	Paroxysmal kinesigenic choreoathetosis	1980-04-01	0.000669697	0.00253036	10.9834	80.2741	EGR1;JUN;JUND;PPARG																																	ZNF556 human tf ARCHS4 coexpression	1/299	0.775732	0.775732	0.671244	0.170461	SMAD2
	Parkinsonian Disorders	6/214	0.000685735	0.00257748	6.10825	44.4987	NR4A2;SMAD3;TBP;TP53;SIRT3;FOXA2																																	ZNF554 human tf ARCHS4 coexpression	1/299	0.775732	0.775732	0.671244	0.170461	SMAD2
	Neoplasms, Germ Cell and Embryonal	1935-03-01	0.000686335	0.00257748	19.4033	141.337	MYC;NANOG;POU5F1																																	ZNF596 human tf ARCHS4 coexpression	1/299	0.775732	0.775732	0.671244	0.170461	BDP1
	Acanthosis Nigricans	1935-03-01	0.000686335	0.00257748	19.4033	141.337	PPARG;FOS;ESR1																																	ZNF621 human tf ARCHS4 coexpression	1/299	0.775732	0.775732	0.671244	0.170461	SMAD2
	Complete trisomy 18 syndrome	1935-03-01	0.000686335	0.00257748	19.4033	141.337	NOTCH1;MYC;TP53																																	BNC2 human tf ARCHS4 coexpression	1/299	0.775732	0.775732	0.671244	0.170461	SMAD2
	Hepatitis B Virus-Related Hepatocellular Carcinoma	1935-03-01	0.000686335	0.00257748	19.4033	141.337	STAT3;ESR1;TP53																																	ZNF483 human tf ARCHS4 coexpression	1/299	0.775732	0.775732	0.671244	0.170461	NANOG
	Intrahepatic Cholestasis	1935-03-01	0.000686335	0.00257748	19.4033	141.337	EGR1;STAT3;ESR2																																	ZNF266 human tf ARCHS4 coexpression	1/299	0.775732	0.775732	0.671244	0.170461	BRCA1
	Lipoidosis	1935-03-01	0.000686335	0.00257748	19.4033	141.337	SREBF1;PPARG;SREBF2																																	ZNF654 human tf ARCHS4 coexpression	1/299	0.775732	0.775732	0.671244	0.170461	SP3
	Lymphoproliferative Disorders	6/215	0.000702637	0.00263641	6.07872	44.1356	YY1;CCND1;MYC;BCL3;STAT3;TP53																																	ZNF77 human tf ARCHS4 coexpression	1/299	0.775732	0.775732	0.671244	0.170461	GATA4
	Clear-cell metastatic renal cell carcinoma	5/142	0.000704153	0.00263753	7.67355	55.6986	CCND1;VDR;HNF4A;AHR;HIF1A																																	ZNF404 human tf ARCHS4 coexpression	1/299	0.775732	0.775732	0.671244	0.170461	NFYB
	Lymphatic Metastasis	5/142	0.000704153	0.00263753	7.67355	55.6986	EGR1;SMAD4;STAT3;HIF1A;ESR1																																	ZNF283 human tf ARCHS4 coexpression	1/299	0.775732	0.775732	0.671244	0.170461	CRX
	Respiratory syncytial virus (RSV) infection in conditions classified elsewhere and of unspecified site	6/216	0.00071986	0.00269403	6.04946	43.7767	VDR;STAT1;PPARG;NR3C1;TP53;HIF1A																																	FOXR1 human tf ARCHS4 coexpression	1/299	0.775732	0.775732	0.671244	0.170461	YY1
	Hyperlipidemia, Familial Combined	1982-04-01	0.000735048	0.0027485	10.7007	77.2115	EGR1;HNF4A;PPARG;USF1																																	FOXC2 human tf ARCHS4 coexpression	1/299	0.775732	0.775732	0.671244	0.170461	CCND1
	Benign neoplasm of brain, unspecified	1936-03-01	0.000746051	0.00277764	18.8144	135.477	YAP1;CCND1;TP53																																	OLIG3 human tf ARCHS4 coexpression	1/299	0.775732	0.775732	0.671244	0.170461	DACH1
	5q-syndrome	1936-03-01	0.000746051	0.00277764	18.8144	135.477	EGR1;TP53;KLF1																																	ZNF518A human tf ARCHS4 coexpression	1/299	0.775732	0.775732	0.671244	0.170461	CREB1
	Exocrine pancreatic insufficiency	1936-03-01	0.000746051	0.00277764	18.8144	135.477	SMAD4;BRCA1;TP53																																	ZNF354C human tf ARCHS4 coexpression	1/299	0.775732	0.775732	0.671244	0.170461	CREB1
	Lichen Sclerosus et Atrophicus	1936-03-01	0.000746051	0.00277764	18.8144	135.477	SMAD3;CCND1;TP53																																	ZNF713 human tf ARCHS4 coexpression	1/299	0.775732	0.775732	0.671244	0.170461	CRX
	Ocular Hypertension	1936-03-01	0.000746051	0.00277764	18.8144	135.477	JUN;GLI1;NR3C1																																	TPRX1 human tf ARCHS4 coexpression	1/299	0.775732	0.775732	0.671244	0.170461	YY1
	Encephalitis	5/144	0.000750065	0.00279019	7.56238	54.4139	EGR1;STAT1;STAT3;PPARG;TP53																																	LBX2 human tf ARCHS4 coexpression	1/299	0.775732	0.775732	0.671244	0.170461	CREB1
	Paraganglioma	1983-04-01	0.000769359	0.00285951	10.5647	75.7483	EPAS1;MYC;TP53;HIF1A																																	ZNF648 human tf ARCHS4 coexpression	1/299	0.775732	0.775732	0.671244	0.170461	BDP1
	Generalized osteopenia	5/145	0.000773843	0.0028737	7.50798	53.7882	CCND1;STAT1;STAT3;GATA1;ESR1																																	ZNF48 human tf ARCHS4 coexpression	1/299	0.775732	0.775732	0.671244	0.170461	SMARCA4
	Dull intelligence	13/947	0.000786689	0.00291641	3.06971	21.9413	YAP1;SUZ12;SMAD4;CRX;FOS;GATA1;SMARCA4;MYCN;SIN3A;HNF4A;EP300;CTNNB1;PPARG																																	ZSCAN4 human tf ARCHS4 coexpression	1/299	0.775732	0.775732	0.671244	0.170461	YY1
	Low intelligence	13/947	0.000786689	0.00291641	3.06971	21.9413	YAP1;SUZ12;SMAD4;CRX;FOS;GATA1;SMARCA4;MYCN;SIN3A;HNF4A;EP300;CTNNB1;PPARG																																	ZFP3 human tf ARCHS4 coexpression	1/299	0.775732	0.775732	0.671244	0.170461	ATF2
	Fetal Growth Retardation	7/304	0.00078981	0.00292547	5.02225	35.8775	TFAP2A;SMAD4;SIN3A;STAT3;GATA4;GLI1;SMARCA4																																	ZNF443 human tf ARCHS4 coexpression	1/299	0.775732	0.775732	0.671244	0.170461	HDAC2
	Tuberculosis	10/602	0.000797578	0.00295172	3.66478	26.1443	CEBPB;SMAD3;CREB1;CDX2;VDR;STAT1;STAT3;BRCA1;NR3C1;TP53																																	ZNF707 human tf ARCHS4 coexpression	1/299	0.775732	0.775732	0.671244	0.170461	NCOA1
	Adenoma, Basal Cell	1937-03-01	0.000808976	0.00297357	18.2601	130.007	SUZ12;CTNNB1;TP53																																	HKR1 human tf ARCHS4 coexpression	1/299	0.775732	0.775732	0.671244	0.170461	CRX
	Adenoma, Monomorphic	1937-03-01	0.000808976	0.00297357	18.2601	130.007	SUZ12;CTNNB1;TP53																																	ZNF101 human tf ARCHS4 coexpression	1/299	0.775732	0.775732	0.671244	0.170461	ETS1
	Sessile Serrated Adenoma/Polyp	1937-03-01	0.000808976	0.00297357	18.2601	130.007	AR;AHR;TP53																																	TSHZ2 human tf ARCHS4 coexpression	1/299	0.775732	0.775732	0.671244	0.170461	DACH1
	Truncus Arteriosus, Persistent	1937-03-01	0.000808976	0.00297357	18.2601	130.007	GATA4;PAX5;TP53																																	ZNF320 human tf ARCHS4 coexpression	1/299	0.775732	0.775732	0.671244	0.170461	CRX
	Tubular Aggregate Myopathy	1937-03-01	0.000808976	0.00297357	18.2601	130.007	MYC;GATA1;ESR1																																	ZNF530 human tf ARCHS4 coexpression	1/299	0.775732	0.775732	0.671244	0.170461	CRX
	Atypical Lipoma	1937-03-01	0.000808976	0.00297357	18.2601	130.007	CEBPA;JUN;TP53																																	FOXL2 human tf ARCHS4 coexpression	1/299	0.775732	0.775732	0.671244	0.170461	JUN
	Blood Platelet Disorders	1937-03-01	0.000808976	0.00297357	18.2601	130.007	CEBPA;GATA1;RUNX1																																	FOXD4L1 human tf ARCHS4 coexpression	1/299	0.775732	0.775732	0.671244	0.170461	POLR2A
	Mitochondrial abnormalities	1937-03-01	0.000808976	0.00297357	18.2601	130.007	HIF1A;PPARGC1A;TP53																																	ZNF445 human tf ARCHS4 coexpression	1/299	0.775732	0.775732	0.671244	0.170461	SMAD2
	Mild Mental Retardation	5/147	0.000823082	0.00302286	7.40148	52.5687	TFAP2A;SMAD3;SIN3A;EP300;GATA4																																	ZBTB37 human tf ARCHS4 coexpression	1/299	0.775732	0.775732	0.671244	0.170461	SMAD2
	Serum total cholesterol measurement	7/307	0.000836493	0.00306951	4.97127	35.2279	CEBPB;RXRA;HNF4A;BCL3;PPARG;ESR1;SMARCA4																																	DBX2 human tf ARCHS4 coexpression	1/299	0.775732	0.775732	0.671244	0.170461	JUN
	Demyelinating Diseases	1985-04-01	0.000841352	0.00308211	10.3028	72.9489	HOXB4;PPARG;TP53;PML																																	ZNF566 human tf ARCHS4 coexpression	1/299	0.775732	0.775732	0.671244	0.170461	CRX
	Primary physiologic amenorrhea	1985-04-01	0.000841352	0.00308211	10.3028	72.9489	AR;PPARG;GATA4;ESR1																																	TAL2 human tf ARCHS4 coexpression	1/299	0.775732	0.775732	0.671244	0.170461	BDP1
	Cardiomyopathy, Alcoholic	2021-02-09	0.000853649	0.00309055	58.5979	414.052	RXRA;PPARG																																	ARGFX human tf ARCHS4 coexpression	1/299	0.775732	0.775732	0.671244	0.170461	YY1
	Epithelioid hemangioendothelioma, malignant	2021-02-09	0.000853649	0.00309055	58.5979	414.052	YAP1;MYC																																	ZNF749 human tf ARCHS4 coexpression	1/299	0.775732	0.775732	0.671244	0.170461	KLF1
	Vulvar Vestibulitis	2021-02-09	0.000853649	0.00309055	58.5979	414.052	AR;ESR1																																	ZNF17 human tf ARCHS4 coexpression	1/299	0.775732	0.775732	0.671244	0.170461	SMAD2
	Acute Myeloid Leukemia with Myelodysplasia-Related Changes	2021-02-09	0.000853649	0.00309055	58.5979	414.052	TP53;RUNX1																																	MYT1L human tf ARCHS4 coexpression	1/299	0.775732	0.775732	0.671244	0.170461	MEF2C
	Anemia of inadequate production	2021-02-09	0.000853649	0.00309055	58.5979	414.052	GATA1;KLF1																																	ZNF546 human tf ARCHS4 coexpression	1/299	0.775732	0.775732	0.671244	0.170461	RBM15
	Atypical polypoid adenomyoma	2021-02-09	0.000853649	0.00309055	58.5979	414.052	CCND1;CTNNB1																																	ZKSCAN4 human tf ARCHS4 coexpression	1/299	0.775732	0.775732	0.671244	0.170461	DACH1
	Avascular Necrosis of Femur Head	2021-02-09	0.000853649	0.00309055	58.5979	414.052	STAT1;HIF1A																																	HMX3 human tf ARCHS4 coexpression	1/299	0.775732	0.775732	0.671244	0.170461	PAX5
	Bone Sarcoma	2021-02-09	0.000853649	0.00309055	58.5979	414.052	ATF1;STAT3																																	ZNF563 human tf ARCHS4 coexpression	1/299	0.775732	0.775732	0.671244	0.170461	NCOR1
	Carcinoma in situ of fallopian tube	2021-02-09	0.000853649	0.00309055	58.5979	414.052	BRCA1;TP53																																	ZNF527 human tf ARCHS4 coexpression	1/299	0.775732	0.775732	0.671244	0.170461	CRX
	Endometrial Diseases	2021-02-09	0.000853649	0.00309055	58.5979	414.052	ESR1;ESR2																																	ZNF33A human tf ARCHS4 coexpression	1/299	0.775732	0.775732	0.671244	0.170461	HDAC2
	Female Pseudohermaphroditism	2021-02-09	0.000853649	0.00309055	58.5979	414.052	AR;NR3C1																																	ZNF600 human tf ARCHS4 coexpression	1/299	0.775732	0.775732	0.671244	0.170461	CREB1
	Nonproliferative fibrocystic disease	2021-02-09	0.000853649	0.00309055	58.5979	414.052	RARA;BRCA1																																	ZKSCAN3 human tf ARCHS4 coexpression	1/299	0.775732	0.775732	0.671244	0.170461	SMAD2
	Other specified peritonitis	2021-02-09	0.000853649	0.00309055	58.5979	414.052	ESR1;ESR2																																	ZNF699 human tf ARCHS4 coexpression	1/299	0.775732	0.775732	0.671244	0.170461	ATF2
	Precursor B-lymphoblastic lymphoma/leukemia	2021-02-09	0.000853649	0.00309055	58.5979	414.052	MYC;TP53																																	ZNF124 human tf ARCHS4 coexpression	1/299	0.775732	0.775732	0.671244	0.170461	SMAD2
	Chromophobe Renal Cell Carcinoma	5/149	0.000874624	0.00315005	7.29795	51.3901	CCND1;EPAS1;NR3C1;TP53;HIF1A																																	ZNF569 human tf ARCHS4 coexpression	1/299	0.775732	0.775732	0.671244	0.170461	HDAC2
	Adenoma, Trabecular	1938-03-01	0.000875177	0.00315005	17.7375	124.891	SUZ12;CTNNB1;TP53																																	ZNF136 human tf ARCHS4 coexpression	1/299	0.775732	0.775732	0.671244	0.170461	ATF1
	Hyperparathyroidism, Secondary	1938-03-01	0.000875177	0.00315005	17.7375	124.891	CEBPB;VDR;TP53																																	ZFP62 human tf ARCHS4 coexpression	1/299	0.775732	0.775732	0.671244	0.170461	SMAD4
	Vitamin D Deficiency	1938-03-01	0.000875177	0.00315005	17.7375	124.891	CEBPB;SMAD3;VDR																																	ZSCAN16 human tf ARCHS4 coexpression	1/299	0.775732	0.775732	0.671244	0.170461	HDAC2
	Chronic eosinophilic leukemia	1938-03-01	0.000875177	0.00315005	17.7375	124.891	STAT5A;STAT5B;STAT3																																	ZNF420 human tf ARCHS4 coexpression	1/299	0.775732	0.775732	0.671244	0.170461	HDAC2
	Milroy Disease	1938-03-01	0.000875177	0.00315005	17.7375	124.891	CCND1;MYC;TP53																																	ZNF682 human tf ARCHS4 coexpression	1/299	0.775732	0.775732	0.671244	0.170461	HDAC2
	Papillary adenoma	1938-03-01	0.000875177	0.00315005	17.7375	124.891	SUZ12;CTNNB1;TP53																																	ZNF655 human tf ARCHS4 coexpression	1/299	0.775732	0.775732	0.671244	0.170461	ETS1
	Herpes NOS	1986-04-01	0.000879074	0.00316145	10.1766	71.6093	STAT1;PAX5;TP53;ESR1																																	ZNF628 human tf ARCHS4 coexpression	1/299	0.775732	0.775732	0.671244	0.170461	RARA
	Mild cognitive disorder	5/150	0.000901278	0.00323862	7.24725	50.8155	TP53;CLOCK;HIF1A;ESR1;ESR2																																	ZNF665 human tf ARCHS4 coexpression	1/299	0.775732	0.775732	0.671244	0.170461	CRX
	Actinic keratosis	1987-04-01	0.000917972	0.00329041	10.0535	70.3077	SMAD4;VDR;MYC;TP53																																	DMBX1 human tf ARCHS4 coexpression	1/299	0.775732	0.775732	0.671244	0.170461	CRX
	DOSAGE-SENSITIVE SEX REVERSAL	1987-04-01	0.000917972	0.00329041	10.0535	70.3077	KLF5;VDR;HNF4A;BCL3																																	ZNF615 human tf ARCHS4 coexpression	1/299	0.775732	0.775732	0.671244	0.170461	AR
	Lipoma	1987-04-01	0.000917972	0.00329041	10.0535	70.3077	STAT5A;STAT5B;PPARG;TP53																																	ZNF461 human tf ARCHS4 coexpression	1/299	0.775732	0.775732	0.671244	0.170461	CLOCK
	Genetic Diseases, Inborn	9/507	0.000924859	0.00331236	3.89618	27.2182	SMAD2;TFAP2A;MEF2C;SMAD4;MYCN;VDR;STAT3;CTNNB1;SMARCA4																																	ZNF311 human tf ARCHS4 coexpression	1/299	0.775732	0.775732	0.671244	0.170461	MTA3
	Recurrent Brain Neoplasm	1939-03-01	0.00094472	0.00336678	17.2439	120.097	YAP1;CCND1;TP53																																	ZNF84 human tf ARCHS4 coexpression	1/299	0.775732	0.775732	0.671244	0.170461	HDAC2
	Adenocarcinoma of rectum	1939-03-01	0.00094472	0.00336678	17.2439	120.097	MYC;HIF1A;TP53																																	ZNF334 human tf ARCHS4 coexpression	1/299	0.775732	0.775732	0.671244	0.170461	HDAC2
	Benign Ovarian Neoplasm	1939-03-01	0.00094472	0.00336678	17.2439	120.097	CCND1;HIF1A;TP53																																	ZNF69 human tf ARCHS4 coexpression	1/299	0.775732	0.775732	0.671244	0.170461	HDAC2
	Low Grade Lymphoma (neoplasm)	1939-03-01	0.00094472	0.00336678	17.2439	120.097	YY1;MYC;TP53																																	ZNF587 human tf ARCHS4 coexpression	1/299	0.775732	0.775732	0.671244	0.170461	SMAD2
	Malignant neoplasm of adrenal cortex	1939-03-01	0.00094472	0.00336678	17.2439	120.097	CTNNB1;ESR1;TP53																																	ZNF280B human tf ARCHS4 coexpression	1/299	0.775732	0.775732	0.671244	0.170461	NEUROD1
	Primary malignant neoplasm of brain	1939-03-01	0.00094472	0.00336678	17.2439	120.097	YAP1;CCND1;TP53																																	ZNF512 human tf ARCHS4 coexpression	1/299	0.775732	0.775732	0.671244	0.170461	HDAC2
	Body Height	7/314	0.00095393	0.00339681	4.85618	33.7744	REST;SMAD3;POLR2A;CLOCK;ESR1;POU5F1;PML																																	ZNF627 human tf ARCHS4 coexpression	1/299	0.775732	0.775732	0.671244	0.170461	HDAC2
	Brain Tumor, Primary	1988-04-01	0.000958068	0.00340874	9.93333	69.0425	YAP1;MYCN;CCND1;TP53																																	ZNF536 human tf ARCHS4 coexpression	1/299	0.775732	0.775732	0.671244	0.170461	FOXA2
	Drug abuse	6/229	0.000974906	0.0034658	5.69304	39.4708	STAT5A;CREB1;CCND1;NR3C1;TP53;CLOCK																																	ZNF830 human tf ARCHS4 coexpression	1/299	0.775732	0.775732	0.671244	0.170461	YY1
	Abdominal Pain	5/153	0.00098488	0.00349552	7.09927	49.1482	SMAD4;REST;CTNNB1;BRCA1;TP53																																	ZNF358 human tf ARCHS4 coexpression	1/299	0.775732	0.775732	0.671244	0.170461	USF2
	Cachexia	5/153	0.00098488	0.00349552	7.09927	49.1482	STAT5A;EGR1;VDR;HNF4A;STAT3																																	DUXA human tf ARCHS4 coexpression	1/299	0.775732	0.775732	0.671244	0.170461	YY1
	Psychotic Disorders	7/317	0.00100808	0.00357492	4.80845	33.1769	EGR1;HDAC2;VDR;SP1;SP3;NR3C1;ESR1																																	DPRX human tf ARCHS4 coexpression	1/299	0.775732	0.775732	0.671244	0.170461	YY1
	Acute Myeloid Leukemia Arising from Previous Myelodysplastic Syndrome	1940-03-01	0.00101767	0.00359715	16.777	115.598	EGR1;TP53;RUNX1																																	ZNF616 human tf ARCHS4 coexpression	1/299	0.775732	0.775732	0.671244	0.170461	NANOG
	Hypokalemia	1940-03-01	0.00101767	0.00359715	16.777	115.598	SMAD4;NR3C1;TP53																																	FOXD4L6 human tf ARCHS4 coexpression	1/299	0.775732	0.775732	0.671244	0.170461	NR4A2
	Islet Cell Tumor	1940-03-01	0.00101767	0.00359715	16.777	115.598	NEUROD1;SMAD4;TP53																																	ZNF155 human tf ARCHS4 coexpression	1/299	0.775732	0.775732	0.671244	0.170461	SIN3A
	Prostate cancer recurrent	1940-03-01	0.00101767	0.00359715	16.777	115.598	AR;E2F1;TP53																																	ONECUT3 human tf ARCHS4 coexpression	1/299	0.775732	0.775732	0.671244	0.170461	CRX
	Skin carcinoma	1990-04-01	0.00104193	0.00367316	9.70135	66.616	CCND1;VDR;CTNNB1;TP53																																	ZNF625 human tf ARCHS4 coexpression	1/299	0.775732	0.775732	0.671244	0.170461	HDAC2
	Venous Thrombosis	1990-04-01	0.00104193	0.00367316	9.70135	66.616	SPI1;TP53;ESR1;ESR2																																	ZNF99 human tf ARCHS4 coexpression	1/299	0.775732	0.775732	0.671244	0.170461	CRX
	Hyperlipidemia	6/232	0.00104257	0.00367316	5.61661	38.5641	SREBF1;PPARG;AHR;HIF1A;SREBF2;USF1																																	ZNF564 human tf ARCHS4 coexpression	1/299	0.775732	0.775732	0.671244	0.170461	NFYB
	Hypoglycemia	6/232	0.00104257	0.00367316	5.61661	38.5641	SREBF1;SMAD3;HNF4A;NR3C1;TP53;HIF1A																																	NRF1 human tf ARCHS4 coexpression	1/299	0.775732	0.775732	0.671244	0.170461	MYBL1
	Aplastic Anemia	5/155	0.00104373	0.00367427	7.0039	48.0815	AR;STAT3;HOXB4;TP53;RUNX1																																	ARID5B human tf ARCHS4 coexpression	1/299	0.775732	0.775732	0.671244	0.170461	EGR1
	Myopathy	8/415	0.00106141	0.00368733	4.21071	28.8356	AR;SMAD4;TBP;VDR;SRF;PPARG;CLOCK;SMARCA4																																	SIM2 human tf ARCHS4 coexpression	1/299	0.775732	0.775732	0.671244	0.170461	AR
	Leukemia, Megakaryoblastic, of Down Syndrome	2021-02-10	0.00106362	0.00368733	51.2706	351.003	GATA1;TP53																																	NPAS4 human tf ARCHS4 coexpression	1/299	0.775732	0.775732	0.671244	0.170461	EGR1
	Liver Diseases, Parasitic	2021-02-10	0.00106362	0.00368733	51.2706	351.003	SMAD4;TP53																																	PCGF6 human tf ARCHS4 coexpression	1/299	0.775732	0.775732	0.671244	0.170461	HDAC2
	Small cell carcinoma of the cervix	2021-02-10	0.00106362	0.00368733	51.2706	351.003	HIF1A;TP53																																	ZC3H15 human tf ARCHS4 coexpression	1/299	0.775732	0.775732	0.671244	0.170461	NFYB
	Stage III Breast Cancer AJCC v6	2021-02-10	0.00106362	0.00368733	51.2706	351.003	BRCA1;TP53																																	ZNF821 human tf ARCHS4 coexpression	1/299	0.775732	0.775732	0.671244	0.170461	HDAC2
	Stage III Breast Cancer AJCC v7	2021-02-10	0.00106362	0.00368733	51.2706	351.003	BRCA1;TP53																																	DNAJC2 human tf ARCHS4 coexpression	1/299	0.775732	0.775732	0.671244	0.170461	NANOG
	Subacute progressive viral hepatitis	2021-02-10	0.00106362	0.00368733	51.2706	351.003	CTNNB1;TP53																																	ZNF346 human tf ARCHS4 coexpression	1/299	0.775732	0.775732	0.671244	0.170461	HDAC2
	Post-transplant lymphoproliferative disorder, polymorphic	2021-02-10	0.00106362	0.00368733	51.2706	351.003	MYC;TP53																																	ZNF835 human tf ARCHS4 coexpression	1/299	0.775732	0.775732	0.671244	0.170461	CRX
	Bladder Adenocarcinoma	2021-02-10	0.00106362	0.00368733	51.2706	351.003	CDX2;TP53																																	ZNF780B human tf ARCHS4 coexpression	1/299	0.775732	0.775732	0.671244	0.170461	SMAD2
	Congenital hypoplasia	2021-02-10	0.00106362	0.00368733	51.2706	351.003	VDR;RUNX1																																	FEZF1 human tf ARCHS4 coexpression	1/299	0.775732	0.775732	0.671244	0.170461	HDAC2
	Dementia due to Alzheimer's disease (disorder)	2021-02-10	0.00106362	0.00368733	51.2706	351.003	SRF;ESR1																																	ZNF428 human tf ARCHS4 coexpression	1/299	0.775732	0.775732	0.671244	0.170461	CRX
	Epithelioid and spindle cell nevus	2021-02-10	0.00106362	0.00368733	51.2706	351.003	CCND1;MYB																																	TERF2 human tf ARCHS4 coexpression	1/299	0.775732	0.775732	0.671244	0.170461	SMAD2
	Laron Syndrome	2021-02-10	0.00106362	0.00368733	51.2706	351.003	STAT5A;STAT5B																																	NPAS3 human tf ARCHS4 coexpression	1/299	0.775732	0.775732	0.671244	0.170461	DACH1
	Medullary Neoplasms	2021-02-10	0.00106362	0.00368733	51.2706	351.003	SMAD4;BRCA1																																	ZNF827 human tf ARCHS4 coexpression	1/299	0.775732	0.775732	0.671244	0.170461	DACH1
	Night sweats	2021-02-10	0.00106362	0.00368733	51.2706	351.003	ESR1;ESR2																																	SETBP1 human tf ARCHS4 coexpression	1/299	0.775732	0.775732	0.671244	0.170461	DACH1
	Papilledema	2021-02-10	0.00106362	0.00368733	51.2706	351.003	CTNNB1;TP53																																	ZNF773 human tf ARCHS4 coexpression	1/299	0.775732	0.775732	0.671244	0.170461	CRX
	Pilomatrixoma	2021-02-10	0.00106362	0.00368733	51.2706	351.003	CCND1;CTNNB1																																	TCF23 human tf ARCHS4 coexpression	1/299	0.775732	0.775732	0.671244	0.170461	CRX
	Pressure Ulcer	2021-02-10	0.00106362	0.00368733	51.2706	351.003	VDR;HIF1A																																	DNAJC21 human tf ARCHS4 coexpression	1/299	0.775732	0.775732	0.671244	0.170461	SUZ12
	Pulmonary lymphangioleiomyomatosis	2021-02-10	0.00106362	0.00368733	51.2706	351.003	STAT3;ESR1																																	ZNF791 human tf ARCHS4 coexpression	1/299	0.775732	0.775732	0.671244	0.170461	CRX
	Lymphadenopathy	1991-04-01	0.00108574	0.003761	9.58935	65.4521	SMAD4;CCND1;BRCA1;TP53																																	BOLA1 human tf ARCHS4 coexpression	1/299	0.775732	0.775732	0.671244	0.170461	PPARG
	Epstein-Barr Virus Infections	6/234	0.00108964	0.00377151	5.56678	37.976	EGR1;CEBPB;CCND1;MYC;STAT3;TP53																																	ZNF518B human tf ARCHS4 coexpression	1/299	0.775732	0.775732	0.671244	0.170461	SMAD2
	Anemia, Macrocytic	1941-03-01	0.00109409	0.00378085	16.3347	111.367	EGR1;GATA1;TP53																																	NEUROG2 human tf ARCHS4 coexpression	1/299	0.775732	0.775732	0.671244	0.170461	TP53
	Prolymphocytic Leukemia	1941-03-01	0.00109409	0.00378085	16.3347	111.367	CCND1;MYC;TP53																																	ZNF784 human tf ARCHS4 coexpression	1/299	0.775732	0.775732	0.671244	0.170461	SRF
	Hypertriglyceridemia	5/157	0.00110515	0.00381604	6.91104	47.0488	SREBF1;HNF4A;STAT3;PPARG;USF1																																	ZNF716 human tf ARCHS4 coexpression	1/299	0.775732	0.775732	0.671244	0.170461	CRX
	Poor school performance	13/985	0.00112733	0.00388951	2.94379	19.9821	YAP1;SUZ12;SMAD4;CRX;FOS;GATA1;SMARCA4;MYCN;SIN3A;HNF4A;EP300;CTNNB1;PPARG																																	ZNF717 human tf ARCHS4 coexpression	1/299	0.775732	0.775732	0.671244	0.170461	ATF1
	Stereotypic Movement Disorder	1992-04-01	0.00113082	0.00389846	9.4799	64.3193	MEF2C;NOTCH1;EP300;TP53																																	ZNF829 human tf ARCHS4 coexpression	1/299	0.775732	0.775732	0.671244	0.170461	CRX
	Arrhythmogenic Right Ventricular Dysplasia	1942-03-01	0.00117404	0.0040378	15.9151	107.384	MEF2C;CTNNB1;PPARG																																	ZNF385C human tf ARCHS4 coexpression	1/299	0.775732	0.775732	0.671244	0.170461	CRX
	Disease due to Parvoviridae	1942-03-01	0.00117404	0.0040378	15.9151	107.384	SMAD4;TP53;PML																																	TCF24 human tf ARCHS4 coexpression	1/299	0.775732	0.775732	0.671244	0.170461	YY1
	PITUITARY ADENOMA PREDISPOSITION (disorder)	1942-03-01	0.00117404	0.0040378	15.9151	107.384	VDR;PPARG;TP53																																	HMX2 human tf ARCHS4 coexpression	1/299	0.775732	0.775732	0.671244	0.170461	PAX5
	Liver Cirrhosis, Alcoholic	1993-04-01	0.0011772	0.00404226	9.37292	63.2167	SMAD3;VDR;STAT3;PPARG																																	ZNF781 human tf ARCHS4 coexpression	1/299	0.775732	0.775732	0.671244	0.170461	MEF2C
	Joint laxity	1993-04-01	0.0011772	0.00404226	9.37292	63.2167	SMAD3;SIN3A;EP300;GATA1																																	ZNF775 human tf ARCHS4 coexpression	1/299	0.775732	0.775732	0.671244	0.170461	SMARCA4
	Hypercholesterolemia	6/240	0.00124072	0.00425697	5.42239	36.287	AR;SREBF1;STAT3;NR3C1;ESR1;SREBF2																																	ZNF799 human tf ARCHS4 coexpression	1/299	0.775732	0.775732	0.671244	0.170461	SMAD2
	Sarcoma, Epithelioid	1943-03-01	0.00125759	0.00429783	15.5164	103.627	CCND1;TP53;SMARCA4																																	ZNF782 human tf ARCHS4 coexpression	1/299	0.775732	0.775732	0.671244	0.170461	CREB1
	Acute intermittent porphyria	1943-03-01	0.00125759	0.00429783	15.5164	103.627	SMAD4;PPARGC1A;TP53																																	ZNF720 human tf ARCHS4 coexpression	1/299	0.775732	0.775732	0.671244	0.170461	HDAC2
	Acute respiratory failure	1943-03-01	0.00125759	0.00429783	15.5164	103.627	NOTCH1;TP53;RUNX1																																	ZNF98 human tf ARCHS4 coexpression	1/299	0.775732	0.775732	0.671244	0.170461	NANOG
	Dissection of aorta	1943-03-01	0.00125759	0.00429783	15.5164	103.627	SMAD3;STAT1;SMARCA4																																	ZNF780A human tf ARCHS4 coexpression	1/299	0.775732	0.775732	0.671244	0.170461	SMAD2
	Non-small cell lung cancer metastatic	1943-03-01	0.00125759	0.00429783	15.5164	103.627	BRCA1;ESR1;TP53																																	ZNF506 human tf ARCHS4 coexpression	1/299	0.775732	0.775732	0.671244	0.170461	SMAD2
	Sciatic Neuropathy	1995-04-01	0.00127394	0.0043366	9.16599	61.0972	CREB1;RXRA;RARA;PPARGC1A																																	RBM6 human tf ARCHS4 coexpression	1/299	0.775732	0.775732	0.671244	0.170461	SMARCC2
	Anorexia Nervosa	1995-04-01	0.00127394	0.0043366	9.16599	61.0972	YY1;CLOCK;ESR1;ESR2																																	TRIT1 human tf ARCHS4 coexpression	1/299	0.775732	0.775732	0.671244	0.170461	HDAC2
	Congenital diaphragmatic hernia	1995-04-01	0.00127394	0.0043366	9.16599	61.0972	SMAD2;SIN3A;STAT3;GATA4																																	CUL1 human tf ARCHS4 coexpression	1/299	0.775732	0.775732	0.671244	0.170461	MYBL2
	Fragile X Syndrome	1995-04-01	0.00127394	0.0043366	9.16599	61.0972	AR;REST;USF2;USF1																																	SMARCE1 human tf ARCHS4 coexpression	1/299	0.775732	0.775732	0.671244	0.170461	HDAC2
	Limb ischemia	1995-04-01	0.00127394	0.0043366	9.16599	61.0972	AR;CTNNB1;BRCA1;HIF1A																																	MKRN2 human tf ARCHS4 coexpression	1/299	0.775732	0.775732	0.671244	0.170461	ELK1
	DIABETES MELLITUS, TYPE 2, PROTECTION AGAINST	2021-02-11	0.00129579	0.00436636	45.5716	302.989	NEUROD1;HNF4A																																	NUFIP1 human tf ARCHS4 coexpression	1/299	0.775732	0.775732	0.671244	0.170461	NFYB
	INSULIN RESISTANCE, SUSCEPTIBILITY TO	2021-02-11	0.00129579	0.00436636	45.5716	302.989	NEUROD1;HNF4A																																	MRPL28 human tf ARCHS4 coexpression	1/299	0.775732	0.775732	0.671244	0.170461	MYBL2
	Thick nasal alae	2021-02-11	0.00129579	0.00436636	45.5716	302.989	SIN3A;SMARCA4																																	RBM27 human tf ARCHS4 coexpression	1/299	0.775732	0.775732	0.671244	0.170461	SUZ12
	Apparent mineralocorticoid excess	2021-02-11	0.00129579	0.00436636	45.5716	302.989	CEBPA;NR3C1																																	DEPDC5 human tf ARCHS4 coexpression	1/299	0.775732	0.775732	0.671244	0.170461	PAX5
	Chromosome Breaks	2021-02-11	0.00129579	0.00436636	45.5716	302.989	MYC;BRCA1																																	DMC1 human tf ARCHS4 coexpression	1/299	0.775732	0.775732	0.671244	0.170461	NANOG
	Digestive System Disorders	2021-02-11	0.00129579	0.00436636	45.5716	302.989	PPARG;TP53																																	PLEK2 human tf ARCHS4 coexpression	1/299	0.775732	0.775732	0.671244	0.170461	KLF5
	extranodal lymphoma	2021-02-11	0.00129579	0.00436636	45.5716	302.989	CCND1;MYC																																	EEA1 human tf ARCHS4 coexpression	1/299	0.775732	0.775732	0.671244	0.170461	BDP1
	High Grade Ovarian Serous Adenocarcinoma	2021-02-11	0.00129579	0.00436636	45.5716	302.989	BRCA1;TP53																																	AKAP8 human tf ARCHS4 coexpression	1/299	0.775732	0.775732	0.671244	0.170461	UBTF
	Malignant neoplasm of fallopian tube	2021-02-11	0.00129579	0.00436636	45.5716	302.989	BRCA1;TP53																																	PLEKHA4 human tf ARCHS4 coexpression	1/299	0.775732	0.775732	0.671244	0.170461	PML
	Nasopharyngeal Angiofibroma	2021-02-11	0.00129579	0.00436636	45.5716	302.989	AR;TP53																																	EDF1 human tf ARCHS4 coexpression	1/299	0.775732	0.775732	0.671244	0.170461	USF2
	Non-Hereditary Clear Cell Renal Cell Carcinoma	2021-02-11	0.00129579	0.00436636	45.5716	302.989	EPAS1;HIF1A																																	CUL2 human tf ARCHS4 coexpression	1/299	0.775732	0.775732	0.671244	0.170461	HDAC2
	Peripheral Nerve Sheath Neoplasm	2021-02-11	0.00129579	0.00436636	45.5716	302.989	SUZ12;TP53																																	TRIM3 human tf ARCHS4 coexpression	1/299	0.775732	0.775732	0.671244	0.170461	SREBF2
	Pulmonary Blastoma	2021-02-11	0.00129579	0.00436636	45.5716	302.989	CTNNB1;TP53																																	GRM6 human tf ARCHS4 coexpression	1/299	0.775732	0.775732	0.671244	0.170461	CRX
	Inflammatory dermatosis	5/163	0.00130556	0.00439585	6.64658	44.1408	TFAP2A;STAT5A;STAT5B;AHR;TP53																																	POLE4 human tf ARCHS4 coexpression	1/299	0.775732	0.775732	0.671244	0.170461	GLI1
	Arthritis, Adjuvant-Induced	1944-03-01	0.00134479	0.00449994	15.1372	100.08	STAT1;STAT3;AHR																																	ZC3H7A human tf ARCHS4 coexpression	1/299	0.775732	0.775732	0.671244	0.170461	TP53
	Arthritis, Collagen-Induced	1944-03-01	0.00134479	0.00449994	15.1372	100.08	STAT1;STAT3;AHR																																	BAZ2B human tf ARCHS4 coexpression	1/299	0.775732	0.775732	0.671244	0.170461	DACH1
	Arthritis, Experimental	1944-03-01	0.00134479	0.00449994	15.1372	100.08	STAT1;STAT3;AHR																																	RNF114 human tf ARCHS4 coexpression	1/299	0.775732	0.775732	0.671244	0.170461	E2F1
	Liposarcoma, Myxoid	1944-03-01	0.00134479	0.00449994	15.1372	100.08	ATF1;GLI1;PML																																	ZBP1 human tf ARCHS4 coexpression	1/299	0.775732	0.775732	0.671244	0.170461	SPI1
	Alkaline phosphatase raised	1944-03-01	0.00134479	0.00449994	15.1372	100.08	VDR;HNF4A;TP53																																	TTF1 human tf ARCHS4 coexpression	1/299	0.775732	0.775732	0.671244	0.170461	BRCA1
	Monoclonal Gammapathies	1944-03-01	0.00134479	0.00449994	15.1372	100.08	MYC;HIF1A;TP53																																	GTF2F1 human tf ARCHS4 coexpression	1/299	0.775732	0.775732	0.671244	0.170461	E2F1
	Neurocognitive Disorders	1944-03-01	0.00134479	0.00449994	15.1372	100.08	CEBPB;STAT1;TP53																																	YEATS4 human tf ARCHS4 coexpression	1/299	0.775732	0.775732	0.671244	0.170461	HDAC2
	Oral Submucous Fibrosis	1944-03-01	0.00134479	0.00449994	15.1372	100.08	SMAD2;HIF1A;TP53																																	NR0B2 human tf ARCHS4 coexpression	1/299	0.775732	0.775732	0.671244	0.170461	HNF4A
	Sweating	1997-04-01	0.00137611	0.00459409	8.96797	59.0854	HNF4A;PPARG;FOS;TP53																																	DNAJC1 human tf ARCHS4 coexpression	1/299	0.775732	0.775732	0.671244	0.170461	KLF1
	Hyperhidrosis disorder	1997-04-01	0.00137611	0.00459409	8.96797	59.0854	HNF4A;PPARG;FOS;TP53																																	XPA human tf ARCHS4 coexpression	1/299	0.775732	0.775732	0.671244	0.170461	DACH1
	Increased sweating	1997-04-01	0.00137611	0.00459409	8.96797	59.0854	HNF4A;PPARG;FOS;TP53																																	COPS4 human tf ARCHS4 coexpression	1/299	0.775732	0.775732	0.671244	0.170461	HDAC2
	Bone Diseases	5/165	0.00137797	0.00459678	6.56283	43.2303	SMAD4;VDR;PPARG;HIF1A;ESR1																																	MBNL2 human tf ARCHS4 coexpression	1/299	0.775732	0.775732	0.671244	0.170461	KLF9
	Adenoma, Microcystic	1945-03-01	0.0014357	0.00477064	14.776	96.7255	SUZ12;CTNNB1;TP53																																	CUL4A human tf ARCHS4 coexpression	1/299	0.775732	0.775732	0.671244	0.170461	YAP1
	HYDATIDIFORM MOLE, RECURRENT, 1	1945-03-01	0.0014357	0.00477064	14.776	96.7255	STAT3;PPARG;NANOG																																	HMG20A human tf ARCHS4 coexpression	1/299	0.775732	0.775732	0.671244	0.170461	HDAC2
	Leukemia, Plasma Cell	1945-03-01	0.0014357	0.00477064	14.776	96.7255	CCND1;MYC;TP53																																	PCSK6 human tf ARCHS4 coexpression	1/299	0.775732	0.775732	0.671244	0.170461	HNF4A
	Chondrodysplasia	1945-03-01	0.0014357	0.00477064	14.776	96.7255	STAT5A;STAT5B;STAT1																																	COPS3 human tf ARCHS4 coexpression	1/299	0.775732	0.775732	0.671244	0.170461	HDAC2
	LATERAL MENINGOCELE SYNDROME	1945-03-01	0.0014357	0.00477064	14.776	96.7255	STAT3;ESR1;TP53																																	ZC3H8 human tf ARCHS4 coexpression	1/299	0.775732	0.775732	0.671244	0.170461	CRX
	Acute myocardial infarction	6/247	0.0014367	0.00477064	5.26302	34.4486	CCND1;GATA4;PPARG;KLF4;HIF1A;PPARGC1A																																	FAM171B human tf ARCHS4 coexpression	1/299	0.775732	0.775732	0.671244	0.170461	EGR1
	Ischemia of kidney	1999-04-01	0.00148386	0.00492346	8.77828	57.1739	EGR1;EPAS1;TP53;HIF1A																																	SHPRH human tf ARCHS4 coexpression	1/299	0.775732	0.775732	0.671244	0.170461	SMAD2
	Early gastric cancer	1946-03-01	0.00153038	0.00504226	14.4317	93.5496	MYC;TP53;CLOCK																																	MRRF human tf ARCHS4 coexpression	1/299	0.775732	0.775732	0.671244	0.170461	SMAD2
	Peptic Esophagitis	1946-03-01	0.00153038	0.00504226	14.4317	93.5496	CDX2;VDR;ESR1																																	POLE3 human tf ARCHS4 coexpression	1/299	0.775732	0.775732	0.671244	0.170461	MYBL2
	Fibrosis	5/169	0.00153164	0.00504226	6.40147	41.4906	EGR1;CCND1;STAT1;STAT3;TP53																																	KIN human tf ARCHS4 coexpression	1/299	0.775732	0.775732	0.671244	0.170461	SMAD2
	Thrombocytopenia	7/341	0.00153378	0.00504226	4.45747	28.8845	STAT1;RARA;E2F1;ETS1;TP53;GATA1;RUNX1																																	SORBS2 human tf ARCHS4 coexpression	1/299	0.775732	0.775732	0.671244	0.170461	PPARGC1A
	Childhood Neuroblastoma	4/100	0.00153988	0.00504226	8.6864	56.2536	AR;MYCN;MYC;HIF1A																																	U2AF1 human tf ARCHS4 coexpression	1/299	0.775732	0.775732	0.671244	0.170461	FOXA2
	Oral Cavity Carcinoma	4/100	0.00153988	0.00504226	8.6864	56.2536	DACH1;SMAD3;CCND1;TP53																																	LARP4 human tf ARCHS4 coexpression	1/299	0.775732	0.775732	0.671244	0.170461	SUZ12
	Rash and Dermatitis Adverse Event Associated with Chemoradiation	4/100	0.00153988	0.00504226	8.6864	56.2536	EGR1;GLI1;TP53;ESR1																																	FBXO41 human tf ARCHS4 coexpression	1/299	0.775732	0.775732	0.671244	0.170461	SREBF2
	Senile dementia	2021-02-12	0.00154994	0.00504226	41.0124	265.331	AHR;ESR1																																	TIGD6 human tf ARCHS4 coexpression	1/299	0.775732	0.775732	0.671244	0.170461	NEUROD1
	Lymphoma, Lymphocytic, Intermediate	2021-02-12	0.00154994	0.00504226	41.0124	265.331	CCND1;CTNNB1																																	DEPDC4 human tf ARCHS4 coexpression	1/299	0.775732	0.775732	0.671244	0.170461	CRX
	Stage IV Colorectal Cancer	2021-02-12	0.00154994	0.00504226	41.0124	265.331	SMAD4;TP53																																	USP39 human tf ARCHS4 coexpression	1/299	0.775732	0.775732	0.671244	0.170461	MYBL2
	Abdominal Neoplasms	2021-02-12	0.00154994	0.00504226	41.0124	265.331	MYCN;TP53																																	TIGD4 human tf ARCHS4 coexpression	1/299	0.775732	0.775732	0.671244	0.170461	HDAC2
	Trichoepithelioma	2021-02-12	0.00154994	0.00504226	41.0124	265.331	GLI1;HIF1A																																	PKHD1 human tf ARCHS4 coexpression	1/299	0.775732	0.775732	0.671244	0.170461	PPARGC1A
	Urologic Neoplasms	2021-02-12	0.00154994	0.00504226	41.0124	265.331	CCND1;TP53																																	LARP7 human tf ARCHS4 coexpression	1/299	0.775732	0.775732	0.671244	0.170461	NANOG
	Acute mountain sickness	2021-02-12	0.00154994	0.00504226	41.0124	265.331	EPAS1;HIF1A																																	ZNF674 human tf ARCHS4 coexpression	1/299	0.775732	0.775732	0.671244	0.170461	CRX
	Adrenocortical hyperplasia	2021-02-12	0.00154994	0.00504226	41.0124	265.331	GATA4;TP53																																	CHD9 human tf ARCHS4 coexpression	1/299	0.775732	0.775732	0.671244	0.170461	CREB1
	Carcinoma of anal margin	2021-02-12	0.00154994	0.00504226	41.0124	265.331	SMAD4;TP53																																	MKRN3 human tf ARCHS4 coexpression	1/299	0.775732	0.775732	0.671244	0.170461	E2F1
	Cheilitis	2021-02-12	0.00154994	0.00504226	41.0124	265.331	STAT3;TP53																																	TIGD2 human tf ARCHS4 coexpression	1/299	0.775732	0.775732	0.671244	0.170461	SIRT3
	Delta-Beta Thalassemia	2021-02-12	0.00154994	0.00504226	41.0124	265.331	YY1;GATA1																																	YOD1 human tf ARCHS4 coexpression	1/299	0.775732	0.775732	0.671244	0.170461	SP3
	Gastric adenoma	2021-02-12	0.00154994	0.00504226	41.0124	265.331	ETS1;TP53																																	RGS6 human tf ARCHS4 coexpression	1/299	0.775732	0.775732	0.671244	0.170461	STAT3
	hyperparathyroid	2021-02-12	0.00154994	0.00504226	41.0124	265.331	CCND1;VDR																																	OTOP3 human tf ARCHS4 coexpression	1/299	0.775732	0.775732	0.671244	0.170461	KLF5
	increased risk of pancreatic cancer	2021-02-12	0.00154994	0.00504226	41.0124	265.331	SMAD4;TP53																																	PRMT3 human tf ARCHS4 coexpression	1/299	0.775732	0.775732	0.671244	0.170461	BRCA1
	Intestinal metaplasia of gastric mucosa	2021-02-12	0.00154994	0.00504226	41.0124	265.331	CDX2;TP53																																	HIST1H1C human tf ARCHS4 coexpression	1/299	0.775732	0.775732	0.671244	0.170461	RBM15
	Lacrimal Duct Obstruction	2021-02-12	0.00154994	0.00504226	41.0124	265.331	TFAP2A;EP300																																	CPSF4L human tf ARCHS4 coexpression	1/299	0.775732	0.775732	0.671244	0.170461	SIN3A
	Lymphoblastic leukemia in children	2021-02-12	0.00154994	0.00504226	41.0124	265.331	NR3C1;RUNX1																																	ZDHHC11 human tf ARCHS4 coexpression	1/299	0.775732	0.775732	0.671244	0.170461	SMARCA4
	Obstruction of nasolacrimal duct	2021-02-12	0.00154994	0.00504226	41.0124	265.331	TFAP2A;EP300																																	ARID2 human tf ARCHS4 coexpression	1/299	0.775732	0.775732	0.671244	0.170461	SMAD2
	pineoblastoma	2021-02-12	0.00154994	0.00504226	41.0124	265.331	MYCN;CRX																																	HMGB1 human tf ARCHS4 coexpression	1/299	0.775732	0.775732	0.671244	0.170461	NFYB
	Developmental Disabilities	5/170	0.00157195	0.00511002	6.36235	41.0717	NR4A2;SMAD4;NOTCH1;RARA;GLI1																																	PLXNA4 human tf ARCHS4 coexpression	1/299	0.775732	0.775732	0.671244	0.170461	MEF2C
[truncated: 2,998 more rows]

## Sheet: Matrix
99 Transcription Factor PPIs (633 DEGs)				TF Perturbations Followed by Expression (633 DEGs)										62 of 99 Transcription Factor PPIs regulate expression of fb-PMT-target genes
[truncated: 585 more rows]

[truncated: 5 more sheets: GSEA62_TF_PPIs, 13_TF_PPIs, GSEA13_TF_PPIs, 90upstreamRegTFs, GSEA_90_TFs]
