# Supplementary material for: Discovery of novel thyrointegrin αvβ3 antagonist fb-PMT (NP751) in the management of human glioblastoma multiforme
Source: Neurooncol Adv. 2022 Dec 8;5(1):vdac180. doi: 10.1093/noajnl/vdac180 (PMC9985163; doi:10.1093/noajnl/vdac180)
Supplement: vdac180_suppl_Supplementary_Materials [file vdac180_suppl_supplementary_materials.zip › GSEA Tables S4 PPI Hub Proteins.xlsx]

## Sheet: 78_PPI_Hubs
90 up-stream regulatory TFs	Term	Overlap	P-value	Adjusted P-value	Odds Ratio	Combined Score	Genes	PPI Hub Proteins
co-expressed in human tissues and	EP300	30/357	2.65905e-30	6.16901e-28	29.9434	2039.13	EPAS1;TWIST1;RORA;AHR;NR3C1;FOXO3;ETS1;HIF1A;SOX9;MEF2A;NCOA1;NCOA2;SMAD4;SMAD3;STAT1;NCOA3;TCF12;STAT3;MITF;NR2F2;ESR1;SREBF2;RUNX1;FOSL1;AR;SP1;SP3;PGR;ZFPM2;CLOCK	78 significant records
regulate expression of 633 fbPMT target genes	CREBBP	27/334	9.55063e-27	1.10787e-24	27.3658	1639.57	EPAS1;FOXM1;NR3C1;FOXO3;ETS1;HIF1A;HOXA11;E2F3;SOX9;MYBL1;NCOA1;NCOA2;SMAD4;SMAD3;STAT1;NCOA3;TCF12;MBD2;STAT3;ESR1;SREBF2;RUNX1;FOSL1;AR;SP1;SP3;NFE2L2
	HDAC1	27/346	2.48062e-26	1.91834e-24	26.3202	1551.8	ZNF395;NFIX;NR3C1;CHD1;HIF1A;HOXA11;MECP2;MEF2A;SMAD4;POU2F1;SMAD3;BCL11B;SETDB1;STAT1;MBD2;STAT3;NR2F2;ESR1;PBX1;TBX3;RUNX1;FOSL1;AR;SP1;SP3;ZFPM2;EZH2
	SP1	19/195	1.98935e-20	1.15382e-18	30.0053	1361.16	SMAD4;POU2F1;SMAD3;BCL11B;EPAS1;STAT3;AHR;ETS1;SOX10;HIF1A;ESR1;SREBF2;RUNX1;MECP2;AR;SP1;SP3;PGR;E2F3
	MAPK1	22/406	4.97176e-18	2.3069e-16	16.4511	655.459	NCOA1;NCOA2;SMAD4;SMAD3;STAT1;NCOA3;STAT3;TWIST1;RORA;MITF;YBX1;NR3C1;FOXO3;ETS1;HIF1A;ESR1;SREBF2;RUNX1;AR;SP1;SP3;PGR
	JUN	17/211	6.14844e-17	2.3774e-15	23.667	883.436	NCOA1;NCOA2;SMAD4;SMAD3;STAT1;NCOA3;STAT3;NR3C1;ETS1;SOX10;HIF1A;ESR1;RUNX1;FOSL1;AR;SP1;NFE2L2
	SUMO1	16/198	5.21305e-16	1.72775e-14	23.4369	824.749	MEF2A;NCOA1;NCOA2;SMAD4;NCOA3;MBD1;MITF;NR3C1;SOX10;HIF1A;ESR1;SREBF2;AR;SP1;SP3;HIVEP2
	FOS	15/173	1.60086e-15	4.61997e-14	25.0025	851.792	NCOA1;NCOA2;SMAD3;STAT1;NCOA3;CEBPG;STAT3;NFATC3;MITF;NR3C1;ETS1;ESR1;RUNX1;AR;EP400
	HDAC2	16/214	1.79223e-15	4.61997e-14	21.5255	730.906	BCL11B;SETDB1;MBD2;STAT3;NR3C1;HIF1A;ESR1;TBX3;HOXA11;RUNX1;MECP2;SP1;SP3;ZNF217;ZFPM2;EZH2
	MAPK3	18/326	5.41302e-15	1.25582e-13	15.9107	522.666	NCOA1;NCOA2;SMAD4;STAT1;STAT3;TWIST1;MITF;NR3C1;FOXO3;ETS1;HIF1A;ESR1;SREBF2;RUNX1;AR;SP1;SP3;PGR
	SMAD3	18/328	6.01919e-15	1.2695e-13	15.8065	517.564	SMAD4;SMAD3;EPAS1;NCOA3;MBD1;HMGA2;CTCF;YBX1;NR3C1;FOXO3;ETS1;HIF1A;ESR1;SREBF2;RUNX1;AR;SP1;SOX9
	AR	16/243	1.32636e-14	2.56429e-13	18.7479	599.067	FOXA1;NCOA1;NCOA2;SMAD4;POU2F1;SMAD3;NCOA3;STAT3;AHR;NR3C1;NR2C2;HIF1A;ESR1;RUNX1;AR;SP1
	SMARCA4	13/144	8.24036e-14	1.47059e-12	25.4909	767.969	NCOA1;PBRM1;SMAD3;STAT1;STAT3;AHR;NR3C1;HIF1A;ESR1;PBX1;AR;SP1;NFE2L2
	MAPK14	20/552	3.96099e-13	6.56393e-12	10.4071	297.196	MEF2A;NCOA1;NCOA2;ZNF142;SMAD3;STAT1;NCOA3;STAT3;TWIST1;MITF;FOXM1;NR3C1;ETS1;ESR1;RUNX1;MECP2;AR;SP1;EP400;EZH2
	HDAC3	13/164	4.45989e-13	6.89796e-12	22.0923	628.271	BCL11B;STAT1;MBD1;STAT3;NR2C2;HIF1A;ESR1;SREBF2;PBX1;TBX3;RUNX1;AR;SP1
	NCOR1	12/142	1.74732e-12	2.53361e-11	23.4083	633.731	MECP2;NCOA1;AR;SP1;NCOA3;PGR;NR3C1;CHD1;ETS1;ESR1;RUNX1;NFE2L2
	GSK3B	21/696	3.11934e-12	4.25699e-11	8.67279	229.772	MEF2A;NCOA1;SMAD4;SMAD3;STAT1;NCOA3;STAT3;NFATC3;MITF;YBX1;FOXM1;NR3C1;AFF4;ETS1;ESR1;AFF1;RUNX1;AR;ZNF217;CLOCK;NFE2L2
	ESR1	19/591	1.33345e-11	1.71867e-10	9.04713	226.546	NCOA1;NCOA2;SMAD4;POU2F1;SMAD3;NCOA3;STAT3;AHR;YBX1;FOXO3;NR2C2;HIF1A;ESR1;AR;SP1;SP3;EP400;PGR;EZH2
	CDK2	19/675	1.29197e-10	1.57756e-09	7.85439	178.842	NCOA1;PBRM1;SMAD4;POU2F1;SMAD3;SETDB1;STAT3;NFATC3;MITF;FOXM1;AFF4;ESR1;AFF1;RUNX1;MECP2;SP1;ZNF217;PGR;EZH2
	UBE2I	12/212	1.95285e-10	2.2653e-09	15.1615	338.96	SUZ12;AR;SMAD4;SETDB1;STAT1;SP3;MITF;NR3C1;ETS1;SOX10;ESR1;SREBF2
	BRCA1	12/216	2.42317e-10	2.67702e-09	14.8612	329.039	NCOA2;AR;SMAD4;POU2F1;SMAD3;STAT1;SP1;NCOA3;STAT3;FOXO3;ETS1;ESR1
	NR3C1	11/209	2.52104e-09	2.65855e-08	13.8622	274.451	NCOA1;NCOA2;AR;POU2F1;SMAD3;NCOA3;STAT3;NR2F2;NR3C1;ETS1;PBX1
	RELA	12/283	5.23898e-09	5.28453e-08	11.149	212.58	AR;POU2F1;STAT1;SP1;NCOA3;STAT3;TWIST1;HMGA2;PGR;AHR;NR3C1;ESR1
	TBP	9/154	3.12228e-08	3.0182e-07	15.1456	261.748	NCOA1;AR;POU2F1;SP1;NCOA3;TCF12;AHR;NR3C1;ESR1
	RB1	10/209	3.46036e-08	3.21121e-07	12.3813	212.702	AR;NFIX;BNC2;SP1;STAT3;SP3;HMGA2;E2F3;AHR;FOXM1
	MAPK8	12/352	5.85855e-08	5.22763e-07	8.8552	147.464	MEF2A;AR;SMAD4;SMAD3;STAT1;SP1;NCOA3;STAT3;TWIST1;NR3C1;AFF4;ESR1
	HDAC4	8/127	1.06095e-07	9.1163e-07	16.2255	260.564	MEF2A;AR;SMAD3;SP1;STAT3;NR2C2;HIF1A;ESR1
	SIN3A	9/183	1.37864e-07	1.1423e-06	12.6028	199.087	MECP2;SMAD3;SETDB1;SP1;MBD2;KLF9;CTCF;ESR1;RUNX1
	STAT3	9/192	2.07463e-07	1.6597e-06	11.9775	184.314	NCOA1;AR;STAT1;SP1;STAT3;FOXM1;NR3C1;HIF1A;ESR1
	CTNNB1	11/337	3.35594e-07	2.59526e-06	8.36468	124.695	NCOA2;AR;SMAD4;SMAD3;EP400;MITF;FOXO3;HIF1A;ESR1;GLIS2;EZH2
	SMAD4	9/221	6.78721e-07	4.98518e-06	10.3239	146.631	MEF2A;AR;SMAD4;SMAD3;STAT1;SP1;CTCF;FOXO3;ESR1
	SMAD1	8/162	6.87611e-07	4.98518e-06	12.5157	177.598	AR;SMAD4;SMAD3;MBD1;STAT3;HMGA2;SOX5;RUNX1
	UBC	13/540	8.62815e-07	6.06585e-06	6.20959	86.7049	SMAD4;SMAD3;NCOA3;CEBPG;NR3C1;ETS1;HIF1A;ESR1;RUNX1;FOSL1;AR;SP1;NFE2L2
	HSP90AA1	9/231	9.81583e-07	6.69786e-06	9.85385	136.319	AR;SP1;STAT3;PGR;AHR;NR3C1;NR2C2;HIF1A;ESR1
	CDK1	14/659	1.38742e-06	9.02517e-06	5.50204	74.2119	MEF2A;NCOA1;POU2F1;NCOA3;NFATC3;HMGA2;FOXM1;AFF4;ESR1;RUNX1;AR;EP400;E2F3;EZH2
	CSNK2A1	13/564	1.40046e-06	9.02517e-06	5.93177	79.9526	MEF2A;SUZ12;SETDB1;STAT1;TWIST1;HMGA2;NR3C1;HIF1A;ESR1;SP1;SP3;PGR;MYBL1
	CREB1	7/124	1.44857e-06	9.08294e-06	14.2674	191.825	SUZ12;POU2F1;MITF;SOX9;NR3C1;ATF6;SREBF2
	AKT1	10/355	4.44104e-06	2.71137e-05	7.08877	87.3664	AR;SMAD4;SMAD3;SETDB1;STAT1;TWIST1;YBX1;FOXO3;ESR1;EZH2
	SMAD2	10/370	6.39219e-06	3.80254e-05	6.78819	81.1897	MEF2A;SMAD4;SMAD3;SP1;NCOA3;RARB;SOX9;FOXO3;ESR1;RUNX1
	TP53	11/502	1.55393e-05	9.01282e-05	5.50695	60.9737	NCOA2;AR;SMAD3;STAT1;SP1;SP3;YBX1;NR3C1;ETS1;HIF1A;ESR1
	COPS5	6/132	2.91572e-05	0.000164987	11.2154	117.12	NCOA1;SMAD4;RORA;HIF1A;ESR1;SREBF2
	HSP90AB1	6/138	3.74478e-05	0.000206855	10.7024	109.085	STAT1;STAT3;NR3C1;NR2C2;HIF1A;ESR1
	PARP1	6/140	4.05971e-05	0.000219035	10.5416	106.594	AR;POU2F1;SP1;CLOCK;HIF1A;ESR1
	ATM	7/222	6.46285e-05	0.000340768	7.72569	74.5286	PBRM1;STAT1;SP1;NR3C1;FOXO3;HIF1A;NFE2L2
	NFKB1	8/305	7.00014e-05	0.000360896	6.44264	61.6367	NCOA1;AR;SP1;STAT3;HMGA2;NR3C1;ETS1;ESR1
	SRC	10/513	0.000102887	0.000518907	4.82281	44.2825	AR;SMAD3;STAT1;SP1;STAT3;PGR;AHR;NR3C1;ETS1;ESR1
	YWHAH	6/177	0.000148555	0.000733291	8.2452	72.6778	NCOA1;NCOA2;NCOA3;NR3C1;FOXO3;ESR1
	ESR2	8/361	0.000223056	0.00106999	5.4051	45.4465	NCOA1;NCOA2;PBRM1;SMAD4;SMAD3;SP1;NCOA3;ESR1
	HIST1H3A	5/122	0.000225988	0.00106999	9.95123	83.5409	SETDB1;CBX2;MBD1;CHD1;EZH2
	SMAD9	5/129	0.000292759	0.0013584	9.38615	76.3672	SMAD4;SMAD3;MBD1;HMGA2;AFF1
	CDK4	5/135	0.000361069	0.00164251	8.95023	70.9434	NCOA2;SMAD3;SETDB1;SP1;CTCF
	PRKDC	7/296	0.000379383	0.00169263	5.72589	45.1027	AR;PBRM1;POU2F1;SP1;NR3C1;ESR1;NFE2L2
	STAT1	5/139	0.000412886	0.00180735	8.6813	67.6476	SMAD4;STAT1;MBD1;STAT3;FOXO3
	XRCC6	5/141	0.000440808	0.00189384	8.55277	66.0864	AR;POU2F1;SMAD3;PGR;ESR1
	HSPA1A	5/145	0.000500902	0.0021129	8.30672	63.1236	AR;SMAD3;SOX9;NR3C1;ESR1
	RUVBL1	5/147	0.000533165	0.00220883	8.1889	61.7171	AR;EPAS1;EP400;RORA;ESR1
	RPS6KA3	7/375	0.00151661	0.00617288	4.47859	29.0717	AR;PBRM1;SMAD3;STAT3;YBX1;FOXO3;ESR1
	CASP3	5/193	0.00179935	0.00719742	6.17084	39.0017	MEF2A;AR;SP1;SREBF2;NFE2L2
	LCK	5/196	0.00192485	0.00754014	6.07299	37.9739	STAT1;STAT3;NR2F2;NR3C1;ESR1
	CSNK2A2	6/289	0.00195004	0.00754014	4.95381	30.9113	SP1;SP3;HMGA2;PGR;CHD1;ESR1
	C1ORF103	4/122	0.00224793	0.0085495	7.80134	47.5706	SETDB1;RORA;NR3C1;ESR1
	KAT5	4/126	0.00252702	0.00945594	7.54403	45.1187	AR;STAT3;EP400;ESR1
	HNRNPA1	4/130	0.00282906	0.0104165	7.30306	42.853	NCOA3;CTCF;YBX1;ESR1
	EWSR1	5/215	0.00287352	0.0104165	5.51821	32.2938	SUZ12;SMAD4;ESR1;E2F8;EZH2
	CHD3	4/132	0.00298898	0.0106684	7.18823	41.7839	BCL11B;SP1;MBD2;ESR1
	PRKCA	8/547	0.00323636	0.0113763	3.50622	20.1022	AR;SMAD3;BNC1;HMGA2;RORA;AHR;ESR1;NFE2L2
	MAPK9	5/222	0.00329612	0.0114134	5.3383	30.5085	SMAD3;STAT3;NFATC3;ZNF217;AFF4
	MTOR	4/138	0.00350563	0.0119604	6.86428	38.8064	STAT1;STAT3;RC3H1;HIF1A
	NPM1	4/144	0.00407996	0.0137181	6.56811	36.1355	DOT1L;HMGA2;YBX1;ESR1
	CHUK	4/157	0.0055359	0.0183475	6.00608	31.2106	NCOA3;FOXO3;NR2C2;ESR1
	SQSTM1	4/165	0.00658536	0.0215184	5.70533	28.6573	SMAD4;SMAD3;NR2F2;MEIS2
	IKBKB	4/169	0.00715637	0.0228651	5.56589	27.4941	NCOA3;STAT3;FOXO3;NR2C2
	MYC	7/498	0.00719462	0.0228651	3.33553	16.4589	SMAD3;SP1;EP400;CTCF;FOXO3;HIF1A;ESR1
	ERBB2	4/175	0.00807281	0.0253094	5.36897	25.8744	STAT1;NCOA3;STAT3;ESR1
	MAPK10	4/182	0.00923569	0.0285691	5.156	24.1542	MEF2A;NFATC3;NR3C1;AFF4
	YWHAQ	4/188	0.0103153	0.0314889	4.98635	22.8082	NCOA1;AR;NCOA3;ESR1
	SHC1	4/195	0.0116746	0.0351754	4.8019	21.3701	SP1;FOXO3;HIF1A;ESR1
	MDM2	4/197	0.0120831	0.0359395	4.75166	20.9831	AR;NR3C1;HIF1A;ESR1

## Sheet: Matrix
78 PPI Hub Proteins (90 up-stream regulatory TFs)			TF Perturbations Followed by Expression (633 DEGs)								15 of 78 PPI Hub Proteins (90 up-stream regulatory TFs) regulate expression of fb-PMT genes (633 DEGs)
AR	PPI Hub Proteins	P-value	Adjusted P-value	Odds Ratio	Combined Score	fb-PMT-regulated genes					AR
AR KD HUMAN GSE22483 CREEDSID GENE 2194 DOWN	5/341	0.984505	0.999995	0.450954	0.00704236	MCCC2;PRC1;ENDOD1;GRB10;PABPC3					CREB1
AR KD HUMAN GSE22483 CREEDSID GENE 2194 UP	3/251	0.987064	0.999995	0.367108	0.00477976	NPC1;ENC1;GNS					ESR1
CREB1	PPI Hub Proteins										ESR2
CREB1 DEPLETION HUMAN GSE12056 CREEDSID GENE 68 DOWN	1/288	0.999908	0.999995	0.105191	9.66172e-06	ANKRD27					JUN
CREB1 DEPLETION HUMAN GSE12056 CREEDSID GENE 68 UP	14/302	0.100358	0.391788	1.49831	3.44462	EAF1;FN1;UBP1;HACD3;IGF2R;CRKL;NBPF15;ARCN1;KCTD20;ENC1;DSG2;SH2B3;VCL;SEC31A					MYC
CREB1 DN MOUSE GSE17478 CREEDSID GENE 2199 UP	8/291	0.705905	0.999995	0.863163	0.300618	GDNF;SORT1;PEAK1;COL12A1;TNC;LIPA;ETS1;VCL					NFKB1
CREB1 KD MOUSE GSE17478 CREEDSID GENE 2158 DOWN	8/184	0.228806	0.719589	1.39571	2.05851	SYDE2;MCCC2;BCL2L11;NPC1;IRS1;PTPRJ;DSG2;PPARA					NR3C1
CREB1 KD MOUSE GSE17478 CREEDSID GENE 2158 UP	11/346	0.537051	0.999995	1.00471	0.624592	PANX1;NUAK1;CCND1;TRPS1;CREB3L2;COL5A2;AHNAK2;FAT1;ADCY7;CD44;AMOT					RELA
ESR1	PPI Hub Proteins										SMAD3
ESR1 KD HUMAN GSE26298 CREEDSID GENE 479 DOWN	3/238	0.982035	0.999995	0.38768	0.00702802	PABPC3;HMCN1;ADIPOR2					SMAD4
ESR1 KD HUMAN GSE26298 CREEDSID GENE 479 UP	4/350	0.996023	0.999995	0.349596	0.00139297	KDM5B;ERMP1;NCOA3;ATP9A					SP1
ESR1 KD HUMAN GSE27473 CREEDSID GENE 480 DOWN	3/278	0.993549	0.999995	0.330597	0.00213963	ERMP1;EML1;ATP9A					STAT1
ESR1 KD HUMAN GSE27473 CREEDSID GENE 480 UP	12/301	0.247052	0.761911	1.27563	1.78353	EXT1;CCBE1;CPS1;HEG1;GFPT2;TNC;SPOCK1;ETS1;ZNF532;SH2B3;PTPN14;TGFBR2					STAT3
ESR1 KD HUMAN GSE37820 CREEDSID GENE 2326 DOWN	14/324	0.149538	0.514366	1.39037	2.64199	KMT2A;SLC35F2;HEG1;COL12A1;MYOF;URB2;PPRC1;THBS1;CCND1;COL5A2;GEMIN5;SPOCK1;AMOTL1;CD44					TP53
ESR1 KD HUMAN GSE37820 CREEDSID GENE 2326 UP	10/228	0.187851	0.618436	1.40994	2.35758	EDARADD;SYDE2;NEURL1B;MFHAS1;ALDH1A3;KCTD20;GPX3;ENC1;AHRR;KIF20A
ESR1 KO MOUSE GSE53812 CREEDSID GENE 2898 DOWN	8/230	0.443729	0.999995	1.10386	0.896928	SRRM2;SLC6A6;FAM168B;FBXO32;PTPRF;ARHGAP35;IGF2R;TBX3
ESR1 KO MOUSE GSE53812 CREEDSID GENE 2898 UP	3/323	0.998044	0.999995	0.283438	0.000554832	MAT2A;LONP2;MYLK
ESR1 KO MOUSE GSE9371 CREEDSID GENE 2430 DOWN	5/195	0.743013	0.999995	0.803595	0.238701	HELZ2;NNT;ENPP1;FAT4;OXSR1
ESR1 KO MOUSE GSE9371 CREEDSID GENE 2430 UP	10/283	0.406741	0.999995	1.12265	1.00992	PER2;SERTAD2;HEG1;POLR1B;ATP2B4;ITPR3;PPARA;FBXO21;THBS1;ACACA
ESR1 MUT HUMAN GSE1045 CREEDSID GENE 1193 DOWN	4/341	0.995034	0.999995	0.359102	0.00178759	DYNC1H1;ANXA2P2;LIPA;TGFBR2
ESR1 MUT HUMAN GSE1045 CREEDSID GENE 1193 UP	6/252	0.812675	0.999995	0.743805	0.154283	AHNAK;PRC1;GFPT2;ENC1;PABPC3;SH2B3
ESR2	PPI Hub Proteins
ESR2 KO MOUSE GSE1050 CREEDSID GENE 901 DOWN	8/390	0.929595	0.999995	0.636147	0.0464427	AHNAK;GPX3;NNT;COL6A3;STOM;SERINC3;SPTBN1;PLEC
ESR2 KO MOUSE GSE1050 CREEDSID GENE 901 UP	2/160	0.964224	0.999995	0.385344	0.0140386	RBFOX2;HK2
ESR2 KO MOUSE GSE9371 CREEDSID GENE 2431 DOWN	6/297	0.9117	0.999995	0.627304	0.0579905	ERRFI1;AGO2;ENC1;PRDM15;ZBED6;PPARA
ESR2 KO MOUSE GSE9371 CREEDSID GENE 2431 UP	4/156	0.731639	0.999995	0.803908	0.251196	PER2;FN1;EML1;ACACA
JUN	PPI Hub Proteins
JUN DOMNEG MOUSE GSE6850 CREEDSID GENE 1505 UP	1/154	0.99307	0.999995	0.198705	0.0013818	ERRFI1
JUN KO MOUSE GSE27028 CREEDSID GENE 1516 DOWN	9/209	0.218588	0.694315	1.38224	2.10178	SEMA5A;CCND1;PRKAR2A;ZNF318;FN1;ATP2B4;TRIM25;LDLRAD3;CELSR1
JUN KO MOUSE GSE27028 CREEDSID GENE 1516 UP	10/258	0.30169	0.860875	1.23744	1.4829	EXT1;PER2;AHCYL2;OPHN1;TSC22D1;SLC35F2;PTPN21;LHFPL2;SPTBN1;IGF2R
JUN KO MOUSE GSE27028 CREEDSID GENE 321 DOWN	10/257	0.297615	0.855643	1.24252	1.50588	EXT1;PER2;AHCYL2;OPHN1;TSC22D1;SLC35F2;PTPN21;LHFPL2;SPTBN1;IGF2R
JUN KO MOUSE GSE27028 CREEDSID GENE 321 UP	8/209	0.342841	0.928992	1.22052	1.30655	SEMA5A;PRKAR2A;ZNF318;FN1;ATP2B4;TRIM25;LDLRAD3;CELSR1
JUN KO MOUSE GSE47898 CREEDSID GENE 3073 DOWN	4/209	0.900736	0.999995	0.594424	0.0621431	ZFYVE26;HEG1;CELSR1;CD44
JUN KO MOUSE GSE47898 CREEDSID GENE 3073 UP	1/182	0.997204	0.999995	0.167722	0.000469602	KIF20A
JUN SIRNA PC3 HUMAN GSE53470 RNASEQ DOWN	36/476	1.42169e-06	2.22459e-05	2.59392	34.9237	ERRFI1;AHNAK;PRKDC;IRS1;C2CD2;ITPR3;SLC7A1;PRPF8;LTBP1;PPP4R1;SCRN1;CCND1;ZMIZ1;PEG10;HAS3;TRIM25;TNRC18;SPTBN1;GTF2I;SRRM2;DYNC1H1;MYOF;AHNAK2;FN1;HUWE1;CDC42BPB;HSPG2;SLC39A14;PRRC2B;HIPK2;NPC1;DLG5;AGO2;COL5A2;SNRNP200;PLEC
JUN SIRNA PC3 HUMAN GSE53470 RNASEQ UP	4/124	0.555185	0.999995	1.01998	0.600211	HELZ2;ADAR;MSMP;IL13RA1
MYC	PPI Hub Proteins
MYC ACTIVATION 21 DAYS MOUSE GSE4356 CREEDSID GENE 754 DOWN	7/264	0.734046	0.999995	0.831479	0.25708	EXT1;PER2;SPRED2;OSMR;PPRC1;ADIPOR2;PTPRF
MYC ACTIVATION 21 DAYS MOUSE GSE4356 CREEDSID GENE 754 UP	8/281	0.668758	0.999995	0.89525	0.360189	KMT2A;PTCH1;UBE2G1;FBXO21;SERINC3;DUSP16;LPIN2;SPTBN1
MYC ACTIVATION MOUSE GSE4356 CREEDSID GENE 750 DOWN	1/130	0.984924	0.999995	0.235968	0.00358459	BTRC
MYC ACTIVATION MOUSE GSE4356 CREEDSID GENE 750 UP	15/408	0.313048	0.877547	1.17184	1.36097	ERRFI1;DOCK5;NSUN2;GFPT2;FN1;UBE2G1;RRP1B;OSMR;PPRC1;THBS1;BCL6;MAT2A;TBC1D14;SERINC3;FKBP5
MYC ACTIVATION MOUSE GSE4356 CREEDSID GENE 751 DOWN	6/219	0.695863	0.999995	0.860525	0.312029	MED12;PER2;NFYA;GPX3;ENTPD7;BTRC
MYC ACTIVATION MOUSE GSE4356 CREEDSID GENE 751 UP	9/317	0.676365	0.999995	0.892498	0.348987	DOCK5;CCND1;MAT2A;NSUN2;POLR1B;TBC1D14;RRP1B;THBS1;FKBP5
MYC ACTIVATION MOUSE GSE4356 CREEDSID GENE 752 DOWN	2/156	0.960134	0.999995	0.395435	0.0160875	BTRC;PTPRF
MYC ACTIVATION MOUSE GSE4356 CREEDSID GENE 752 UP	8/385	0.923592	0.999995	0.644753	0.0512482	DOCK5;CCND1;MAT2A;NSUN2;POLR1B;PMS2;RRP1B;THBS1
MYC ACTIVATION MOUSE GSE4356 CREEDSID GENE 753 DOWN	7/178	0.33384	0.916978	1.25527	1.37715	PER2;PHF12;UBP1;BTRC;OSMR;PPRC1;THBS1
MYC ACTIVATION MOUSE GSE4356 CREEDSID GENE 753 UP	3/349	0.999034	0.999995	0.261781	0.000253056	PRC1;KIF20A;CELSR1
MYC HYPERACTIVE HMEC HUMAN GSE66182 RNASEQ DOWN	15/399	0.283914	0.835118	1.19988	1.51075	ERRFI1;AHNAK2;ENDOD1;FN1;LTBP1;THBS1;MYLK;ALDH1A3;PPP4R1;SCRN1;CCND1;PRC1;COL5A2;DSG2;CD44
MYC HYPERACTIVE HMEC HUMAN GSE66182 RNASEQ UP	19/201	2.25953e-05	0.000271285	3.26194	34.8955	NOTCH2;MACF1;CERS6;AHNAK;PRKDC;NSUN2;HUWE1;HACD3;TEX2;PRPF8;ACACA;ITPRIPL2;CNOT1;NSD1;DDI2;STOM;MDN1;SEC31A;PLEC
MYC KD HUMAN GSE22139 CREEDSID GENE 712 DOWN	3/316	0.99764	0.999995	0.289883	0.000685008	DHX33;MAT2A;RRP1B
MYC KD HUMAN GSE22139 CREEDSID GENE 712 UP	12/281	0.182122	0.601506	1.37191	2.33647	ERRFI1;SCRN1;GFPT2;ENC1;FN1;TNC;MICAL2;COL6A3;SPOCK1;ANXA2P2;LAMC1;VCL
MYC KD HUMAN GSE54872 CREEDSID GENE 1307 DOWN	3/251	0.987064	0.999995	0.367108	0.00477976	PSMD5;MYOF;ZC3HAV1L
MYC KD HUMAN GSE54872 CREEDSID GENE 1307 UP	5/314	0.972263	0.999995	0.491054	0.013813	SETBP1;TRPS1;NRXN3;GLI3;AMOT
MYC KD HUMAN GSE54872 CREEDSID GENE 1308 DOWN	1/273	0.999852	0.999995	0.111079	1.6413e-05	MYOF
MYC KD HUMAN GSE54872 CREEDSID GENE 1308 UP	5/300	0.96283	0.999995	0.514736	0.0194975	SETBP1;TRPS1;NRXN3;GLI3;CDYL2
MYC KD HUMAN GSE54872 CREEDSID GENE 1311 DOWN	4/248	0.956416	0.999995	0.498397	0.0222099	NCR3LG1;ANKRD52;THBS2;PATL1
MYC KD HUMAN GSE54872 CREEDSID GENE 1311 UP	1/302	0.999941	0.999995	0.100225	5.95128e-06	PER2
MYC KD HUMAN GSE54872 CREEDSID GENE 1313 DOWN	5/259	0.915963	0.999995	0.599109	0.0525893	TENM4;PEG10;NCR3LG1;ARHGAP19;KIF20A
MYC KD HUMAN GSE54872 CREEDSID GENE 1313 UP	3/299	0.996286	0.999995	0.306805	0.00114148	PER2;ERRFI1;PCDHGB7
MYC KD HUMAN GSE57538 CREEDSID GENE 1753 DOWN	8/309	0.765652	0.999995	0.81078	0.216501	CSNK2A1;ENC1;GLIS3;ZNF436;RGL1;MTURN;ARCN1;HIPK2
MYC KD HUMAN GSE57538 CREEDSID GENE 1753 UP	12/265	0.136947	0.485777	1.45989	2.90251	SIPA1L1;CERS6;KIAA0355;PEG10;NCOA3;NRXN3;HMCN1;FAT4;ANKRD52;STX3;TM6SF1;THBS1
MYC KD HUMAN GSE57538 CREEDSID GENE 1754 DOWN	11/298	0.34454	0.928992	1.17571	1.25277	GLUD2;ADAM17;ZNRF3;TENM4;C2CD2;SORT1;FAF2;ZNF436;ADIPOR2;FKBP5;FBN1
MYC KD HUMAN GSE57538 CREEDSID GENE 1754 UP	3/261	0.989982	0.999995	0.352695	0.00355095	PEG10;STX3;SLC16A2
MYC KD HUMAN GSE5823 CREEDSID GENE 136 DOWN	9/288	0.5628	0.999995	0.986766	0.567224	PER2;EFNB2;BCL2L11;CCND1;TSHZ1;ARNT;R3HDM1;DNAJC16;ZNF365
MYC KD HUMAN GSE5823 CREEDSID GENE 136 UP	5/257	0.912705	0.999995	0.603927	0.0551643	ERMP1;PRKDC;EPB41L2;ZDHHC5;AMOTL1
MYC KD HUMAN GSE5823 CREEDSID GENE 137 DOWN	7/221	0.552691	0.999995	1.0008	0.59343	TSHZ1;ZDHHC5;ARNT;AMOTL1;R3HDM1;DNAJC16;GTF2I
MYC KD HUMAN GSE5823 CREEDSID GENE 137 UP	7/309	0.861506	0.999995	0.705917	0.105234	PCDHGB7;HERC2;SPATA13;MAPK1;LNPEP;HMG20A;E2F8
MYC KD HUMAN GSE5823 CREEDSID GENE 139 DOWN	10/301	0.483227	0.999995	1.05222	0.765247	BCL2L11;FBXW11;TSHZ1;ZDHHC5;ARNT;LNPEP;AMOTL1;R3HDM1;DNAJC16;GTF2I
MYC KD HUMAN GSE5823 CREEDSID GENE 139 UP	6/233	0.750469	0.999995	0.806863	0.231616	DIDO1;COLGALT2;PDPR;USP54;FOXJ3;MTMR4
MYC KD HUMAN GSE5823 CREEDSID GENE 140 DOWN	7/192	0.40625	0.999995	1.15943	1.0444	TSHZ1;ZDHHC5;LNPEP;AMOTL1;R3HDM1;DNAJC16;GTF2I
MYC KD HUMAN GSE5823 CREEDSID GENE 140 UP	7/346	0.924417	0.999995	0.627649	0.0493283	HLCS;GRB10;SUSD6;TECPR2;SLC7A1;PKD1;E2F8
MYC KD HUMAN GSE5823 CREEDSID GENE 2075 DOWN	9/320	0.687044	0.999995	0.88375	0.331721	NEURL1B;DIDO1;ATRN;SCRN1;USP54;FOXJ3;ARNT;MTMR4;PKD1
MYC KD HUMAN GSE5823 CREEDSID GENE 2075 UP	1/212	0.998943	0.999995	0.14365	0.000151902	GRB10
MYC KD HUMAN GSE5823 CREEDSID GENE 2206 DOWN	9/365	0.820157	0.999995	0.770217	0.152703	PER2;NEURL1B;ATRN;PCDHGB7;HERC2;TRAF3;SPATA13;HMG20A;ALPK2
MYC KD HUMAN GSE5823 CREEDSID GENE 2206 UP	2/167	0.970432	0.999995	0.368861	0.0110711	COL12A1;PRKCA
MYC KD HUMAN GSE5823 CREEDSID GENE 2220 DOWN	7/394	0.968108	0.999995	0.548415	0.0177751	NEURL1B;DIDO1;ATRN;USP54;FOXJ3;MTMR4;SLC16A2
MYC KD HUMAN GSE5823 CREEDSID GENE 2220 UP	1/143	0.990103	0.999995	0.21422	0.00213062	COLGALT2
MYC KD HUMAN GSE5823 CREEDSID GENE 2226 DOWN	6/307	0.926204	0.999995	0.606145	0.0464678	SCRN1;PRC1;ARNT;SPOCK1;PKD1;METAP1
MYC KD HUMAN GSE5823 CREEDSID GENE 2226 UP	5/232	0.861742	0.999995	0.671315	0.0998909	HLCS;GRB10;SUSD6;CELSR1;TECPR2
MYC KD HUMAN GSE5823 CREEDSID GENE 2702 DOWN	3/207	0.961468	0.999995	0.447316	0.0175768	PER2;CCND1;ARNT
MYC KD HUMAN GSE5823 CREEDSID GENE 2702 UP	6/318	0.939701	0.999995	0.584437	0.036348	ERMP1;NSUN2;GFPT2;HECTD4;EAF1;AMOTL1
MYC KD MOUSE GSE30323 CREEDSID GENE 2609 DOWN	4/229	0.934388	0.999995	0.541021	0.0367155	GDNF;TNC;ITPR3;ADCY7
MYC KD MOUSE GSE30323 CREEDSID GENE 2609 UP	6/255	0.821288	0.999995	0.734728	0.144654	KLHL29;HEG1;GFPT2;NAV1;TMEM140;THBS2
MYC KNOCKIN MOUSE GSE39443 CREEDSID GENE 1847 DOWN	10/223	0.171037	0.569825	1.44342	2.5489	AKAP13;TRIO;AREL1;PLEKHG2;FCHSD2;KMT2A;BCL6;PIP4K2A;ITPR3;SERINC3
MYC KNOCKIN MOUSE GSE39443 CREEDSID GENE 1847 UP	3/323	0.998044	0.999995	0.283438	0.000554832	NUP205;RRP1B;PPRC1
MYC KO MOUSE GSE58079 CREEDSID GENE 2553 DOWN	7/270	0.754751	0.999995	0.812255	0.228542	SLC35F2;POLR1A;NSUN2;POLR1B;URB2;PPRC1;MDN1
MYC KO MOUSE GSE58079 CREEDSID GENE 2553 UP	14/263	0.0410311	0.191045	1.73652	5.54546	ERRFI1;UBE2H;MTMR3;PLEKHG2;ATP2B4;PRKCA;SSH1;TGFBR2;AKAP13;KIF3B;BCL6;MGAT5;LONP2;UTRN
MYC MYC VS WT MOUSE GSE55272 CREEDSID GENE 1817 DOWN	4/166	0.774568	0.999995	0.753891	0.192581	KLHL29;BCL6;FBXO21;GLI3
MYC MYC VS WT MOUSE GSE55272 CREEDSID GENE 1817 UP	6/235	0.757656	0.999995	0.799733	0.221946	TENM3;TSC22D1;SLC35F2;MID1;SLC8A1;FKBP5
MYC MYC VS WT MOUSE GSE55272 CREEDSID GENE 1820 DOWN	7/189	0.39068	0.999995	1.17873	1.10785	RAPH1;ATP11A;OSMR;MID1;SLC39A14;ACACA;IL13RA1
MYC MYC VS WT MOUSE GSE55272 CREEDSID GENE 1820 UP	3/254	0.988016	0.999995	0.362664	0.00437234	BCL6;SLC1A3;DGKI
MYC OE HUMAN GSE43730 CREEDSID GENE 359 DOWN	25/316	2.73131e-05	0.000314101	2.69545	28.3241	FBN2;GRAMD1B;EPAS1;IRS1;TNFAIP3;LTBP1;THBS1;HSP90B2P;JAK1;CCBE1;APAF1;ENTPD5;HEG1;GFPT2;FN1;NAV2;RUNX2;TGFBR2;CPS1;SETBP1;ADAM12;FAT4;RGL1;UTRN;FBN1
MYC OE HUMAN GSE43730 CREEDSID GENE 359 UP	5/260	0.917552	0.999995	0.596728	0.0513463	BCL2L11;SPATA13;PAM;VGLL4;ARFGEF3
MYC OE MCF7 HUMAN GSE101738 RNASEQ DOWN	5/159	0.56877	0.999995	0.99331	0.560505	SRRM2;ERRFI1;MAT2A;HMCN1;THBS1
MYC OE MCF7 HUMAN GSE101738 RNASEQ UP	25/441	0.00379257	0.0263157	1.87316	10.4423	PHLPP2;KDM5B;GTF3C4;ATXN7L3B;FIGN;ADAR;ITPRIPL2;CCND1;ELMSAN1;PEG10;CREB3L2;GSE1;E2F8;SEC31A;EDARADD;SPEN;CERS6;PPTC7;NCOA3;FN1;TBX3;ARCN1;DNMBP;PRC1;ASXL2
MYC OE MOUSE GSE10954 CREEDSID GENE 184 DOWN	1/229	0.999391	0.999995	0.132821	8.09495e-05	GPX3
MYC OE MOUSE GSE10954 CREEDSID GENE 184 UP	12/289	0.207069	0.668857	1.33173	2.09708	ITPRIPL2;ERRFI1;MACF1;PTPRB;FAT1;EP300;ATP11A;HACD3;PUM1;PTPRF;CD44;JAK1
MYC OE MOUSE GSE27159 CREEDSID GENE 1273 DOWN	8/185	0.233101	0.72949	1.38775	2.02096	SEMA5A;FBN2;BCL2L11;TENM4;AHNAK2;HMCN1;LAMC1;GLI2
MYC OE MOUSE GSE27159 CREEDSID GENE 1273 UP	7/342	0.919086	0.999995	0.635277	0.0536017	GDNF;GFPT2;GLIS3;SLC1A3;PRKCA;SLC16A2;PTPRF
MYC OE MOUSE GSE38304 CREEDSID GENE 1846 DOWN	16/226	0.00234187	0.0173955	2.36561	14.328	MACF1;UBE2H;PPTC7;KMT2A;NCOA3;ADCY7;ETS1;TMEM131;MED13L;HELZ2;FAM168B;BCL6;EP300;SERINC3;LPIN2;RNF111
MYC OE MOUSE GSE38304 CREEDSID GENE 1846 UP	2/295	0.999236	0.999995	0.206336	0.000157785	HACD3;HK2
MYC OE MOUSE GSE55272 CREEDSID GENE 1822 DOWN	5/272	0.934645	0.999995	0.569551	0.0384948	GALNT5;CPS1;HAS3;SYNJ2;THBS2
MYC OE MOUSE GSE55272 CREEDSID GENE 1822 UP	1/102	0.962705	0.999995	0.301824	0.0114719	MICAL2
MYC OE MOUSE GSE55272 CREEDSID GENE 1824 DOWN	6/323	0.945076	0.999995	0.575068	0.0324857	TENM4;RALGAPA2;ADAM12;SLC1A3;SIK2;ACACA
MYC OE MOUSE GSE55272 CREEDSID GENE 1824 UP	1/128	0.983916	0.999995	0.239709	0.00388693	CPS1
MYC OE MOUSE GSE55272 CREEDSID GENE 1826 DOWN	4/138	0.639595	0.999995	0.912749	0.407926	GPX3;FIGN;CELSR1;MTURN
MYC OE MOUSE GSE55272 CREEDSID GENE 1826 UP	7/308	0.859334	0.999995	0.708299	0.107376	PANX1;CPS1;PEG10;COL12A1;COL6A3;SLC39A14;CD44
MYC OE MOUSE GSE55272 CREEDSID GENE 1827 DOWN	3/209	0.963284	0.999995	0.442926	0.0165684	ADAM12;CELSR1;LIPA
MYC OE MOUSE GSE55272 CREEDSID GENE 1827 UP	2/203	0.989116	0.999995	0.302229	0.00330749	PEG10;ACACA
MYC OE U2OS HUMAN GSE59819 RNASEQ DOWN	6/383	0.983243	0.999995	0.482023	0.0081456	NUP155;AGO1;TRIM25;SNRNP200;PTPRF;ACACA
MYC OE U2OS HUMAN GSE59819 RNASEQ UP	29/217	5.91404e-11	2.09072e-09	4.89812	115.356	ERRFI1;MACF1;TRIO;TENM3;AHNAK;COL12A1;LAMC1;ETS1;THBS1;MYLK;IGF1R;RNF213;MAT2A;NNT;ABL2;TNRC18;SPTBN1;SRRM2;DYNC1H1;FN1;HUWE1;SMC1A;IGF2R;FOSL2;FAT1;COL6A3;UTRN;VCL;PLEC
MYC OE U2OS HUMAN GSE66789 RNASEQ DOWN	6/383	0.983243	0.999995	0.482023	0.0081456	NUP155;AGO1;TRIM25;SNRNP200;PTPRF;ACACA
MYC OE U2OS HUMAN GSE66789 RNASEQ UP	29/217	5.91404e-11	2.09072e-09	4.89812	115.356	ERRFI1;MACF1;TRIO;TENM3;AHNAK;COL12A1;LAMC1;ETS1;THBS1;MYLK;IGF1R;RNF213;MAT2A;NNT;ABL2;TNRC18;SPTBN1;SRRM2;DYNC1H1;FN1;HUWE1;SMC1A;IGF2R;FOSL2;FAT1;COL6A3;UTRN;VCL;PLEC
MYC OE U2OS HUMAN GSE66927 RNASEQ DOWN	30/398	1.14065e-05	0.000144206	2.56854	29.2334	NOTCH2;FBN2;MACF1;TENM3;AHNAK;PRKDC;COL12A1;FAF2;LAMC1;HACD3;PRPF8;THBS1;IGF1R;TGOLN2;ABL2;SRRM2;DYNC1H1;HEG1;AHNAK2;FN1;HUWE1;OSMR;HSPG2;SLC39A14;IGF2R;NPC1;POLR1A;COL6A3;CD44;VCL
MYC OE U2OS HUMAN GSE66927 RNASEQ UP	6/202	0.619645	0.999995	0.935993	0.447973	SLC35F2;AGO2;FAT1;DROSHA;SLC7A1;PLEC
MYC SILENCING HUMAN GSE22139 CREEDSID GENE 1007 DOWN	2/248	0.996988	0.999995	0.246363	0.000743092	ALDH1A3;MET
MYC SILENCING HUMAN GSE22139 CREEDSID GENE 1007 UP	13/346	0.303032	0.863414	1.1985	1.43091	ERRFI1;FN1;TNC;UBE2G1;LAMC1;HACD3;NBPF15;ENC1;COL6A3;SPOCK1;ANXA2P2;PAM;VCL
NFKB1	PPI Hub Proteins
NFKB1 ACTIVATION HUMAN GSE20736 CREEDSID GENE 2522 DOWN	5/302	0.964338	0.999995	0.511216	0.0185643	SEMA5A;TENM4;PCDHGC3;KIAA1549L;SLC1A3
NFKB1 ACTIVATION HUMAN GSE20736 CREEDSID GENE 2522 UP	28/268	3.37562e-08	7.08139e-07	3.6884	63.4556	ERRFI1;DOCK5;SLC35F2;IRS1;THBS1;ADAMTSL1;CCND1;SERTAD2;SH2B3;SVIL;SMAD3;GPX3;HEG1;MYOF;AHNAK2;MICAL2;FBXO32;FOSL2;TGFBR2;ALDH1A3;PAPPA;COL5A2;COL6A3;DSG2;ALPK2;ANXA2P2;MET;FBN1
NFKB1 INACTIVATION HUMAN GSE20667 CREEDSID GENE 2573 DOWN	3/308	0.997077	0.999995	0.297611	0.000871274	KANSL1;KIF20A;PRPF8
NFKB1 INACTIVATION HUMAN GSE20667 CREEDSID GENE 2573 UP	6/281	0.883374	0.999995	0.664358	0.082385	TMED8;HUWE1;HACD3;SLC7A1;NBPF15;ARCN1
NFKB1 INACTIVATION HUMAN GSE20667 CREEDSID GENE 2574 DOWN	7/326	0.894401	0.999995	0.667702	0.0745159	MFHAS1;FAT1;GRB10;ADAR;TM6SF1;IGF2R;NBPF15
NFKB1 INACTIVATION HUMAN GSE20667 CREEDSID GENE 2574 UP	3/262	0.990237	0.999995	0.351315	0.00344686	ARHGAP19;KIF20A;PUM1
NFKB1 INACTIVATION HUMAN GSE20667 CREEDSID GENE 2575 DOWN	1/281	0.999885	0.999995	0.107861	1.23578e-05	ZC3HAV1L
NFKB1 INACTIVATION HUMAN GSE20667 CREEDSID GENE 2575 UP	9/309	0.646845	0.999995	0.916683	0.399352	PPTC7;SERTAD2;EAF1;ARHGAP19;TNFAIP3;PUM1;ADIPOR2;RNF111;VGLL4
NFKB1 INACTIVATION HUMAN GSE20667 CREEDSID GENE 2576 UP	3/221	0.972597	0.999995	0.418283	0.0116222	PABPC3;IGF2R;NBPF15
NFKB1 INACTIVATION HUMAN GSE20667 CREEDSID GENE 2577 DOWN	9/363	0.81532	0.999995	0.77465	0.158164	VANGL1;PRC1;FAT1;DROSHA;PRKCA;ADAR;KIF20A;METAP1;FKBP5
NFKB1 INACTIVATION HUMAN GSE20667 CREEDSID GENE 2577 UP	4/220	0.920774	0.999995	0.563829	0.0465388	HUWE1;PABPC3;HACD3;ADIPOR2
NFKB1 KD HUMAN GSE65363 CREEDSID GENE 1558 DOWN	5/286	0.95053	0.999995	0.540778	0.0274367	SEMA5A;ZC3HAV1L;THBS2;FKBP5;E2F8
NFKB1 KD HUMAN GSE65363 CREEDSID GENE 1558 UP	7/283	0.795587	0.999995	0.77347	0.176873	EFNB2;CCBE1;COL5A2;ATP11A;FBXO32;PTPRF;FBN1
NFKB1 OE HEK293 HUMAN GSE57027 RNASEQ DOWN	38/532	2.86483e-06	4.14316e-05	2.43995	31.1411	NOTCH2;NUP205;GTF3C4;NUP188;PRKDC;UBR4;UBP1;ADAR;HACD3;PRPF8;THBS1;AMOT;CCND1;EIF4EBP2;MDN1;SPEN;DYNC1H1;SMARCC1;CERS6;LRBA;HUWE1;URB1;PRRC2B;ARCN1;CNOT1;PRC1;RFWD3;POLR1B;FAT1;GEMIN5;DSG2;ESYT2;NUP98;KIF20A;SNRNP200;MET;CD44;VCL
NFKB1 OE HEK293 HUMAN GSE57027 RNASEQ UP	1968-02-01	0.638741	0.999995	0.926908	0.415492	AHNAK;PLEC
NR3C1	PPI Hub Proteins
NR3C1 KD HUMAN GSE50588 CREEDSID GENE 2808 DOWN	18/302	0.00792046	0.0500668	1.96664	9.51522	CERS6;SRCAP;PPTC7;ZBTB43;PUM1;FBXO21;AFF3;LIPA;ETS1;HIPK2;ITPRIPL2;CDC23;FCHSD2;CPS1;SERTAD2;RFWD3;AGO2;PIP4K2A
NR3C1 KD HUMAN GSE50588 CREEDSID GENE 2808 UP	15/283	0.0364629	0.17757	1.72973	5.72794	NBAS;APAF1;FUT11;ARHGAP19;LHFPL2;TMEM131;TCHP;FAM168A;NPC1;MGAT5;KAT6A;HBP1;NCAPD3;SLC25A12;VGLL4
NR3C1 KO MOUSE GSE23724 CREEDSID GENE 3014 DOWN	4/238	0.945849	0.999995	0.519968	0.028948	ITPRIPL2;GFPT2;PPARA;FKBP5
NR3C1 KO MOUSE GSE23724 CREEDSID GENE 3014 UP	12/213	0.039046	0.185388	1.84257	5.9755	NUP205;ADAM17;SUN1;AHCYL1;BCL6;GPX3;KIF20A;SMC1A;CBL;MET;VCL;JAK1
RELA	PPI Hub Proteins
RELA KD HUMAN GSE1676 CREEDSID GENE 1787 DOWN	5/164	0.596336	0.999995	0.961823	0.497216	EFNB2;OPHN1;EPB41L2;MID1;VCL
RELA KD HUMAN GSE1676 CREEDSID GENE 1787 UP	6/433	0.994249	0.999995	0.424459	0.0024483	MCCC2;CSNK2A1;PABPC3;LAMC1;PRPF8;ARCN1
RELA KD HUMAN GSE50588 CREEDSID GENE 2819 DOWN	10/348	0.666452	0.999995	0.903673	0.366699	CCND1;APAF1;FUT11;AGO2;LONP2;TNFAIP3;PAM;NEO1;VGLL4;MAP3K4
RELA KD HUMAN GSE50588 CREEDSID GENE 2819 UP	12/240	0.0803939	0.328634	1.62209	4.08898	HELZ2;AKAP13;HIC2;FYCO1;AMMECR1L;NCOA6;HEG1;PTCH1;EP400;SLC25A12;IQGAP3;PLEC
RELA OE HEK293 HUMAN GSE57027 RNASEQ DOWN	34/290	5.1633e-11	1.93269e-09	4.23736	100.37	KMT2A;TRRAP;PRKDC;CHD8;UBR4;UBP1;ADAR;LAMC1;ANTXR1;IQGAP3;PRPF8;AMOT;TGOLN2;MECP2;RNF213;IPO9;ZKSCAN8;LONP2;TRIM25;CEP250;EIF4EBP2;ZNF445;SPEN;DYNC1H1;SMARCC1;SUN1;HUWE1;PRRC2B;MTOR;TANC1;FANCD2;DSG2;SNRNP200;FBN1
RELA OE HEK293 HUMAN GSE57027 RNASEQ UP	5/310	0.969823	0.999995	0.497598	0.0152474	NUP205;NSUN2;TNRC18;NCAPD3;ADIPOR2
SMAD3	PPI Hub Proteins
SMAD3 KO MOUSE GSE28598 CREEDSID GENE 1159 DOWN	7/307	0.857135	0.999995	0.710698	0.109561	ERRFI1;TENM4;FN1;SIK2;THBS1;VCL;MYLK
SMAD3 KO MOUSE GSE28598 CREEDSID GENE 1159 UP	4/216	0.913948	0.999995	0.574587	0.0517021	GPX3;ENPP1;PPARA;PTPRF
SMAD4	PPI Hub Proteins
SMAD4 KO MOUSE GSE49826 CREEDSID GENE 2401 DOWN	3/251	0.987064	0.999995	0.367108	0.00477976	IRS1;GPX3;HK2
SMAD4 KO MOUSE GSE49826 CREEDSID GENE 2401 UP	6/297	0.9117	0.999995	0.627304	0.0579905	BCL6;PDE4DIP;OCRL;TMEM140;FBXO32;HSPG2
SMAD4 MUT MOUSE GSE47811 CREEDSID GENE 2626 DOWN	6/159	0.389791	0.999995	1.20174	1.13221	GON4L;HLCS;GPX3;COL5A2;EP300;SHANK1
SMAD4 MUT MOUSE GSE47811 CREEDSID GENE 2626 UP	5/179	0.67275	0.999995	0.878221	0.34811	TGOLN2;USP54;KCNQ3;MTURN;DGKI
SP1	PPI Hub Proteins
SP1 KD HUMAN GSE37935 CREEDSID GENE 2219 DOWN	6/314	0.93507	0.999995	0.592152	0.0397535	PRC1;PEG10;SLC1A3;ADAR;HACD3;PRPF8
SP1 KD HUMAN GSE37935 CREEDSID GENE 2219 UP	6/276	0.873078	0.999995	0.676839	0.0918676	SLC9A6;CPS1;MAT2A;KCTD20;LAMA1;ANTXR1
STAT1	PPI Hub Proteins
STAT1 DEFICIENT MOUSE GSE48970 CREEDSID GENE 1520 DOWN	5/211	0.801517	0.999995	0.740562	0.163848	KIAA1217;PHLPP1;AHNAK2;ADGRA3;NEO1
STAT1 DEFICIENT MOUSE GSE48970 CREEDSID GENE 1520 UP	3/167	0.902079	0.999995	0.557578	0.05746	EXT1;HGSNAT;POLR1B
STAT1 DEFICIENT MOUSE GSE48970 CREEDSID GENE 1521 DOWN	3/171	0.910519	0.999995	0.544189	0.0510128	FN1;NEO1;SHANK1
STAT1 KD HUMAN GSE44652 CREEDSID GENE 186 DOWN	6/368	0.97721	0.999995	0.502392	0.0115822	UBP1;DROSHA;NCAPD3;ANXA2P2;HACD3;ETS1
STAT1 KD HUMAN GSE44652 CREEDSID GENE 186 UP	11/217	0.0849083	0.341052	1.64495	4.05675	FTO;PRC1;ATXN1L;FAT1;ARHGAP19;TBC1D14;ATXN7L3B;ADAR;KIF20A;PRPF8;NBPF15
STAT1 KO MOUSE GSE33057 CREEDSID GENE 1529 DOWN	8/259	0.577902	0.999995	0.97484	0.534555	HERC2;LRP1;PEG10;SCN8A;PRPF8;FOSL2;PTPRG;DDR2
STAT1 KO MOUSE GSE33057 CREEDSID GENE 1529 UP	3/246	0.985315	0.999995	0.37476	0.00554429	FAM168A;SP1;FIGN
STAT1 KO MOUSE GSE38375 CREEDSID GENE 2476 DOWN	3/256	0.988613	0.999995	0.359759	0.00412009	PHLPP1;TSC22D1;TNFAIP3
STAT1 KO MOUSE GSE38375 CREEDSID GENE 2476 UP	7/232	0.604164	0.999995	0.951324	0.479381	SKI;NEK9;INO80;ADCY7;ETS1;JAK1;TGFBR2
STAT1 KO MOUSE GSE48970 CREEDSID GENE 1519 DOWN	9/276	0.51128	0.999995	1.03176	0.692147	HELZ2;RNF213;GPX3;TRIM25;TRIM14;ENPP1;ADAR;NEO1;PLEC
STAT1 KO MOUSE GSE48970 CREEDSID GENE 1519 UP	14/204	0.00560412	0.037101	2.28278	11.8345	HGSNAT;PTPRS;TSHZ1;FN1;GLIS3;ATP2B4;SLC39A14;PANX1;TIAM1;AHRR;BCOR;MAMLD1;MET;IL13RA1
STAT3	PPI Hub Proteins
STAT3 ACTVATION MOUSE GSE21060 CREEDSID GENE 3063 DOWN	1/142	0.989778	0.999995	0.215751	0.00221684	LPIN2
STAT3 ACTVATION MOUSE GSE21060 CREEDSID GENE 3063 UP	7/260	0.719586	0.999995	0.844802	0.278007	KLF13;BCL6;CREB3L2;SLC39A14;MID1;IL13RA1;E2F8
STAT3 DEFICIENCY MOUSE GSE6846 CREEDSID GENE 85 DOWN	2/246	0.996809	0.999995	0.248409	0.000793894	CCND1;PTPRF
STAT3 DEFICIENCY MOUSE GSE6846 CREEDSID GENE 85 UP	7/272	0.761391	0.999995	0.80604	0.219733	ERRFI1;TSC22D1;NPC1;TNFAIP3;PRPF8;THBS1;CD44
STAT3 KD HUMAN GSE42979 CREEDSID GENE 2148 DOWN	15/309	0.0677458	0.28549	1.57462	4.23885	KLF13;GFPT2;TNC;MICAL2;TTF2;PPRC1;THBS1;PANX1;EFNB2;ALDH1A3;NUAK1;TRAF3;MAMLD1;SH2B3;ZNF365
STAT3 KD HUMAN GSE42979 CREEDSID GENE 2148 UP	11/283	0.285993	0.837363	1.24152	1.55412	KIAA0754;PROSER1;CPS1;BCL6;PEG10;KIF13A;KIF20A;ANTXR1;LRCH3;TBX3;MED13L
STAT3 KD HUMAN GSE47763 CREEDSID GENE 1790 DOWN	5/296	0.959637	0.999995	0.521921	0.0215031	ITPRIPL2;CCND1;AGO2;ANXA2P2;ANKRD13A
STAT3 KD HUMAN GSE47763 CREEDSID GENE 1790 UP	8/296	0.723429	0.999995	0.847956	0.274528	ERRFI1;ALDH1A3;TRRAP;PRC1;MYOF;MET;IGF2R;PATL1
STAT3 KO MOUSE GSE38375 CREEDSID GENE 2479 DOWN	1/213	0.998977	0.999995	0.142965	0.000146353	SRRM2
STAT3 KO MOUSE GSE38375 CREEDSID GENE 2479 UP	19/268	0.000942799	0.00789388	2.3759	16.5521	SVIL;KMT2A;UBR4;UBP1;TNFAIP3;INO80;ARID1A;ETS1;PRPF8;TMEM131;TGFBR2;SKI;RNF213;CNOT1;EP300;SNRNP200;RNF111;ANKRD13A;JAK1
STAT3 SIRNA HCC1143 HUMAN GSE85579 RNASEQ DOWN	8/298	0.73024	0.999995	0.842019	0.264716	SRRM2;RNF213;PTPRS;CCND1;BCL6;PRKDC;ANTXR1;VCL
STAT3 SIRNA HCC1143 HUMAN GSE85579 RNASEQ UP	32/302	2.49163e-09	6.25858e-08	3.76597	74.6051	MACF1;AHNAK;COL12A1;TNC;TNFAIP3;ADAR;CELSR1;ETS1;PRPF8;THBS1;PTPRF;EGFR;TRIM25;ABL2;SPTBN1;DYNC1H1;MYOF;AHNAK2;FN1;HUWE1;MICAL2;FBXO32;HSPG2;ALDH1A3;CNOT1;ESYT2;DSG2;SNRNP200;MET;CD44;TJP2;PLEC
STAT3 SIRNA HCC70 HUMAN GSE85579 RNASEQ DOWN	49/377	3.84059e-17	5.63976e-15	4.87028	184.088	AHCYL1;TRIO;PTPRS;CHD8;KIAA1671;ADAR;ANTXR1;PTPRF;ARHGAP35;ZCCHC14;AMOT;IPO9;ZMIZ1;TRPS1;JAK1;SMARCC1;NAV1;OSMR;ARID1B;TET3;DSG2;UTRN;SNRNP200;MET;NOTCH2;NUP205;EPAS1;PRKDC;ITPR3;GNS;EGFR;TGOLN2;ITPRIPL2;ERMP1;ATXN1L;EIF4EBP2;SPEN;NUP155;SORT1;FN1;PUM1;MTOR;MED13L;HIPK2;WNK1;CNOT1;AGO1;NCAPD3;ZNF532
STAT3 SIRNA HCC70 HUMAN GSE85579 RNASEQ UP	12/223	0.0520629	0.233305	1.75433	5.18458	SRRM2;SETD5;DYNC1H1;AHNAK;TNC;UBR4;TNRC18;ARID1A;HSPG2;IQGAP3;PKD1;PLEC
STAT3 SIRNA MDAMB157 HUMAN GSE85579 RNASEQ DOWN	31/264	3.56052e-10	1.02727e-08	4.22878	92.0011	PTPRS;AHNAK;PRKDC;LAMC1;ANTXR1;SOGA1;GNS;PRPF8;RNF213;ANKFY1;SH3BP4;ANKRD52;SEC31A;GTF2I;SRRM2;HEG1;ARHGEF17;PCDHGC3;FN1;HUWE1;NAV1;OSMR;SMC1A;SLC39A14;PTPN14;IGF2R;MTOR;NPC1;PEAK1;COL6A3;SNRNP200
STAT3 SIRNA MDAMB157 HUMAN GSE85579 RNASEQ UP	19/336	0.0110155	0.0663364	1.85961	8.38394	DYNC1H1;UBE2H;TRIO;GFPT2;COL12A1;MYOF;AHNAK2;TNC;MICAL2;ITPR3;MID1;PTPRF;FOSL2;EXT1;SCRN1;ABL2;CD44;ANKRD13A;PLEC
STAT3 SIRNA MDAMB231 HUMAN GSE85579 RNASEQ DOWN	34/475	9.12706e-06	0.000121843	2.43597	28.2677	ERRFI1;NUP205;NUP188;PRKDC;IRS1;COL12A1;PTPRJ;LAMC1;SOGA1;PRPF8;PKD1;THBS1;EGFR;TGOLN2;ZMIZ1;CREB3L2;CEP250;TNRC18;ANKRD52;SORT1;HEG1;FN1;ATP11A;SMC1A;OSMR;PRRC2B;FOSL2;ARCN1;SSH1;NPC1;PRC1;WNK1;SNRNP200;CD44
STAT3 SIRNA MDAMB231 HUMAN GSE85579 RNASEQ UP	15/125	9.85993e-06	0.000128922	4.24912	48.9797	SRRM2;MACF1;DYNC1H1;UBE2H;TRIO;AHNAK;MYOF;AHNAK2;UBR4;ETS1;HSPG2;ABL2;EPG5;DSG2;PLEC
STAT3 SIRNA MDAMB468 HUMAN GSE85579 RNASEQ DOWN	13/242	0.0449671	0.205856	1.75232	5.43538	AHCYL1;PRKDC;C2CD2;LAMC1;URB1;THBS1;PTPRF;EGFR;PPP4R1;CCND1;SH3BP4;ANKRD52;JAK1
STAT3 SIRNA MDAMB468 HUMAN GSE85579 RNASEQ UP	28/358	1.13127e-05	0.000144157	2.66985	30.4085	MACF1;TRIO;AHNAK;KMT2A;EPAS1;UBR4;ADAR;ARHGAP35;PEG10;GSE1;ABL2;MAPK1;TNRC18;ANKRD13A;FARP1;DYNC1H1;UBE2H;HUWE1;PRRC2B;ALDH1A3;DLG5;TET3;COL5A2;FAT1;MET;CD44;TJP2;PLEC
TP53	PPI Hub Proteins
TP53 DEPLETION HUMAN GSE26262 CREEDSID GENE 478 DOWN	17/254	0.00312185	0.0222373	2.22759	12.8517	MCCC2;C2CD2;SLC35F2;FBXW11;ENTPD7;ADAT1;TNFAIP3;URB2;ERLIN2;SLC39A14;PANX1;ALDH1A3;FAM168A;SLC9A6;SERTAD2;PRKAR2A;OTUD3
TP53 DEPLETION HUMAN GSE26262 CREEDSID GENE 478 UP	10/340	0.637912	0.999995	0.925969	0.416274	VANGL1;COLGALT2;ZMIZ1;MTCL1;PEG10;GFPT2;ENDOD1;TRAM2;VGLL4;TMEM131
TP53 KD HUMAN GSE1676 CREEDSID GENE 1784 DOWN	6/203	0.624416	0.999995	0.931193	0.438535	MCCC2;EFNB2;AHCYL1;OPHN1;TBL1X;SNRNP200
TP53 KD HUMAN GSE1676 CREEDSID GENE 1784 UP	3/393	0.999712	0.999995	0.231709	6.67405e-05	CSNK2A1;HUWE1;PABPC3
TP53 MUTATION HUMAN GSE27157 CREEDSID GENE 3046 DOWN	10/460	0.920367	0.999995	0.674764	0.0559938	ERMP1;ANKRD27;TSC22D1;FN1;FAT1;PABPC3;DSG2;ATP9A;MYLK;NBPF15
TP53 MUTATION HUMAN GSE27157 CREEDSID GENE 3046 UP	2/132	0.924497	0.999995	0.469024	0.0368208	OPHN1;HUWE1
TP53 SIRNA HESC HUMAN GSE76023 RNASEQ DOWN	25/221	3.85805e-08	7.83512e-07	4.02184	68.6549	KDM5B;NUP205;PRKDC;CHD8;UBR4;SLC7A1;PRPF8;DUSP16;HERC2;SCRN1;NSD1;EIF4EBP2;TBL1X;SPTBN1;MDN1;DYNC1H1;SMARCC1;FN1;HUWE1;MTOR;CNOT1;AGO1;DSG2;SNRNP200;VCL
TP53 SIRNA HESC HUMAN GSE76023 RNASEQ UP	16/379	0.149632	0.514366	1.3576	2.57888	SRRM2;SETD5;ARHGEF10;PHC1;UBE2G1;TTC17;MFHAS1;IPO9;CCND1;MAT2A;FANCD2;STOM;JARID2;ZNF532;TNPO3;GTF2I
TP53 SIRNA MDAMB231 HUMAN GSE68248 RNASEQ DOWN	9/264	0.45805	0.999995	1.081	0.844017	DYNC1H1;PRKDC;FBXW11;PRKAR2A;HUWE1;SLC7A1;THBS1;SPTBN1;FOSL2
TP53 SIRNA MDAMB231 HUMAN GSE68248 RNASEQ UP	49/336	2.9925e-19	4.89551e-17	5.57802	237.919	ERRFI1;SETD5;COLGALT2;TRIO;LAMC1;SH3PXD2A;CCND1;ZMIZ1;PEG10;GTF2I;SRRM2;SUN1;TSC22D1;NAV1;NAV2;HSPG2;TANC2;TGFBR2;PLEC;MACF1;AHNAK;ABHD2;UBR4;GNS;EGFR;ACACA;TGOLN2;RNF213;KCTD20;HECTD4;EIF4EBP2;SH2B3;SEC31A;GALNT5;SORT1;FN1;SYNJ2;CDC42BPB;PTPN14;PRRC2B;IGF2R;SLC6A6;DLG5;AGO2;FAT1;ESYT2;GPR107;SERINC3;LPIN2

## Sheet: 15_PPI_Hubs
from down-regulated fbPMT target genes	baseMean	log2FoldChange	lfcSE	stat	pvalue	padj				15 of 78 PPI Hub Proteins (90 up-stream regulatory TFs) regulate expression of fb-PMT genes (633 DEGs)
CREBBP	1640.56	-0.739777	0.199856	-3.70155	0.000214289	0.014089				AR	PPI Hub Proteins
CSNK2A1	2132.43	-0.378087	0.117804	-3.20945	0.00132991	0.0261524				CREB1	PPI Hub Proteins
CSNK2A2	1253.85	-0.25332	0.124244	-2.03889	0.0414606	0.16233				ESR1	PPI Hub Proteins
EP300	1789.59	-0.837897	0.207753	-4.03315	5.50349e-05	0.0099353				ESR2	PPI Hub Proteins
GSK3B	1775.86	-0.610929	0.260586	-2.34444	0.0190556	0.101801				JUN	PPI Hub Proteins
HDAC4	481.804	-0.520694	0.215494	-2.41628	0.0156802	0.0910732				MYC	PPI Hub Proteins
MAPK1	4613.91	-0.482536	0.152552	-3.16309	0.00156107	0.028086				NFKB1	PPI Hub Proteins
MAPK14	1909.11	-0.278595	0.117654	-2.36791	0.0178887	0.0979546				NR3C1	PPI Hub Proteins
MTOR	3030.47	-0.65498	0.220844	-2.96581	0.00301891	0.0367743				RELA	PPI Hub Proteins
NFKB1	2000.62	-0.317822	0.1177	-2.70026	0.00692851	0.0559014				SMAD3	PPI Hub Proteins
PRKCA	5069	-0.726005	0.170822	-4.25007	2.13702e-05	0.00757216				SMAD4	PPI Hub Proteins
PRKDC	13486.4	-1.01467	0.304146	-3.33613	0.000849531	0.0221231				SP1	PPI Hub Proteins
SIN3A	2074.4	-0.740499	0.16486	-4.4917	7.06585e-06	0.0045066				STAT1	PPI Hub Proteins
SMAD3	2569.37	-0.498572	0.168996	-2.95019	0.00317576	0.0376137				STAT3	PPI Hub Proteins
SP1	2368.59	-0.729148	0.228957	-3.18465	0.00144929	0.0270676				TP53	PPI Hub Proteins
15 genes down-regulated by the fb-PMT										15 of 78 PPI Hub Proteins (90 up-stream regulatory TFs) regulate expression of fb-PMT genes (633 DEGs)
from 78 PPI Hub Proteins associated with 90 up-stream regulatory TFs										3 of 15 PPI Hub proteins down-regulated by fb-PMT
15 of 78 PPI Hub Proteins down-regulated by fb-PMT

## Sheet: GSEA1
15 of 78 PPI Hub Proteins (90 up-stream regulatory TFs) regulate expression of fb-PMT genes (633 DEGs)		Term	Overlap	P-value	Adjusted P-value	Odds Ratio	Combined Score	Genes	DisGeNET						15 of 78 PPI Hub Proteins (90 up-stream regulatory TFs) regulate expression of fb-PMT genes (633 DEGs)	Term	Overlap	P-value	Adjusted P-value	Odds Ratio	Combined Score	Genes	Transcription Factor PPIs					15 of 78 PPI Hub Proteins (90 up-stream regulatory TFs) regulate expression of fb-PMT genes (633 DEGs)	Term	Overlap	P-value	Adjusted P-value	Odds Ratio	Combined Score	Genes	PPI Hub Proteins					15 of 78 PPI Hub Proteins (90 up-stream regulatory TFs) regulate expression of fb-PMT genes (633 DEGs)	Term	Overlap	P-value	Adjusted P-value	Odds Ratio	Combined Score	Genes	ARCHS4 TFs Coexp
AR	PPI Hub Proteins	Liver neoplasms	15/1321	1.84239e-18	5.30607e-15	280185	1.14415e+07	JUN;SMAD4;SMAD3;STAT1;STAT3;NR3C1;ESR1;ESR2;NFKB1;RELA;AR;CREB1;SP1;MYC;TP53	2460 significant records							EP300	15/473	3.24849e-25	6.17212e-23	292905	1.65159e+07	JUN;SMAD4;SMAD3;STAT1;STAT3;NR3C1;ESR1;ESR2;NFKB1;RELA;AR;CREB1;SP1;MYC;TP53	179 significant records						CREBBP	15/334	1.59842e-27	3.27675e-25	294990	1.82011e+07	JUN;SMAD4;SMAD3;STAT1;STAT3;NR3C1;ESR1;ESR2;NFKB1;RELA;AR;CREB1;SP1;MYC;TP53	157 significant records						NFE2L2 human tf ARCHS4 coexpression	4/299	5.86775e-05	0.0174859	24.2712	236.485	SMAD3;SP1;NR3C1;NFKB1	17 significant records
CREB1	PPI Hub Proteins	Anoxia	11/288	5.91312e-18	8.51489e-15	195.657	7761.59	AR;JUN;SMAD3;CREB1;STAT1;SP1;MYC;STAT3;ESR1;TP53;NFKB1								CEBPB	12/142	4.5558e-24	4.32801e-22	610.923	32834.5	AR;SMAD4;SMAD3;CREB1;SP1;MYC;STAT3;NR3C1;ESR1;TP53;NFKB1;RELA							EP300	15/357	4.43193e-27	4.54272e-25	294645	1.78793e+07	JUN;SMAD4;SMAD3;STAT1;STAT3;NR3C1;ESR1;ESR2;NFKB1;RELA;AR;CREB1;SP1;MYC;TP53							NCOA2 human tf ARCHS4 coexpression	3/299	0.00131726	0.0230907	16.6292	110.288	AR;SMAD4;SP1
ESR1	PPI Hub Proteins	Prostatic Neoplasms	15/1554	2.13233e-17	2.04704e-14	276690	1.06212e+07	JUN;SMAD4;SMAD3;STAT1;STAT3;NR3C1;ESR1;ESR2;NFKB1;RELA;AR;CREB1;SP1;MYC;TP53								JUN	12/248	4.45005e-21	2.81837e-19	334.729	15685.9	AR;SMAD4;SMAD3;CREB1;STAT1;SP1;MYC;STAT3;NR3C1;ESR1;NFKB1;RELA							BRCA1	13/216	1.94357e-24	1.25104e-22	633.414	34582.8	JUN;SMAD4;SMAD3;STAT1;STAT3;ESR1;NFKB1;RELA;AR;CREB1;SP1;MYC;TP53							SP3 human tf ARCHS4 coexpression	3/299	0.00131726	0.0230907	16.6292	110.288	SMAD4;SP1;NR3C1
ESR2	PPI Hub Proteins	Colonic Neoplasms	13/778	4.13739e-17	2.97892e-14	163.307	6160.58	JUN;SMAD4;SMAD3;STAT1;STAT3;ESR1;ESR2;NFKB1;RELA;AR;SP1;MYC;TP53								SP1	12/263	9.12666e-21	4.33516e-19	314.486	14511.4	AR;JUN;SMAD4;SMAD3;CREB1;MYC;STAT3;ESR1;TP53;ESR2;NFKB1;RELA							HDAC1	14/346	2.44105e-24	1.25104e-22	828.741	45058.3	JUN;SMAD4;SMAD3;STAT1;STAT3;NR3C1;ESR1;NFKB1;RELA;AR;CREB1;SP1;MYC;TP53							HIC1 human tf ARCHS4 coexpression	3/299	0.00131726	0.0230907	16.6292	110.288	STAT1;NR3C1;NFKB1
JUN	PPI Hub Proteins	Hepatitis B	13/839	1.10549e-16	6.03912e-14	150.767	5539.34	JUN;SMAD4;SMAD3;STAT1;STAT3;ESR1;NFKB1;RELA;AR;CREB1;SP1;MYC;TP53								BRCA1	13/418	1.21896e-20	4.63206e-19	314.247	14409.4	JUN;SMAD4;SMAD3;STAT1;STAT3;ESR1;NFKB1;RELA;AR;CREB1;SP1;MYC;TP53							SP1	12/195	2.32252e-22	9.52231e-21	432.831	21561.1	AR;JUN;SMAD4;SMAD3;SP1;MYC;STAT3;ESR1;TP53;ESR2;NFKB1;RELA							ZFP36L1 human tf ARCHS4 coexpression	3/299	0.00131726	0.0230907	16.6292	110.288	JUN;SMAD3;RELA
MYC	PPI Hub Proteins	Bladder Neoplasm	14/1217	1.25815e-16	6.03912e-14	218.577	8002.48	JUN;SMAD4;STAT1;STAT3;NR3C1;ESR1;ESR2;NFKB1;RELA;AR;CREB1;SP1;MYC;TP53								FOS	10/199	2.17724e-17	6.89459e-16	209.481	8036.94	AR;JUN;SMAD3;STAT1;MYC;STAT3;NR3C1;ESR1;NFKB1;RELA							JUN	12/211	6.13152e-22	2.09494e-20	397.709	19425.4	AR;JUN;SMAD4;SMAD3;CREB1;STAT1;SP1;STAT3;NR3C1;ESR1;NFKB1;RELA							HIF1A human tf ARCHS4 coexpression	3/299	0.00131726	0.0230907	16.6292	110.288	SMAD3;NR3C1;NFKB1
NFKB1	PPI Hub Proteins	Squamous cell carcinoma	15/1876	3.63656e-16	1.49619e-13	271860	9.66471e+06	JUN;SMAD4;SMAD3;STAT1;STAT3;NR3C1;ESR1;ESR2;NFKB1;RELA;AR;CREB1;SP1;MYC;TP53								HIF1A	9/126	5.66535e-17	1.3701e-15	254.718	9528.89	AR;JUN;SMAD3;SP1;MYC;STAT3;ESR1;TP53;RELA							MAPK1	13/406	8.30956e-21	2.43351e-19	324.041	14982.6	JUN;SMAD4;SMAD3;STAT1;STAT3;NR3C1;ESR1;ESR2;RELA;AR;SP1;MYC;TP53							ZNF267 human tf ARCHS4 coexpression	3/299	0.00131726	0.0230907	16.6292	110.288	STAT1;NR3C1;NFKB1
NR3C1	PPI Hub Proteins	Epithelial ovarian cancer	14/1329	4.31892e-16	1.55481e-13	198.768	7032.09	JUN;SMAD4;STAT1;STAT3;NR3C1;ESR1;ESR2;NFKB1;RELA;AR;CREB1;SP1;MYC;TP53								SMARCA4	10/219	5.76885e-17	1.3701e-15	189.244	7076.11	AR;SMAD3;CREB1;STAT1;SP1;MYC;STAT3;NR3C1;ESR1;TP53							SMARCA4	10/144	7.93269e-19	2.02067e-17	296.284	12348.5	AR;SMAD3;CREB1;STAT1;SP1;MYC;STAT3;NR3C1;ESR1;TP53							ZBTB32 human tf ARCHS4 coexpression	3/299	0.00131726	0.0230907	16.6292	110.288	STAT1;NR3C1;NFKB1
RELA	PPI Hub Proteins	Malignant neoplasm of ovary	15/2026	1.15775e-15	3.70481e-13	269610	9.27251e+06	JUN;SMAD4;SMAD3;STAT1;STAT3;NR3C1;ESR1;ESR2;NFKB1;RELA;AR;CREB1;SP1;MYC;TP53								HDAC2	11/387	1.57414e-16	3.32319e-15	143.417	5218.6	JUN;SMAD4;CREB1;SP1;MYC;STAT3;NR3C1;ESR1;TP53;NFKB1;RELA							AR	11/243	8.87122e-19	2.02067e-17	234.141	9732.38	AR;JUN;SMAD4;SMAD3;SP1;STAT3;NR3C1;ESR1;TP53;NFKB1;RELA							ZXDA human tf ARCHS4 coexpression	3/299	0.00131726	0.0230907	16.6292	110.288	SP1;NR3C1;NFKB1
SMAD3	PPI Hub Proteins	Squamous cell carcinoma of esophagus	13/1023	1.45427e-15	4.1883e-13	122.116	4172.02	JUN;SMAD4;SMAD3;STAT1;STAT3;ESR1;ESR2;NFKB1;RELA;AR;SP1;MYC;TP53								AR	10/271	4.99769e-16	9.49561e-15	151.142	5325.08	JUN;SMAD4;SMAD3;SP1;STAT3;NR3C1;ESR1;TP53;NFKB1;RELA							HDAC3	10/164	3.01673e-18	6.1843e-17	257.545	10390	AR;JUN;STAT1;SP1;MYC;STAT3;ESR1;TP53;NFKB1;RELA							IKZF2 human tf ARCHS4 coexpression	3/299	0.00131726	0.0230907	16.6292	110.288	STAT1;NR3C1;NFKB1
SMAD4	PPI Hub Proteins	Thyroid carcinoma	12/721	1.8144e-15	4.65908e-13	108.75	3691.32	AR;JUN;SMAD4;SMAD3;CREB1;STAT1;MYC;STAT3;ESR1;TP53;NFKB1;RELA								PML	9/178	1.36548e-15	2.35856e-14	175.882	6019.95	JUN;SMAD3;SP1;MYC;STAT3;NR3C1;TP53;NFKB1;RELA							FOS	10/173	5.21334e-18	9.71577e-17	243.215	9678.81	AR;JUN;SMAD3;STAT1;MYC;STAT3;NR3C1;ESR1;NFKB1;RELA							NCOA3 human tf ARCHS4 coexpression	3/299	0.00131726	0.0230907	16.6292	110.288	STAT1;SP1;ESR1
SP1	PPI Hub Proteins	Fibroid Tumor	10/310	1.94128e-15	4.65908e-13	131.233	4445.59	AR;SMAD4;SMAD3;SP1;MYC;NR3C1;ESR1;TP53;ESR2;NFKB1								SIN3A	9/214	7.3488e-15	1.16356e-13	144.732	4710.18	AR;SMAD4;SMAD3;SP1;ESR1;TP53;ESR2;NFKB1;RELA							GSK3B	13/696	9.68554e-18	1.65461e-16	183.694	7196.38	JUN;SMAD4;SMAD3;STAT1;STAT3;NR3C1;ESR1;NFKB1;RELA;AR;CREB1;MYC;TP53							AFF1 human tf ARCHS4 coexpression	3/299	0.00131726	0.0230907	16.6292	110.288	AR;SP1;NR3C1
STAT1	PPI Hub Proteins	Arteriosclerosis	13/1087	3.19528e-15	7.07878e-13	114.452	3820.08	SMAD3;STAT1;STAT3;NR3C1;ESR1;ESR2;NFKB1;RELA;AR;CREB1;SP1;MYC;TP53								SMAD3	10/375	1.31653e-14	1.92416e-13	107.507	3436.05	AR;JUN;SMAD4;SP1;MYC;NR3C1;ESR1;TP53;ESR2;RELA							MAPK3	11/326	2.34823e-17	3.70298e-16	171.722	6575.29	AR;JUN;SMAD4;STAT1;SP1;MYC;STAT3;NR3C1;ESR1;TP53;ESR2							IRF4 human tf ARCHS4 coexpression	3/299	0.00131726	0.0230907	16.6292	110.288	STAT1;NR3C1;NFKB1
STAT3	PPI Hub Proteins	Tumor Promotion	8/108	3.46127e-15	7.12032e-13	227.257	7567.01	JUN;SMAD3;STAT1;STAT3;ESR1;TP53;ESR2;NFKB1								NCOR1	8/155	6.66341e-14	9.0432e-13	154.231	4679.31	AR;SP1;MYC;NR3C1;ESR1;TP53;ESR2;NFKB1							MAPK8	11/352	5.50497e-17	8.06084e-16	158.419	5930.95	AR;JUN;SMAD4;SMAD3;STAT1;SP1;MYC;STAT3;NR3C1;ESR1;TP53							ELK4 human tf ARCHS4 coexpression	3/299	0.00131726	0.0230907	16.6292	110.288	STAT1;SP1;NR3C1
TP53	PPI Hub Proteins	Ovarian Carcinoma	15/2203	4.08391e-15	7.76315e-13	266955	8.84468e+06	JUN;SMAD4;SMAD3;STAT1;STAT3;NR3C1;ESR1;ESR2;NFKB1;RELA;AR;CREB1;SP1;MYC;TP53								TBP	8/160	8.62697e-14	1.01041e-12	149.12	4485.73	AR;JUN;SP1;MYC;NR3C1;ESR1;TP53;RELA							MAPK14	12/552	7.32616e-17	1.00124e-15	144.037	5351.34	AR;JUN;SMAD3;CREB1;STAT1;SP1;MYC;STAT3;NR3C1;ESR1;TP53;RELA							SMAD7 human tf ARCHS4 coexpression	3/299	0.00131726	0.0230907	16.6292	110.288	SMAD3;NFKB1;RELA
		Glioma	15/2211	4.31286e-15	7.76315e-13	266835	8.82615e+06	JUN;SMAD4;SMAD3;STAT1;STAT3;NR3C1;ESR1;ESR2;NFKB1;RELA;AR;CREB1;SP1;MYC;TP53								EGR1	1935-06-01	9.04053e-14	1.01041e-12	458.759	13778.6	AR;JUN;SMAD3;SP1;TP53;RELA							HSP90AA1	10/231	9.91633e-17	1.27053e-15	178.86	6590.94	AR;JUN;SP1;MYC;STAT3;NR3C1;ESR1;TP53;NFKB1;RELA							STAT3 human tf ARCHS4 coexpression	3/299	0.00131726	0.0230907	16.6292	110.288	STAT1;NFKB1;RELA
		Non-Small Cell Lung Carcinoma	15/2243	5.35392e-15	9.07017e-13	266355	8.75268e+06	JUN;SMAD4;SMAD3;STAT1;STAT3;NR3C1;ESR1;ESR2;NFKB1;RELA;AR;CREB1;SP1;MYC;TP53								KLF5	1935-06-01	9.04053e-14	1.01041e-12	458.759	13778.6	SMAD4;SMAD3;MYC;ESR1;ESR2;NFKB1							ESR1	12/591	1.66623e-16	2.00928e-15	134.066	4870.71	AR;JUN;SMAD4;SMAD3;SP1;MYC;STAT3;ESR1;TP53;ESR2;NFKB1;RELA							MBD2 human tf ARCHS4 coexpression	3/299	0.00131726	0.0230907	16.6292	110.288	STAT1;NR3C1;NFKB1
		Malignant neoplasm of urinary bladder	13/1144	6.19745e-15	9.58837e-13	108.356	3544.84	JUN;SMAD4;STAT1;STAT3;NR3C1;ESR1;ESR2;NFKB1;RELA;AR;CREB1;MYC;TP53								NCOA1	1989-07-01	1.69743e-13	1.79173e-12	212.38	6244.91	AR;JUN;STAT3;NR3C1;ESR1;ESR2;NFKB1							RELA	10/283	7.74243e-16	8.81777e-15	144.41	5024.7	AR;JUN;STAT1;SP1;MYC;STAT3;NR3C1;ESR1;NFKB1;RELA							STAT2 human tf ARCHS4 coexpression	2/299	0.0205717	0.082843	10.1984	39.6089	STAT1;NFKB1
		Primary malignant neoplasm of lung	15/2268	6.32566e-15	9.58837e-13	265980	8.69599e+06	JUN;SMAD4;SMAD3;STAT1;STAT3;NR3C1;ESR1;ESR2;NFKB1;RELA;AR;CREB1;SP1;MYC;TP53								ATF3	1946-06-01	5.19517e-13	4.93541e-12	332.417	9402.7	JUN;SMAD3;STAT1;TP53;NFKB1;RELA							PRKDC	10/296	1.21825e-15	1.31443e-14	137.755	4730.7	AR;JUN;SP1;MYC;NR3C1;ESR1;TP53;ESR2;NFKB1;RELA							ETV7 human tf ARCHS4 coexpression	2/299	0.0205717	0.082843	10.1984	39.6089	STAT1;NFKB1
		Carcinoma of bladder	13/1162	7.58669e-15	1.09248e-12	106.557	3464.42	JUN;SMAD4;STAT1;STAT3;NR3C1;ESR1;ESR2;NFKB1;RELA;AR;CREB1;MYC;TP53								BCL3	1946-06-01	5.19517e-13	4.93541e-12	332.417	9402.7	JUN;STAT1;STAT3;ESR1;NFKB1;RELA							STAT3	9/192	2.73011e-15	2.79836e-14	162.311	5443.02	AR;JUN;STAT1;SP1;STAT3;NR3C1;ESR1;NFKB1;RELA							HIVEP2 human tf ARCHS4 coexpression	2/299	0.0205717	0.082843	10.1984	39.6089	NR3C1;NFKB1
		Lung Neoplasms	13/1177	8.95785e-15	1.2285e-12	105.1	3399.59	JUN;SMAD4;SMAD3;STAT3;NR3C1;ESR1;ESR2;NFKB1;RELA;CREB1;SP1;MYC;TP53								ESR1	11/871	1.16851e-12	1.05722e-11	61.1555	1680.27	AR;JUN;SMAD4;SMAD3;SP1;MYC;STAT3;TP53;ESR2;NFKB1;RELA							SMAD3	10/328	3.42725e-15	3.34565e-14	123.692	4119.81	AR;JUN;SMAD4;SMAD3;SP1;MYC;NR3C1;ESR1;TP53;ESR2							FOXS1 human tf ARCHS4 coexpression	2/299	0.0205717	0.082843	10.1984	39.6089	JUN;RELA
		Stomach Neoplasms	12/835	1.05232e-14	1.37758e-12	93.1324	2997.49	AR;JUN;SMAD4;SMAD3;SP1;MYC;STAT3;ESR1;TP53;ESR2;NFKB1;RELA								YY1	7/120	1.44969e-12	1.252e-11	153.876	4194.61	SMAD4;SMAD3;CREB1;SP1;MYC;TP53;NFKB1							SUMO1	9/198	3.61652e-15	3.36994e-14	157.111	5224.46	AR;JUN;SMAD4;CREB1;SP1;NR3C1;ESR1;TP53;NFKB1							JUNB human tf ARCHS4 coexpression	2/299	0.0205717	0.082843	10.1984	39.6089	JUN;RELA
		Phyllodes Tumor	1962-07-01	1.22299e-14	1.5314e-12	317.068	10157.2	AR;MYC;NR3C1;ESR1;TP53;ESR2;NFKB1								CTNNB1	9/398	2.0143e-12	1.66399e-11	75.563	2034.97	AR;JUN;SMAD4;SMAD3;MYC;ESR1;ESR2;NFKB1;RELA							NR3C1	9/209	5.92382e-15	5.27993e-14	148.387	4861.14	AR;JUN;SMAD3;CREB1;STAT3;NR3C1;TP53;NFKB1;RELA							HOXC8 human tf ARCHS4 coexpression	2/299	0.0205717	0.082843	10.1984	39.6089	SMAD3;SP1
		Stomach Carcinoma	15/2378	1.28998e-14	1.54797e-12	264330	8.45369e+06	JUN;SMAD4;SMAD3;STAT1;STAT3;NR3C1;ESR1;ESR2;NFKB1;RELA;AR;CREB1;SP1;MYC;TP53								NR3C1	8/239	2.21387e-12	1.75265e-11	97.7316	2622.75	AR;JUN;SMAD3;CREB1;STAT3;TP53;NFKB1;RELA							UBC	11/540	6.22199e-15	5.31462e-14	101.142	3308.42	AR;JUN;SMAD4;SMAD3;SP1;MYC;NR3C1;ESR1;TP53;ESR2;RELA							ZNF24 human tf ARCHS4 coexpression	2/299	0.0205717	0.082843	10.1984	39.6089	SMAD4;SP1
		Mammary Neoplasms	15/2387	1.36541e-14	1.57295e-12	264195	8.43436e+06	JUN;SMAD4;SMAD3;STAT1;STAT3;NR3C1;ESR1;ESR2;NFKB1;RELA;AR;CREB1;SP1;MYC;TP53								SMAD4	8/245	2.70242e-12	2.04059e-11	95.2285	2536.59	AR;JUN;SMAD3;STAT1;SP1;ESR1;ESR2;RELA							HDAC2	9/214	7.3488e-15	6.02602e-14	144.732	4710.18	CREB1;SP1;MYC;STAT3;NR3C1;ESR1;TP53;NFKB1;RELA							KLF6 human tf ARCHS4 coexpression	2/299	0.0205717	0.082843	10.1984	39.6089	JUN;NFKB1
		Malignant neoplasm of stomach	15/2398	1.4632e-14	1.59035e-12	264030	8.41083e+06	JUN;SMAD4;SMAD3;STAT1;STAT3;NR3C1;ESR1;ESR2;NFKB1;RELA;AR;CREB1;SP1;MYC;TP53								STAT3	8/246	2.79239e-12	2.04059e-11	94.8235	2522.7	AR;JUN;STAT1;SP1;NR3C1;ESR1;NFKB1;RELA							HSPA1A	8/145	3.87027e-14	3.05156e-13	165.572	5113.35	AR;SMAD3;NR3C1;ESR1;TP53;ESR2;NFKB1;RELA							ADAR human tf ARCHS4 coexpression	2/299	0.0205717	0.082843	10.1984	39.6089	STAT1;SP1
		Adenocarcinoma	14/1712	1.49096e-14	1.59035e-12	150.776	4800.23	JUN;SMAD4;STAT1;STAT3;NR3C1;ESR1;ESR2;NFKB1;RELA;AR;CREB1;SP1;MYC;TP53								SREBF1	1969-06-01	6.5904e-12	4.63769e-11	210.815	5427.51	AR;SP1;ESR1;TP53;ESR2;RELA							TBP	8/154	6.32146e-14	4.79963e-13	155.295	4719.78	AR;JUN;SP1;MYC;NR3C1;ESR1;TP53;RELA							ZBTB38 human tf ARCHS4 coexpression	2/299	0.0205717	0.082843	10.1984	39.6089	STAT1;NR3C1
		Gastric Adenocarcinoma	10/383	1.6271e-14	1.67359e-12	105.158	3338.71	SMAD4;CREB1;STAT1;SP1;MYC;STAT3;ESR1;TP53;ESR2;NFKB1								HNF4A	1971-06-01	7.86758e-12	5.33871e-11	204.308	5223.79	AR;SMAD4;SMAD3;SP1;ESR1;TP53							CSNK2A1	10/564	7.77363e-13	5.69141e-12	70.148	1955.93	JUN;CREB1;STAT1;SP1;MYC;NR3C1;ESR1;TP53;NFKB1;RELA							FOSL2 human tf ARCHS4 coexpression	2/299	0.0205717	0.082843	10.1984	39.6089	NFKB1;RELA
		Neoplastic Cell Transformation	8/131	1.68872e-14	1.67708e-12	184.548	5852.43	JUN;SP1;MYC;STAT3;ESR1;TP53;NFKB1;RELA								STAT6	1983-06-01	2.06391e-11	1.35222e-10	172.364	4240.81	JUN;STAT3;NR3C1;TP53;NFKB1;RELA							UBE2I	8/212	8.42753e-13	5.95739e-12	110.818	3080.97	AR;JUN;SMAD4;CREB1;STAT1;NR3C1;ESR1;TP53							NFKB2 human tf ARCHS4 coexpression	2/299	0.0205717	0.082843	10.1984	39.6089	NFKB1;RELA
		Virus Diseases	12/875	1.84117e-14	1.76752e-12	88.6304	2803.01	JUN;SMAD3;CREB1;STAT1;MYC;STAT3;NR3C1;ESR1;TP53;ESR2;NFKB1;RELA								GTF2B	1986-06-01	2.56787e-11	1.61944e-10	165.875	4044.92	JUN;CREB1;SP1;MYC;ESR1;RELA							SMAD4	8/221	1.17847e-12	8.0529e-12	106.087	2913.88	AR;JUN;SMAD4;SMAD3;STAT1;SP1;ESR1;ESR2							TIPARP human tf ARCHS4 coexpression	2/299	0.0205717	0.082843	10.1984	39.6089	NR3C1;NFKB1
		Malignant neoplasm of lung	15/2449	2.00816e-14	1.8485e-12	263265	8.30311e+06	JUN;SMAD4;SMAD3;STAT1;STAT3;NR3C1;ESR1;ESR2;NFKB1;RELA;AR;CREB1;SP1;MYC;TP53								NR0B1	1933-05-01	2.64225e-11	1.61944e-10	356.375	8680.16	AR;SP1;NR3C1;ESR1;ESR2							KAT5	7/126	2.05323e-12	1.35778e-11	146.074	3931.07	AR;CREB1;MYC;STAT3;ESR1;TP53;NFKB1							ZHX2 human tf ARCHS4 coexpression	2/299	0.0205717	0.082843	10.1984	39.6089	NFKB1;RELA
		Adenomatous Polyposis Coli	10/392	2.05389e-14	1.8485e-12	102.634	3234.64	AR;SMAD4;SMAD3;SP1;MYC;STAT3;ESR1;TP53;NFKB1;RELA								STAT5A	1996-06-01	5.04383e-11	2.99477e-10	147.37	3494.19	STAT1;STAT3;NR3C1;ESR1;ESR2;NFKB1							UBB	7/135	3.35586e-12	2.14985e-11	135.741	3586.33	JUN;SMAD4;MYC;NR3C1;ESR1;TP53;RELA							GRHL2 human tf ARCHS4 coexpression	2/299	0.0205717	0.082843	10.1984	39.6089	AR;ESR1
		Carcinoma of lung	15/2476	2.36828e-14	2.05141e-12	262860	8.24698e+06	JUN;SMAD4;SMAD3;STAT1;STAT3;NR3C1;ESR1;ESR2;NFKB1;RELA;AR;CREB1;SP1;MYC;TP53								ETS1	6/102	7.30928e-11	4.20837e-10	138.118	3223.58	JUN;SMAD3;SP1;NR3C1;TP53;NFKB1							HSP90AB1	7/138	3.92356e-12	2.43736e-11	132.613	3482.94	STAT1;STAT3;NR3C1;ESR1;TP53;NFKB1;RELA							GATA2 human tf ARCHS4 coexpression	2/299	0.0205717	0.082843	10.1984	39.6089	AR;MYC
		Secondary malignant neoplasm of lymph node	13/1271	2.42181e-14	2.05141e-12	96.7611	3033.62	JUN;SMAD4;SMAD3;STAT3;ESR1;ESR2;NFKB1;RELA;AR;CREB1;SP1;MYC;TP53								SMAD2	8/384	9.82548e-11	5.49071e-10	59.6018	1373.43	JUN;SMAD4;SMAD3;SP1;MYC;ESR1;TP53;ESR2							NCOR1	7/142	4.80682e-12	2.89823e-11	128.657	3352.94	AR;SP1;NR3C1;ESR1;TP53;ESR2;NFKB1							ZFP91 human tf ARCHS4 coexpression	2/299	0.0205717	0.082843	10.1984	39.6089	SMAD3;SP1
		Asthma	13/1313	3.68766e-14	3.03442e-12	93.425	2889.75	JUN;SMAD3;STAT1;STAT3;NR3C1;ESR1;ESR2;NFKB1;RELA;AR;CREB1;SP1;TP53								CCND1	6/108	1.0363e-10	5.62566e-10	129.954	2987.67	AR;JUN;SP1;MYC;STAT3;ESR1							NFKB1	8/305	1.56527e-11	9.168e-11	75.7595	1884.93	AR;JUN;SP1;STAT3;NR3C1;ESR1;NFKB1;RELA							HIVEP1 human tf ARCHS4 coexpression	2/299	0.0205717	0.082843	10.1984	39.6089	NR3C1;NFKB1
		Rheumatoid Arthritis	14/1833	3.86863e-14	3.0949e-12	139.815	4317.96	JUN;SMAD3;STAT1;STAT3;NR3C1;ESR1;ESR2;NFKB1;RELA;AR;CREB1;SP1;MYC;TP53								CEBPA	6/113	1.36565e-10	7.20758e-10	123.85	2813.17	AR;JUN;SMAD4;SMAD3;MYC;NR3C1							SIN3A	7/183	2.89424e-11	1.60356e-10	98.4822	2389.74	SMAD3;SP1;ESR1;TP53;ESR2;NFKB1;RELA							XBP1 human tf ARCHS4 coexpression	2/299	0.0205717	0.082843	10.1984	39.6089	ESR1;ESR2
		ovarian neoplasm	12/938	4.22384e-14	3.28775e-12	82.3283	2535.34	AR;JUN;SMAD4;CREB1;SP1;MYC;STAT3;ESR1;TP53;ESR2;NFKB1;RELA								SMARCC2	6/114	1.44096e-10	7.39952e-10	122.698	2780.39	SMAD3;SP1;MYC;ESR1;ESR2;RELA							HSPA8	7/183	2.89424e-11	1.60356e-10	98.4822	2389.74	JUN;SP1;ESR1;TP53;ESR2;NFKB1;RELA							IRF7 human tf ARCHS4 coexpression	2/299	0.0205717	0.082843	10.1984	39.6089	STAT1;NFKB1
		Degenerative polyarthritis	12/976	6.78402e-14	5.14158e-12	78.9253	2393.14	AR;JUN;SMAD3;CREB1;MYC;STAT3;NR3C1;ESR1;TP53;ESR2;NFKB1;RELA								ATF2	7/237	1.78219e-10	8.91095e-10	75.1549	1687.08	AR;JUN;SMAD4;SMAD3;CREB1;NFKB1;RELA							NFKB2	7/184	3.00764e-11	1.62254e-10	97.9209	2372.36	SP1;MYC;STAT3;NR3C1;TP53;NFKB1;RELA							RELB human tf ARCHS4 coexpression	2/299	0.0205717	0.082843	10.1984	39.6089	NFKB1;RELA
		leukemia	14/1941	8.59914e-14	6.35014e-12	131.195	3946.93	JUN;SMAD4;SMAD3;STAT1;STAT3;NR3C1;ESR1;NFKB1;RELA;AR;CREB1;SP1;MYC;TP53								E2F1	6/126	2.64879e-10	1.29043e-09	110.361	2433.66	AR;STAT1;SP1;ESR1;TP53;NFKB1							CTNNB1	8/337	3.47297e-11	1.82554e-10	68.2796	1644.41	AR;JUN;SMAD4;SMAD3;MYC;ESR1;ESR2;NFKB1							ZNF395 human tf ARCHS4 coexpression	2/299	0.0205717	0.082843	10.1984	39.6089	NR3C1;RELA
		Hyperactive behavior	11/709	1.23471e-13	8.88992e-12	75.9875	2258.56	AR;SMAD4;SMAD3;STAT1;MYC;STAT3;NR3C1;ESR1;TP53;NFKB1;RELA								DACH1	2021-04-15	2.78153e-10	1.32123e-09	660.298	14528.4	JUN;SMAD4;SMAD3;CREB1							SMAD2	8/370	7.31176e-11	3.74728e-10	61.9511	1445.87	JUN;SMAD4;SMAD3;SP1;MYC;ESR1;TP53;ESR2							MAFG human tf ARCHS4 coexpression	2/299	0.0205717	0.082843	10.1984	39.6089	NFKB1;RELA
		Malignant tumor of colon	14/2001	1.31473e-13	9.23517e-12	126.81	3761.19	JUN;SMAD4;SMAD3;STAT1;STAT3;NR3C1;ESR1;ESR2;NFKB1;RELA;AR;SP1;MYC;TP53								NFKB1	7/254	2.89447e-10	1.34134e-09	69.9221	1535.7	AR;JUN;SP1;STAT3;NR3C1;ESR1;RELA							STAT1	6/139	4.80511e-10	2.40255e-09	99.5088	2135.08	JUN;SMAD4;STAT1;STAT3;TP53;RELA							NFKB1 human tf ARCHS4 coexpression	2/299	0.0205717	0.082843	10.1984	39.6089	STAT1;RELA
		Endometriosis	11/749	2.25055e-13	1.54323e-11	71.7199	2088.66	AR;JUN;SMAD3;CREB1;STAT3;NR3C1;ESR1;TP53;ESR2;NFKB1;RELA								RXRA	6/139	4.80511e-10	2.17374e-09	99.5088	2135.08	STAT1;SP1;ESR1;ESR2;NFKB1;RELA							PARP1	6/140	5.01832e-10	2.44942e-09	98.7612	2114.75	AR;SP1;ESR1;TP53;NFKB1;RELA							PRDM4 human tf ARCHS4 coexpression	2/299	0.0205717	0.082843	10.1984	39.6089	SMAD3;SP1
		Tumor Progression	14/2090	2.41148e-13	1.58898e-11	120.774	3508.88	JUN;SMAD4;SMAD3;STAT1;STAT3;ESR1;ESR2;NFKB1;RELA;AR;CREB1;SP1;MYC;TP53								PPARGC1A	1964-05-01	8.37981e-10	3.70271e-09	168.864	3529.27	STAT3;NR3C1;ESR1;TP53;ESR2							TP53	8/502	8.21564e-10	3.91676e-09	45.092	943.315	AR;SMAD3;CREB1;STAT1;SP1;NR3C1;ESR1;TP53							NR3C1 human tf ARCHS4 coexpression	2/299	0.0205717	0.082843	10.1984	39.6089	STAT1;NFKB1
		Colon Carcinoma	14/2091	2.42761e-13	1.58898e-11	120.709	3506.19	JUN;SMAD4;SMAD3;STAT1;STAT3;NR3C1;ESR1;ESR2;NFKB1;AR;CREB1;SP1;MYC;TP53								STAT1	6/196	3.81509e-09	1.64742e-08	69.4561	1346.36	JUN;SMAD4;MYC;STAT3;TP53;RELA							SRC	8/513	9.74896e-10	4.54213e-09	44.0849	914.703	AR;SMAD3;STAT1;SP1;STAT3;NR3C1;ESR1;ESR2							FOXP3 human tf ARCHS4 coexpression	2/299	0.0205717	0.082843	10.1984	39.6089	STAT1;NFKB1
		Hepatitis	9/317	2.59496e-13	1.66078e-11	95.8295	2777.14	JUN;STAT1;MYC;STAT3;NR3C1;ESR1;TP53;NFKB1;RELA								TP53	8/628	4.78824e-09	2.0032e-08	35.6959	683.829	AR;SMAD3;CREB1;STAT1;SP1;MYC;NR3C1;ESR1							AKT1	7/355	2.97974e-09	1.35744e-08	49.3746	969.295	AR;SMAD4;SMAD3;CREB1;STAT1;ESR1;ESR2							STAT1 human tf ARCHS4 coexpression	2/299	0.0205717	0.082843	10.1984	39.6089	NR3C1;NFKB1
		Osteosarcoma	12/1103	2.91342e-13	1.82405e-11	69.2722	1999.49	JUN;SMAD4;CREB1;SP1;MYC;STAT3;NR3C1;ESR1;TP53;ESR2;NFKB1;RELA								TRIM28	6/204	4.84986e-09	2.0032e-08	66.6229	1275.45	STAT1;MYC;STAT3;NR3C1;ESR1;TP53							RB1	6/209	5.60739e-09	2.49894e-08	64.9655	1234.29	AR;JUN;SP1;MYC;STAT3;TP53							ZBTB17 human tf ARCHS4 coexpression	2/299	0.0205717	0.082843	10.1984	39.6089	NFKB1;RELA
		Lupus Erythematosus, Systemic	12/1113	3.24371e-13	1.98763e-11	68.6067	1972.92	AR;JUN;SMAD3;CREB1;STAT1;SP1;STAT3;NR3C1;ESR1;TP53;NFKB1;RELA								KLF4	1931-04-01	6.36715e-09	2.57395e-08	268.795	5072.72	SMAD3;SP1;TP53;RELA							ATM	6/222	8.04758e-09	3.51012e-08	61.0154	1137.2	JUN;CREB1;STAT1;SP1;NR3C1;TP53							ETV3 human tf ARCHS4 coexpression	2/299	0.0205717	0.082843	10.1984	39.6089	SP1;NFKB1
		Nasopharyngeal carcinoma	11/782	3.605e-13	2.163e-11	68.5324	1963.54	JUN;SMAD3;CREB1;STAT1;SP1;MYC;STAT3;ESR1;TP53;NFKB1;RELA								RUNX1	5/106	1.09447e-08	4.33229e-08	98.4356	1804.37	AR;JUN;SMAD3;SP1;MYC							CDK2	8/675	8.4288e-09	3.5998e-08	33.1	615.383	JUN;SMAD4;SMAD3;SP1;MYC;STAT3;ESR1;TP53							ZBTB10 human tf ARCHS4 coexpression	2/299	0.0205717	0.082843	10.1984	39.6089	AR;JUN
		Atherosclerosis	12/1134	4.05143e-13	2.38125e-11	67.2478	1918.88	AR;SMAD3;CREB1;STAT1;SP1;MYC;STAT3;NR3C1;ESR1;TP53;ESR2;NFKB1								KAT2A	5/107	1.14764e-08	4.45005e-08	97.4657	1781.96	SMAD3;MYC;ESR1;TP53;RELA							CREB1	5/124	2.4134e-08	1.00969e-07	83.4706	1464.04	JUN;CREB1;MYC;NR3C1;TP53							AHR human tf ARCHS4 coexpression	2/299	0.0205717	0.082843	10.1984	39.6089	NR3C1;NFKB1
		Uterine Fibroids	9/349	6.17776e-13	3.55839e-11	86.6691	2436.5	AR;SMAD4;SMAD3;SP1;NR3C1;ESR1;TP53;ESR2;NFKB1								VDR	5/109	1.26016e-08	4.7886e-08	95.5817	1738.58	JUN;SMAD3;STAT1;MYC;TP53							HDAC4	5/127	2.72171e-08	1.1159e-07	81.4057	1418.04	AR;SMAD3;SP1;STAT3;ESR1							IFI16 human tf ARCHS4 coexpression	2/299	0.0205717	0.082843	10.1984	39.6089	STAT1;NFKB1
		Adenocarcinoma of lung (disorder)	12/1187	6.97328e-13	3.93785e-11	64.034	1792.41	AR;JUN;SMAD4;SMAD3;SP1;MYC;STAT3;ESR1;TP53;ESR2;NFKB1;RELA								SP3	1938-04-01	1.48912e-08	5.54769e-08	213.38	3845.63	SP1;ESR1;TP53;RELA							RFC1	5/128	2.83117e-08	1.13802e-07	80.7398	1403.26	MYC;TP53;ESR2;NFKB1;RELA							EGR2 human tf ARCHS4 coexpression	2/299	0.0205717	0.082843	10.1984	39.6089	STAT1;NFKB1
		Addictive Behavior	8/208	7.22659e-13	3.97549e-11	113.057	3160.61	AR;JUN;CREB1;MYC;STAT3;NR3C1;ESR1;NFKB1								SMARCC1	5/114	1.58018e-08	5.77373e-08	91.1743	1637.78	AR;SMAD3;SP1;NR3C1;TP53							CSNK2A2	6/289	3.87722e-08	1.52852e-07	46.4122	792.051	JUN;SP1;MYC;ESR1;TP53;RELA							HOXC11 human tf ARCHS4 coexpression	2/299	0.0205717	0.082843	10.1984	39.6089	ESR1;ESR2
		Central neuroblastoma	13/1655	7.31601e-13	3.97549e-11	72.6124	2029.05	JUN;SMAD4;STAT1;STAT3;NR3C1;ESR1;NFKB1;RELA;AR;CREB1;SP1;MYC;TP53								NR4A1	5/115	1.65131e-08	5.91981e-08	90.3409	1618.83	SMAD3;STAT3;NR3C1;TP53;NFKB1							MTOR	5/138	4.13059e-08	1.59768e-07	74.6316	1268.91	JUN;STAT1;MYC;STAT3;TP53							ZNFX1 human tf ARCHS4 coexpression	2/299	0.0205717	0.082843	10.1984	39.6089	STAT1;NFKB1
		Prostate carcinoma	15/3145	8.63891e-13	4.60742e-11	252825	7.0228e+06	JUN;SMAD4;SMAD3;STAT1;STAT3;NR3C1;ESR1;ESR2;NFKB1;RELA;AR;CREB1;SP1;MYC;TP53								SMARCB1	5/116	1.72498e-08	6.06937e-08	89.5225	1600.26	JUN;MYC;NR3C1;ESR1;TP53							XRCC6	5/141	4.60099e-08	1.74667e-07	72.9743	1232.86	AR;SMAD3;MYC;ESR1;TP53							RC3H2 human tf ARCHS4 coexpression	2/299	0.0205717	0.082843	10.1984	39.6089	CREB1;SP1
		Neuroblastoma	13/1698	1.01797e-12	5.33046e-11	70.5935	1949.31	JUN;SMAD4;STAT1;STAT3;NR3C1;ESR1;NFKB1;RELA;AR;CREB1;SP1;MYC;TP53								GATA4	1942-04-01	2.25408e-08	7.51359e-08	190.88	3361.01	AR;SMAD4;SMAD3;SP1							PIN1	5/145	5.29344e-08	1.97301e-07	70.875	1187.45	JUN;SMAD3;STAT3;TP53;RELA							ZC3H11A human tf ARCHS4 coexpression	2/299	0.0205717	0.082843	10.1984	39.6089	SP1;NR3C1
		Leukemia, Myelocytic, Acute	13/1703	1.05725e-12	5.43727e-11	70.3654	1940.35	JUN;SMAD4;SMAD3;STAT1;STAT3;NR3C1;ESR1;NFKB1;RELA;AR;CREB1;MYC;TP53								AHR	1942-04-01	2.25408e-08	7.51359e-08	190.88	3361.01	AR;SP1;ESR1;RELA							RUVBL1	5/147	5.6694e-08	2.07541e-07	69.8697	1165.82	AR;MYC;ESR1;NFKB1;RELA							SPDEF human tf ARCHS4 coexpression	2/299	0.0205717	0.082843	10.1984	39.6089	AR;ESR1
		Medulloblastoma	10/590	1.21694e-12	6.14874e-11	66.9138	1835.76	AR;SMAD3;SP1;MYC;STAT3;ESR1;TP53;ESR2;NFKB1;RELA								NFYA	1942-04-01	2.25408e-08	7.51359e-08	190.88	3361.01	JUN;CREB1;SP1;TP53							CHUK	5/157	7.88048e-08	2.83421e-07	65.2401	1067.09	MYC;ESR1;TP53;NFKB1;RELA							ZFYVE26 human tf ARCHS4 coexpression	2/299	0.0205717	0.082843	10.1984	39.6089	STAT1;NFKB1
		Malignant neoplasm of prostate	15/3239	1.34506e-12	6.6789e-11	251415	6.87232e+06	JUN;SMAD4;SMAD3;STAT1;STAT3;NR3C1;ESR1;ESR2;NFKB1;RELA;AR;CREB1;SP1;MYC;TP53								JUND	1944-04-01	2.73139e-08	8.94766e-08	181.318	3157.81	JUN;SMAD4;SMAD3;ESR1							RPS27A	5/173	1.27933e-07	4.52177e-07	58.9792	936.103	SMAD4;MYC;TP53;ESR2;RELA							STAT5A human tf ARCHS4 coexpression	2/299	0.0205717	0.082843	10.1984	39.6089	NFKB1;RELA
		Endometrioma	8/229	1.56944e-12	7.66097e-11	102.206	2777.98	AR;MYC;NR3C1;ESR1;TP53;ESR2;NFKB1;RELA								IRF1	1945-04-01	2.99655e-08	9.64992e-08	176.887	3064.25	AR;STAT1;NFKB1;RELA							CALM1	6/359	1.40052e-07	4.86622e-07	37.0765	585.113	AR;NR3C1;ESR1;ESR2;NFKB1;RELA							FOXA1 human tf ARCHS4 coexpression	2/299	0.0205717	0.082843	10.1984	39.6089	AR;ESR1
		Carcinoma breast stage IV	9/392	1.75734e-12	8.33018e-11	76.7702	2077.96	AR;SMAD3;SP1;MYC;STAT3;ESR1;TP53;ESR2;NFKB1								CREB1	5/134	3.56374e-08	1.12852e-07	76.9612	1319.88	JUN;SP1;MYC;NR3C1;TP53							RPS6KA3	6/375	1.81125e-07	6.18843e-07	35.4399	550.172	AR;SMAD3;CREB1;STAT3;ESR1;TP53							ZBED2 human tf ARCHS4 coexpression	2/299	0.0205717	0.082843	10.1984	39.6089	STAT1;NFKB1
		Colorectal Cancer	15/3298	1.76438e-12	8.33018e-11	250530	6.78015e+06	JUN;SMAD4;SMAD3;STAT1;STAT3;NR3C1;ESR1;ESR2;NFKB1;RELA;AR;CREB1;SP1;MYC;TP53								JUNB	1948-04-01	3.90819e-08	1.21731e-07	164.802	2811.12	JUN;SMAD4;SMAD3;ESR1							LCK	5/196	2.38147e-07	8.00329e-07	51.8168	790.225	STAT1;STAT3;NR3C1;ESR1;ESR2							CREBZF human tf ARCHS4 coexpression	2/299	0.0205717	0.082843	10.1984	39.6089	SP1;MYC
		Hypertensive disease	12/1310	2.24768e-12	1.04409e-10	57.5871	1544.55	AR;JUN;SMAD4;SMAD3;SP1;STAT3;NR3C1;ESR1;TP53;ESR2;NFKB1;RELA								POU2F2	2021-03-13	9.71616e-08	2.97753e-07	499.375	8063.35	AR;NR3C1;ESR1							MDM2	5/197	2.44246e-07	8.07588e-07	51.5443	784.766	AR;JUN;NR3C1;ESR1;TP53							CREB3L4 human tf ARCHS4 coexpression	2/299	0.0205717	0.082843	10.1984	39.6089	AR;ESR1
		Triple Negative Breast Neoplasms	10/632	2.4093e-12	1.10139e-10	62.2605	1665.57	AR;SMAD3;STAT1;MYC;STAT3;NR3C1;ESR1;TP53;ESR2;NFKB1								SREBF2	1962-04-01	1.11357e-07	3.3584e-07	124.934	2000.26	SMAD3;CREB1;SP1;TP53							VIM	5/199	2.56816e-07	8.35673e-07	51.0077	774.037	SMAD3;CREB1;ESR2;NFKB1;RELA							NR4A2 human tf ARCHS4 coexpression	2/299	0.0205717	0.082843	10.1984	39.6089	JUN;NFKB1
		Squamous cell carcinoma of the head and neck	11/934	2.49972e-12	1.12488e-10	56.7936	1517.23	JUN;SMAD4;SMAD3;STAT1;MYC;STAT3;ESR1;TP53;ESR2;NFKB1;RELA								TAF1	5/171	1.20725e-07	3.58403e-07	59.6958	950.939	AR;JUN;CREB1;TP53;RELA							MAPK9	5/222	4.41804e-07	1.41515e-06	45.5484	666.482	JUN;SMAD3;MYC;STAT3;TP53							PARP12 human tf ARCHS4 coexpression	2/299	0.0205717	0.082843	10.1984	39.6089	STAT1;NFKB1
		Renal Cell Carcinoma	12/1348	3.15464e-12	1.38893e-10	55.8353	1478.64	AR;JUN;SMAD4;STAT1;MYC;STAT3;NR3C1;ESR1;TP53;ESR2;NFKB1;RELA								MYC	8/957	1.27223e-07	3.71883e-07	22.9246	363.981	JUN;SMAD3;CREB1;STAT1;SP1;ESR1;TP53;RELA							PRKACA	6/440	4.63501e-07	1.46181e-06	30.0323	438.004	CREB1;NR3C1;ESR1;TP53;NFKB1;RELA							ETS2 human tf ARCHS4 coexpression	2/299	0.0205717	0.082843	10.1984	39.6089	NFKB1;RELA
		Skin Carcinogenesis	7/134	3.18296e-12	1.38893e-10	136.817	3621.98	AR;SMAD4;SMAD3;STAT1;STAT3;TP53;NFKB1								SMAD1	5/192	2.14946e-07	6.18784e-07	52.9358	812.717	AR;SMAD4;SMAD3;STAT3;TP53							MYC	6/498	9.56248e-07	2.97016e-06	26.4133	366.095	SMAD3;CREB1;SP1;MYC;ESR1;RELA							RBM22 human tf ARCHS4 coexpression	2/299	0.0205717	0.082843	10.1984	39.6089	NFKB1;RELA
		Sarcoma	10/658	3.59398e-12	1.52723e-10	59.6821	1572.73	AR;JUN;SMAD4;CREB1;STAT1;SP1;MYC;ESR1;TP53;NFKB1								HCFC1	1987-04-01	4.39473e-07	1.24627e-06	87.1939	1276.32	JUN;SP1;ESR2;RELA							CLTC	4/120	1.59844e-06	4.89075e-06	62.2853	831.289	NR3C1;ESR1;NFKB1;RELA							ZNF507 human tf ARCHS4 coexpression	2/299	0.0205717	0.082843	10.1984	39.6089	SMAD4;SP1
		Myocardial Infarction	11/966	3.60596e-12	1.52723e-10	54.7984	1443.85	AR;SMAD4;SMAD3;CREB1;SP1;STAT3;NR3C1;ESR1;TP53;ESR2;NFKB1								CEBPZ	2021-03-22	5.21075e-07	1.45594e-06	262.711	3800.73	MYC;TP53;RELA							HSPA5	4/121	1.65236e-06	4.98138e-06	61.7498	822.094	ESR1;TP53;NFKB1;RELA							ATF3 human tf ARCHS4 coexpression	2/299	0.0205717	0.082843	10.1984	39.6089	JUN;NFKB1
		Brain Ischemia	8/264	4.92393e-12	2.05521e-10	88.0759	2293.22	JUN;CREB1;STAT3;NR3C1;TP53;ESR2;NFKB1;RELA								NFYB	2021-03-25	7.77182e-07	2.14007e-06	226.852	3191.26	SP1;MYC;TP53							TUBB	4/125	1.88165e-06	5.59042e-06	59.6965	787	JUN;ESR1;NFKB1;RELA							DOT1L human tf ARCHS4 coexpression	2/299	0.0205717	0.082843	10.1984	39.6089	NFKB1;RELA
		Thrombocythemia, Essential	7/145	5.57607e-12	2.29416e-10	125.841	3260.87	AR;SMAD4;STAT1;MYC;STAT3;NR3C1;TP53								ZBTB7A	2021-03-29	1.23249e-06	3.29822e-06	191.913	2611.27	SP1;TP53;RELA							COPS5	4/132	2.33873e-06	6.75267e-06	56.4119	731.432	JUN;SMAD4;ESR1;TP53							ZNF217 human tf ARCHS4 coexpression	2/299	0.0205717	0.082843	10.1984	39.6089	SP1;ESR1
		Cytomegalovirus Infections	8/270	5.89679e-12	2.39194e-10	86.0327	2224.51	JUN;CREB1;STAT1;SP1;STAT3;TP53;NFKB1;RELA								CEBPD	2021-03-29	1.23249e-06	3.29822e-06	191.913	2611.27	SMAD4;SMAD3;RELA							CHD3	4/132	2.33873e-06	6.75267e-06	56.4119	731.432	CREB1;SP1;ESR1;TP53							SP2 human tf ARCHS4 coexpression	2/299	0.0205717	0.082843	10.1984	39.6089	SP1;RELA
		Liver carcinoma	15/3593	6.39503e-12	2.55801e-10	246105	6.34348e+06	JUN;SMAD4;SMAD3;STAT1;STAT3;NR3C1;ESR1;ESR2;NFKB1;RELA;AR;CREB1;SP1;MYC;TP53								PPARG	4/116	1.39574e-06	3.68321e-06	64.5227	869.901	SP1;ESR1;ESR2;RELA							TOP1	4/136	2.6343e-06	7.50043e-06	54.6915	702.615	JUN;MYC;ESR1;TP53							BATF2 human tf ARCHS4 coexpression	2/299	0.0205717	0.082843	10.1984	39.6089	STAT1;NFKB1
		Alzheimer's Disease	13/1982	7.43479e-12	2.93318e-10	59.4738	1524.01	JUN;STAT1;STAT3;NR3C1;ESR1;ESR2;NFKB1;RELA;AR;CREB1;SP1;MYC;TP53								ATF1	1932-03-01	1.67075e-06	4.34853e-06	172.034	2288.44	JUN;CREB1;ESR1							TAF1	4/138	2.79206e-06	7.84071e-06	53.8697	688.926	JUN;CREB1;TP53;RELA							ZFP36 human tf ARCHS4 coexpression	2/299	0.0205717	0.082843	10.1984	39.6089	JUN;RELA
		Invasive Carcinoma	7/154	8.54696e-12	3.32638e-10	118.083	3009.41	SMAD4;STAT1;MYC;ESR1;TP53;ESR2;NFKB1								ETS2	1934-03-01	2.01387e-06	5.17075e-06	160.919	2110.53	JUN;NR3C1;TP53							CDK5	4/146	3.49413e-06	9.67967e-06	50.8143	638.453	MYC;STAT3;NR3C1;TP53							TRAFD1 human tf ARCHS4 coexpression	2/299	0.0205717	0.082843	10.1984	39.6089	STAT1;NFKB1
		Lip and Oral Cavity Carcinoma	9/473	9.46874e-12	3.636e-10	63.1067	1601.84	AR;SMAD4;SMAD3;STAT1;SP1;MYC;TP53;NFKB1;RELA								LMO2	1943-03-01	4.13651e-06	1.04792e-05	124.656	1545.2	STAT1;SP1;RELA							ACTB	5/339	3.54765e-06	9.69691e-06	29.4177	369.169	AR;SMAD3;MYC;ESR1;ESR2							ZNF518A human tf ARCHS4 coexpression	1/299	0.2023	0.2023	4.71884	7.54073	CREB1
		Thyroid Neoplasm	9/476	1.00198e-11	3.79696e-10	62.6916	1587.76	AR;JUN;SMAD4;SP1;STAT3;ESR1;TP53;ESR2;NFKB1								SIN3B	1955-03-01	8.74625e-06	2.18656e-05	95.8317	1116.14	AR;ESR1;TP53							ABL1	5/351	4.20461e-06	1.13414e-05	28.3801	351.326	JUN;CREB1;SP1;ESR1;TP53							FOS human tf ARCHS4 coexpression	1/299	0.2023	0.2023	4.71884	7.54073	JUN
		Sporadic Breast Carcinoma	7/159	1.07177e-11	4.00868e-10	114.17	2883.84	AR;MYC;NR3C1;ESR1;TP53;ESR2;NFKB1								CTCF	1960-03-01	1.13827e-05	2.80871e-05	87.4035	994.951	SMAD4;SMAD3;MYC							ESR2	5/361	4.82216e-06	1.28382e-05	27.5688	337.505	SMAD4;SMAD3;SP1;ESR1;ESR2							ZNF354C human tf ARCHS4 coexpression	1/299	0.2023	0.2023	4.71884	7.54073	CREB1
		Early-Stage Breast Carcinoma	1976-06-01	1.19865e-11	4.42579e-10	189.667	4769.59	AR;MYC;ESR1;TP53;ESR2;NFKB1								SUZ12	1966-03-01	1.51802e-05	3.65093e-05	79.0556	877.162	CREB1;MYC;RELA							RUVBL2	4/161	5.15281e-06	1.35426e-05	45.9247	559.178	MYC;ESR1;NFKB1;RELA							SMAD6 human tf ARCHS4 coexpression	1/299	0.2023	0.2023	4.71884	7.54073	MYC
		Infection	9/492	1.34663e-11	4.84787e-10	60.5652	1516	SMAD3;STAT1;SP1;MYC;STAT3;ESR1;TP53;NFKB1;RELA								SPI1	1966-03-01	1.51802e-05	3.65093e-05	79.0556	877.162	JUN;SMAD3;NFKB1							SMAD1	4/162	5.28092e-06	1.37037e-05	45.6318	554.49	AR;SMAD4;SMAD3;STAT3							NPAS2 human tf ARCHS4 coexpression	1/299	0.2023	0.2023	4.71884	7.54073	SMAD3
		Malignant neoplasm of mouth	9/492	1.34663e-11	4.84787e-10	60.5652	1516	AR;JUN;SMAD4;STAT1;SP1;MYC;TP53;NFKB1;RELA								GATA1	1969-03-01	1.73575e-05	4.1224e-05	75.4508	827.053	CREB1;SP1;STAT3							RAF1	4/166	5.81713e-06	1.49064e-05	44.4961	536.387	AR;MYC;NR3C1;TP53							ZNF552 human tf ARCHS4 coexpression	1/299	0.2023	0.2023	4.71884	7.54073	ESR1
		Cervix carcinoma	11/1105	1.55166e-11	5.43712e-10	47.4865	1181.9	AR;JUN;SMAD4;STAT1;SP1;MYC;STAT3;ESR1;TP53;NFKB1;RELA								STAT5B	1981-03-01	2.81132e-05	6.59446e-05	63.8045	668.625	STAT1;STAT3;NR3C1							MAP3K7	4/168	6.09985e-06	1.54379e-05	43.949	527.706	SMAD4;SMAD3;STAT3;RELA							LBX2 human tf ARCHS4 coexpression	1/299	0.2023	0.2023	4.71884	7.54073	CREB1
		Adult T-Cell Lymphoma/Leukemia	9/500	1.55543e-11	5.43712e-10	59.554	1482.1	JUN;SMAD3;CREB1;STAT1;MYC;STAT3;TP53;NFKB1;RELA								DLX4	2021-02-13	4.07553e-05	9.44329e-05	279.357	2823.72	SMAD4;SP1							IKBKB	4/169	6.24497e-06	1.56124e-05	43.6804	523.455	STAT3;TP53;NFKB1;RELA							TIGD7 human tf ARCHS4 coexpression	1/299	0.2023	0.2023	4.71884	7.54073	CREB1
		Multiple Sclerosis	11/1106	1.56695e-11	5.43712e-10	47.4406	1180.29	AR;SMAD4;CREB1;STAT1;SP1;STAT3;NR3C1;ESR1;TP53;NFKB1;RELA								SRF	1993-03-01	4.25279e-05	9.73531e-05	55.2639	556.25	CREB1;SP1;RELA							YWHAH	4/177	7.49978e-06	1.85235e-05	41.6437	491.422	NR3C1;ESR1;ESR2;RELA							FIZ1 human tf ARCHS4 coexpression	1/299	0.2023	0.2023	4.71884	7.54073	RELA
		Herpes Simplex Infections	9/503	1.64082e-11	5.58806e-10	59.1832	1469.71	AR;SMAD4;SMAD3;STAT1;SP1;STAT3;ESR1;TP53;NFKB1								MAX	1996-03-01	4.67625e-05	0.000105772	53.4731	533.15	SMAD4;SMAD3;MYC							MAPK10	4/182	8.3732e-06	2.04346e-05	40.4637	473.04	JUN;MYC;NR3C1;TP53							RUNX3 human tf ARCHS4 coexpression	1/299	0.2023	0.2023	4.71884	7.54073	NFKB1
		Malignant neoplasm of skin	8/307	1.64926e-11	5.58806e-10	75.2451	1868.19	AR;JUN;SMAD4;SMAD3;SP1;STAT3;TP53;RELA								GTF3C2	2021-02-16	6.26192e-05	0.000138345	219.462	2124.05	MYC;ESR2							PPP1CA	4/184	8.74281e-06	2.10856e-05	40.0101	466.009	CREB1;MYC;ESR1;TP53							MBD1 human tf ARCHS4 coexpression	1/299	0.2023	0.2023	4.71884	7.54073	RELA
		Tumor Angiogenesis	9/511	1.88917e-11	6.32653e-10	58.2161	1437.49	AR;JUN;SMAD4;SMAD3;SP1;MYC;STAT3;TP53;NFKB1								ZNF148	2021-02-16	6.26192e-05	0.000138345	219.462	2124.05	STAT3;TP53							YWHAQ	4/188	9.51807e-06	2.26884e-05	39.1324	452.461	AR;MYC;ESR1;ESR2							ZNF609 human tf ARCHS4 coexpression	1/299	0.2023	0.2023	4.71884	7.54073	SP1
		Prostatic Intraepithelial Neoplasias	7/174	2.02746e-11	6.71161e-10	103.837	2556.63	AR;MYC;ESR1;TP53;ESR2;NFKB1;RELA								TFAP2C	2021-02-17	7.09378e-05	0.000154922	204.821	1956.8	MYC;TP53							RPS3	4/189	9.71957e-06	2.29024e-05	38.9189	449.178	ESR1;ESR2;NFKB1;RELA							ARNTL2 human tf ARCHS4 coexpression	1/299	0.2023	0.2023	4.71884	7.54073	SMAD3
		Neoplasm Metastasis	15/3920	2.36783e-11	7.74926e-10	241200	5.90131e+06	JUN;SMAD4;SMAD3;STAT1;STAT3;NR3C1;ESR1;ESR2;NFKB1;RELA;AR;CREB1;SP1;MYC;TP53								ZBTB7B	2021-02-18	7.97705e-05	0.000172232	192.01	1811.87	SP1;RELA							RAC1	4/249	2.87365e-05	6.6943e-05	29.2987	306.387	STAT1;STAT3;NFKB1;RELA							ETV5 human tf ARCHS4 coexpression	1/299	0.2023	0.2023	4.71884	7.54073	SP1
		Colorectal Carcinoma	14/2931	2.65854e-11	8.60292e-10	81.917	1994.73	JUN;SMAD4;SMAD3;STAT1;STAT3;ESR1;ESR2;NFKB1;RELA;AR;CREB1;SP1;MYC;TP53								MAFK	2021-02-19	8.91167e-05	0.000190249	180.706	1685.18	TP53;RELA							TAF9	3/122	9.55028e-05	0.000219978	41.7353	386.317	MYC;TP53;RELA							SETDB1 human tf ARCHS4 coexpression	1/299	0.2023	0.2023	4.71884	7.54073	SP1
		Chronic active hepatitis	1987-06-01	2.75702e-11	8.82247e-10	163.819	3983.14	AR;STAT1;STAT3;NR3C1;ESR1;TP53								TP63	3/120	9.09267e-05	0.000191956	42.453	395.044	SMAD3;TP53;RELA							XPO1	3/124	0.000100227	0.000228295	41.0413	377.911	STAT1;MYC;TP53							CEBPB human tf ARCHS4 coexpression	1/299	0.2023	0.2023	4.71884	7.54073	NFKB1
		Secondary malignant neoplasm of bone	8/330	2.93734e-11	9.29618e-10	69.7888	1692.44	AR;SMAD4;SMAD3;STAT3;ESR1;TP53;ESR2;NFKB1								POU5F1	4/338	9.43972e-05	0.000197093	21.3947	198.286	AR;SMAD3;CREB1;SP1							BTK	3/128	0.000110129	0.000248092	39.72	362.003	STAT3;TP53;RELA							GATAD2B human tf ARCHS4 coexpression	1/299	0.2023	0.2023	4.71884	7.54073	SP1
		Retinoblastoma	9/539	3.04113e-11	9.52006e-10	55.0613	1333.38	SMAD4;SMAD3;SP1;MYC;STAT3;ESR1;TP53;ESR2;NFKB1								MTF2	2021-02-20	9.89758e-05	0.000204406	170.658	1573.58	SMAD3;CREB1							SMURF1	3/131	0.00011796	0.000262845	38.7832	350.801	SMAD4;SMAD3;STAT1							ZNF572 human tf ARCHS4 coexpression	1/299	0.2023	0.2023	4.71884	7.54073	CREB1
		Endometrial Carcinoma	10/840	4.01836e-11	1.24439e-09	46.1566	1104.88	AR;SMAD4;SP1;MYC;STAT3;NR3C1;ESR1;TP53;ESR2;NFKB1								BRF1	2021-02-22	0.00012023	0.00024563	153.577	1386.2	MYC;TP53							NFKBIA	3/134	0.000126146	0.000278063	37.8893	340.173	TP53;NFKB1;RELA							HES6 human tf ARCHS4 coexpression	1/299	0.2023	0.2023	4.71884	7.54073	RELA
		Carcinogenesis	15/4065	4.08685e-11	1.25214e-09	239025	5.71764e+06	JUN;SMAD4;SMAD3;STAT1;STAT3;NR3C1;ESR1;ESR2;NFKB1;RELA;AR;CREB1;SP1;MYC;TP53								ESR2	4/365	0.000127009	0.000256721	19.7673	177.337	SMAD4;SMAD3;SP1;ESR1							FLNA	3/135	0.000128954	0.00027827	37.6004	336.751	AR;SMAD3;ESR1							PRDM1 human tf ARCHS4 coexpression	1/299	0.2023	0.2023	4.71884	7.54073	NFKB1
		Systemic Scleroderma	9/562	4.41371e-11	1.33805e-09	52.7089	1256.78	JUN;SMAD4;SMAD3;SP1;MYC;STAT3;TP53;NFKB1;RELA								KDM5A	2021-02-25	0.00015594	0.00031188	133.525	1170.49	NR3C1;ESR1							CDK4	3/135	0.000128954	0.00027827	37.6004	336.751	SMAD3;SP1;MYC							ZNF678 human tf ARCHS4 coexpression	1/299	0.2023	0.2023	4.71884	7.54073	CREB1
		Disseminated Malignant Neoplasm	7/195	4.52819e-11	1.35846e-09	92.1403	2194.61	AR;SMAD4;SMAD3;MYC;STAT3;ESR1;TP53								BHLHE40	2021-02-26	0.000168862	0.000334206	127.955	1111.47	STAT3;TP53							SYK	3/136	0.000131804	0.000281456	37.3158	333.387	STAT1;SP1;STAT3							RELA human tf ARCHS4 coexpression	1/299	0.2023	0.2023	4.71884	7.54073	NFKB1
		Papillary thyroid carcinoma	9/571	5.08469e-11	1.50968e-09	51.8407	1228.74	JUN;SMAD4;MYC;STAT3;ESR1;TP53;ESR2;NFKB1;RELA								GATA2	2021-02-27	0.000182292	0.000357066	122.831	1057.56	JUN;STAT3							TCP1	3/139	0.000140598	0.000297139	36.4871	323.627	SMAD3;MYC;RELA							ZBTB2 human tf ARCHS4 coexpression	1/299	0.2023	0.2023	4.71884	7.54073	STAT1
		Ductal Breast Carcinoma	1997-06-01	5.37431e-11	1.57939e-09	145.744	3446.37	SMAD4;SMAD3;STAT3;ESR1;TP53;ESR2								STAT4	2021-02-28	0.000196229	0.000380445	118.101	1008.13	JUN;STAT3							NPM1	3/144	0.000156089	0.000326512	35.1844	308.394	ESR1;TP53;RELA							DMRT3 human tf ARCHS4 coexpression	1/299	0.2023	0.2023	4.71884	7.54073	CREB1
		Malignant neoplasm of endometrium	9/577	5.58071e-11	1.62348e-09	51.2773	1210.61	AR;SMAD4;SP1;STAT3;NR3C1;ESR1;TP53;ESR2;NFKB1								IRF8	1932-02-01	0.000257041	0.000493311	102.333	845.916	NFKB1;RELA							PRKCZ	3/156	0.000197703	0.000409385	32.4052	276.376	SP1;STAT3;RELA							RFX7 human tf ARCHS4 coexpression	1/299	0.2023	0.2023	4.71884	7.54073	SMAD4
		Uterine Corpus Cancer	9/579	5.7553e-11	1.65753e-09	51.0921	1204.67	AR;SMAD4;SP1;STAT3;NR3C1;ESR1;TP53;ESR2;NFKB1								RARA	3/175	0.000277301	0.000526871	28.798	235.867	SP1;NR3C1;ESR1							PTK2	3/163	0.000225006	0.000461263	30.9766	260.184	STAT1;STAT3;TP53							TUT1 human tf ARCHS4 coexpression	1/299	0.2023	0.2023	4.71884	7.54073	RELA
		Subependymal Giant Cell Astrocytoma	1939-05-01	6.39396e-11	1.80019e-09	293.397	6886.93	AR;MYC;ESR1;TP53;ESR2								NR2C2	1934-02-01	0.000290474	0.000541079	95.9279	781.236	AR;ESR1							SQSTM1	3/165	0.000233233	0.000473394	30.591	255.847	SMAD4;SMAD3;MYC							FOXJ2 human tf ARCHS4 coexpression	1/299	0.2023	0.2023	4.71884	7.54073	RELA
		Leukemia, T-Cell	8/364	6.41937e-11	1.80019e-09	63.0144	1478.89	JUN;CREB1;STAT1;MYC;STAT3;TP53;NFKB1;RELA								CBFB	1934-02-01	0.000290474	0.000541079	95.9279	781.236	JUN;MYC							FYN	4/433	0.000244697	0.000491794	16.5764	137.841	STAT1;SP1;STAT3;NR3C1							HOXB2 human tf ARCHS4 coexpression	1/299	0.2023	0.2023	4.71884	7.54073	RELA
		Squamous cell carcinoma of skin	7/205	6.43817e-11	1.80019e-09	87.4426	2051.94	SMAD4;STAT1;MYC;STAT3;NR3C1;TP53;NFKB1								TCF12	1936-02-01	0.000325919	0.000595428	90.276	724.814	SMAD3;MYC							SFN	3/173	0.000268089	0.000523413	29.1397	239.65	NR3C1;ESR1;TP53							MBNL1 human tf ARCHS4 coexpression	1/299	0.2023	0.2023	4.71884	7.54073	NR3C1
		Malignant tumor of cervix	10/884	6.64409e-11	1.8399e-09	43.7323	1024.85	AR;JUN;SMAD4;SP1;MYC;STAT3;ESR1;TP53;NFKB1;RELA								TBL1XR1	1936-02-01	0.000325919	0.000595428	90.276	724.814	AR;ESR1							PTPN6	3/173	0.000268089	0.000523413	29.1397	239.65	SMAD3;STAT3;ESR1							CBFB human tf ARCHS4 coexpression	1/299	0.2023	0.2023	4.71884	7.54073	NR3C1
		Polycythemia Vera	7/207	6.89304e-11	1.89066e-09	86.5594	2025.31	AR;STAT1;SP1;MYC;NR3C1;TP53;NFKB1								MTA3	1940-02-01	0.00040282	0.000728913	80.7571	631.28	JUN;ESR1							PRKCD	3/173	0.000268089	0.000523413	29.1397	239.65	STAT1;STAT3;TP53							MEF2A human tf ARCHS4 coexpression	1/299	0.2023	0.2023	4.71884	7.54073	NR3C1
		Adenocarcinoma of prostate	7/216	9.29592e-11	2.52568e-09	82.7943	1912.45	AR;SMAD4;MYC;STAT3;ESR1;TP53;ESR2								CIITA	1941-02-01	0.000423295	0.000751644	78.6824	611.161	CREB1;STAT1							ERBB2	3/175	0.000277301	0.000536289	28.798	235.867	STAT1;STAT3;ESR1							TFE3 human tf ARCHS4 coexpression	1/299	0.2023	0.2023	4.71884	7.54073	RELA
		Lymphoma	11/1307	9.53274e-11	2.56582e-09	39.6564	915.021	JUN;CREB1;STAT1;MYC;STAT3;NR3C1;ESR1;TP53;ESR2;NFKB1;RELA								ERG	1941-02-01	0.000423295	0.000751644	78.6824	611.161	AR;JUN							PAK1	3/176	0.000281982	0.000540246	28.6301	234.013	AR;SMAD4;ESR1							FOSL1 human tf ARCHS4 coexpression	1/299	0.2023	0.2023	4.71884	7.54073	SMAD3
		Multiple Myeloma	11/1312	9.93358e-11	2.64896e-09	39.4935	909.634	JUN;CREB1;STAT1;SP1;MYC;STAT3;NR3C1;ESR1;TP53;NFKB1;RELA								NOTCH1	3/204	0.000434627	0.000764622	24.607	190.483	SMAD3;NFKB1;RELA							IKBKE	4/454	0.000293175	0.000556489	15.7859	128.414	STAT1;ESR1;NFKB1;RELA							FOXL2 human tf ARCHS4 coexpression	1/299	0.2023	0.2023	4.71884	7.54073	JUN
		Invasive carcinoma of breast	8/385	1.00308e-10	2.65034e-09	59.4407	1368.49	AR;JUN;MYC;STAT3;ESR1;TP53;ESR2;NFKB1								TCOF1	1944-02-01	0.000487704	0.000850126	73.0513	557.075	ESR1;ESR2							EGFR	4/467	0.000326453	0.000613971	15.3324	123.077	AR;STAT1;STAT3;ESR1							ZBTB40 human tf ARCHS4 coexpression	1/299	0.2023	0.2023	4.71884	7.54073	SP1
		melanoma	13/2454	1.14659e-10	3.00199e-09	46.7169	1069.31	JUN;SMAD4;SMAD3;STAT1;STAT3;ESR1;NFKB1;RELA;AR;CREB1;SP1;MYC;TP53								ELF1	1945-02-01	0.000510167	0.000881197	71.3488	540.879	SP1;NFKB1							TGFBR1	3/216	0.000513565	0.000957098	23.2066	175.77	SMAD4;SMAD3;STAT1							DBX2 human tf ARCHS4 coexpression	1/299	0.2023	0.2023	4.71884	7.54073	JUN
		Luminal A Breast Carcinoma	6/110	1.15905e-10	3.00726e-09	127.442	2915.66	AR;MYC;STAT3;ESR1;TP53;RELA								TFAP2A	1946-02-01	0.000533125	0.000912557	69.7238	525.491	MYC;TP53							PRKCA	4/547	0.000594095	0.0010972	13.0199	96.7181	AR;SMAD3;ESR1;TP53							NR2C2 human tf ARCHS4 coexpression	1/299	0.2023	0.2023	4.71884	7.54073	SP1
		Arthritis	9/630	1.21927e-10	3.13527e-09	46.7729	1067.71	AR;JUN;STAT3;NR3C1;ESR1;TP53;ESR2;NFKB1;RELA								STAT2	1950-02-01	0.000629902	0.00106858	63.9006	470.944	STAT1;STAT3							CDK1	4/659	0.00119278	0.00218322	10.7314	72.2383	AR;MYC;ESR1;TP53							IRX3 human tf ARCHS4 coexpression	1/299	0.2023	0.2023	4.71884	7.54073	ESR1
		Rhabdomyosarcoma	8/397	1.28025e-10	3.26167e-09	57.5718	1311.42	SMAD4;STAT1;SP1;MYC;ESR1;TP53;ESR2;NFKB1								ESRRA	1951-02-01	0.000655329	0.00110188	62.5934	458.833	SP1;ESR1							PRKCB	3/338	0.00187183	0.0033958	14.6642	92.1033	CREB1;STAT3;TP53							JUN human tf ARCHS4 coexpression	1/299	0.2023	0.2023	4.71884	7.54073	RELA
		Malignant neoplasm of pancreas	12/1846	1.29108e-10	3.26167e-09	39.5878	901.429	AR;JUN;SMAD4;SMAD3;STAT1;SP1;MYC;STAT3;ESR1;TP53;NFKB1;RELA								POLR2A	3/239	0.000689457	0.00114909	20.9206	152.293	MYC;ESR1;NFKB1							BCL2	2/121	0.00362019	0.00650999	25.6833	144.371	MYC;TP53							PBRM1 human tf ARCHS4 coexpression	1/299	0.2023	0.2023	4.71884	7.54073	CREB1
		Carcinoma, Transitional Cell	8/399	1.3324e-10	3.3368e-09	57.2715	1302.29	AR;SMAD3;MYC;NR3C1;ESR1;TP53;ESR2;NFKB1								BCLAF1	1954-02-01	0.000734556	0.00121361	58.9734	425.566	ESR1;ESR2							C1ORF103	2/122	0.00367893	0.0065581	25.4679	142.751	NR3C1;ESR1							PGR human tf ARCHS4 coexpression	1/299	0.2023	0.2023	4.71884	7.54073	ESR1
		Vascular Diseases	8/401	1.38639e-10	3.44208e-09	56.9742	1293.27	JUN;SMAD4;SMAD3;STAT1;ESR1;TP53;ESR2;NFKB1								TCF4	1957-02-01	0.00081819	0.00134014	55.7483	396.282	AR;JUN							TAF6	2/124	0.00379776	0.0066542	25.0479	139.601	TP53;RELA							MSC human tf ARCHS4 coexpression	1/299	0.2023	0.2023	4.71884	7.54073	NFKB1
		Ductal Carcinoma	7/230	1.44441e-10	3.55546e-09	77.5415	1756.95	AR;SMAD4;MYC;STAT3;ESR1;TP53;ESR2								NFE2L2	1961-02-01	0.000936527	0.00150797	51.9583	362.322	JUN;MYC							SMURF2	2/124	0.00379776	0.0066542	25.0479	139.601	SMAD3;STAT1							ZBTB6 human tf ARCHS4 coexpression	1/299	0.2023	0.2023	4.71884	7.54073	SMAD4
		Pancreatic carcinoma	12/1869	1.49337e-10	3.64483e-09	39.0479	883.452	AR;JUN;SMAD4;SMAD3;STAT1;SP1;MYC;STAT3;ESR1;TP53;NFKB1;RELA								UBTF	1961-02-01	0.000936527	0.00150797	51.9583	362.322	MYC;ESR1							CAV1	2/125	0.00385785	0.00670219	24.843	138.069	AR;ESR1							ZBTB7A human tf ARCHS4 coexpression	1/299	0.2023	0.2023	4.71884	7.54073	SP1
		Carcinoma, Cribriform	6/115	1.51969e-10	3.64726e-09	121.566	2748.28	MYC;STAT3;ESR1;TP53;ESR2;NFKB1								KDM5B	1963-02-01	0.000998609	0.00159442	50.2497	347.182	AR;MYC							IL7R	2/127	0.00397935	0.00685518	24.4431	135.088	STAT1;STAT3							REST human tf ARCHS4 coexpression	1/299	0.2023	0.2023	4.71884	7.54073	SMAD4
		Carcinoma, Granular Cell	6/115	1.51969e-10	3.64726e-09	121.566	2748.28	MYC;STAT3;ESR1;TP53;ESR2;NFKB1								E2F4	1973-02-01	0.00133795	0.00211842	43.1506	285.511	AR;SMAD3							SMAD9	2/129	0.00410262	0.00700865	24.0557	132.213	SMAD4;SMAD3							ZNF75D human tf ARCHS4 coexpression	1/299	0.2023	0.2023	4.71884	7.54073	NR3C1
		cervical cancer	10/965	1.573e-10	3.744e-09	39.8534	899.606	AR;JUN;SMAD4;SP1;MYC;STAT3;ESR1;TP53;NFKB1;RELA								IRF3	1975-02-01	0.00141156	0.00221651	41.9642	275.413	SMAD4;RELA							HTT	2/130	0.00416493	0.00705628	23.8666	130.814	SP1;TP53							ZFPM1 human tf ARCHS4 coexpression	1/299	0.2023	0.2023	4.71884	7.54073	RELA
		Adenocarcinoma, Basal Cell	6/117	1.6879e-10	3.98456e-09	119.363	2685.96	MYC;STAT3;ESR1;TP53;ESR2;NFKB1								FOXP3	3/350	0.00206776	0.00322029	14.1484	87.4554	STAT3;NR3C1;RELA							JAK1	2/136	0.004548	0.00764213	22.791	122.914	STAT1;STAT3							RCOR1 human tf ARCHS4 coexpression	1/299	0.2023	0.2023	4.71884	7.54073	SP1
		Endometrial Neoplasms	7/238	1.83555e-10	4.29787e-09	74.8258	1677.48	AR;JUN;MYC;ESR1;TP53;ESR2;NFKB1								POU4F1	2021-01-03	0.00224839	0.00347312	713.679	4351.69	ESR1							MAPK13	2/139	0.00474546	0.00790909	22.2886	119.257	SMAD4;TP53							ATMIN human tf ARCHS4 coexpression	1/299	0.2023	0.2023	4.71884	7.54073	SP1
		Metastatic melanoma	8/417	1.89148e-10	4.39312e-09	54.7007	1224.67	JUN;CREB1;STAT1;SP1;MYC;STAT3;TP53;NFKB1								EPAS1	2/106	0.00279304	0.00427966	29.4098	172.948	SMAD3;SP1							PDGFRB	2/140	0.00481215	0.00795557	22.126	118.078	STAT1;STAT3							ESR1 human tf ARCHS4 coexpression	1/299	0.2023	0.2023	4.71884	7.54073	ESR2
		Meningioma, benign, no ICD-O subtype	7/241	2.00388e-10	4.61695e-09	73.8552	1649.24	SMAD4;MYC;STAT3;NR3C1;ESR1;TP53;NFKB1								HSF1	2/109	0.00295032	0.00448449	28.5809	166.508	STAT1;RELA							PPP2R1A	2/146	0.00522144	0.00856317	21.1976	111.393	SMAD3;TP53							CREM human tf ARCHS4 coexpression	1/299	0.2023	0.2023	4.71884	7.54073	NFKB1
		Adenocarcinoma, Oxyphilic	6/122	2.17724e-10	4.97656e-09	114.19	2540.47	MYC;STAT3;ESR1;TP53;ESR2;NFKB1								EZH2	2/115	0.00327713	0.0049028	27.0551	154.777	ESR1;RELA							COPS6	2/147	0.00529118	0.00860866	21.0504	110.34	NR3C1;TP53							CREB3L2 human tf ARCHS4 coexpression	1/299	0.2023	0.2023	4.71884	7.54073	SMAD3
		Adenoma	10/1000	2.23132e-10	5.05999e-09	38.3737	852.79	AR;SMAD4;CREB1;SP1;MYC;STAT3;NR3C1;ESR1;TP53;NFKB1								YAP1	2/115	0.00327713	0.0049028	27.0551	154.777	SMAD3;STAT1							CUL1	2/151	0.00557441	0.00899807	20.4812	106.288	SMAD3;MYC							HOXB4 human tf ARCHS4 coexpression	1/299	0.2023	0.2023	4.71884	7.54073	RELA
		Glioblastoma	1937-12-01	2.27236e-10	5.11281e-09	37.5273	833.294	AR;JUN;SMAD3;CREB1;STAT1;SP1;MYC;STAT3;ESR1;TP53;NFKB1;RELA								KLF9	2021-01-05	0.0037447	0.00555853	356.804	1993.61	SP1							IRS1	2/157	0.00601214	0.00962881	19.6824	100.655	SMAD3;ESR1							ZNF292 human tf ARCHS4 coexpression	1/299	0.2023	0.2023	4.71884	7.54073	CREB1
		FANCONI ANEMIA, COMPLEMENTATION GROUP A (disorder)	7/249	2.51861e-10	5.54813e-09	71.3848	1577.76	AR;SMAD4;STAT1;ESR1;TP53;NFKB1;RELA								SP4	2021-01-06	0.00449207	0.00661622	285.429	1542.87	SP1							JAK2	2/159	0.00616146	0.00979146	19.4297	98.8863	STAT1;STAT3							TCFL5 human tf ARCHS4 coexpression	1/299	0.2023	0.2023	4.71884	7.54073	SP1
		Adenocarcinoma, Tubular	6/125	2.52363e-10	5.54813e-09	111.294	2459.62	MYC;STAT3;ESR1;TP53;ESR2;NFKB1								SP2	2021-01-07	0.00523892	0.00754087	237.845	1249.08	ESR1							POLR2A	2/165	0.00661959	0.010246	18.7088	93.8757	MYC;NFKB1							ZNF573 human tf ARCHS4 coexpression	1/299	0.2023	0.2023	4.71884	7.54073	CREB1
		Familial M??ni??re disease	6/125	2.52363e-10	5.54813e-09	111.294	2459.62	AR;STAT3;ESR1;ESR2;NFKB1;RELA								SOX4	2021-01-07	0.00523892	0.00754087	237.845	1249.08	TP53							RPL3	2/166	0.00669742	0.010246	18.5938	93.0812	SMAD3;ESR1							GMEB2 human tf ARCHS4 coexpression	1/299	0.2023	0.2023	4.71884	7.54073	RELA
		Obesity	1961-12-01	2.62574e-10	5.72889e-09	37.0159	816.589	AR;JUN;SMAD3;CREB1;STAT1;MYC;STAT3;NR3C1;ESR1;TP53;ESR2;NFKB1								HNF1B	2021-01-07	0.00523892	0.00754087	237.845	1249.08	CREB1							SRRM2	2/166	0.00669742	0.010246	18.5938	93.0812	ESR1;ESR2							KAT5 human tf ARCHS4 coexpression	1/299	0.2023	0.2023	4.71884	7.54073	RELA
		Malignant Neoplasms	11/1438	2.66748e-10	5.77621e-09	35.7635	788.396	AR;SMAD4;CREB1;STAT1;SP1;MYC;STAT3;NR3C1;ESR1;TP53;ESR2								PADI4	2021-01-08	0.00598524	0.00855035	203.857	1043.43	TP53							PLK1	2/166	0.00669742	0.010246	18.5938	93.0812	MYC;TP53							SRY human tf ARCHS4 coexpression	1/299	0.2023	0.2023	4.71884	7.54073	CREB1
		Meningioma	8/438	2.79278e-10	6.00238e-09	51.9734	1143.35	AR;SMAD4;MYC;STAT3;NR3C1;ESR1;TP53;NFKB1								NANOG	2/160	0.00623675	0.00884316	19.3057	98.021	SP1;RELA							RPN1	2/166	0.00669742	0.010246	18.5938	93.0812	MYC;ESR1							ZNF600 human tf ARCHS4 coexpression	1/299	0.2023	0.2023	4.71884	7.54073	CREB1
		granulosa cell tumor	1953-05-01	3.16842e-10	6.75929e-09	207.677	4542.44	AR;SMAD3;ESR1;TP53;ESR2								MAZ	2021-01-09	0.00673105	0.00947332	178.366	892.013	JUN							PTPN11	2/168	0.00685434	0.0104084	18.3679	91.5251	STAT1;STAT3							HSF1 human tf ARCHS4 coexpression	1/299	0.2023	0.2023	4.71884	7.54073	RELA
		Malignant Pleural Mesothelioma	7/260	3.40776e-10	7.21643e-09	68.2431	1487.69	JUN;STAT1;SP1;MYC;STAT3;TP53;ESR2								FOXA1	2021-01-10	0.00747633	0.0103686	158.54	776.212	AR							CALM3	2/172	0.00717322	0.0107336	17.9321	88.5381	ESR1;ESR2							NR2F2 human tf ARCHS4 coexpression	1/299	0.2023	0.2023	4.71884	7.54073	SMAD3
		Malignant neoplasm of nasopharynx	1954-05-01	3.49028e-10	7.33722e-09	203.429	4429.83	SMAD3;STAT3;TP53;NFKB1;RELA								LYL1	2021-01-10	0.00747633	0.0103686	158.54	776.212	NFKB1							H2AFX	2/172	0.00717322	0.0107336	17.9321	88.5381	ESR1;TP53							NFAT5 human tf ARCHS4 coexpression	1/299	0.2023	0.2023	4.71884	7.54073	SP1
		Cholangiocarcinoma	8/455	3.77612e-10	7.8806e-09	49.9533	1083.85	SMAD4;STAT1;MYC;STAT3;ESR1;TP53;ESR2;NFKB1								ILF2	2/184	0.00816971	0.0112481	16.7396	80.4729	ESR1;RELA							PRKACB	2/174	0.00733516	0.0108964	17.7218	87.1041	SMAD3;TP53							ZNF107 human tf ARCHS4 coexpression	1/299	0.2023	0.2023	4.71884	7.54073	CREB1
		Refractory anemias	7/266	3.99679e-10	8.28111e-09	66.6419	1442.15	AR;JUN;STAT1;SP1;ESR1;TP53;NFKB1								MXI1	2021-01-12	0.00896533	0.0120809	129.701	611.463	MYC							MAP3K1	2/184	0.00816971	0.0119628	16.7396	80.4729	STAT3;ESR1							CHD9 human tf ARCHS4 coexpression	1/299	0.2023	0.2023	4.71884	7.54073	CREB1
		Hormone refractory prostate cancer	6/135	4.02589e-10	8.28183e-09	102.615	2219.88	AR;STAT3;NR3C1;ESR1;TP53;ESR2								HEY1	2021-01-12	0.00896533	0.0120809	129.701	611.463	SMAD3							PPP2CA	2/184	0.00816971	0.0119628	16.7396	80.4729	TP53;RELA							MYBL1 human tf ARCHS4 coexpression	1/299	0.2023	0.2023	4.71884	7.54073	SMAD3
		Leukemogenesis	9/730	4.50094e-10	9.12867e-09	40.0777	862.534	JUN;SMAD4;SMAD3;CREB1;MYC;STAT3;TP53;NFKB1;RELA								BATF	2021-01-12	0.00896533	0.0120809	129.701	611.463	JUN							HNRNPK	2/188	0.00851504	0.01238	16.3763	78.0484	MYC;ESR1							ZBTB44 human tf ARCHS4 coexpression	1/299	0.2023	0.2023	4.71884	7.54073	SMAD4
		B-Cell Lymphomas	9/730	4.50094e-10	9.12867e-09	40.0777	862.534	CREB1;MYC;STAT3;NR3C1;ESR1;TP53;ESR2;NFKB1;RELA								CRX	2021-01-14	0.0104522	0.0139854	109.736	500.5	SP1							RPL7A	2/193	0.00895587	0.0127497	15.9436	75.1813	ESR1;ESR2							CCDC71 human tf ARCHS4 coexpression	1/299	0.2023	0.2023	4.71884	7.54073	RELA
		Cerebral Ischemia	7/275	5.04229e-10	1.01551e-08	64.3745	1378.13	JUN;CREB1;SP1;STAT3;TP53;NFKB1;RELA								ZFPM2	2021-01-15	0.0111949	0.0147711	101.893	457.733	STAT3							CASP3	2/193	0.00895587	0.0127497	15.9436	75.1813	AR;SP1							TRPS1 human tf ARCHS4 coexpression	1/299	0.2023	0.2023	4.71884	7.54073	ESR1
		Rectal Carcinoma	7/276	5.17168e-10	1.03434e-08	64.132	1371.31	AR;SMAD4;SMAD3;MYC;STAT3;TP53;NFKB1								SIRT6	2021-01-15	0.0111949	0.0147711	101.893	457.733	RELA							PRKCE	2/193	0.00895587	0.0127497	15.9436	75.1813	CREB1;STAT3							SUZ12 human tf ARCHS4 coexpression	1/299	0.2023	0.2023	4.71884	7.54073	SP1
		Cerebral Infarction	7/283	6.15926e-10	1.22336e-08	62.4832	1325.14	JUN;CREB1;SP1;NR3C1;ESR1;TP53;NFKB1								PAX5	2021-01-16	0.0119371	0.0155345	95.0952	421.092	AR							CSNK1E	2/195	0.00913503	0.0128266	15.7768	74.0822	ESR1;TP53							ZNF777 human tf ARCHS4 coexpression	1/299	0.2023	0.2023	4.71884	7.54073	RELA
		Malignant neoplasm of other specified sites of female breast	2021-04-18	6.22738e-10	1.22842e-08	518.727	10995.4	STAT1;MYC;ESR1;TP53								RCOR3	2021-01-16	0.0119371	0.0155345	95.0952	421.092	MYC							SHC1	2/195	0.00913503	0.0128266	15.7768	74.0822	SP1;ESR1							HLA-DQB1 human tf ARCHS4 coexpression	1/299	0.2023	0.2023	4.71884	7.54073	NFKB1
		Hyperglycemia	8/488	6.57048e-10	1.28728e-08	46.4405	981.903	JUN;CREB1;SP1;STAT3;ESR1;ESR2;NFKB1;RELA								POLE	2021-01-18	0.0134198	0.0173454	83.8992	361.691	MYC							RPL5	2/207	0.0102438	0.0142856	14.8443	68.0029	ESR1;TP53							KLF1 human tf ARCHS4 coexpression	1/299	0.2023	0.2023	4.71884	7.54073	MYC
		Noninfiltrating Intraductal Carcinoma	7/287	6.79265e-10	1.32181e-08	61.5781	1299.91	AR;SMAD4;STAT1;MYC;ESR1;TP53;ESR2								ZEB1	2021-01-20	0.0149005	0.019129	75.0602	315.73	SMAD3							EWSR1	2/215	0.0110148	0.0150535	14.281	64.386	SMAD4;ESR1							TEAD1 human tf ARCHS4 coexpression	1/299	0.2023	0.2023	4.71884	7.54073	SMAD3
		Aortic Aneurysm, Abdominal	7/288	6.9594e-10	1.34517e-08	61.3559	1293.74	AR;JUN;STAT1;STAT3;ESR1;TP53;ESR2								FLI1	2021-01-21	0.0156401	0.0199437	71.3036	296.475	SMAD3							CRK	2/215	0.0110148	0.0150535	14.281	64.386	SMAD3;SP1							ZFP62 human tf ARCHS4 coexpression	1/299	0.2023	0.2023	4.71884	7.54073	SMAD4
		Cancer of Nasopharynx	1962-05-01	7.11795e-10	1.36665e-08	174.807	3682	SMAD3;STAT3;TP53;NFKB1;RELA								NR2F2	2021-01-22	0.0163791	0.0206095	67.9048	279.207	NR3C1							IGF1R	2/215	0.0110148	0.0150535	14.281	64.386	STAT3;ESR1							MTF1 human tf ARCHS4 coexpression	1/299	0.2023	0.2023	4.71884	7.54073	NFKB1
		Fanconi Anemia	7/290	7.3034e-10	1.39297e-08	60.9161	1281.52	AR;SMAD4;STAT1;ESR1;TP53;NFKB1;RELA								BCL11B	2021-01-22	0.0163791	0.0206095	67.9048	279.207	SP1							CCT4	2/218	0.0113104	0.0153551	14.0805	63.1092	MYC;RELA							RGS6 human tf ARCHS4 coexpression	1/299	0.2023	0.2023	4.71884	7.54073	STAT3
		Pituitary Adenoma	7/294	8.03508e-10	1.52231e-08	60.0549	1257.67	SMAD3;MYC;STAT3;NR3C1;ESR1;TP53;ESR2								WT1	2021-01-25	0.0185931	0.0229396	59.4077	236.738	TP53							CCT8	2/232	0.0127361	0.0171769	13.214	57.6571	MYC;RELA							SP4 human tf ARCHS4 coexpression	1/299	0.2023	0.2023	4.71884	7.54073	CREB1
		Myeloid Leukemia	8/501	8.08728e-10	1.52231e-08	45.1857	945.989	JUN;CREB1;STAT1;MYC;STAT3;ESR1;TP53;NFKB1								USF2	2021-01-25	0.0185931	0.0229396	59.4077	236.738	RELA							ACTG1	2/246	0.0142368	0.0190755	12.447	52.9239	NFKB1;RELA							TFEC human tf ARCHS4 coexpression	1/299	0.2023	0.2023	4.71884	7.54073	NFKB1
		Breast Carcinoma	15/4963	8.19798e-10	1.53313e-08	225555	4.71905e+06	JUN;SMAD4;SMAD3;STAT1;STAT3;NR3C1;ESR1;ESR2;NFKB1;RELA;AR;CREB1;SP1;MYC;TP53								BCOR	2021-01-25	0.0185931	0.0229396	59.4077	236.738	SP1							GRB2	3/767	0.0181059	0.024102	6.28959	25.2308	SMAD3;SP1;ESR1							HOXA13 human tf ARCHS4 coexpression	1/299	0.2023	0.2023	4.71884	7.54073	AR
		Hepatitis C	9/783	8.36173e-10	1.55366e-08	37.2306	778.201	SMAD4;SMAD3;STAT1;MYC;STAT3;ESR1;TP53;ESR2;NFKB1								GATA3	2021-01-26	0.0193301	0.0235431	57.0286	225.04	AR							PIK3R1	2/301	0.0208304	0.0275498	10.1291	39.2134	AR;ESR1							ZNF138 human tf ARCHS4 coexpression	1/299	0.2023	0.2023	4.71884	7.54073	CREB1
		Malignant neoplasm of thyroid	8/505	8.61141e-10	1.5898e-08	44.8129	935.369	JUN;SMAD4;CREB1;MYC;STAT3;TP53;NFKB1;RELA								MYCN	2021-01-26	0.0193301	0.0235431	57.0286	225.04	SP1							VHL	2/314	0.022545	0.0296264	9.70069	36.7874	SP1;TP53							GATA3 human tf ARCHS4 coexpression	1/299	0.2023	0.2023	4.71884	7.54073	ESR1
		Fibrosarcoma	7/298	8.82838e-10	1.61947e-08	59.2174	1234.56	JUN;STAT1;SP1;NR3C1;TP53;NFKB1;RELA								HTT	2/293	0.0198042	0.0239669	10.4118	40.8338	SP1;TP53							IKBKG	2/332	0.0250135	0.0326609	9.16317	33.7969	JUN;NFKB1							MAFK human tf ARCHS4 coexpression	1/299	0.2023	0.2023	4.71884	7.54073	RELA
		Adenocarcinoma Of Esophagus	7/299	9.03682e-10	1.64722e-08	59.0116	1228.89	AR;SMAD4;MYC;STAT3;ESR1;TP53;NFKB1								POLR3A	2021-01-27	0.0200666	0.0241307	54.8324	214.324	MYC							PRKG1	1/121	0.0870346	0.111698	11.8244	28.8687	CREB1							SOX18 human tf ARCHS4 coexpression	1/299	0.2023	0.2023	4.71884	7.54073	JUN
		Giant Cell Tumor of Bone	1966-05-01	9.81407e-10	1.77764e-08	163.311	3387.41	AR;MYC;NR3C1;ESR1;TP53								E2F2	2021-01-30	0.0222728	0.026449	49.1527	186.996	SP1							HGS	1/122	0.0877235	0.111698	11.7261	28.5362	SMAD3							ZNF615 human tf ARCHS4 coexpression	1/299	0.2023	0.2023	4.71884	7.54073	AR
		Malignant neoplasm of breast	15/5054	1.07706e-09	1.93871e-08	224190	4.62931e+06	JUN;SMAD4;SMAD3;STAT1;STAT3;NR3C1;ESR1;ESR2;NFKB1;RELA;AR;CREB1;SP1;MYC;TP53								LMO4	2021-01-30	0.0222728	0.026449	49.1527	186.996	ESR1							RPLS	1/122	0.0877235	0.111698	11.7261	28.5362	RELA							MAFB human tf ARCHS4 coexpression	1/299	0.2023	0.2023	4.71884	7.54073	NFKB1
		androgen independent prostate cancer	6/163	1.25828e-09	2.25084e-08	84.1953	1725.46	AR;STAT3;NR3C1;ESR1;TP53;NFKB1								BACH1	2021-01-31	0.0230072	0.0269838	47.5119	179.212	TP53							GSTK1	1/122	0.0877235	0.111698	11.7261	28.5362	STAT1							RXRB human tf ARCHS4 coexpression	1/299	0.2023	0.2023	4.71884	7.54073	RELA
		Progressive Neoplastic Disease	6/167	1.45632e-09	2.58902e-08	82.087	1670.25	AR;MYC;STAT3;ESR1;TP53;NFKB1								FOXM1	2021-01-31	0.0230072	0.0269838	47.5119	179.212	STAT3							EEF1G	1/124	0.0890998	0.112058	11.5343	27.8898	MYC							ELF2 human tf ARCHS4 coexpression	1/299	0.2023	0.2023	4.71884	7.54073	SMAD4
		Breast adenocarcinoma	6/168	1.50968e-09	2.66741e-08	81.5761	1656.92	AR;SMAD4;STAT3;ESR1;TP53;ESR2								NR4A2	1933-01-01	0.0244745	0.0283546	44.5379	165.241	RELA							TNFRSF1B	1/124	0.0890998	0.112058	11.5343	27.8898	STAT1							HELZ human tf ARCHS4 coexpression	1/299	0.2023	0.2023	4.71884	7.54073	SP1
		Kaposi Sarcoma	7/323	1.54648e-09	2.69931e-08	54.4632	1104.91	AR;CREB1;MYC;STAT3;NR3C1;TP53;NFKB1								NR1I2	1933-01-01	0.0244745	0.0283546	44.5379	165.241	ESR1							PIK3CA	1/125	0.0897872	0.112234	11.4407	27.5756	ESR1							ELK3 human tf ARCHS4 coexpression	1/299	0.2023	0.2023	4.71884	7.54073	SMAD3
		Barrett Esophagus	7/323	1.54648e-09	2.69931e-08	54.4632	1104.91	SMAD4;MYC;STAT3;ESR1;TP53;NFKB1;RELA								MEIS1	1936-01-01	0.0266715	0.0305276	40.7143	147.555	CREB1							HNRNPA1	1/130	0.0932172	0.114428	10.9945	26.0879	ESR1							ZNF649 human tf ARCHS4 coexpression	1/299	0.2023	0.2023	4.71884	7.54073	AR
		Progressive cGVHD	6/169	1.56464e-09	2.71456e-08	81.0716	1643.78	AR;MYC;STAT3;ESR1;TP53;NFKB1								PDX1	1936-01-01	0.0266715	0.0305276	40.7143	147.555	CREB1							RPOC	1/130	0.0932172	0.114428	10.9945	26.0879	NFKB1							PPARD human tf ARCHS4 coexpression	1/299	0.2023	0.2023	4.71884	7.54073	RELA
		Impaired glucose tolerance	7/326	1.64912e-09	2.82706e-08	53.9428	1090.89	STAT3;NR3C1;ESR1;TP53;ESR2;NFKB1;RELA								TCF7L2	1937-01-01	0.0274028	0.0308079	39.5813	142.378	SMAD4							CASP8	1/130	0.0932172	0.114428	10.9945	26.0879	AR							PPP1R10 human tf ARCHS4 coexpression	1/299	0.2023	0.2023	4.71884	7.54073	SP1
		Juvenile arthritis	7/326	1.64912e-09	2.82706e-08	53.9428	1090.89	AR;JUN;SMAD3;STAT1;STAT3;ESR1;TP53								REST	1937-01-01	0.0274028	0.0308079	39.5813	142.378	SP1							SLYD	1/131	0.0939017	0.114582	10.9093	25.8061	RELA							FOXN3 human tf ARCHS4 coexpression	1/299	0.2023	0.2023	4.71884	7.54073	SMAD4
		Neoplasms	10/1236	1.77018e-09	3.01664e-08	30.602	616.696	AR;SMAD4;SMAD3;CREB1;STAT1;MYC;STAT3;ESR1;TP53;ESR2								MEF2A	1937-01-01	0.0274028	0.0308079	39.5813	142.378	SMAD4							SGK1	1/135	0.096635	0.11722	10.5816	24.7271	CREB1							ZXDB human tf ARCHS4 coexpression	1/299	0.2023	0.2023	4.71884	7.54073	MYC
		Glioblastoma Multiforme	9/854	1.79726e-09	3.02846e-08	33.9763	684.181	AR;JUN;SMAD3;STAT1;SP1;MYC;STAT3;TP53;NFKB1								CREM	1939-01-01	0.0288639	0.0322596	37.4944	132.924	CREB1							PTP4A3	1/137	0.0979988	0.118175	10.4249	24.2149	STAT1							HLA-DRB3 human tf ARCHS4 coexpression	1/299	0.2023	0.2023	4.71884	7.54073	NFKB1
		Activated B-cell type diffuse large B-cell lymphoma	2021-04-23	1.79815e-09	3.02846e-08	382.124	7694.65	MYC;STAT3;TP53;NFKB1								RARG	1940-01-01	0.0295936	0.0326907	36.5311	128.597	SMAD3							NEDD4	1/141	0.100721	0.120747	10.125	23.241	SMAD3							ZNF510 human tf ARCHS4 coexpression	1/299	0.2023	0.2023	4.71884	7.54073	NR3C1
		Breast Fibrocystic Disease	1975-05-01	1.88825e-09	3.16172e-08	142.25	2857.46	AR;MYC;ESR1;TP53;ESR2								PPARD	1940-01-01	0.0295936	0.0326907	36.5311	128.597	RELA							ARF1	1/145	0.103435	0.12328	9.84177	22.3291	MYC							ZNF324 human tf ARCHS4 coexpression	1/299	0.2023	0.2023	4.71884	7.54073	MYC
		Malignant mesothelioma	7/335	1.9926e-09	3.30676e-08	52.4386	1050.55	AR;JUN;CREB1;STAT3;ESR1;TP53;ESR2								RUNX3	1941-01-01	0.0303229	0.032922	35.6161	124.509	SMAD3							PCNA	1/146	0.104112	0.12337	9.7734	22.1102	RELA							FOXJ3 human tf ARCHS4 coexpression	1/299	0.2023	0.2023	4.71884	7.54073	SP1
		Multiple malignancy	6/176	1.99783e-09	3.30676e-08	77.7059	1556.54	SMAD4;SP1;MYC;STAT3;TP53;NFKB1								PAX3	1941-01-01	0.0303229	0.032922	35.6161	124.509	AR							RPL27A	1/147	0.104789	0.123458	9.70597	21.8948	ESR1							ZBTB22 human tf ARCHS4 coexpression	1/299	0.2023	0.2023	4.71884	7.54073	RELA
		Refractory cancer	6/177	2.06713e-09	3.40191e-08	77.2476	1544.73	AR;STAT3;NR3C1;ESR1;TP53;ESR2								GLI1	1941-01-01	0.0303229	0.032922	35.6161	124.509	MYC							EIF2C2	1/156	0.110859	0.129864	9.13825	20.0995	TP53							MEF2D human tf ARCHS4 coexpression	1/299	0.2023	0.2023	4.71884	7.54073	RELA
		Steatohepatitis	8/569	2.20566e-09	3.59873e-08	39.5702	788.722	AR;CREB1;SP1;MYC;STAT3;TP53;NFKB1;RELA								MITF	1942-01-01	0.0310517	0.0335217	34.7456	120.64	CREB1							CAMK2A	1/160	0.113545	0.132254	8.90656	19.3767	CREB1							KLF12 human tf ARCHS4 coexpression	1/299	0.2023	0.2023	4.71884	7.54073	CREB1
		Scleroderma	6/179	2.21172e-09	3.59873e-08	76.3468	1521.55	SMAD4;SMAD3;SP1;MYC;TP53;RELA								USF1	1943-01-01	0.0317799	0.034114	33.9167	116.976	ESR1							RPA2	1/162	0.114885	0.132311	8.79503	19.0309	STAT3							NR4A3 human tf ARCHS4 coexpression	1/299	0.2023	0.2023	4.71884	7.54073	NFKB1
		Mental Depression	8/575	2.39541e-09	3.87572e-08	39.1393	776.904	AR;JUN;CREB1;STAT3;NR3C1;ESR1;TP53;ESR2								MEF2C	1950-01-01	0.0368633	0.0393484	29.0612	95.9177	SP1							SUMO2	1/162	0.114885	0.132311	8.79503	19.0309	JUN							FOXF1 human tf ARCHS4 coexpression	1/299	0.2023	0.2023	4.71884	7.54073	SMAD3
		Hepatitis, Chronic	6/183	2.52614e-09	4.0644e-08	74.6064	1476.95	SMAD3;STAT1;MYC;STAT3;TP53;NFKB1								HNF1A	1952-01-01	0.0383111	0.0406654	27.9188	91.0715	STAT3							ALB	1/164	0.116223	0.133104	8.68624	18.6949	NR3C1							ZNF574 human tf ARCHS4 coexpression	1/299	0.2023	0.2023	4.71884	7.54073	MYC
		Recurrent tumor	7/347	2.54401e-09	4.07042e-08	50.557	1000.5	AR;MYC;STAT3;ESR1;TP53;NFKB1;RELA								TAL1	1965-01-01	0.0476725	0.050321	22.2333	67.6647	SP1							ACTA1	1/165	0.116891	0.133126	8.63284	18.5305	TP53							TCF20 human tf ARCHS4 coexpression	1/299	0.2023	0.2023	4.71884	7.54073	SP1
		Encephalomyelitis	7/348	2.59531e-09	4.12956e-08	50.4062	996.507	AR;STAT1;STAT3;ESR1;TP53;ESR2;NFKB1								BMI1	1970-01-01	0.0512503	0.0537987	20.617	61.2537	TP53							EPB41	1/172	0.121556	0.136909	8.27652	17.4418	SMAD3							MSX2 human tf ARCHS4 coexpression	1/299	0.2023	0.2023	4.71884	7.54073	ESR1
		Luminal B Breast Carcinoma	1980-05-01	2.6246e-09	4.15322e-08	132.733	2622.59	MYC;STAT3;ESR1;TP53;NFKB1								HDAC8	1977-01-01	0.0562382	0.0587102	18.7115	53.8546	CREB1							TNFRSF1A	1/173	0.122221	0.136909	8.22799	17.2946	STAT1							ELF1 human tf ARCHS4 coexpression	1/299	0.2023	0.2023	4.71884	7.54073	NFKB1
		Malignant lymphoma, lymphocytic, intermediate differentiation, diffuse	7/349	2.6475e-09	4.16655e-08	50.2562	992.543	SMAD3;STAT1;MYC;STAT3;TP53;ESR2;NFKB1								CCNE1	1982-01-01	0.059786	0.0620729	17.552	49.4438	AR							EIF2C1	1/174	0.122885	0.136909	8.18002	17.1495	TP53							EGR1 human tf ARCHS4 coexpression	1/299	0.2023	0.2023	4.71884	7.54073	JUN
		Acquired Immunodeficiency Syndrome	6/188	2.97044e-09	4.64939e-08	72.5385	1424.26	AR;SMAD3;SP1;MYC;NR3C1;TP53								ESRRB	1984-01-01	0.0612016	0.0631973	17.1274	47.8467	SP1							RPOB	1/174	0.122885	0.136909	8.18002	17.1495	JUN							NKX3-2 human tf ARCHS4 coexpression	1/299	0.2023	0.2023	4.71884	7.54073	JUN
		Acute lymphocytic leukemia	9/907	3.05196e-09	4.75116e-08	31.8825	625.136	JUN;CREB1;STAT1;MYC;STAT3;NR3C1;ESR1;TP53;NFKB1								UPF1	1998-01-01	0.0710555	0.0729759	14.6451	38.7259	ESR1							EEF1A1	1/185	0.130159	0.14423	7.68672	15.6732	SMAD4							KLF3 human tf ARCHS4 coexpression	1/299	0.2023	0.2023	4.71884	7.54073	SP1
		Cystic Fibrosis	8/594	3.09301e-09	4.78918e-08	37.8333	741.309	JUN;SMAD3;STAT1;SP1;STAT3;NR3C1;ESR1;NFKB1								SMC3	1/137	0.0979988	0.100106	10.4249	24.2149	MYC							SKP1	1/190	0.133446	0.147078	7.48148	15.0681	MYC							TBX2 human tf ARCHS4 coexpression	1/299	0.2023	0.2023	4.71884	7.54073	ESR1
		Transient Ischemic Attack	6/191	3.26681e-09	5.03124e-08	71.3514	1394.17	CREB1;STAT3;ESR1;TP53;ESR2;NFKB1								RNF2	1/175	0.123548	0.12553	8.13259	17.0063	TP53							CCT2	1/193	0.135413	0.148448	7.36347	14.7227	MYC							SIM2 human tf ARCHS4 coexpression	1/299	0.2023	0.2023	4.71884	7.54073	AR
		Tuberculosis	8/602	3.43581e-09	5.26337e-08	37.3083	727.102	SMAD3;CREB1;STAT1;STAT3;NR3C1;TP53;NFKB1;RELA								RAD21	1/237	0.163789	0.165531	5.9773	10.814	MYC							LYN	1/197	0.13803	0.150511	7.21173	14.2813	STAT3							LHX4 human tf ARCHS4 coexpression	1/299	0.2023	0.2023	4.71884	7.54073	SP1
		Intracranial Astrocytoma	2021-04-27	3.55758e-09	5.39254e-08	315.605	6139.83	AR;ESR1;TP53;ESR2								TCF3	1/248	0.170746	0.171649	5.70792	10.0892	AR							INSR	1/202	0.141289	0.152444	7.03056	13.7584	STAT3							ZNF205 human tf ARCHS4 coexpression	1/299	0.2023	0.2023	4.71884	7.54073	RELA
		Childhood Cerebral Astrocytoma	2021-04-27	3.55758e-09	5.39254e-08	315.605	6139.83	AR;ESR1;TP53;ESR2								ILF3	1/297	0.201084	0.201084	4.75121	7.6211	ESR1							CCT3	1/202	0.141289	0.152444	7.03056	13.7584	MYC							ZNF644 human tf ARCHS4 coexpression	1/299	0.2023	0.2023	4.71884	7.54073	CREB1
		Congenital Abnormality	8/607	3.66642e-09	5.52842e-08	36.9874	718.444	AR;SMAD4;CREB1;STAT1;MYC;ESR1;TP53;ESR2																					CDC42	1/205	0.14324	0.153739	6.92612	13.4591	TP53							NKRF human tf ARCHS4 coexpression	1/299	0.2023	0.2023	4.71884	7.54073	SMAD4
		Colitis	8/608	3.71412e-09	5.57118e-08	36.9238	716.733	SMAD4;SMAD3;STAT1;STAT3;TP53;ESR2;NFKB1;RELA																					YWHAE	1/215	0.149712	0.159848	6.59913	12.532	MYC							RLF human tf ARCHS4 coexpression	1/299	0.2023	0.2023	4.71884	7.54073	CREB1
		Cerebral Astrocytoma	2021-04-28	4.14869e-09	6.1908e-08	302.439	5837.22	AR;ESR1;TP53;ESR2																					RPLD	1/223	0.154856	0.164484	6.35875	11.8607	RELA							NR4A1 human tf ARCHS4 coexpression	1/299	0.2023	0.2023	4.71884	7.54073	JUN
		Aplasia Cutis Congenita	6/199	4.17919e-09	6.20415e-08	68.3661	1319	JUN;SMAD4;STAT3;NR3C1;ESR1;TP53																					NCK1	1/244	0.168222	0.177761	5.80306	10.3438	SP1							HOXC13 human tf ARCHS4 coexpression	1/299	0.2023	0.2023	4.71884	7.54073	ESR1
		Chordoma	1988-05-01	4.26283e-09	6.29588e-08	119.892	2310.71	AR;STAT3;ESR1;TP53;NFKB1																					APP	1/247	0.170115	0.178839	5.73142	10.1519	JUN							KLF7 human tf ARCHS4 coexpression	1/299	0.2023	0.2023	4.71884	7.54073	SP1
		Renal fibrosis	6/202	4.57163e-09	6.7175e-08	67.3095	1292.57	SMAD4;SMAD3;STAT1;STAT3;TP53;NFKB1																					ARRB1	1/263	0.180145	0.188417	5.37704	9.21622	JUN							ZC3H3 human tf ARCHS4 coexpression	1/299	0.2023	0.2023	4.71884	7.54073	RELA
		Female sterility	2021-04-29	4.81038e-09	6.96176e-08	290.327	5560.49	AR;ESR1;TP53;ESR2																					MAP1LC3B	1/322	0.21616	0.224421	4.37561	6.70228	NFKB1							ZBTB45 human tf ARCHS4 coexpression	1/299	0.2023	0.2023	4.71884	7.54073	RELA
		Sterility, Postpartum	2021-04-29	4.81038e-09	6.96176e-08	290.327	5560.49	AR;ESR1;TP53;ESR2																					ARRB2	1/323	0.216758	0.224421	4.3618	6.66909	STAT1							ZNF800 human tf ARCHS4 coexpression	1/299	0.2023	0.2023	4.71884	7.54073	NR3C1
		Subfertility, Female	2021-04-29	4.81038e-09	6.96176e-08	290.327	5560.49	AR;ESR1;TP53;ESR2																					RPLB	1/366	0.242052	0.24935	3.83953	5.44677	RELA							SNAI1 human tf ARCHS4 coexpression	1/299	0.2023	0.2023	4.71884	7.54073	NFKB1
		Conventional (Clear Cell) Renal Cell Carcinoma	8/631	4.97062e-09	7.15579e-08	35.5185	679.103	AR;STAT1;MYC;STAT3;NR3C1;TP53;NFKB1;RELA																					MAP1LC3A	1/383	0.25184	0.258136	3.66548	5.05456	NFKB1							ZFP30 human tf ARCHS4 coexpression	1/299	0.2023	0.2023	4.71884	7.54073	CREB1
		Thymoma	6/205	4.99415e-09	7.15579e-08	66.2848	1267.03	AR;STAT1;MYC;NR3C1;ESR1;TP53																					YWHAG	1/428	0.277183	0.282699	3.27166	4.1978	TP53							RBPJL human tf ARCHS4 coexpression	1/299	0.2023	0.2023	4.71884	7.54073	JUN
		Mesothelioma	7/383	5.04148e-09	7.18785e-08	45.6326	871.838	SMAD3;STAT1;STAT3;ESR1;TP53;ESR2;RELA																					YWHAZ	1/500	0.316071	0.320765	2.78929	3.21268	TP53							SP100 human tf ARCHS4 coexpression	1/299	0.2023	0.2023	4.71884	7.54073	STAT1
		Esophageal Neoplasms	8/637	5.35355e-09	7.59519e-08	35.1687	669.807	AR;SMAD4;MYC;STAT3;NR3C1;TP53;NFKB1;RELA																					GABARAPL2	1/539	0.336311	0.339625	2.58192	2.81356	NFKB1							SOX9 human tf ARCHS4 coexpression	1/299	0.2023	0.2023	4.71884	7.54073	JUN
		Poorly differentiated carcinoma	2021-04-30	5.54801e-09	7.75644e-08	279.147	5306.53	AR;SMAD4;STAT3;TP53																					GROL	1/763	0.442146	0.444314	1.80193	1.47058	STAT1							BATF3 human tf ARCHS4 coexpression	1/299	0.2023	0.2023	4.71884	7.54073	NFKB1
		Prostatic Hypertrophy	2021-04-30	5.54801e-09	7.75644e-08	279.147	5306.53	AR;MYC;ESR1;TP53																					YWHAB	1/812	0.463092	0.463092	1.68874	1.30004	MYC							BARHL1 human tf ARCHS4 coexpression	1/299	0.2023	0.2023	4.71884	7.54073	JUN
		Protoplasmic astrocytoma	2021-04-30	5.54801e-09	7.75644e-08	279.147	5306.53	AR;ESR1;TP53;ESR2																																		FOSB human tf ARCHS4 coexpression	1/299	0.2023	0.2023	4.71884	7.54073	JUN
		Germ cell tumor	6/210	5.77007e-09	8.02792e-08	64.6438	1226.33	AR;SMAD4;MYC;ESR1;TP53;ESR2																																		OVOL2 human tf ARCHS4 coexpression	1/299	0.2023	0.2023	4.71884	7.54073	AR
		Brain Neoplasms	8/646	5.97594e-09	8.24594e-08	34.6565	656.239	SMAD3;STAT1;MYC;STAT3;ESR1;TP53;NFKB1;RELA																																		PLEK human tf ARCHS4 coexpression	1/299	0.2023	0.2023	4.71884	7.54073	NFKB1
		Schizophrenia	1923-11-01	5.98403e-09	8.24594e-08	25.9941	492.177	AR;JUN;SMAD3;CREB1;SP1;NR3C1;ESR1;TP53;ESR2;NFKB1;RELA																																		PLAGL2 human tf ARCHS4 coexpression	1/299	0.2023	0.2023	4.71884	7.54073	NFKB1
		Restenosis	6/215	6.64335e-09	9.11088e-08	63.0813	1187.8	JUN;SMAD3;MYC;ESR1;TP53;NFKB1																																		ZBTB1 human tf ARCHS4 coexpression	1/299	0.2023	0.2023	4.71884	7.54073	NR3C1
		Carcinoma	6/216	6.83051e-09	9.32316e-08	62.7778	1180.34	AR;MYC;STAT3;ESR1;TP53;ESR2																																		ZNF384 human tf ARCHS4 coexpression	1/299	0.2023	0.2023	4.71884	7.54073	RELA
		Neoplasms, Intracranial	1997-05-01	6.9863e-09	9.49083e-08	108.114	2030.31	MYC;ESR1;TP53;NFKB1;RELA																																		ELK1 human tf ARCHS4 coexpression	1/299	0.2023	0.2023	4.71884	7.54073	RELA
		Invasive Ductal Breast Carcinoma	6/218	7.21795e-09	9.75948e-08	62.1792	1165.66	AR;SMAD4;MYC;ESR1;TP53;ESR2																																		ZNF337 human tf ARCHS4 coexpression	1/299	0.2023	0.2023	4.71884	7.54073	CREB1
		Grade I Astrocytoma	1932-04-01	7.27355e-09	9.78871e-08	259.182	4856.81	AR;ESR1;TP53;ESR2																																		HIVEP3 human tf ARCHS4 coexpression	1/299	0.2023	0.2023	4.71884	7.54073	NFKB1
		Fibrillary Astrocytoma	1933-04-01	8.27317e-09	1.10309e-07	250.232	4656.88	AR;ESR1;TP53;ESR2																																		CASZ1 human tf ARCHS4 coexpression	1/299	0.2023	0.2023	4.71884	7.54073	AR
		Mixed oligoastrocytoma	1933-04-01	8.27317e-09	1.10309e-07	250.232	4656.88	AR;ESR1;TP53;ESR2																																		IRF5 human tf ARCHS4 coexpression	1/299	0.2023	0.2023	4.71884	7.54073	NFKB1
		Gastrointestinal Carcinoid Tumor	6/225	8.72036e-09	1.15736e-07	60.1705	1116.62	SMAD3;STAT1;ESR1;TP53;ESR2;NFKB1																																		JUND human tf ARCHS4 coexpression	1/299	0.2023	0.2023	4.71884	7.54073	JUN
		Liver Cirrhosis	8/683	9.24278e-09	1.22106e-07	32.6942	604.823	AR;SMAD3;STAT1;MYC;STAT3;ESR1;TP53;RELA																																		AHCTF1 human tf ARCHS4 coexpression	1/299	0.2023	0.2023	4.71884	7.54073	SP1
		Female infertility	1934-04-01	9.37216e-09	1.2325e-07	241.879	4471.26	AR;ESR1;TP53;ESR2																																		NPAS1 human tf ARCHS4 coexpression	1/299	0.2023	0.2023	4.71884	7.54073	RELA
		Esophageal carcinoma	8/685	9.45662e-09	1.23796e-07	32.5942	602.229	AR;SMAD4;MYC;STAT3;NR3C1;ESR1;TP53;NFKB1																																		NFATC1 human tf ARCHS4 coexpression	1/299	0.2023	0.2023	4.71884	7.54073	NFKB1
		Benign Prostatic Hyperplasia	7/420	9.53505e-09	1.24258e-07	41.4661	765.808	AR;JUN;SMAD4;MYC;ESR1;TP53;ESR2																																		ZNF362 human tf ARCHS4 coexpression	1/299	0.2023	0.2023	4.71884	7.54073	JUN
		Prostate Cancer, Hereditary, 7	1935-04-01	1.05768e-08	1.36598e-07	234.065	4298.5	AR;ESR1;TP53;ESR2																																		VEZF1 human tf ARCHS4 coexpression	1/299	0.2023	0.2023	4.71884	7.54073	CREB1
		Varicose Ulcer	1935-04-01	1.05768e-08	1.36598e-07	234.065	4298.5	MYC;ESR1;TP53;ESR2																																		NR1H2 human tf ARCHS4 coexpression	1/299	0.2023	0.2023	4.71884	7.54073	RELA
		Tumor Initiation	6/234	1.10242e-08	1.4174e-07	57.769	1058.51	AR;SMAD4;MYC;STAT3;TP53;NFKB1																																		MYSM1 human tf ARCHS4 coexpression	1/299	0.2023	0.2023	4.71884	7.54073	SP1
		Undifferentiated carcinoma	6/237	1.18958e-08	1.51928e-07	57.0101	1040.27	MYC;STAT3;ESR1;TP53;ESR2;RELA																																		FOXF2 human tf ARCHS4 coexpression	1/299	0.2023	0.2023	4.71884	7.54073	JUN
		Carcinoma of Endocrine Gland	2021-03-07	1.19222e-08	1.51928e-07	1248.81	22784.4	AR;ESR1;TP53																																		ZNF740 human tf ARCHS4 coexpression	1/299	0.2023	0.2023	4.71884	7.54073	SP1
		Overweight	6/238	1.21987e-08	1.54768e-07	56.7615	1034.3	AR;NR3C1;ESR1;TP53;ESR2;NFKB1																																		MESP1 human tf ARCHS4 coexpression	1/299	0.2023	0.2023	4.71884	7.54073	AR
		Medullary carcinoma of thyroid	6/239	1.2508e-08	1.57996e-07	56.515	1028.4	JUN;MYC;STAT3;ESR1;TP53;ESR2																																		ZNF764 human tf ARCHS4 coexpression	1/299	0.2023	0.2023	4.71884	7.54073	MYC
		Colorectal Neoplasms	9/1073	1.33008e-08	1.66909e-07	26.6743	483.751	SMAD4;SP1;MYC;STAT3;ESR1;TP53;ESR2;NFKB1;RELA																																		TBX3 human tf ARCHS4 coexpression	1/299	0.2023	0.2023	4.71884	7.54073	AR
		Juvenile Pilocytic Astrocytoma	1937-04-01	1.33295e-08	1.66909e-07	219.857	3986.72	AR;ESR1;TP53;ESR2																																		RERE human tf ARCHS4 coexpression	1/299	0.2023	0.2023	4.71884	7.54073	AR
		Fatty Liver	7/443	1.37717e-08	1.717e-07	39.2325	710.134	AR;CREB1;SP1;MYC;STAT3;NFKB1;RELA																																		ID4 human tf ARCHS4 coexpression	1/299	0.2023	0.2023	4.71884	7.54073	JUN
		Precancerous Conditions	7/446	1.44272e-08	1.79097e-07	38.9584	703.361	SMAD4;STAT1;MYC;STAT3;ESR1;TP53;ESR2																																		HEY2 human tf ARCHS4 coexpression	1/299	0.2023	0.2023	4.71884	7.54073	JUN
		Astrocytoma	8/741	1.7471e-08	2.1595e-07	30.0168	536.181	AR;CREB1;MYC;STAT3;ESR1;TP53;ESR2;NFKB1																																		HLX human tf ARCHS4 coexpression	1/299	0.2023	0.2023	4.71884	7.54073	NFKB1
		Urothelial Carcinoma	6/257	1.92884e-08	2.35917e-07	52.4143	931.076	AR;SMAD3;MYC;NR3C1;TP53;NFKB1																																		KLF4 human tf ARCHS4 coexpression	1/299	0.2023	0.2023	4.71884	7.54073	JUN
		Neuroendocrine Tumors	6/257	1.92884e-08	2.35917e-07	52.4143	931.076	SMAD4;CREB1;MYC;ESR1;TP53;ESR2																																		MYC human tf ARCHS4 coexpression	1/299	0.2023	0.2023	4.71884	7.54073	AR
		Chronic Lymphocytic Leukemia	9/1120	1.93321e-08	2.35917e-07	25.4824	452.606	JUN;STAT1;MYC;STAT3;NR3C1;ESR1;TP53;NFKB1;RELA																																		NEUROG2 human tf ARCHS4 coexpression	1/299	0.2023	0.2023	4.71884	7.54073	TP53
		Alcoholic Intoxication	1941-04-01	2.0403e-08	2.47935e-07	196.049	3471.56	NR3C1;TP53;NFKB1;RELA																																		ZNF462 human tf ARCHS4 coexpression	1/299	0.2023	0.2023	4.71884	7.54073	AR
		Sjogren's Syndrome	6/260	2.06694e-08	2.4834e-07	51.7874	916.358	STAT1;MYC;STAT3;ESR1;TP53;NFKB1																																		STAT4 human tf ARCHS4 coexpression	1/299	0.2023	0.2023	4.71884	7.54073	NFKB1
		Lymphoma, T-Cell, Cutaneous	6/260	2.06694e-08	2.4834e-07	51.7874	916.358	JUN;STAT1;MYC;STAT3;TP53;NFKB1																																		FOXO1 human tf ARCHS4 coexpression	1/299	0.2023	0.2023	4.71884	7.54073	SMAD4
		Malignant Head and Neck Neoplasm	7/470	2.0695e-08	2.4834e-07	36.8936	652.773	AR;JUN;SMAD4;STAT1;STAT3;TP53;NFKB1																																		ETV6 human tf ARCHS4 coexpression	1/299	0.2023	0.2023	4.71884	7.54073	NFKB1
		Hepatitis A	6/261	2.11475e-08	2.52717e-07	51.5817	911.539	JUN;MYC;STAT3;ESR1;TP53;NFKB1																																		ESR2 human tf ARCHS4 coexpression	1/299	0.2023	0.2023	4.71884	7.54073	ESR1
		Down Syndrome	7/475	2.22571e-08	2.64878e-07	36.4901	642.978	CREB1;STAT1;STAT3;ESR1;TP53;ESR2;RELA																																		IRF8 human tf ARCHS4 coexpression	1/299	0.2023	0.2023	4.71884	7.54073	NFKB1
		Mammary Neoplasms, Human	7/476	2.25813e-08	2.6763e-07	36.4104	641.048	AR;JUN;STAT3;ESR1;TP53;ESR2;RELA																																		ZNF117 human tf ARCHS4 coexpression	1/299	0.2023	0.2023	4.71884	7.54073	CREB1
		Adenocarcinoma of colon	6/267	2.42125e-08	2.85786e-07	50.3806	883.494	JUN;SMAD4;MYC;ESR1;TP53;NFKB1																																		SMAD4 human tf ARCHS4 coexpression	1/299	0.2023	0.2023	4.71884	7.54073	SP1
		Gemistocytic astrocytoma	1943-04-01	2.48417e-08	2.92017e-07	185.977	3256.59	AR;ESR1;TP53;ESR2																																		ZNF593 human tf ARCHS4 coexpression	1/299	0.2023	0.2023	4.71884	7.54073	MYC
		Acute leukemia	7/492	2.83404e-08	3.3179e-07	35.1804	611.4	SMAD3;CREB1;STAT1;MYC;STAT3;TP53;NFKB1																																		ZNF775 human tf ARCHS4 coexpression	1/299	0.2023	0.2023	4.71884	7.54073	RELA
		Endometrial adenocarcinoma	5/129	2.9441e-08	3.43279e-07	80.0847	1388.74	AR;STAT3;ESR1;TP53;ESR2																																		ZNF782 human tf ARCHS4 coexpression	1/299	0.2023	0.2023	4.71884	7.54073	CREB1
		Adult Diffuse Large B-Cell Lymphoma	1946-04-01	3.2805e-08	3.77913e-07	172.667	2975.51	MYC;STAT3;TP53;NFKB1																																		RFX5 human tf ARCHS4 coexpression	1/299	0.2023	0.2023	4.71884	7.54073	STAT1
		Malignant neoplasm of male breast	1946-04-01	3.2805e-08	3.77913e-07	172.667	2975.51	AR;MYC;ESR1;TP53																																		ARNT human tf ARCHS4 coexpression	1/299	0.2023	0.2023	4.71884	7.54073	NR3C1
		Childhood Diffuse Large B-Cell Lymphoma	1946-04-01	3.2805e-08	3.77913e-07	172.667	2975.51	MYC;STAT3;TP53;NFKB1																																		ZNF808 human tf ARCHS4 coexpression	1/299	0.2023	0.2023	4.71884	7.54073	CREB1
		Malignant neoplasm of liver	8/805	3.33062e-08	3.82157e-07	27.5146	473.733	JUN;CREB1;MYC;STAT3;ESR1;TP53;NFKB1;RELA																																		ZNF577 human tf ARCHS4 coexpression	1/299	0.2023	0.2023	4.71884	7.54073	AR
		Malignant Glioma	7/504	3.34388e-08	3.82157e-07	34.3099	590.594	AR;CREB1;STAT1;SP1;STAT3;TP53;NFKB1																																		CSDE1 human tf ARCHS4 coexpression	1/299	0.2023	0.2023	4.71884	7.54073	ESR1
		HIV Infections	8/806	3.36292e-08	3.82815e-07	27.4787	472.85	JUN;CREB1;STAT1;MYC;STAT3;NR3C1;TP53;NFKB1																																		BRD9 human tf ARCHS4 coexpression	1/299	0.2023	0.2023	4.71884	7.54073	MYC
		Anaplasia	6/283	3.42281e-08	3.87636e-07	47.432	815.367	AR;JUN;MYC;ESR1;TP53;ESR2																																		FOXQ1 human tf ARCHS4 coexpression	1/299	0.2023	0.2023	4.71884	7.54073	SMAD3
		PACHYONYCHIA CONGENITA 3	5/133	3.4322e-08	3.87636e-07	77.5664	1333.17	AR;STAT3;ESR1;TP53;ESR2																																		EN2 human tf ARCHS4 coexpression	1/299	0.2023	0.2023	4.71884	7.54073	JUN
		Secondary malignant neoplasm of liver	7/508	3.53026e-08	3.97154e-07	34.0289	583.913	AR;SMAD4;MYC;ESR1;TP53;ESR2;NFKB1																																		KLF10 human tf ARCHS4 coexpression	1/299	0.2023	0.2023	4.71884	7.54073	NR3C1
		polyps	6/285	3.5691e-08	3.99962e-07	47.0872	807.469	JUN;SMAD4;STAT3;ESR1;TP53;RELA																																		BATF human tf ARCHS4 coexpression	1/299	0.2023	0.2023	4.71884	7.54073	NFKB1
		Malignant neoplasm of large intestine	7/516	3.92961e-08	4.38654e-07	33.4804	570.912	SMAD4;CREB1;STAT1;MYC;STAT3;TP53;ESR2																																		ZNF503 human tf ARCHS4 coexpression	1/299	0.2023	0.2023	4.71884	7.54073	JUN
		Female Breast Carcinoma	1949-04-01	4.25372e-08	4.73001e-07	161.131	2734.86	AR;MYC;ESR1;TP53																																		BACH1 human tf ARCHS4 coexpression	1/299	0.2023	0.2023	4.71884	7.54073	NFKB1
		Pituitary Neoplasms	6/296	4.4693e-08	4.95061e-07	45.2759	766.224	CREB1;STAT3;NR3C1;ESR1;TP53;ESR2																																		BAZ2A human tf ARCHS4 coexpression	1/299	0.2023	0.2023	4.71884	7.54073	SP1
		Hepatocarcinogenesis	7/527	4.5409e-08	5.01064e-07	32.7536	553.783	AR;JUN;MYC;STAT3;ESR1;TP53;NFKB1																																		ZNF606 human tf ARCHS4 coexpression	1/299	0.2023	0.2023	4.71884	7.54073	CREB1
		Idiopathic pulmonary arterial hypertension	6/297	4.55967e-08	5.01216e-07	45.118	762.649	AR;SMAD4;SMAD3;STAT3;ESR1;TP53																																		ERG human tf ARCHS4 coexpression	1/299	0.2023	0.2023	4.71884	7.54073	AR
		Solid Neoplasm	8/840	4.63589e-08	5.07656e-07	26.3091	444.277	SMAD4;SP1;MYC;STAT3;NR3C1;ESR1;TP53;NFKB1																																		ZNF592 human tf ARCHS4 coexpression	1/299	0.2023	0.2023	4.71884	7.54073	SP1
		Malignant neoplasm of female breast	1951-04-01	5.0127e-08	5.4684e-07	154.259	2592.9	AR;MYC;ESR1;TP53																																		SP140 human tf ARCHS4 coexpression	1/299	0.2023	0.2023	4.71884	7.54073	STAT1
		Encephalitis	5/144	5.11304e-08	5.55682e-07	71.3885	1198.53	STAT1;STAT3;TP53;NFKB1;RELA																																		HOXB13 human tf ARCHS4 coexpression	1/299	0.2023	0.2023	4.71884	7.54073	AR
		Infection caused by Helicobacter pylori	6/308	5.65758e-08	6.1095e-07	43.4503	725.085	JUN;SMAD4;STAT3;TP53;NFKB1;RELA																																		RUNX1 human tf ARCHS4 coexpression	1/299	0.2023	0.2023	4.71884	7.54073	NFKB1
		Monosomy	5/147	5.6694e-08	6.1095e-07	69.8697	1165.82	STAT1;MYC;STAT3;ESR1;TP53																																		SSH1 human tf ARCHS4 coexpression	1/299	0.2023	0.2023	4.71884	7.54073	SMAD3
		Diabetes	9/1268	5.68523e-08	6.1095e-07	22.3106	372.203	AR;STAT1;MYC;STAT3;NR3C1;ESR1;TP53;NFKB1;RELA																																		ZBTB5 human tf ARCHS4 coexpression	1/299	0.2023	0.2023	4.71884	7.54073	SMAD4
		Metabolic Syndrome X	7/548	5.93391e-08	6.35303e-07	31.4482	523.299	AR;STAT3;NR3C1;ESR1;ESR2;NFKB1;RELA																																		REL human tf ARCHS4 coexpression	1/299	0.2023	0.2023	4.71884	7.54073	NFKB1
		Rotavirus Infections	1954-04-01	6.33527e-08	6.75762e-07	144.982	2403.01	JUN;SMAD3;STAT1;TP53																																		ZNF296 human tf ARCHS4 coexpression	1/299	0.2023	0.2023	4.71884	7.54073	MYC
		Pulmonary Hypertension	5/151	6.48497e-08	6.89177e-07	67.9418	1124.52	JUN;SMAD4;MYC;ESR2;RELA																																		ZNF672 human tf ARCHS4 coexpression	1/299	0.2023	0.2023	4.71884	7.54073	RELA
		Agenesis of corpus callosum	6/317	6.71067e-08	7.10541e-07	42.1736	696.581	JUN;SMAD4;STAT3;NR3C1;ESR1;TP53																																		NKX6-1 human tf ARCHS4 coexpression	1/299	0.2023	0.2023	4.71884	7.54073	JUN
		Cervical Squamous Cell Carcinoma	5/153	6.92629e-08	7.30685e-07	67.0169	1104.8	SP1;MYC;STAT3;TP53;NFKB1																																		ZNF524 human tf ARCHS4 coexpression	1/299	0.2023	0.2023	4.71884	7.54073	RELA
		Diabetic Nephropathy	7/561	6.96606e-08	7.32199e-07	30.6898	505.756	JUN;CREB1;STAT1;STAT3;ESR1;NFKB1;RELA																																		HEYL human tf ARCHS4 coexpression	1/299	0.2023	0.2023	4.71884	7.54073	SP1
		Parathyroid Neoplasms	1956-04-01	7.35124e-08	7.67086e-07	139.392	2289.62	SMAD3;MYC;ESR1;TP53																																		MET human tf ARCHS4 coexpression	1/299	0.2023	0.2023	4.71884	7.54073	SMAD3
		Cystitis	1956-04-01	7.35124e-08	7.67086e-07	139.392	2289.62	TP53;ESR2;NFKB1;RELA																																		ZNF318 human tf ARCHS4 coexpression	1/299	0.2023	0.2023	4.71884	7.54073	NR3C1
		Other specified transient cerebral ischemias	5/155	7.39115e-08	7.68466e-07	66.1167	1085.66	CREB1;STAT3;ESR1;ESR2;NFKB1																																		HEY1 human tf ARCHS4 coexpression	1/299	0.2023	0.2023	4.71884	7.54073	JUN
		High density lipoprotein measurement	6/324	7.63737e-08	7.9121e-07	41.2306	675.672	SMAD4;NR3C1;ESR1;TP53;ESR2;NFKB1																																		SOX17 human tf ARCHS4 coexpression	1/299	0.2023	0.2023	4.71884	7.54073	JUN
		Carcinoma of Male Breast	1958-04-01	8.48422e-08	8.7579e-07	134.215	2185.36	AR;ESR1;TP53;ESR2																																		CASP8AP2 human tf ARCHS4 coexpression	1/299	0.2023	0.2023	4.71884	7.54073	CREB1
		Crohn Disease	8/912	8.76837e-08	9.0189e-07	24.1226	391.981	JUN;SMAD3;CREB1;STAT3;NR3C1;TP53;NFKB1;RELA																																		TGIF2 human tf ARCHS4 coexpression	1/299	0.2023	0.2023	4.71884	7.54073	TP53
		Polycystic Kidney, Autosomal Dominant	5/161	8.93629e-08	9.1589e-07	63.5545	1031.52	JUN;CREB1;MYC;STAT3;ESR1																																		ETV3L human tf ARCHS4 coexpression	1/299	0.2023	0.2023	4.71884	7.54073	NFKB1
		Ulcerative Colitis	8/915	8.99398e-08	9.18534e-07	24.0391	390.013	SMAD3;STAT1;STAT3;NR3C1;ESR1;TP53;NFKB1;RELA																																		GTF3A human tf ARCHS4 coexpression	1/299	0.2023	0.2023	4.71884	7.54073	MYC
		Reticuloendotheliosis, X-linked	2021-03-13	9.71616e-08	9.88782e-07	499.375	8063.35	TP53;NFKB1;RELA																																		ZC3H7A human tf ARCHS4 coexpression	1/299	0.2023	0.2023	4.71884	7.54073	TP53
		Hodgkin Disease	7/592	1.00586e-07	1.02003e-06	29.0171	467.531	AR;JUN;STAT1;MYC;STAT3;TP53;NFKB1																																		CHD6 human tf ARCHS4 coexpression	1/299	0.2023	0.2023	4.71884	7.54073	AR
		invasive cancer	5/166	1.04109e-07	1.03858e-06	61.5652	989.835	SMAD4;MYC;ESR1;TP53;ESR2																																		RNF114 human tf ARCHS4 coexpression	1/299	0.2023	0.2023	4.71884	7.54073	RELA
		Anaplastic astrocytoma	5/166	1.04109e-07	1.03858e-06	61.5652	989.835	AR;STAT3;ESR1;TP53;ESR2																																		NKX3-1 human tf ARCHS4 coexpression	1/299	0.2023	0.2023	4.71884	7.54073	AR
		Classical Hodgkin's Lymphoma	5/166	1.04109e-07	1.03858e-06	61.5652	989.835	JUN;STAT1;STAT3;TP53;NFKB1																																		ZNF23 human tf ARCHS4 coexpression	1/299	0.2023	0.2023	4.71884	7.54073	RELA
		Cholestasis, Extrahepatic	1961-04-01	1.04219e-07	1.03858e-06	127.132	2043.88	JUN;SMAD4;TP53;RELA																																		ZNF408 human tf ARCHS4 coexpression	1/299	0.2023	0.2023	4.71884	7.54073	MYC
		Bile duct carcinoma	1961-04-01	1.04219e-07	1.03858e-06	127.132	2043.88	SMAD4;ESR1;TP53;ESR2																																		UBR4 human tf ARCHS4 coexpression	1/299	0.2023	0.2023	4.71884	7.54073	SP1
		Transitional cell carcinoma of bladder	5/167	1.07277e-07	1.06537e-06	61.1821	981.841	AR;CREB1;STAT3;TP53;NFKB1																																		DRAP1 human tf ARCHS4 coexpression	1/299	0.2023	0.2023	4.71884	7.54073	RELA
		Fibroadenoma	1963-04-01	1.18855e-07	1.17629e-06	122.81	1958.26	MYC;ESR1;TP53;ESR2																																		RBPJ human tf ARCHS4 coexpression	1/299	0.2023	0.2023	4.71884	7.54073	CREB1
		Liver and Intrahepatic Biliary Tract Carcinoma	7/607	1.19305e-07	1.1767e-06	28.2698	450.665	CREB1;MYC;STAT3;ESR1;TP53;NFKB1;RELA																																		ZC3H4 human tf ARCHS4 coexpression	1/299	0.2023	0.2023	4.71884	7.54073	TP53
		Cystadenoma, Serous	2021-03-14	1.23605e-07	1.21496e-06	453.955	7220.68	AR;SMAD4;TP53																																		ZNF30 human tf ARCHS4 coexpression	1/299	0.2023	0.2023	4.71884	7.54073	CREB1
		Diabetes Mellitus, Insulin-Dependent	8/956	1.262e-07	1.23625e-06	22.95	364.569	AR;SMAD3;STAT1;MYC;STAT3;ESR1;TP53;NFKB1																																		AR human tf ARCHS4 coexpression	1/299	0.2023	0.2023	4.71884	7.54073	MYC
		Adult Medulloblastoma	1964-04-01	1.26723e-07	1.23716e-06	120.758	1917.78	MYC;STAT3;TP53;ESR2																																		ATF5 human tf ARCHS4 coexpression	1/299	0.2023	0.2023	4.71884	7.54073	NFKB1
		Precursor Cell Lymphoblastic Leukemia Lymphoma	7/618	1.34838e-07	1.30444e-06	27.7451	438.905	CREB1;SP1;MYC;STAT3;NR3C1;TP53;NFKB1																																		FOXL1 human tf ARCHS4 coexpression	1/299	0.2023	0.2023	4.71884	7.54073	SMAD3
		FRIEDREICH ATAXIA 1	1965-04-01	1.34973e-07	1.30444e-06	118.772	1878.76	AR;ESR1;TP53;NFKB1																																		IRX5 human tf ARCHS4 coexpression	1/299	0.2023	0.2023	4.71884	7.54073	ESR1
		Lymphocytosis	1965-04-01	1.34973e-07	1.30444e-06	118.772	1878.76	AR;MYC;STAT3;NFKB1																																		RC3H1 human tf ARCHS4 coexpression	1/299	0.2023	0.2023	4.71884	7.54073	SP1
		Carcinomatosis	5/176	1.39382e-07	1.34254e-06	57.9357	914.575	MYC;STAT3;ESR1;TP53;ESR2
		Diffuse Astrocytoma	1966-04-01	1.43618e-07	1.37873e-06	116.85	1841.11	AR;ESR1;TP53;ESR2
		Coronary Artery Disease	8/981	1.54013e-07	1.47362e-06	22.3309	350.288	AR;SMAD3;STAT1;NR3C1;ESR1;TP53;ESR2;NFKB1
		Immune thrombocytopenic purpura	5/183	1.69272e-07	1.61425e-06	55.6376	867.489	AR;STAT1;STAT3;NR3C1;NFKB1
		Immunologic Deficiency Syndromes	7/641	1.72922e-07	1.64362e-06	26.7068	415.837	AR;STAT1;MYC;STAT3;TP53;ESR2;NFKB1
		Cystadenocarcinoma, Mucinous	2021-03-16	1.89992e-07	1.78233e-06	384.077	5944.08	SMAD4;ESR1;TP53
		BREAST CANCER 3	2021-03-16	1.89992e-07	1.78233e-06	384.077	5944.08	ESR1;TP53;ESR2
		Non-small cell carcinoma	2021-03-16	1.89992e-07	1.78233e-06	384.077	5944.08	STAT3;TP53;ESR2
		Condyloma	2021-03-16	1.89992e-07	1.78233e-06	384.077	5944.08	JUN;ESR1;TP53
		Carcinoma, Spindle-Cell	5/188	1.93576e-07	1.81006e-06	54.1038	836.315	MYC;STAT3;ESR1;TP53;ESR2
		Pancreatic Neoplasm	7/665	2.22009e-07	2.06921e-06	25.7008	393.75	JUN;SMAD4;MYC;STAT3;TP53;NFKB1;RELA
		Primary malignant neoplasm	8/1032	2.27549e-07	2.114e-06	21.1618	323.689	AR;CREB1;SP1;MYC;STAT3;ESR1;TP53;ESR2
		Chronic Obstructive Airway Disease	7/669	2.31239e-07	2.14137e-06	25.5402	390.25	SMAD4;SMAD3;STAT1;STAT3;NR3C1;TP53;NFKB1
		Carcinoma, Papillary	5/196	2.38147e-07	2.19655e-06	51.8168	790.225	SMAD4;CREB1;STAT3;ESR1;TP53
		Lung diseases	6/393	2.38722e-07	2.19655e-06	33.7606	514.78	JUN;CREB1;STAT3;NR3C1;TP53;NFKB1
		Small cell carcinoma of lung	7/673	2.40791e-07	2.19869e-06	25.3816	386.798	AR;CREB1;MYC;STAT3;NR3C1;TP53;NFKB1
		Malignant neoplasm of esophagus	7/673	2.40791e-07	2.19869e-06	25.3816	386.798	AR;SMAD4;MYC;STAT3;NR3C1;TP53;NFKB1
		Endometrial Hyperplasia	1975-04-01	2.41245e-07	2.19869e-06	101.992	1554.1	AR;ESR1;TP53;ESR2
		Osteosarcoma of bone	8/1042	2.45065e-07	2.22646e-06	20.9461	318.836	SMAD4;SP1;MYC;STAT3;NR3C1;ESR1;TP53;NFKB1
		Anxiety Disorders	6/396	2.49647e-07	2.26095e-06	33.4957	509.243	AR;CREB1;NR3C1;ESR1;TP53;ESR2
		Diabetes Mellitus	9/1507	2.52278e-07	2.27762e-06	18.5117	281.243	AR;STAT1;MYC;STAT3;NR3C1;ESR1;TP53;NFKB1;RELA
		Acute Undifferentiated Leukemia	1976-04-01	2.54536e-07	2.28368e-06	100.571	1527.05	NR3C1;TP53;NFKB1;RELA
		Autoimmune thrombocytopenia	1976-04-01	2.54536e-07	2.28368e-06	100.571	1527.05	STAT1;STAT3;NR3C1;NFKB1
		Secondary malignant neoplasm of lung	7/683	2.66145e-07	2.38043e-06	24.9932	378.377	AR;SP1;MYC;STAT3;ESR1;TP53;NFKB1
		Heat Stroke	2021-03-18	2.76597e-07	2.46625e-06	332.833	5026.02	JUN;NFKB1;RELA
		Autoimmune Diseases	8/1060	2.7954e-07	2.4848e-06	20.5682	310.376	AR;SMAD3;STAT1;STAT3;NR3C1;ESR1;TP53;NFKB1
		Malignant neoplasm of gallbladder	5/203	2.83496e-07	2.51221e-06	49.9672	753.309	SMAD4;MYC;ESR1;TP53;ESR2
		Anaplastic carcinoma	5/204	2.90497e-07	2.5585e-06	49.7136	748.272	MYC;STAT3;ESR1;TP53;ESR2
		Papilloma	5/204	2.90497e-07	2.5585e-06	49.7136	748.272	AR;MYC;STAT3;ESR1;TP53
		Burkitt Lymphoma	6/407	2.93293e-07	2.57525e-06	32.5586	489.75	MYC;STAT3;NR3C1;TP53;ESR2;NFKB1
		Precursor T-Cell Lymphoblastic Leukemia-Lymphoma	6/408	2.97554e-07	2.59754e-06	32.476	488.038	SMAD3;STAT1;MYC;NR3C1;TP53;NFKB1
		Cervical Intraepithelial Neoplasia	5/205	2.97635e-07	2.59754e-06	49.4625	743.293	MYC;STAT3;ESR1;TP53;ESR2
		Pancreatic Ductal Adenocarcinoma	7/701	3.17493e-07	2.76248e-06	24.3222	363.929	SMAD4;SMAD3;MYC;STAT3;TP53;NFKB1;RELA
		Anaplastic Large Cell Lymphoma, ALK-Positive	2021-03-19	3.28312e-07	2.84801e-06	312.016	4658.18	STAT1;MYC;STAT3
		Vascular lesions	1981-04-01	3.29352e-07	2.84845e-06	94.0165	1403.3	SMAD4;MYC;NR3C1;TP53
		Glomerulonephritis	5/210	3.35438e-07	2.88376e-06	48.2439	719.212	JUN;STAT1;STAT3;ESR1;NFKB1
		Neurofibromatosis 1	5/210	3.35438e-07	2.88376e-06	48.2439	719.212	AR;CREB1;STAT3;ESR1;TP53
		Congenital contractural arachnodactyly	5/212	3.51584e-07	3.01358e-06	47.7729	709.945	SMAD4;STAT3;TP53;NFKB1;RELA
		Metabolic Diseases	6/421	3.57754e-07	3.05737e-06	31.4378	466.644	AR;STAT3;NR3C1;TP53;ESR2;NFKB1
		Aortic Valve Insufficiency	5/214	3.6834e-07	3.13852e-06	47.311	700.878	JUN;SMAD3;STAT3;ESR1;TP53
		Respiratory syncytial virus (RSV) infection in conditions classified elsewhere and of unspecified site	5/216	3.85722e-07	3.25117e-06	46.8578	692.003	STAT1;NR3C1;TP53;NFKB1;RELA
		Carcinoma ex pleomorphic adenoma	2021-03-20	3.86077e-07	3.25117e-06	293.647	4336.35	AR;STAT3;TP53
		Ovarian Clear Cell Adenocarcinoma	2021-03-20	3.86077e-07	3.25117e-06	293.647	4336.35	STAT3;ESR1;TP53
		Cutaneous Fibrous Histiocytoma	2021-03-20	3.86077e-07	3.25117e-06	293.647	4336.35	ESR1;TP53;ESR2
		Inflammation	6/429	3.99546e-07	3.35479e-06	30.8306	454.225	SMAD3;STAT3;NR3C1;TP53;NFKB1;RELA
		Nasal Polyps	5/219	4.13009e-07	3.45775e-06	46.1939	679.041	JUN;STAT3;NR3C1;TP53;RELA
		Cystadenocarcinoma, Serous	1986-04-01	4.19452e-07	3.50151e-06	88.2616	1296.06	AR;MYC;ESR1;TP53
		Actinic keratosis	1987-04-01	4.39473e-07	3.65804e-06	87.1939	1276.32	SMAD4;MYC;TP53;NFKB1
		Acute Erythroblastic Leukemia	5/224	4.61867e-07	3.82562e-06	45.1279	658.325	STAT1;STAT3;ESR1;TP53;RELA
		Depressive disorder	7/741	4.62263e-07	3.82562e-06	22.9491	334.761	AR;CREB1;STAT3;NR3C1;ESR1;TP53;ESR2
		Osteoporosis	6/441	4.6971e-07	3.87612e-06	29.9617	436.576	AR;STAT1;MYC;ESR1;ESR2;NFKB1
		Pulmonary Emphysema	5/225	4.72166e-07	3.88525e-06	44.9205	654.308	JUN;SMAD3;STAT3;TP53;NFKB1
		Neurodegenerative Disorders	7/745	4.79398e-07	3.93352e-06	22.82	332.047	AR;JUN;STAT3;NR3C1;TP53;ESR2;NFKB1
		Graft-vs-Host Disease	5/226	4.82646e-07	3.94892e-06	44.7149	650.333	STAT1;STAT3;NR3C1;TP53;RELA
		Ki-1+ Anaplastic Large Cell Lymphoma	5/228	5.04159e-07	4.11325e-06	44.3094	642.503	JUN;MYC;STAT3;TP53;NFKB1
		Seminoma	5/229	5.15196e-07	4.19143e-06	44.1094	638.647	AR;SMAD4;ESR1;TP53;ESR2
		Coronary Arteriosclerosis	7/760	5.48519e-07	4.42824e-06	22.3479	322.169	AR;STAT3;NR3C1;ESR1;TP53;ESR2;NFKB1
		Metastasis from malignant tumor of prostate	5/232	5.49462e-07	4.42824e-06	43.5198	627.309	AR;MYC;TP53;ESR2;NFKB1
		Thyroid associated opthalmopathies	1992-04-01	5.50454e-07	4.42824e-06	82.219	1184.98	STAT1;MYC;NR3C1;NFKB1
		Adrenal Cortical Adenoma	1992-04-01	5.50454e-07	4.42824e-06	82.219	1184.98	NR3C1;ESR1;TP53;ESR2
		Eczema	6/454	5.56862e-07	4.46731e-06	29.0729	418.678	JUN;STAT1;SP1;STAT3;NR3C1;NFKB1
		Gallbladder Carcinoma	5/233	5.61276e-07	4.49021e-06	43.3268	623.604	SMAD4;MYC;ESR1;TP53;ESR2
		Epstein-Barr Virus Infections	5/234	5.7329e-07	4.53652e-06	43.1354	619.936	MYC;STAT3;TP53;NFKB1;RELA
		Liver Cirrhosis, Alcoholic	1993-04-01	5.74941e-07	4.53652e-06	81.2911	1168.07	SMAD3;STAT3;NFKB1;RELA
		Osteoarthritis, Knee	1993-04-01	5.74941e-07	4.53652e-06	81.2911	1168.07	AR;SMAD3;ESR1;NFKB1
		Mucinous Adenocarcinoma	1993-04-01	5.74941e-07	4.53652e-06	81.2911	1168.07	SMAD3;MYC;ESR1;TP53
		Childhood Medulloblastoma	1993-04-01	5.74941e-07	4.53652e-06	81.2911	1168.07	MYC;STAT3;TP53;ESR2
		Cerebrovascular accident	7/768	5.88706e-07	4.63244e-06	22.1038	317.087	SMAD3;STAT1;ESR1;TP53;ESR2;NFKB1;RELA
		Traditional Serrated Adenoma	1994-04-01	6.00229e-07	4.71024e-06	80.3838	1151.58	AR;JUN;TP53;NFKB1
		Diabetes Mellitus, Non-Insulin-Dependent	9/1672	6.14139e-07	4.8063e-06	16.5262	236.374	AR;SMAD4;CREB1;STAT3;NR3C1;ESR1;TP53;NFKB1;RELA
		Anxiety	6/464	6.32601e-07	4.93737e-06	28.4236	405.702	AR;CREB1;NR3C1;ESR1;TP53;ESR2
		Pituitary Diseases	5/240	6.49723e-07	5.0573e-06	42.0213	598.665	AR;STAT3;NR3C1;ESR1;TP53
		IMMUNE SUPPRESSION	1996-04-01	6.53281e-07	5.07129e-06	78.6285	1119.77	STAT1;STAT3;TP53;NFKB1
		Metastatic Prostate Carcinoma	5/241	6.6321e-07	5.13453e-06	41.8411	595.239	AR;MYC;TP53;ESR2;NFKB1
		bilateral breast cancer	2021-03-24	6.84227e-07	5.26892e-06	237.667	3373.67	AR;ESR1;TP53
		Norrie disease	2021-03-24	6.84227e-07	5.26892e-06	237.667	3373.67	AR;STAT3;TP53
		Cardiovascular Diseases	7/787	6.94231e-07	5.33169e-06	21.5441	305.505	JUN;STAT3;NR3C1;ESR1;TP53;ESR2;NFKB1
		Acute Promyelocytic Leukemia	6/475	7.255e-07	5.55702e-06	27.7413	392.162	CREB1;STAT1;MYC;STAT3;TP53;NFKB1
		Pulmonary Sclerosing Hemangioma	2021-03-25	7.77182e-07	5.9371e-06	226.852	3191.26	AR;TP53;ESR2
		Dermatitis, Atopic	6/484	8.09602e-07	6.1684e-06	27.2064	381.617	JUN;SMAD3;SP1;STAT3;NR3C1;NFKB1
		Inflammatory Breast Carcinoma	4/102	8.33495e-07	6.31701e-06	73.7922	1032.92	MYC;ESR1;TP53;NFKB1
		Precursor B-Cell Lymphoblastic Leukemia-Lymphoma	4/102	8.33495e-07	6.31701e-06	73.7922	1032.92	CREB1;STAT3;NR3C1;TP53
		Carcinoid tumor no ICD-O subtype	4/104	9.01064e-07	6.81119e-06	72.3091	1006.52	JUN;SMAD4;MYC;TP53
		Mixed Salivary Gland Tumor	4/105	9.36337e-07	7.05929e-06	71.5896	993.755	AR;STAT3;TP53;NFKB1
		Malignant Testicular Germ Cell Tumor	4/106	9.72627e-07	7.31375e-06	70.8841	981.268	AR;ESR1;TP53;ESR2
		Renal carcinoma	6/500	9.78872e-07	7.34154e-06	26.3036	363.96	SMAD4;MYC;STAT3;NR3C1;TP53;NFKB1
		Cervical dysplasia	2021-03-27	9.87487e-07	7.38691e-06	207.927	2875.24	STAT3;ESR1;TP53
		Amyloidosis	7/833	1.01771e-06	7.59324e-06	20.2956	280.037	CREB1;SP1;STAT3;ESR1;TP53;ESR2;NFKB1
		Secondary Neoplasm	4/108	1.04834e-06	7.80157e-06	69.514	957.09	AR;STAT3;ESR1;TP53
		Condylomata Acuminata	2021-03-28	1.10549e-06	8.20569e-06	199.6	2737.56	JUN;STAT1;TP53
		Major Depressive Disorder	6/513	1.13691e-06	8.41722e-06	25.6121	350.558	JUN;CREB1;NR3C1;ESR1;ESR2;NFKB1
		Plasmacytoma	4/111	1.17001e-06	8.64007e-06	67.5548	922.697	STAT1;MYC;TP53;NFKB1
		Synovitis	4/112	1.21281e-06	8.93322e-06	66.9259	911.703	STAT1;STAT3;TP53;NFKB1
		Salivary duct carcinoma	2021-03-29	1.23249e-06	9.00908e-06	191.913	2611.27	AR;ESR1;TP53
		Stage IV Breast Cancer AJCC v6 and v7	2021-03-29	1.23249e-06	9.00908e-06	191.913	2611.27	AR;ESR1;TP53
		Lymphoid hyperplasia	2021-03-29	1.23249e-06	9.00908e-06	191.913	2611.27	AR;TP53;NFKB1
		Adenocarcinoma, Clear Cell	4/113	1.25676e-06	9.14008e-06	66.3086	900.933	CREB1;SP1;TP53;NFKB1
		Cocaine-Related Disorders	4/113	1.25676e-06	9.14008e-06	66.3086	900.933	SMAD3;CREB1;NR3C1;ESR2
		Testicular Germ Cell Tumor	4/114	1.30189e-06	9.42069e-06	65.7025	890.38	AR;ESR1;TP53;NFKB1
		leiomyosarcoma	4/114	1.30189e-06	9.42069e-06	65.7025	890.38	MYC;STAT3;ESR1;TP53
		Dwarfism	5/277	1.31756e-06	9.51019e-06	36.2371	490.641	SMAD4;STAT1;STAT3;TP53;NFKB1
		Condition, Preneoplastic	4/116	1.39574e-06	1.00493e-05	64.5227	869.901	SMAD4;MYC;STAT3;TP53
		Myeloid Leukemia, Chronic	7/876	1.42698e-06	1.02486e-05	19.248	259.077	STAT1;MYC;STAT3;ESR1;TP53;NFKB1;RELA
		Experimental Organism Basal Cell Carcinoma	5/282	1.43875e-06	1.03074e-05	35.574	478.532	AR;JUN;STAT1;STAT3;TP53
		Teratoma	4/117	1.44451e-06	1.03231e-05	63.9485	859.963	AR;MYC;ESR1;TP53
		Lupus Vulgaris	5/284	1.48962e-06	1.06191e-05	35.3154	473.827	AR;STAT1;STAT3;ESR1;NFKB1
		ESTROGEN RESISTANCE	2021-03-31	1.5148e-06	1.07059e-05	178.188	2387.75	AR;ESR1;NFKB1
		Myxoma	2021-03-31	1.5148e-06	1.07059e-05	178.188	2387.75	STAT1;TP53;NFKB1
		Lymphoma, Non-Hodgkin	6/539	1.51612e-06	1.07059e-05	24.3302	326.009	AR;MYC;STAT3;ESR1;TP53;NFKB1
		Congestive heart failure	7/884	1.51667e-06	1.07059e-05	19.0644	255.444	STAT3;NR3C1;ESR1;TP53;ESR2;NFKB1;RELA
		Von Hippel-Lindau Syndrome	4/119	1.54584e-06	1.08851e-05	62.83	840.662	AR;MYC;NR3C1;TP53
		Metastatic Neoplasm	6/544	1.59975e-06	1.12373e-05	24.0979	321.602	AR;SMAD4;MYC;STAT3;ESR1;TP53
		Fibrosis, Liver	6/545	1.61692e-06	1.13303e-05	24.0519	320.732	SMAD4;SMAD3;STAT1;STAT3;TP53;NFKB1
		Juvenile Myelomonocytic Leukemia	4/121	1.65236e-06	1.15505e-05	61.7498	822.094	AR;CREB1;STAT3;TP53
		Pilocytic Astrocytoma	4/122	1.70762e-06	1.19078e-05	61.2234	813.072	AR;ESR1;TP53;ESR2
		Uterine Cervical Neoplasm	4/124	1.82224e-06	1.26459e-05	60.197	795.53	SMAD4;MYC;STAT3;TP53
		Polycystic Kidney Diseases	4/124	1.82224e-06	1.26459e-05	60.197	795.53	JUN;SP1;MYC;STAT3
		Primary Lesion	1933-03-01	1.837e-06	1.27177e-05	166.292	2196.28	SMAD4;STAT3;TP53
		Inflammatory Bowel Diseases	7/911	1.85528e-06	1.28134e-05	18.4689	243.743	SMAD3;STAT3;NR3C1;ESR1;TP53;ESR2;NFKB1
		Coronary heart disease	7/913	1.88271e-06	1.29692e-05	18.4262	242.909	AR;SMAD3;NR3C1;ESR1;TP53;ESR2;NFKB1
		Epithelioma	5/298	1.88684e-06	1.29692e-05	33.6041	442.922	AR;SP1;MYC;ESR1;TP53
		Laryngeal Squamous Cell Carcinoma	4/126	1.94249e-06	1.33199e-05	59.2042	778.626	STAT3;TP53;NFKB1;RELA
		Hereditary Diffuse Gastric Cancer	5/300	1.94981e-06	1.33384e-05	33.3729	438.779	JUN;SMAD4;MYC;STAT3;TP53
		Ependymoma	4/128	2.06853e-06	1.40504e-05	58.2434	762.329	STAT3;TP53;NFKB1;RELA
		Biliary Tract Cancer	4/128	2.06853e-06	1.40504e-05	58.2434	762.329	AR;SMAD4;ESR1;TP53
		Cocaine Abuse	4/128	2.06853e-06	1.40504e-05	58.2434	762.329	SMAD3;CREB1;NR3C1;ESR2
		Lupus Erythematosus	5/304	2.08074e-06	1.41e-05	32.9197	430.682	AR;STAT1;STAT3;ESR1;NFKB1
		Uveitis	4/130	2.20055e-06	1.48498e-05	57.3131	746.607	STAT1;STAT3;NR3C1;RELA
		Hepatitis B Virus-Related Hepatocellular Carcinoma	1935-03-01	2.20168e-06	1.48498e-05	155.883	2030.57	STAT3;ESR1;TP53
		Diffuse Large B-Cell Lymphoma	6/575	2.20708e-06	1.48514e-05	22.7487	296.275	STAT1;MYC;STAT3;TP53;NFKB1;RELA
		Lupus Erythematosus, Discoid	5/309	2.25404e-06	1.5132e-05	32.3701	420.901	AR;STAT1;STAT3;ESR1;NFKB1
		precancerous lesions	4/132	2.33873e-06	1.56641e-05	56.4119	731.432	SMAD4;ESR1;TP53;NFKB1
		Endometriosis of ovary	1936-03-01	2.40076e-06	1.60422e-05	151.152	1955.86	AR;ESR1;TP53
		Influenza	6/589	2.53734e-06	1.69156e-05	22.1864	285.858	JUN;SMAD3;CREB1;STAT1;NFKB1;RELA
		Neurilemmoma	4/135	2.55795e-06	1.70136e-05	55.1117	709.635	CREB1;STAT3;TP53;NFKB1
		Paget Disease	1937-03-01	2.61142e-06	1.73292e-05	146.699	1885.9	ESR1;TP53;NFKB1
		Hamartoma Syndrome, Multiple	4/138	2.79206e-06	1.84854e-05	53.8697	688.926	AR;SMAD4;NR3C1;TP53
		Bladder neck obstruction	1938-03-01	2.83398e-06	1.8677e-05	142.5	1820.27	SMAD3;ESR1;NFKB1
		Comedone	1938-03-01	2.83398e-06	1.8677e-05	142.5	1820.27	MYC;ESR1;TP53
		Liver diseases	6/606	2.99176e-06	1.96718e-05	21.5389	273.967	JUN;SMAD3;ESR1;TP53;ESR2;NFKB1
		Osteopenia	5/329	3.06448e-06	2.01041e-05	30.341	385.199	STAT1;STAT3;NR3C1;ESR1;NFKB1
		Hypokalemia	1940-03-01	3.31609e-06	2.17053e-05	134.784	1700.53	SMAD4;NR3C1;TP53
		Graves Disease	5/335	3.34767e-06	2.18624e-05	29.7803	375.448	SP1;MYC;ESR1;TP53;ESR2
		Mood Disorders	5/336	3.39681e-06	2.21331e-05	29.6888	373.862	AR;CREB1;NR3C1;ESR1;NFKB1
		Pneumonitis	5/339	3.54765e-06	2.30637e-05	29.4177	369.169	JUN;STAT3;NR3C1;TP53;NFKB1
		Huntington Disease	6/627	3.64302e-06	2.36304e-05	20.788	260.322	AR;CREB1;SP1;STAT3;TP53;NFKB1
		Chromophobe Renal Cell Carcinoma	4/149	3.78846e-06	2.45186e-05	49.7555	621.125	NR3C1;TP53;NFKB1;RELA
		Epiretinal Membrane	1942-03-01	3.84965e-06	2.48031e-05	127.859	1594.09	SP1;NFKB1;RELA
		Bulimia Nervosa	1942-03-01	3.84965e-06	2.48031e-05	127.859	1594.09	NR3C1;ESR1;ESR2
		Primary Sj??gren's syndrome	4/151	3.99463e-06	2.56798e-05	49.0736	610.012	STAT1;STAT3;TP53;NFKB1
		Ankylosing spondylitis	5/348	4.03206e-06	2.58627e-05	28.6327	355.653	AR;SMAD3;STAT3;NFKB1;RELA
		Aneurysm	4/152	4.10079e-06	2.6245e-05	48.7396	604.582	SMAD3;STAT1;TP53;RELA
		High Grade Lymphoma (neoplasm)	1943-03-01	4.13651e-06	2.6415e-05	124.656	1545.2	MYC;TP53;NFKB1
		Familial lichen amyloidosis	4/153	4.20902e-06	2.66417e-05	48.41	599.233	AR;SMAD4;STAT3;TP53
		Sezary Syndrome	4/153	4.20902e-06	2.66417e-05	48.41	599.233	MYC;STAT3;TP53;NFKB1
		Squamous cell carcinoma of tongue	4/153	4.20902e-06	2.66417e-05	48.41	599.233	MYC;ESR1;TP53;NFKB1
		Hyperlipoproteinemia Type IIa	4/153	4.20902e-06	2.66417e-05	48.41	599.233	SP1;NR3C1;ESR1;NFKB1
		Ewings sarcoma	5/352	4.26339e-06	2.69267e-05	28.2968	349.903	STAT1;SP1;MYC;STAT3;TP53
		Adenocarcinoma of pancreas	5/354	4.38291e-06	2.7621e-05	28.1318	347.084	SMAD4;SP1;TP53;NFKB1;RELA
		Aplastic Anemia	4/155	4.43181e-06	2.77204e-05	47.764	588.773	AR;STAT3;TP53;NFKB1
		Biliary cirrhosis	4/155	4.43181e-06	2.77204e-05	47.764	588.773	STAT1;STAT3;ESR1;NFKB1
		Medullomyoblastoma	1944-03-01	4.43719e-06	2.77204e-05	121.61	1498.9	MYC;STAT3;ESR2
		Melanotic medulloblastoma	1944-03-01	4.43719e-06	2.77204e-05	121.61	1498.9	MYC;STAT3;ESR2
		Cocaine Dependence	4/157	4.66324e-06	2.90695e-05	47.1349	578.618	SMAD3;CREB1;NR3C1;ESR2
		Lymphoma, Follicular	5/359	4.69328e-06	2.91936e-05	27.7274	340.198	STAT1;MYC;STAT3;ESR1;TP53
		gallbladder neoplasm	1945-03-01	4.75199e-06	2.93686e-05	118.708	1455	MYC;TP53;ESR2
		LATERAL MENINGOCELE SYNDROME	1945-03-01	4.75199e-06	2.93686e-05	118.708	1455	STAT3;ESR1;TP53
		Mammary adenocarcinoma	1945-03-01	4.75199e-06	2.93686e-05	118.708	1455	ESR1;TP53;ESR2
		Presenile dementia	5/362	4.88764e-06	3.01422e-05	27.4902	336.172	STAT1;NR3C1;ESR1;TP53;ESR2
		Mammary Neoplasms, Experimental	4/160	5.027e-06	3.08695e-05	46.2214	563.933	STAT3;ESR1;TP53;ESR2
		Turner Syndrome	4/160	5.027e-06	3.08695e-05	46.2214	563.933	AR;NR3C1;ESR1;TP53
		Familial multiple trichoepitheliomata	4/161	5.15281e-06	3.15746e-05	45.9247	559.178	SMAD4;MYC;ESR1;TP53
		Impaired cognition	6/671	5.38683e-06	3.29386e-05	19.3684	234.969	CREB1;STAT3;NR3C1;ESR1;ESR2;NFKB1
		Metastatic malignant neoplasm to brain	4/163	5.41139e-06	3.29636e-05	45.3425	549.868	STAT3;ESR1;TP53;NFKB1
		LIMB-MAMMARY SYNDROME	1947-03-01	5.42525e-06	3.29636e-05	113.301	1373.71	STAT3;ESR1;TP53
		Male sterility	1947-03-01	5.42525e-06	3.29636e-05	113.301	1373.71	AR;ESR1;TP53
		Nephroblastoma	5/370	5.43704e-06	3.29656e-05	26.8767	325.807	AR;STAT1;STAT3;ESR1;TP53
		Abnormal behavior	5/372	5.5817e-06	3.37716e-05	26.7275	323.297	AR;NR3C1;ESR1;TP53;NFKB1
		Bone Diseases	4/165	5.67946e-06	3.42911e-05	44.7747	540.818	SMAD4;ESR1;NFKB1;RELA
		Malignant neoplasm of brain	4/166	5.81713e-06	3.50488e-05	44.4961	536.387	MYC;STAT3;TP53;RELA
		Hyperinsulinism	5/377	5.95661e-06	3.5792e-05	26.3616	317.156	SMAD3;STAT1;STAT3;NR3C1;ESR1
		MYELODYSPLASTIC SYNDROME	6/683	5.96533e-06	3.5792e-05	19.0133	228.721	CREB1;MYC;STAT3;TP53;NFKB1;RELA
		Multiple Endocrine Neoplasia	1949-03-01	6.1588e-06	3.67995e-05	108.364	1300.11	SMAD3;STAT3;TP53
		Dryness of eye	1949-03-01	6.1588e-06	3.67995e-05	108.364	1300.11	AR;CREB1;ESR1
		Chronic Kidney Diseases	5/380	6.19089e-06	3.69146e-05	26.1467	313.562	SMAD3;ESR1;TP53;NFKB1;RELA
		Keloid	4/171	6.54285e-06	3.88087e-05	43.153	515.123	SMAD3;STAT3;NR3C1;TP53
		stage, prostate cancer	1950-03-01	6.54897e-06	3.88087e-05	106.053	1265.87	AR;MYC;TP53
		Li-Fraumeni Syndrome	1950-03-01	6.54897e-06	3.88087e-05	106.053	1265.87	AR;ESR1;TP53
		Cardiomyopathy, Familial Idiopathic	5/388	6.8512e-06	4.05163e-05	25.5901	304.294	AR;MYC;STAT3;ESR1;TP53
		Metaplasia	1951-03-01	6.95516e-06	4.09629e-05	103.839	1233.19	ESR1;TP53;ESR2
		Breast Diseases	1951-03-01	6.95516e-06	4.09629e-05	103.839	1233.19	MYC;ESR1;TP53
		Increase in blood pressure	4/174	7.00923e-06	4.11971e-05	42.385	503.037	SMAD4;SMAD3;NR3C1;TP53
		Mammary Tumorigenesis	4/176	7.33353e-06	4.2928e-05	41.8879	495.243	MYC;STAT3;ESR1;TP53
		Mucosa-Associated Lymphoid Tissue Lymphoma	4/176	7.33353e-06	4.2928e-05	41.8879	495.243	MYC;TP53;NFKB1;RELA
		Invasive Lobular Breast Carcinoma	1952-03-01	7.37766e-06	4.30115e-05	101.714	1201.96	AR;ESR1;TP53
		Desmoplastic Medulloblastoma	1952-03-01	7.37766e-06	4.30115e-05	101.714	1201.96	MYC;STAT3;ESR2
		Virchow's node (disorder)	2021-02-06	7.86123e-06	4.56459e-05	768.5	9032.62	ESR1;NFKB1
		Aristolochic Acid Nephropathy	2021-02-06	7.86123e-06	4.56459e-05	768.5	9032.62	SMAD3;TP53
		Gastritis	4/181	8.19279e-06	4.738e-05	40.6944	476.623	JUN;STAT3;TP53;NFKB1
		insulinoma	4/181	8.19279e-06	4.738e-05	40.6944	476.623	SMAD4;SMAD3;STAT1;TP53
		Cerebral Aneurysm	1954-03-01	8.2729e-06	4.77474e-05	97.7157	1143.52	STAT1;ESR1;NFKB1
		Osteoporosis, Postmenopausal	1955-03-01	8.74625e-06	5.02778e-05	95.8317	1116.14	ESR1;ESR2;NFKB1
		Scoliosis, unspecified	1955-03-01	8.74625e-06	5.02778e-05	95.8317	1116.14	SMAD3;STAT3;ESR1
		MIXED LINEAGE LEUKEMIA	4/185	8.93208e-06	5.12438e-05	39.787	462.559	CREB1;MYC;ESR1;TP53
		Hashimoto Disease	4/186	9.12435e-06	5.22428e-05	39.5664	459.151	MYC;ESR1;TP53;NFKB1
		Adenoviral infections	1956-03-01	9.23716e-06	5.27838e-05	94.0189	1089.89	SMAD4;STAT3;TP53
		Familial Alzheimer Disease (FAD)	4/188	9.51807e-06	5.4174e-05	39.1324	452.461	SMAD4;CREB1;ESR1;TP53
		Malignant Peripheral Nerve Sheath Tumor	4/188	9.51807e-06	5.4174e-05	39.1324	452.461	STAT3;ESR1;TP53;ESR2
		Hyperaldosteronism	1957-03-01	9.74595e-06	5.53616e-05	92.2731	1064.71	AR;NR3C1;TP53
		Muscular Dystrophy, Duchenne	4/190	9.92421e-06	5.62632e-05	38.7077	445.934	AR;NR3C1;NFKB1;RELA
		Malignant neoplasm of kidney	5/421	1.01825e-05	5.76144e-05	23.5204	270.364	SMAD4;MYC;STAT3;TP53;NFKB1
		Intestinal Cancer	1958-03-01	1.02729e-05	5.77852e-05	90.5909	1040.53	SMAD4;MYC;TP53
		Nerve Sheath Tumors	1958-03-01	1.02729e-05	5.77852e-05	90.5909	1040.53	AR;STAT3;TP53
		Oncocytic Neoplasm	1958-03-01	1.02729e-05	5.77852e-05	90.5909	1040.53	NR3C1;ESR1;TP53
		Hematopoietic Neoplasms	4/192	1.0343e-05	5.79531e-05	38.2921	439.562	MYC;STAT3;ESR1;TP53
		Inflammatory disorder	4/192	1.0343e-05	5.79531e-05	38.2921	439.562	NR3C1;ESR1;TP53;NFKB1
		Fibromatosis, Aggressive	1959-03-01	1.08184e-05	6.0499e-05	88.9688	1017.29	AR;ESR1;TP53
		Adenoid cystic breast carcinoma	2021-02-07	1.1001e-05	6.1046e-05	614.769	7019.14	ESR1;TP53
		Intracortical osteosarcoma	2021-02-07	1.1001e-05	6.1046e-05	614.769	7019.14	STAT3;TP53
		Adnexal mass	2021-02-07	1.1001e-05	6.1046e-05	614.769	7019.14	ESR1;TP53
		Intratubular malignant germ cells	2021-02-07	1.1001e-05	6.1046e-05	614.769	7019.14	AR;TP53
		Subfertility, Male	1960-03-01	1.13827e-05	6.29214e-05	87.4035	994.951	AR;ESR1;TP53
		Dry Eye Syndromes	1960-03-01	1.13827e-05	6.29214e-05	87.4035	994.951	AR;CREB1;ESR1
		Tuberous Sclerosis	4/197	1.14471e-05	6.31565e-05	37.2906	424.284	MYC;STAT3;TP53;NFKB1
		Pulmonary Fibrosis	5/432	1.15375e-05	6.35335e-05	22.9016	260.39	SMAD4;SMAD3;STAT1;STAT3;TP53
		Dementia	5/436	1.20638e-05	6.6305e-05	22.6845	256.908	STAT1;NR3C1;ESR1;TP53;ESR2
		Kidney Failure, Chronic	5/437	1.21983e-05	6.69164e-05	22.6308	256.05	NR3C1;ESR1;TP53;NFKB1;RELA
		Arthritis, Psoriatic	4/201	1.23912e-05	6.77167e-05	36.5261	412.691	ESR1;TP53;NFKB1;RELA
		Cardiac Arrest	4/201	1.23912e-05	6.77167e-05	36.5261	412.691	AR;STAT1;TP53;NFKB1
		Hereditary Malignant Neoplasm	1962-03-01	1.25688e-05	6.82985e-05	84.4322	952.758	AR;MYC;TP53
		Low grade glioma	1962-03-01	1.25688e-05	6.82985e-05	84.4322	952.758	MYC;STAT3;TP53
		Multiple polyps	1962-03-01	1.25688e-05	6.82985e-05	84.4322	952.758	SMAD4;SMAD3;TP53
		Left Ventricular Hypertrophy	4/203	1.28843e-05	6.98807e-05	36.1553	407.091	AR;SMAD3;MYC;ESR1
		Childhood Acute Lymphoblastic Leukemia	5/443	1.303e-05	7.05386e-05	22.3139	250.993	MYC;NR3C1;ESR1;TP53;RELA
		High-Grade Squamous Intraepithelial Lesions	1964-03-01	1.38339e-05	7.46095e-05	81.6557	913.596	SP1;TP53;NFKB1
		Multiple Endocrine Neoplasia Type 2a	1964-03-01	1.38339e-05	7.46095e-05	81.6557	913.596	AR;NR3C1;TP53
		Hepatic methionine adenosyltransferase deficiency	1965-03-01	1.44967e-05	7.76207e-05	80.3347	895.056	AR;STAT3;TP53
		Mammary Ductal Carcinoma	1965-03-01	1.44967e-05	7.76207e-05	80.3347	895.056	SMAD4;ESR1;TP53
		Fetal Membranes, Premature Rupture	2021-02-08	1.46617e-05	7.76207e-05	512.282	5701.84	NFKB1;RELA
		Gastric erosions	2021-02-08	1.46617e-05	7.76207e-05	512.282	5701.84	NFKB1;RELA
		Histiocytoma	2021-02-08	1.46617e-05	7.76207e-05	512.282	5701.84	CREB1;TP53
		Hot flushes	2021-02-08	1.46617e-05	7.76207e-05	512.282	5701.84	ESR1;ESR2
		Adenofibroma	2021-02-08	1.46617e-05	7.76207e-05	512.282	5701.84	ESR1;TP53
		Apocrine Carcinoma	2021-02-08	1.46617e-05	7.76207e-05	512.282	5701.84	AR;ESR1
		Brenner Tumor	2021-02-08	1.46617e-05	7.76207e-05	512.282	5701.84	MYC;TP53
		Premenstrual Dysphoric Disorder	2021-02-08	1.46617e-05	7.76207e-05	512.282	5701.84	ESR1;ESR2
		Lupus Nephritis	4/210	1.47245e-05	7.78104e-05	34.9144	388.457	STAT1;STAT3;NR3C1;NFKB1
		Lymphoid leukemia	4/213	1.55698e-05	8.19763e-05	34.408	380.903	MYC;STAT3;NR3C1;TP53
		Carcinoid Tumor	4/213	1.55698e-05	8.19763e-05	34.408	380.903	JUN;SMAD4;MYC;TP53
		Tongue Carcinoma	1967-03-01	1.58846e-05	8.31776e-05	77.8164	859.884	SP1;STAT3;TP53
		neurofibroma	1967-03-01	1.58846e-05	8.31776e-05	77.8164	859.884	AR;STAT3;TP53
		Oxyphilic Adenoma	1967-03-01	1.58846e-05	8.31776e-05	77.8164	859.884	NR3C1;ESR1;TP53
		Lymphoproliferative Disorders	4/215	1.61529e-05	8.44288e-05	34.0784	376.001	MYC;STAT3;TP53;NFKB1
		Dyslipidemias	4/216	1.64504e-05	8.5828e-05	33.916	373.59	AR;NR3C1;ESR1;ESR2
		Human papilloma virus infection	1968-03-01	1.66103e-05	8.60389e-05	76.6154	843.19	STAT3;ESR1;TP53
		Undifferentiated leukemia	1968-03-01	1.66103e-05	8.60389e-05	76.6154	843.19	TP53;NFKB1;RELA
		Adenomatous polyp of colon	1968-03-01	1.66103e-05	8.60389e-05	76.6154	843.19	SMAD4;STAT3;TP53
		Osteoarthritis of hip	1968-03-01	1.66103e-05	8.60389e-05	76.6154	843.19	SMAD3;SP1;ESR1
		Septicemia	5/468	1.69862e-05	8.7828e-05	21.0821	231.547	JUN;STAT3;NR3C1;NFKB1;RELA
		Mucoepidermoid Carcinoma	1969-03-01	1.73575e-05	8.9587e-05	75.4508	827.053	CREB1;STAT3;TP53
		Nonorganic psychosis	4/220	1.76809e-05	9.10931e-05	33.2811	364.196	SP1;NR3C1;ESR1;NFKB1
		Status Epilepticus	4/221	1.79989e-05	9.25657e-05	33.1261	361.909	JUN;NR3C1;TP53;RELA
		Respiratory Tract Infections	1970-03-01	1.81265e-05	9.27254e-05	74.3209	811.446	STAT1;NR3C1;TP53
		Glaucoma, Open-Angle	1970-03-01	1.81265e-05	9.27254e-05	74.3209	811.446	ESR1;TP53;ESR2
		Ovarian adenocarcinoma	1970-03-01	1.81265e-05	9.27254e-05	74.3209	811.446	NR3C1;ESR1;TP53
		Recurrent sinopulmonary infections	2021-02-09	1.88426e-05	9.43769e-05	439.077	4776.89	STAT3;NFKB1
		Female Pseudohermaphroditism	2021-02-09	1.88426e-05	9.43769e-05	439.077	4776.89	AR;NR3C1
		Functional intestinal obstruction	2021-02-09	1.88426e-05	9.43769e-05	439.077	4776.89	SMAD4;TP53
		Vulvar Vestibulitis	2021-02-09	1.88426e-05	9.43769e-05	439.077	4776.89	AR;ESR1
		Medullary carcinoma of breast	2021-02-09	1.88426e-05	9.43769e-05	439.077	4776.89	ESR1;TP53
		Metaplastic breast carcinoma	2021-02-09	1.88426e-05	9.43769e-05	439.077	4776.89	NR3C1;TP53
		Burkitt-like lymphoma	2021-02-09	1.88426e-05	9.43769e-05	439.077	4776.89	MYC;TP53
		Carcinoma in situ of prostate	2021-02-09	1.88426e-05	9.43769e-05	439.077	4776.89	ESR1;ESR2
		Chronic fatigue	2021-02-09	1.88426e-05	9.43769e-05	439.077	4776.89	SMAD4;TP53
		Other specified peritonitis	2021-02-09	1.88426e-05	9.43769e-05	439.077	4776.89	ESR1;ESR2
		Precursor B-lymphoblastic lymphoma/leukemia	2021-02-09	1.88426e-05	9.43769e-05	439.077	4776.89	MYC;TP53
		Endometrial Diseases	2021-02-09	1.88426e-05	9.43769e-05	439.077	4776.89	ESR1;ESR2
		Neurofibromatoses	1971-03-01	1.89177e-05	9.45885e-05	73.2243	796.344	AR;STAT3;TP53
		Familial primary gastric lymphoma	1972-03-01	1.97313e-05	9.83153e-05	72.1594	781.725	MYC;TP53;NFKB1
		Rectal Neoplasms	1972-03-01	1.97313e-05	9.83153e-05	72.1594	781.725	TP53;ESR2;NFKB1
		Pain	5/485	2.01735e-05	0.000100345	20.3177	219.658	AR;NR3C1;ESR1;TP53;NFKB1
		ECTRODACTYLY, ECTODERMAL DYSPLASIA, AND CLEFT LIP/PALATE SYNDROME 1	1973-03-01	2.05677e-05	0.000101778	71.125	767.566	MYC;ESR1;TP53
		Hepatitis, Alcoholic	1973-03-01	2.05677e-05	0.000101778	71.125	767.566	TP53;NFKB1;RELA
		Dysplastic Nevus	1973-03-01	2.05677e-05	0.000101778	71.125	767.566	STAT1;STAT3;TP53
		Anemia	5/490	2.11946e-05	0.000104701	20.1031	216.345	AR;SMAD4;STAT1;STAT3;TP53
		Hamartoma	1974-03-01	2.14271e-05	0.000105668	70.1197	753.847	SMAD4;TP53;ESR2
		Proliferative diabetic retinopathy	1975-03-01	2.23099e-05	0.000109833	69.1424	740.548	SP1;NFKB1;RELA
		Pneumonia	5/497	2.26917e-05	0.000111522	19.81	211.838	JUN;STAT3;NR3C1;TP53;NFKB1
		Liver Diseases, Parasitic	2021-02-10	2.35431e-05	0.000114728	384.173	4094.01	SMAD4;TP53
		Post-transplant lymphoproliferative disorder, polymorphic	2021-02-10	2.35431e-05	0.000114728	384.173	4094.01	MYC;TP53
		Night sweats	2021-02-10	2.35431e-05	0.000114728	384.173	4094.01	ESR1;ESR2
		Perihilar Cholangiocarcinoma	2021-02-10	2.35431e-05	0.000114728	384.173	4094.01	JUN;TP53
		Pulmonary lymphangioleiomyomatosis	2021-02-10	2.35431e-05	0.000114728	384.173	4094.01	STAT3;ESR1
		IGA Glomerulonephritis	4/237	2.3681e-05	0.000115205	30.8264	328.327	SMAD4;STAT1;TP53;RELA
		Hepatitis B, Chronic	4/238	2.40752e-05	0.000116878	30.6931	326.4	STAT1;NR3C1;ESR1;TP53
		High-Grade Prostatic Intraepithelial Neoplasia	1977-03-01	2.41466e-05	0.000116878	67.2669	715.139	MYC;TP53;NFKB1
		Parathyroid Adenoma	1977-03-01	2.41466e-05	0.000116878	67.2669	715.139	SMAD3;ESR1;TP53
		Hypercholesterolemia	4/240	2.4878e-05	0.000120216	30.4299	322.603	AR;STAT3;NR3C1;ESR1
		Acute monocytic leukemia	1978-03-01	2.51012e-05	0.000120687	66.3667	702.995	TP53;NFKB1;RELA
		Androgen-Insensitivity Syndrome	1978-03-01	2.51012e-05	0.000120687	66.3667	702.995	AR;ESR1;ESR2
		Cerebral arterial aneurysm	1978-03-01	2.51012e-05	0.000120687	66.3667	702.995	STAT1;TP53;NFKB1
		Glioblastoma, IDH-Wildtype	1979-03-01	2.60802e-05	0.000124977	65.4901	691.205	SP1;STAT3;TP53
		Osteitis Deformans	1979-03-01	2.60802e-05	0.000124977	65.4901	691.205	ESR1;TP53;NFKB1
		Desmoplastic	1980-03-01	2.70842e-05	0.000129572	64.6364	679.752	SMAD4;TP53;NFKB1
		Leukopenia	4/246	2.74047e-05	0.000130888	29.6664	311.64	STAT1;STAT3;ESR1;TP53
		Arterial aneurysm	2021-02-11	2.87625e-05	0.000136919	341.47	3570.56	SMAD3;STAT3
		Nasopharyngeal Angiofibroma	2021-02-11	2.87625e-05	0.000136919	341.47	3570.56	AR;TP53
		Malignant neoplasm of tongue	1982-03-01	2.91677e-05	0.00013839	62.9937	657.808	SP1;TP53;NFKB1
		Cholecystolithiasis	1982-03-01	2.91677e-05	0.00013839	62.9937	657.808	AR;ESR1;ESR2
		Patent ductus arteriosus	4/251	2.96504e-05	0.000140449	29.0585	302.965	SMAD4;STAT3;TP53;NFKB1
		Polycystic Ovary Syndrome	5/526	2.97966e-05	0.00014091	18.6795	194.661	AR;STAT3;NR3C1;ESR1;ESR2
		Van der Woude syndrome	1983-03-01	3.02478e-05	0.000142576	62.2031	647.291	STAT1;NFKB1;RELA
		Protein Deficiency	1983-03-01	3.02478e-05	0.000142576	62.2031	647.291	STAT1;STAT3;TP53
		Sepsis	5/529	3.06205e-05	0.000144096	18.5697	193.01	JUN;STAT3;NR3C1;NFKB1;RELA
		Skin Neoplasms	4/256	3.20287e-05	0.000150478	28.4747	294.682	SP1;STAT3;TP53;RELA
		Hurthle Cell Tumor	1985-03-01	3.24865e-05	0.000152132	60.6799	627.108	NR3C1;ESR1;TP53
		Prostatic Hyperplasia	1985-03-01	3.24865e-05	0.000152132	60.6799	627.108	AR;ESR1;TP53
		Adenoma of large intestine	4/258	3.30182e-05	0.000154371	28.2477	291.472	MYC;STAT3;ESR1;TP53
		Herpes NOS	1986-03-01	3.36455e-05	0.000157049	59.9458	617.419	STAT1;ESR1;TP53
		Stage IV Colorectal Cancer	2021-02-12	3.45001e-05	0.000159743	307.308	3157.45	SMAD4;TP53
		increased risk of pancreatic cancer	2021-02-12	3.45001e-05	0.000159743	307.308	3157.45	SMAD4;TP53
		Breast cancer stage II	2021-02-12	3.45001e-05	0.000159743	307.308	3157.45	ESR1;TP53
		Carcinoma of anal margin	2021-02-12	3.45001e-05	0.000159743	307.308	3157.45	SMAD4;TP53
		Cheilitis	2021-02-12	3.45001e-05	0.000159743	307.308	3157.45	STAT3;TP53
		Hemangiosarcoma	1987-03-01	3.48315e-05	0.000160503	59.2292	607.987	JUN;MYC;TP53
		Malignant Childhood Neoplasm	1987-03-01	3.48315e-05	0.000160503	59.2292	607.987	ESR1;TP53;ESR2
		Multiple tumors	1987-03-01	3.48315e-05	0.000160503	59.2292	607.987	AR;MYC;TP53
		Male infertility	4/263	3.55902e-05	0.000163477	27.6953	283.695	AR;ESR1;TP53;ESR2
		Malignant neoplasm of gastrointestinal tract	4/263	3.55902e-05	0.000163477	27.6953	283.695	SMAD4;SP1;STAT3;TP53
		Retroviridae Infections	1988-03-01	3.60446e-05	0.0001653	58.5294	598.8	SMAD4;MYC;TP53
		Myeloproliferative disease	4/264	3.61218e-05	0.000165391	27.5874	282.181	AR;CREB1;STAT3;TP53
		Periodontitis, Juvenile	1990-03-01	3.85535e-05	0.000175965	57.1782	581.128	SMAD4;STAT1;TP53
		Venous Thrombosis	1990-03-01	3.85535e-05	0.000175965	57.1782	581.128	ESR1;TP53;ESR2
		Hematologic Neoplasms	5/557	3.91988e-05	0.000178627	17.6024	178.609	MYC;STAT3;NR3C1;TP53;NFKB1
		Lymphadenopathy	1991-03-01	3.98499e-05	0.000180736	56.5256	572.626	SMAD4;TP53;NFKB1
		Prolactinoma	1991-03-01	3.98499e-05	0.000180736	56.5256	572.626	MYC;ESR1;TP53
		Embryonal Rhabdomyosarcoma	1991-03-01	3.98499e-05	0.000180736	56.5256	572.626	SMAD4;ESR1;TP53
		Breast Neoplasms, Male	2021-02-13	4.07553e-05	0.000182543	279.357	2823.72	AR;ESR1
		Gastrointestinal hamartomatous polyps	2021-02-13	4.07553e-05	0.000182543	279.357	2823.72	SMAD4;TP53
		Stage IV Colorectal Cancer AJCC v7	2021-02-13	4.07553e-05	0.000182543	279.357	2823.72	SMAD4;TP53
		Human Papillomavirus Positive Oropharyngeal Squamous Cell Carcinoma	2021-02-13	4.07553e-05	0.000182543	279.357	2823.72	STAT1;TP53
		Age-related cognitive decline	2021-02-13	4.07553e-05	0.000182543	279.357	2823.72	ESR1;ESR2
		Malignant Mixed Mesodermal (Mullerian) Tumor	2021-02-13	4.07553e-05	0.000182543	279.357	2823.72	MYC;TP53
		Micropapillary carcinoma	2021-02-13	4.07553e-05	0.000182543	279.357	2823.72	MYC;TP53
		Congenital absence of liver	2021-02-13	4.07553e-05	0.000182543	279.357	2823.72	STAT3;TP53
		PARKINSON DISEASE, LATE-ONSET	1993-03-01	4.25279e-05	0.000189892	55.2639	556.25	AR;TP53;NFKB1
		Intraepithelial Neoplasia	1993-03-01	4.25279e-05	0.000189892	55.2639	556.25	SMAD4;TP53;RELA
		Bacterial Infections	4/276	4.2965e-05	0.000191547	26.3543	264.996	STAT1;STAT3;NFKB1;RELA
		Infant, Premature	4/278	4.41918e-05	0.000196712	26.1593	262.298	MYC;STAT3;ESR2;NFKB1
		Pheochromocytoma	4/280	4.54441e-05	0.000201974	25.9671	259.645	MYC;STAT3;NR3C1;TP53
		PARKINSON DISEASE 2, AUTOSOMAL RECESSIVE JUVENILE	1996-03-01	4.67625e-05	0.000207194	53.4731	533.15	ESR1;TP53;RELA
		Aortic Aneurysm	1996-03-01	4.67625e-05	0.000207194	53.4731	533.15	SMAD4;SMAD3;STAT3
		Squamous cell carcinoma of lung	4/283	4.73711e-05	0.000208656	25.6839	255.748	STAT1;MYC;STAT3;TP53
		Takotsubo Cardiomyopathy	2021-02-14	4.75273e-05	0.000208656	256.064	2548.92	ESR1;ESR2
		Thyroid Lymphoma	2021-02-14	4.75273e-05	0.000208656	256.064	2548.92	MYC;TP53
		Trisomy 11	2021-02-14	4.75273e-05	0.000208656	256.064	2548.92	MYC;TP53
		Benign tumor of pancreas	2021-02-14	4.75273e-05	0.000208656	256.064	2548.92	SMAD4;TP53
		Dysferlinopathy	2021-02-14	4.75273e-05	0.000208656	256.064	2548.92	SMAD3;NFKB1
		Adult Hepatocellular Carcinoma	1997-03-01	4.82332e-05	0.000211433	52.9016	525.813	SMAD4;MYC;TP53
		Mycobacterium Infections	1998-03-01	4.9734e-05	0.000217021	52.3421	518.649	STAT1;STAT3;NFKB1
		Myelofibrosis	1998-03-01	4.9734e-05	0.000217021	52.3421	518.649	STAT3;NR3C1;TP53
		Central Serous Chorioretinopathy	1998-03-01	4.9734e-05	0.000217021	52.3421	518.649	SMAD3;STAT3;NFKB1
		Xeroderma Pigmentosum	3/101	5.44194e-05	0.000237107	50.7321	498.128	MYC;STAT3;TP53
		Adenocarcinoma, metastatic	2021-02-15	5.48155e-05	0.000237396	236.355	2319.01	MYC;ESR2
		Breast Fibrocystic Change, Proliferative Type	2021-02-15	5.48155e-05	0.000237396	236.355	2319.01	ESR1;TP53
		Phobic anxiety disorder	2021-02-15	5.48155e-05	0.000237396	236.355	2319.01	ESR1;ESR2
		Plasmacytosis	2021-02-15	5.48155e-05	0.000237396	236.355	2319.01	MYC;STAT3
		Adenocarcinoma of large intestine	4/297	5.7166e-05	0.000247205	24.4393	238.761	SMAD4;MYC;TP53;ESR2
		Ischemia	3/104	5.93857e-05	0.000256286	49.2178	478.961	SP1;STAT3;TP53
		Choriocarcinoma	4/300	5.94441e-05	0.000256286	24.188	235.36	STAT1;STAT3;ESR1;TP53
		Cutaneous Melanoma	4/301	6.0218e-05	0.000259234	24.1053	234.244	CREB1;MYC;STAT3;TP53
		Pancreatitis, Chronic	4/302	6.09992e-05	0.0002611	24.0232	233.137	SMAD4;STAT3;TP53;RELA
		M5b Acute differentiated monocytic leukemia	3/105	6.11048e-05	0.0002611	48.7328	472.851	TP53;NFKB1;RELA
		Biliary Atresia	3/105	6.11048e-05	0.0002611	48.7328	472.851	CREB1;STAT1;STAT3
		Carotid Atherosclerosis	3/105	6.11048e-05	0.0002611	48.7328	472.851	STAT1;ESR1;TP53
		Ehlers-Danlos Syndrome	3/105	6.11048e-05	0.0002611	48.7328	472.851	AR;SMAD4;SMAD3
		Depression, Postpartum	2021-02-16	6.26192e-05	0.000264821	219.462	2124.05	NR3C1;ESR1
		Serous cystadenocarcinoma ovary	2021-02-16	6.26192e-05	0.000264821	219.462	2124.05	ESR1;TP53
		Focal nodular hyperplasia of liver	2021-02-16	6.26192e-05	0.000264821	219.462	2124.05	AR;TP53
		Intestinal infectious disease (disorder)	2021-02-16	6.26192e-05	0.000264821	219.462	2124.05	STAT3;NFKB1
		Juvenile polyp	2021-02-16	6.26192e-05	0.000264821	219.462	2124.05	SMAD4;TP53
		Chronic lymphocytic leukaemia refractory	2021-02-16	6.26192e-05	0.000264821	219.462	2124.05	TP53;NFKB1
		Ovarian Granulosa Cell Tumor	2021-02-16	6.26192e-05	0.000264821	219.462	2124.05	SMAD3;TP53
		Head and Neck Neoplasms	3/107	6.46402e-05	0.000272968	47.7909	461.023	AR;STAT3;TP53
		Celiac Disease	4/312	6.9226e-05	0.000291905	23.2314	222.514	SMAD3;STAT1;STAT3;NFKB1
		Reperfusion Injury	3/110	7.01908e-05	0.00029554	46.4439	444.203	JUN;STAT3;RELA
		Liposarcoma, Pleomorphic	2021-02-17	7.09378e-05	0.000296088	204.821	1956.8	MYC;TP53
		Anal carcinoma	2021-02-17	7.09378e-05	0.000296088	204.821	1956.8	SMAD4;TP53
		Malignant Female Reproductive System Neoplasm	2021-02-17	7.09378e-05	0.000296088	204.821	1956.8	ESR1;TP53
		Biliary stricture	2021-02-17	7.09378e-05	0.000296088	204.821	1956.8	SMAD4;TP53
		Neonatal Deformity	2021-02-17	7.09378e-05	0.000296088	204.821	1956.8	ESR1;ESR2
		Coronary Restenosis	2021-02-17	7.09378e-05	0.000296088	204.821	1956.8	MYC;TP53
		Psychotic Disorders	4/317	7.36306e-05	0.000306883	22.8545	217.494	SP1;NR3C1;ESR1;NFKB1
		Merkel cell carcinoma	3/112	7.40593e-05	0.000307779	45.5872	433.563	SMAD4;MYC;TP53
		Bronchiectasis	3/112	7.40593e-05	0.000307779	45.5872	433.563	STAT1;STAT3;NFKB1
		Kidney Diseases	5/639	7.54035e-05	0.000312914	15.261	144.868	SMAD3;STAT3;ESR1;TP53;NFKB1
		Obesity, Morbid	3/113	7.60449e-05	0.000314668	45.1705	428.405	STAT3;ESR1;TP53
		Lipodystrophy	3/113	7.60449e-05	0.000314668	45.1705	428.405	NR3C1;ESR1;ESR2
		Carcinoma, Endometrioid	3/114	7.8065e-05	0.000322564	44.7613	423.351	ESR1;TP53;ESR2
		Recurrent Carcinoma	2021-02-18	7.97705e-05	0.000325409	192.01	1811.87	AR;TP53
		Residual Cancer	2021-02-18	7.97705e-05	0.000325409	192.01	1811.87	ESR1;TP53
		Smoldering myeloma	2021-02-18	7.97705e-05	0.000325409	192.01	1811.87	MYC;TP53
		Aneurysmal disease	2021-02-18	7.97705e-05	0.000325409	192.01	1811.87	JUN;SMAD3
		Myoma	2021-02-18	7.97705e-05	0.000325409	192.01	1811.87	ESR1;ESR2
		Choroid Plexus Carcinoma	2021-02-18	7.97705e-05	0.000325409	192.01	1811.87	SMAD3;TP53
		Nongerminomatous Germ Cell Tumor	2021-02-18	7.97705e-05	0.000325409	192.01	1811.87	ESR1;TP53
		Pancreatic carcinoma resectable	2021-02-18	7.97705e-05	0.000325409	192.01	1811.87	SMAD4;TP53
		Disease due to Papilloma virus	2021-02-18	7.97705e-05	0.000325409	192.01	1811.87	ESR1;TP53
		Pancreatic intraepithelial neoplasia	3/115	8.01199e-05	0.000325981	44.3594	418.397	SMAD4;STAT3;TP53
		T-Cell Lymphoma	4/324	8.01369e-05	0.000325981	22.3466	210.768	MYC;STAT3;TP53;NFKB1
		Heart Diseases	4/325	8.10995e-05	0.000329431	22.2758	209.835	AR;MYC;STAT3;NFKB1
		Acute Myeloid Leukemia, M1	3/116	8.22099e-05	0.000331603	43.9646	413.541	MYC;STAT3;TP53
		Respiratory Syncytial Virus Infections	3/116	8.22099e-05	0.000331603	43.9646	413.541	STAT1;NR3C1;NFKB1
		Experimental Hepatoma	3/116	8.22099e-05	0.000331603	43.9646	413.541	MYC;STAT3;TP53
		Familial (FPAH)	3/116	8.22099e-05	0.000331603	43.9646	413.541	SMAD3;ESR1;TP53
		Liver Neoplasms, Experimental	3/116	8.22099e-05	0.000331603	43.9646	413.541	MYC;STAT3;TP53
		Hypertrophic Cardiomyopathy	4/328	8.40381e-05	0.000338503	22.0662	207.075	AR;MYC;ESR1;TP53
		Carcinoma, Small Cell	3/117	8.43353e-05	0.000338753	43.5768	408.781	AR;SMAD4;TP53
		Leukemia, B-Cell	3/117	8.43353e-05	0.000338753	43.5768	408.781	MYC;TP53;NFKB1
		Primary biliary cirrhosis	4/329	8.50348e-05	0.000341086	21.9972	206.168	SMAD3;STAT3;TP53;NFKB1
		Anorexia	3/118	8.64964e-05	0.000346467	43.1957	404.113	SMAD4;STAT3;TP53
		Hepatoma, Novikoff	3/119	8.86934e-05	0.000351584	42.8211	399.535	MYC;STAT3;TP53
		Giant Cell Arteritis	3/119	8.86934e-05	0.000351584	42.8211	399.535	TP53;ESR2;NFKB1
		Adenocarcinoma of lung, stage IV	2021-02-19	8.91167e-05	0.000351584	180.706	1685.18	SP1;TP53
		Histiocytoma, Benign Fibrous	2021-02-19	8.91167e-05	0.000351584	180.706	1685.18	CREB1;TP53
		Infective cystitis	2021-02-19	8.91167e-05	0.000351584	180.706	1685.18	TP53;NFKB1
		Lobular Neoplasia	2021-02-19	8.91167e-05	0.000351584	180.706	1685.18	MYC;ESR1
		Back Pain	2021-02-19	8.91167e-05	0.000351584	180.706	1685.18	SMAD4;TP53
		Mandibulofacial Dysostosis	2021-02-19	8.91167e-05	0.000351584	180.706	1685.18	NR3C1;TP53
		Borderline ovarian tumour	2021-02-19	8.91167e-05	0.000351584	180.706	1685.18	AR;TP53
		Cholecystitis	2021-02-19	8.91167e-05	0.000351584	180.706	1685.18	SMAD4;TP53
		Enchondroma	2021-02-19	8.91167e-05	0.000351584	180.706	1685.18	MYC;TP53
		Hepatoma, Morris	3/121	9.31964e-05	0.000366674	42.0911	390.639	MYC;STAT3;TP53
		Acute Myeloid Leukemia (AML-M2)	3/121	9.31964e-05	0.000366674	42.0911	390.639	MYC;STAT3;TP53
		Gastrointestinal Neoplasms	3/122	9.55028e-05	0.000375236	41.7353	386.317	SMAD4;CREB1;TP53
		Hyperplasia	3/123	9.78463e-05	0.00038392	41.3854	382.075	AR;TP53;ESR2
		Enteropathy-Associated T-Cell Lymphoma	2021-02-20	9.89758e-05	0.000384683	170.658	1573.58	MYC;TP53
		Squamous cell carcinoma of penis	2021-02-20	9.89758e-05	0.000384683	170.658	1573.58	MYC;TP53
		High Grade Intraepithelial Neoplasia	2021-02-20	9.89758e-05	0.000384683	170.658	1573.58	MYC;TP53
		Adenosis of Breast	2021-02-20	9.89758e-05	0.000384683	170.658	1573.58	MYC;TP53
		Amebic colitis	2021-02-20	9.89758e-05	0.000384683	170.658	1573.58	STAT3;RELA
		malignant neoplasm of breast staging	2021-02-20	9.89758e-05	0.000384683	170.658	1573.58	ESR1;TP53
		Endometrial Endometrioid Adenocarcinoma	2021-02-20	9.89758e-05	0.000384683	170.658	1573.58	ESR1;TP53
		Autistic Disorder	5/677	9.9128e-05	0.000384756	14.3698	132.477	AR;SMAD4;SP1;TP53;ESR2
		Encephalitis, St. Louis	3/124	0.000100227	0.000388498	41.0413	377.911	STAT1;STAT3;RELA
		Anaplastic large cell lymphoma, ALK negative	2021-02-21	0.000109347	0.000421579	161.668	1474.57	MYC;TP53
		Neoplasms, Radiation-Induced	2021-02-21	0.000109347	0.000421579	161.668	1474.57	MYC;TP53
		Heparin-induced thrombocytopenia	2021-02-21	0.000109347	0.000421579	161.668	1474.57	MYC;TP53
		Myomatous neoplasm	2021-02-21	0.000109347	0.000421579	161.668	1474.57	TP53;NFKB1
		Peritonitis	3/128	0.000110129	0.000424025	39.72	362.003	AR;TP53;NFKB1
		Cleft palate, isolated	3/129	0.0001127	0.000432768	39.4028	358.202	MYC;ESR1;TP53
		liposarcoma	3/129	0.0001127	0.000432768	39.4028	358.202	JUN;MYC;TP53
		Aortic Valve Stenosis	3/130	0.00011531	0.000442201	39.0906	354.469	JUN;SMAD4;ESR1
		Severe depression	2021-02-22	0.00012023	0.000458018	153.577	1386.2	ESR1;ESR2
		Pancreatic carcinoma, familial	2021-02-22	0.00012023	0.000458018	153.577	1386.2	SMAD4;TP53
		Abnormal lactate dehydrogenase activity	2021-02-22	0.00012023	0.000458018	153.577	1386.2	MYC;TP53
		Wasting	2021-02-22	0.00012023	0.000458018	153.577	1386.2	SMAD4;NFKB1
		ANOPHTHALMIA AND PULMONARY HYPOPLASIA	2021-02-22	0.00012023	0.000458018	153.577	1386.2	SMAD4;TP53
		Sleep Apnea, Obstructive	3/132	0.000120648	0.000458401	38.4806	347.196	AR;STAT3;NR3C1
		Mouth Neoplasms	3/132	0.000120648	0.000458401	38.4806	347.196	MYC;TP53;NFKB1
		Thyroid Gland Follicular Adenoma	3/134	0.000126146	0.000478026	37.8893	340.173	ESR1;TP53;ESR2
		Tumor Immunity	3/134	0.000126146	0.000478026	37.8893	340.173	JUN;STAT3;TP53
		Precursor B-cell lymphoblastic leukemia	4/367	0.000129713	0.000490897	19.6564	175.928	SMAD3;MYC;NR3C1;TP53
		Sporadic Burkitt's lymphoma	2021-02-23	0.000131623	0.000493622	146.256	1306.88	MYC;TP53
		Varicocele	2021-02-23	0.000131623	0.000493622	146.256	1306.88	AR;STAT1
		Job Syndrome	2021-02-23	0.000131623	0.000493622	146.256	1306.88	STAT1;STAT3
		Bloch Sulzberger syndrome	2021-02-23	0.000131623	0.000493622	146.256	1306.88	AR;NFKB1
		C-cell hyperplasia of thyroid	2021-02-23	0.000131623	0.000493622	146.256	1306.88	AR;TP53
		Capillary malformation (disorder)	2021-02-23	0.000131623	0.000493622	146.256	1306.88	STAT1;STAT3
		Melanoma, B16	3/136	0.000131804	0.000493622	37.3158	333.387	STAT3;NR3C1;ESR1
		Cholelithiasis	3/136	0.000131804	0.000493622	37.3158	333.387	AR;ESR1;ESR2
		Lymphopenia	3/137	0.000134694	0.00050379	37.0354	330.079	STAT1;STAT3;NFKB1
		Ureteral obstruction	3/138	0.000137625	0.000514086	36.7593	326.826	SMAD3;TP53;NFKB1
		Candidiasis, Chronic Mucocutaneous	2021-02-24	0.000143527	0.000532306	139.601	1235.33	STAT1;STAT3
		Gardner Syndrome	2021-02-24	0.000143527	0.000532306	139.601	1235.33	STAT3;NFKB1
		Uterine Neoplasms	2021-02-24	0.000143527	0.000532306	139.601	1235.33	SMAD3;ESR1
		Intestinal Pseudo-Obstruction	2021-02-24	0.000143527	0.000532306	139.601	1235.33	SMAD4;TP53
		Precocious pubarche	2021-02-24	0.000143527	0.000532306	139.601	1235.33	AR;NR3C1
		Cholangitis, Sclerosing	3/140	0.000143612	0.000532306	36.219	320.48	SMAD3;STAT3;NFKB1
		Lymphatic Metastasis	3/142	0.000149766	0.000553197	35.6942	314.339	SMAD4;STAT3;ESR1
		Mycosis Fungoides	3/142	0.000149766	0.000553197	35.6942	314.339	STAT3;TP53;NFKB1
		Glaucoma	4/381	0.000149824	0.000553197	18.9129	166.548	SMAD4;NR3C1;TP53;NFKB1
		Human T-cell lymphotrophic virus, type I [HTLV-I]	2021-02-25	0.00015594	0.000572657	133.525	1170.49	TP53;RELA
		T-Cell Large Granular Lymphocyte Leukemia	2021-02-25	0.00015594	0.000572657	133.525	1170.49	STAT3;NFKB1
		Adolescent idiopathic scoliosis	2021-02-25	0.00015594	0.000572657	133.525	1170.49	ESR1;ESR2
		Non-infiltrating lobular carcinoma	2021-02-25	0.00015594	0.000572657	133.525	1170.49	ESR1;TP53
		Disease Exacerbation	3/144	0.000156089	0.000572657	35.1844	308.394	STAT1;MYC;ESR1
		Hepatitis C, Chronic	4/386	0.000157528	0.0005772	18.6606	163.391	SMAD3;STAT1;STAT3;TP53
		Generalized osteopenia	3/145	0.000159315	0.000581529	34.9349	305.492	STAT1;STAT3;ESR1
		Mammary Carcinoma, Animal	3/145	0.000159315	0.000581529	34.9349	305.492	STAT3;ESR1;ESR2
		Animal Mammary Neoplasms	3/145	0.000159315	0.000581529	34.9349	305.492	STAT3;ESR1;ESR2
		Chronic kidney disease stage 5	4/388	0.000160688	0.0005858	18.5616	162.155	NR3C1;ESR1;NFKB1;RELA
		Depressive Symptoms	3/147	0.000165896	0.000604021	34.4462	299.825	AR;NR3C1;ESR1
		Carcinoid, Goblet Cell	2021-02-26	0.000168862	0.000613269	127.955	1111.47	SMAD4;TP53
		Carpal Tunnel Syndrome	2021-02-26	0.000168862	0.000613269	127.955	1111.47	ESR1;NFKB1
		Ischemic stroke	4/394	0.000170446	0.000618244	18.2704	158.534	AR;ESR1;TP53;ESR2
		Ataxia Telangiectasia	4/396	0.000173793	0.000629589	18.1753	157.356	AR;STAT3;TP53;NFKB1
		Mild cognitive disorder	3/150	0.000176096	0.000637132	33.7381	291.648	ESR1;TP53;ESR2
		Extraskeletal Myxoid Chondrosarcoma	2021-02-27	0.000182292	0.000649753	122.831	1057.56	MYC;TP53
		Rothmund-Thomson syndrome	2021-02-27	0.000182292	0.000649753	122.831	1057.56	CREB1;TP53
		Gastric lymphoma	2021-02-27	0.000182292	0.000649753	122.831	1057.56	MYC;TP53
		Herpesviridae Infections	2021-02-27	0.000182292	0.000649753	122.831	1057.56	CREB1;NFKB1
		stage, neuroblastoma	2021-02-27	0.000182292	0.000649753	122.831	1057.56	STAT1;TP53
		Thymic Lymphoma	2021-02-27	0.000182292	0.000649753	122.831	1057.56	MYC;TP53
		Idiopathic thrombocytopenia	2021-02-27	0.000182292	0.000649753	122.831	1057.56	STAT3;NFKB1
		Lobular carcinoma in situ of breast	2021-02-27	0.000182292	0.000649753	122.831	1057.56	ESR1;TP53
		Loss of appetite (finding)	2021-02-27	0.000182292	0.000649753	122.831	1057.56	SMAD4;TP53
		Benign neoplasm of breast	2021-02-27	0.000182292	0.000649753	122.831	1057.56	ESR1;ESR2
		Mumps	2021-02-27	0.000182292	0.000649753	122.831	1057.56	STAT1;STAT3
		Premenopausal breast cancer	2021-02-27	0.000182292	0.000649753	122.831	1057.56	ESR1;TP53
		Common Variable Immunodeficiency	3/152	0.000183118	0.000651891	33.2819	286.403	SMAD3;TP53;NFKB1
		Primary Effusion Lymphoma	3/153	0.000186696	0.000663809	33.0583	283.84	MYC;STAT3;TP53
		Breast Cancer, Familial	3/154	0.00019032	0.000675858	32.8377	281.315	MYC;ESR1;TP53
		Sarcopenia	2021-02-28	0.000196229	0.000689196	118.101	1008.13	NR3C1;NFKB1
		Seborrheic keratosis	2021-02-28	0.000196229	0.000689196	118.101	1008.13	AR;TP53
		Liposarcoma, well differentiated	2021-02-28	0.000196229	0.000689196	118.101	1008.13	JUN;TP53
		Lymphoma, AIDS-Related	2021-02-28	0.000196229	0.000689196	118.101	1008.13	MYC;TP53
		Lymphoma, Small Noncleaved-Cell	2021-02-28	0.000196229	0.000689196	118.101	1008.13	MYC;TP53
		Malignant Bone Neoplasm	2021-02-28	0.000196229	0.000689196	118.101	1008.13	ESR1;TP53
		Malignant Mesothelioma of Peritoneum	2021-02-28	0.000196229	0.000689196	118.101	1008.13	MYC;TP53
		Childhood Burkitt Lymphoma	2021-02-28	0.000196229	0.000689196	118.101	1008.13	MYC;TP53
		Chronic colitis	2021-02-28	0.000196229	0.000689196	118.101	1008.13	SMAD4;TP53
		Cardiomegaly	3/159	0.000209124	0.000732778	31.7772	269.235	SMAD3;STAT3;TP53
		Recurrent major depressive episodes	2029-02-01	0.000210674	0.000732778	113.721	962.669	CREB1;NR3C1
		Scrub Typhus	2029-02-01	0.000210674	0.000732778	113.721	962.669	JUN;RELA
		T-Cell Prolymphocytic Leukemia	2029-02-01	0.000210674	0.000732778	113.721	962.669	MYC;TP53
		XERODERMA PIGMENTOSUM, COMPLEMENTATION GROUP C	2029-02-01	0.000210674	0.000732778	113.721	962.669	ESR1;TP53
		Breast cancer recurrent	2029-02-01	0.000210674	0.000732778	113.721	962.669	ESR1;TP53
		Cardiac Lymphoma	2029-02-01	0.000210674	0.000732778	113.721	962.669	MYC;TP53
		Paget Disease Extramammary	2029-02-01	0.000210674	0.000732778	113.721	962.669	AR;TP53
		Cardiomyopathy, Dilated	4/419	0.000215791	0.000749672	17.1479	144.749	AR;STAT3;ESR1;TP53
		Weight decreased	3/161	0.000216971	0.000751956	31.3718	264.645	SMAD4;STAT3;TP53
		Juvenile psoriatic arthritis	3/161	0.000216971	0.000751956	31.3718	264.645	JUN;SMAD3;STAT3
		Carcinoma, Signet Ring Cell	1930-02-01	0.000225624	0.000774217	109.654	920.724	SMAD4;ESR1
		Delirium, Dementia, Amnestic, Cognitive Disorders	1930-02-01	0.000225624	0.000774217	109.654	920.724	STAT1;TP53
		Generalized osteoarthritis	1930-02-01	0.000225624	0.000774217	109.654	920.724	SMAD3;ESR1
		POLYARTERITIS NODOSA, CHILDHOOD-ONSET	1930-02-01	0.000225624	0.000774217	109.654	920.724	MYC;TP53
		High grade serous carcinoma	1930-02-01	0.000225624	0.000774217	109.654	920.724	ESR1;TP53
		African Burkitt's lymphoma	1930-02-01	0.000225624	0.000774217	109.654	920.724	MYC;TP53
		Malignant transformation	1930-02-01	0.000225624	0.000774217	109.654	920.724	STAT3;TP53
		Pancreatic Insufficiency	1930-02-01	0.000225624	0.000774217	109.654	920.724	SMAD4;TP53
		Alcoholic Intoxication, Chronic	4/424	0.000225813	0.000774217	16.9394	142.22	AR;CREB1;TP53;NFKB1
		TARSAL-CARPAL COALITION SYNDROME	3/165	0.000233233	0.000798706	30.591	255.847	AR;ESR1;TP53
		Heart failure	5/815	0.000236908	0.000810326	11.8364	98.8085	STAT3;NR3C1;TP53;NFKB1;RELA
		VITILIGO-ASSOCIATED MULTIPLE AUTOIMMUNE DISEASE SUSCEPTIBILITY 1 (finding)	3/166	0.000237419	0.00081111	30.4018	253.724	SP1;ESR1;TP53
		Psoriasis	5/818	0.000241002	0.000814919	11.7909	98.2265	JUN;SMAD3;STAT3;TP53;NFKB1
		Sebaceous Adenocarcinoma	1931-02-01	0.00024108	0.000814919	105.867	881.916	TP53;NFKB1
		Refractory anemia, without ringed sideroblasts, without excess blasts	1931-02-01	0.00024108	0.000814919	105.867	881.916	AR;TP53
		21-hydroxylase deficiency	1931-02-01	0.00024108	0.000814919	105.867	881.916	AR;NR3C1
		Acute interstitial pneumonia	1931-02-01	0.00024108	0.000814919	105.867	881.916	SMAD4;TP53
		Chronic interstitial cystitis	1931-02-01	0.00024108	0.000814919	105.867	881.916	TP53;ESR2
		Pericardial effusion	1931-02-01	0.00024108	0.000814919	105.867	881.916	SMAD4;TP53
		Plasma Cell Neoplasm	1931-02-01	0.00024108	0.000814919	105.867	881.916	MYC;TP53
		Endocrine Gland Neoplasms	1931-02-01	0.00024108	0.000814919	105.867	881.916	SMAD3;ESR1
		Cirrhosis	4/433	0.000244697	0.000826177	16.5764	137.841	STAT1;STAT3;ESR1;TP53
		Juvenile-Onset Still Disease	3/168	0.000245936	0.000829385	30.0303	249.565	JUN;SMAD3;STAT3
		Fibrosis	3/169	0.000250267	0.000841039	29.8479	247.528	STAT1;STAT3;TP53
		Papillary Renal Cell Carcinoma	3/169	0.000250267	0.000841039	29.8479	247.528	MYC;TP53;RELA
		Cyst	3/169	0.000250267	0.000841039	29.8479	247.528	AR;ESR1;ESR2
		nervous system disorder	4/436	0.000251239	0.000843318	16.4588	136.428	AR;CREB1;TP53;NFKB1
		Gastrinoma	1932-02-01	0.000257041	0.000858791	102.333	845.916	SMAD4;TP53
		Bowen's Disease	1932-02-01	0.000257041	0.000858791	102.333	845.916	STAT3;TP53
		Oropharyngeal disorders	1932-02-01	0.000257041	0.000858791	102.333	845.916	JUN;TP53
		Decrease in appetite	1932-02-01	0.000257041	0.000858791	102.333	845.916	SMAD4;TP53
		Bipolar Disorder	5/837	0.00026821	0.00089507	11.5102	94.657	CREB1;SP1;NR3C1;ESR1;NFKB1
		Epithelial hyperplasia	1933-02-01	0.000273506	0.000903322	99.0273	812.439	ESR1;TP53
		Fibrous Dysplasia	1933-02-01	0.000273506	0.000903322	99.0273	812.439	AR;CREB1
		Fulminant hepatitis	1933-02-01	0.000273506	0.000903322	99.0273	812.439	NFKB1;RELA
		Gastric Cardia Adenocarcinoma	1933-02-01	0.000273506	0.000903322	99.0273	812.439	SMAD4;TP53
		Trigeminal Neuralgia	1933-02-01	0.000273506	0.000903322	99.0273	812.439	STAT3;ESR1
		Meniere Disease	1933-02-01	0.000273506	0.000903322	99.0273	812.439	ESR1;NFKB1
		Childhood T Acute Lymphoblastic Leukemia	1933-02-01	0.000273506	0.000903322	99.0273	812.439	SMAD3;TP53
		Congenital adrenal hyperplasia due to 21 hydroxylase deficiency	1933-02-01	0.000273506	0.000903322	99.0273	812.439	AR;NR3C1
		Polyarteritis Nodosa	1933-02-01	0.000273506	0.000903322	99.0273	812.439	MYC;TP53
		Anaplastic thyroid carcinoma	3/176	0.000281982	0.00093025	28.6301	234.013	MYC;STAT3;TP53
		Intrahepatic Cholangiocarcinoma	3/177	0.000286715	0.00094478	28.4641	232.182	SMAD4;STAT3;TP53
		Richter's syndrome	1934-02-01	0.000290474	0.000950643	95.9279	781.236	MYC;TP53
		Gestational trophoblastic disease	1934-02-01	0.000290474	0.000950643	95.9279	781.236	STAT3;TP53
		Idiopathic osteoarthritis	1934-02-01	0.000290474	0.000950643	95.9279	781.236	SMAD3;ESR1
		Metastatic Carcinoma	1934-02-01	0.000290474	0.000950643	95.9279	781.236	AR;TP53
		Neuroectodermal Tumors	1934-02-01	0.000290474	0.000950643	95.9279	781.236	MYC;TP53
		prostatitis	1934-02-01	0.000290474	0.000950643	95.9279	781.236	AR;SMAD4
		Neutropenia	3/178	0.000291498	0.000952912	28.3	230.375	STAT3;ESR1;TP53
		Penile hypospadias	3/180	0.00030122	0.000983576	27.9774	226.832	AR;ESR1;ESR2
		Epilepsy, Temporal Lobe	3/181	0.000306159	0.00099857	27.8188	225.093	ESR1;TP53;NFKB1
		Intrahepatic Cholestasis	1935-02-01	0.000307945	0.000999867	93.0163	752.092	STAT3;ESR2
		Low Grade Squamous Intraepithelial Neoplasia	1935-02-01	0.000307945	0.000999867	93.0163	752.092	SP1;TP53
		Neoplasm of uncertain or unknown behavior of ovary	1935-02-01	0.000307945	0.000999867	93.0163	752.092	ESR1;TP53
		Complete trisomy 18 syndrome	1935-02-01	0.000307945	0.000999867	93.0163	752.092	MYC;TP53
		Primary Myelofibrosis	3/182	0.00031115	0.00100913	27.662	223.377	STAT3;NR3C1;TP53
		Neoplasm Invasiveness	3/183	0.000316193	0.00102434	27.5069	221.683	SP1;ESR1;RELA
		Benign neoplasm of brain, unspecified	1936-02-01	0.000325919	0.00104344	90.276	724.814	TP53;RELA
		Exocrine pancreatic insufficiency	1936-02-01	0.000325919	0.00104344	90.276	724.814	SMAD4;TP53
		Familial medullary thyroid carcinoma	1936-02-01	0.000325919	0.00104344	90.276	724.814	STAT3;ESR2
		Germ Cell Cancer	1936-02-01	0.000325919	0.00104344	90.276	724.814	ESR1;TP53
		Somatotropin deficiency	1936-02-01	0.000325919	0.00104344	90.276	724.814	NR3C1;ESR1
		Large cell neuroendocrine carcinoma	1936-02-01	0.000325919	0.00104344	90.276	724.814	AR;TP53
		Lichen Sclerosus et Atrophicus	1936-02-01	0.000325919	0.00104344	90.276	724.814	SMAD3;TP53
		Low Tension Glaucoma	1936-02-01	0.000325919	0.00104344	90.276	724.814	TP53;ESR2
		Ocular Hypertension	1936-02-01	0.000325919	0.00104344	90.276	724.814	JUN;NR3C1
		Oestrogen deficiency	1936-02-01	0.000325919	0.00104344	90.276	724.814	MYC;ESR1
		Adrenocortical carcinoma	3/185	0.000326438	0.00104344	27.2019	218.357	ESR1;TP53;ESR2
		Malignant neoplasm of testis	3/185	0.000326438	0.00104344	27.2019	218.357	AR;ESR1;TP53
		Eosinophilia	3/186	0.00033164	0.00105889	27.0519	216.725	AR;STAT3;NR3C1
		Childhood Glioblastoma	3/187	0.000336895	0.00107329	26.9035	215.114	STAT1;STAT3;TP53
		Craniofacial Abnormalities	3/187	0.000336895	0.00107329	26.9035	215.114	SMAD4;SMAD3;TP53
		Sessile Serrated Adenoma/Polyp	1937-02-01	0.000344393	0.00108995	87.6923	699.234	AR;TP53
		Hematopoetic Myelodysplasia	1937-02-01	0.000344393	0.00108995	87.6923	699.234	MYC;TP53
		Tubular Aggregate Myopathy	1937-02-01	0.000344393	0.00108995	87.6923	699.234	MYC;ESR1
		Immunoblastic Large-Cell Lymphoma	1937-02-01	0.000344393	0.00108995	87.6923	699.234	MYC;TP53
		Aggressive Non-Hodgkin Lymphoma	1937-02-01	0.000344393	0.00108995	87.6923	699.234	MYC;TP53
		Atypical Lipoma	1937-02-01	0.000344393	0.00108995	87.6923	699.234	JUN;TP53
		Adult Glioblastoma	3/189	0.000347566	0.00109878	26.6116	211.949	STAT1;STAT3;TP53
		Mediastinal (Thymic) Large B-Cell Lymphoma	1938-02-01	0.000363369	0.00114622	85.2521	675.205	MYC;NFKB1
		Milroy Disease	1938-02-01	0.000363369	0.00114622	85.2521	675.205	MYC;TP53
		Hypospadias	3/195	0.000380886	0.00119717	25.7721	202.904	AR;ESR1;ESR2
		Recurrent Brain Neoplasm	1939-02-01	0.000382845	0.00119717	82.9439	652.592	TP53;RELA
		Sweet Syndrome	1939-02-01	0.000382845	0.00119717	82.9439	652.592	STAT3;TP53
		Adenocarcinoma of rectum	1939-02-01	0.000382845	0.00119717	82.9439	652.592	MYC;TP53
		Klinefelter's syndrome - male with more than two X chromosomes	1939-02-01	0.000382845	0.00119717	82.9439	652.592	AR;NFKB1
		Low Grade Lymphoma (neoplasm)	1939-02-01	0.000382845	0.00119717	82.9439	652.592	MYC;TP53
		Malignant neoplasm of adrenal cortex	1939-02-01	0.000382845	0.00119717	82.9439	652.592	ESR1;TP53
		Primary malignant neoplasm of brain	1939-02-01	0.000382845	0.00119717	82.9439	652.592	TP53;RELA
		Spinal Muscular Atrophy	3/196	0.000386632	0.0012077	25.6373	201.459	AR;CREB1;TP53
		Neoplasm Recurrence, Local	1940-02-01	0.00040282	0.00125148	80.7571	631.28	AR;ESR1
		stage, ovarian epithelial cancer	1940-02-01	0.00040282	0.00125148	80.7571	631.28	SP1;TP53
		Islet Cell Tumor	1940-02-01	0.00040282	0.00125148	80.7571	631.28	SMAD4;TP53
		Osteoarthritis of the hand	1940-02-01	0.00040282	0.00125148	80.7571	631.28	ESR1;ESR2
		Prostate cancer recurrent	1940-02-01	0.00040282	0.00125148	80.7571	631.28	AR;TP53
		Gestational Trophoblastic Neoplasms	1941-02-01	0.000423295	0.00130803	78.6824	611.161	STAT3;TP53
		AIDS related complex	1941-02-01	0.000423295	0.00130803	78.6824	611.161	TP53;NFKB1
		Laryngeal neoplasm	1941-02-01	0.000423295	0.00130803	78.6824	611.161	STAT3;TP53
		Breaking out	1941-02-01	0.000423295	0.00130803	78.6824	611.161	NR3C1;ESR1
		Prolymphocytic Leukemia	1941-02-01	0.000423295	0.00130803	78.6824	611.161	MYC;TP53
		Isochromosomes	1942-02-01	0.000444267	0.00136261	76.7115	592.143	MYC;TP53
		Anaphylaxis (non medication)	1942-02-01	0.000444267	0.00136261	76.7115	592.143	STAT3;ESR1
		Aortic aneurysm without mention of rupture NOS	1942-02-01	0.000444267	0.00136261	76.7115	592.143	SMAD3;STAT3
		Clear Cell Sarcoma of Soft Tissue	1942-02-01	0.000444267	0.00136261	76.7115	592.143	CREB1;MYC
		Oligoarticular Juvenile Idiopathic Arthritis	1942-02-01	0.000444267	0.00136261	76.7115	592.143	STAT1;ESR1
		Disease due to Parvoviridae	1942-02-01	0.000444267	0.00136261	76.7115	592.143	SMAD4;TP53
		Dyskeratosis Congenita	1942-02-01	0.000444267	0.00136261	76.7115	592.143	AR;TP53
		Childhood Osteosarcoma	3/206	0.000447197	0.00137014	24.3621	187.893	STAT3;ESR1;TP53
		Colorectal cancer metastatic	3/208	0.000459999	0.00140786	24.122	185.36	SMAD4;STAT3;TP53
		Carcinoma of urinary bladder, superficial	1943-02-01	0.000465737	0.0014149	74.8368	574.139	TP53;NFKB1
		Acute intermittent porphyria	1943-02-01	0.000465737	0.0014149	74.8368	574.139	SMAD4;TP53
		Yolk Sac Tumor	1943-02-01	0.000465737	0.0014149	74.8368	574.139	ESR1;TP53
		Autoimmune hemolytic anemia	1943-02-01	0.000465737	0.0014149	74.8368	574.139	STAT1;STAT3
		Non-small cell lung cancer metastatic	1943-02-01	0.000465737	0.0014149	74.8368	574.139	ESR1;TP53
		Primary Carcinoma	1943-02-01	0.000465737	0.0014149	74.8368	574.139	SMAD4;TP53
		Dissection of aorta	1943-02-01	0.000465737	0.0014149	74.8368	574.139	SMAD3;STAT1
		Trisomy	3/209	0.000466487	0.00141568	24.0036	184.115	AR;MYC;TP53
		Unipolar Depression	4/517	0.000480169	0.00145567	13.8026	105.471	CREB1;NR3C1;ESR1;ESR2
		Endometriosis of uterus	1944-02-01	0.000487704	0.00146311	73.0513	557.075	ESR1;NFKB1
		Arthritis, Adjuvant-Induced	1944-02-01	0.000487704	0.00146311	73.0513	557.075	STAT1;STAT3
		Arthritis, Collagen-Induced	1944-02-01	0.000487704	0.00146311	73.0513	557.075	STAT1;STAT3
		Arthritis, Experimental	1944-02-01	0.000487704	0.00146311	73.0513	557.075	STAT1;STAT3
		Strawberry nevus of skin	1944-02-01	0.000487704	0.00146311	73.0513	557.075	TP53;NFKB1
		Thyroiditis	1944-02-01	0.000487704	0.00146311	73.0513	557.075	STAT1;TP53
		Linear atrophy	1944-02-01	0.000487704	0.00146311	73.0513	557.075	SMAD3;TP53
		Monoclonal Gammapathies	1944-02-01	0.000487704	0.00146311	73.0513	557.075	MYC;TP53
		Neoplasm of uncertain or unknown behavior of breast	1944-02-01	0.000487704	0.00146311	73.0513	557.075	ESR1;TP53
		Neurocognitive Disorders	1944-02-01	0.000487704	0.00146311	73.0513	557.075	STAT1;TP53
		Leukemia, Plasma Cell	1945-02-01	0.000510167	0.00152257	71.3488	540.879	MYC;TP53
		Liposarcoma, Dedifferentiated	1945-02-01	0.000510167	0.00152257	71.3488	540.879	JUN;TP53
		Lipoatrophy	1945-02-01	0.000510167	0.00152257	71.3488	540.879	ESR1;ESR2
		Atypical Teratoid Rhabdoid Tumor	1945-02-01	0.000510167	0.00152257	71.3488	540.879	MYC;TP53
		Endometrial Stromal Sarcoma	1945-02-01	0.000510167	0.00152257	71.3488	540.879	ESR1;TP53
		Severe Combined Immunodeficiency	3/217	0.000520529	0.00155028	23.097	174.628	STAT1;STAT3;TP53
		synovial sarcoma	3/217	0.000520529	0.00155028	23.097	174.628	STAT3;TP53;NFKB1
		Single tumor	1946-02-01	0.000533125	0.00158126	69.7238	525.491	ESR1;TP53
		Telangiectasis	1946-02-01	0.000533125	0.00158126	69.7238	525.491	SMAD4;TP53
		Basal Cell Nevus Syndrome	1946-02-01	0.000533125	0.00158126	69.7238	525.491	MYC;TP53
		Early gastric cancer	1946-02-01	0.000533125	0.00158126	69.7238	525.491	MYC;TP53
		Neoplasm, Residual	3/220	0.000541787	0.0016053	22.7742	171.276	MYC;ESR1;TP53
		Carcinoma, Pancreatic Ductal	1947-02-01	0.000556579	0.00164236	68.1709	510.853	SMAD4;TP53
		Rhinovirus infection	1947-02-01	0.000556579	0.00164236	68.1709	510.853	NFKB1;RELA
		Hypertension, Renovascular	1947-02-01	0.000556579	0.00164236	68.1709	510.853	STAT1;RELA
		Muscular Atrophy	1947-02-01	0.000556579	0.00164236	68.1709	510.853	AR;NR3C1
		Exanthema	3/225	0.000578445	0.00170514	22.2556	165.919	STAT1;STAT3;TP53
		Epilepsies, Partial	1948-02-01	0.000580526	0.00170604	66.6856	496.913	CREB1;NR3C1
		Barrett Epithelium	1948-02-01	0.000580526	0.00170604	66.6856	496.913	TP53;RELA
		Embryonal Neoplasm	1948-02-01	0.000580526	0.00170604	66.6856	496.913	MYC;TP53
		Thromboangiitis Obliterans	1949-02-01	0.000604968	0.00177064	65.2635	483.624	STAT1;NR3C1
		Amenorrhea	1949-02-01	0.000604968	0.00177064	65.2635	483.624	AR;NR3C1
		Medullary carcinoma	1949-02-01	0.000604968	0.00177064	65.2635	483.624	ESR1;TP53
		Nervous System Neoplasms	1949-02-01	0.000604968	0.00177064	65.2635	483.624	MYC;TP53
		Drug abuse	3/229	0.00060889	0.00178031	21.8573	161.829	CREB1;NR3C1;TP53
		Erythroblastosis	1950-02-01	0.000629902	0.00182875	63.9006	470.944	AR;JUN
		Giant Cell Tumors	1950-02-01	0.000629902	0.00182875	63.9006	470.944	AR;TP53
		Atypical Ductal Breast Hyperplasia	1950-02-01	0.000629902	0.00182875	63.9006	470.944	ESR1;TP53
		Candidiasis	1950-02-01	0.000629902	0.00182875	63.9006	470.944	STAT1;STAT3
		Cervical Squamous Intraepithelial Neoplasia	1950-02-01	0.000629902	0.00182875	63.9006	470.944	MYC;TP53
		Chronic inflammatory disorder	1950-02-01	0.000629902	0.00182875	63.9006	470.944	TP53;NFKB1
		Clostridium; difficile (disorder)	1950-02-01	0.000629902	0.00182875	63.9006	470.944	JUN;NFKB1
		Hypoglycemia	3/232	0.000632387	0.00183411	21.5677	158.868	SMAD3;NR3C1;TP53
		Chronic myeloproliferative disorder	3/233	0.000640347	0.00185347	21.4728	157.9	AR;STAT3;TP53
		Promyelocytic leukemia	3/233	0.000640347	0.00185347	21.4728	157.9	MYC;TP53;NFKB1
		Adrenal Cushing's syndrome	1951-02-01	0.000655329	0.00189113	62.5934	458.833	SP1;NR3C1
		Adult Lymphoma	1951-02-01	0.000655329	0.00189113	62.5934	458.833	MYC;STAT3
		Congenital adrenal hyperplasia	1951-02-01	0.000655329	0.00189113	62.5934	458.833	AR;TP53
		Hepatoblastoma	3/235	0.000656458	0.00189249	21.2856	155.994	MYC;ESR1;TP53
		Uveal melanoma	3/236	0.000664611	0.00191408	21.1931	155.056	MYC;TP53;NFKB1
		Cognition Disorders	3/237	0.000672828	0.00193388	21.1015	154.126	SMAD4;CREB1;NR3C1
		Periodontitis	3/237	0.000672828	0.00193388	21.1015	154.126	SP1;TP53;NFKB1
		Hereditary Breast and Ovarian Cancer Syndrome	1952-02-01	0.000681247	0.00195029	61.3385	447.255	AR;TP53
		Lymphocytic infiltration	1952-02-01	0.000681247	0.00195029	61.3385	447.255	ESR1;TP53
		Carcinomatosis of peritoneal cavity	1952-02-01	0.000681247	0.00195029	61.3385	447.255	TP53;NFKB1
		Decreased antibody level in blood	1952-02-01	0.000681247	0.00195029	61.3385	447.255	STAT3;NFKB1
		Chondrosarcoma	3/241	0.000706347	0.00201189	20.7426	150.496	MYC;TP53;NFKB1
		Leukemia, Lymphocytic, Acute, L2	1953-02-01	0.000707656	0.00201189	60.1327	436.176	MYC;TP53
		Prostate cancer, familial	1953-02-01	0.000707656	0.00201189	60.1327	436.176	AR;MYC
		Thrombocytopenia due to platelet alloimmunization	1953-02-01	0.000707656	0.00201189	60.1327	436.176	STAT1;NR3C1
		Turner Syndrome, Male	1953-02-01	0.000707656	0.00201189	60.1327	436.176	AR;STAT3
		Interstitial Cystitis	1953-02-01	0.000707656	0.00201189	60.1327	436.176	TP53;ESR2
		Childhood Lymphoma	1953-02-01	0.000707656	0.00201189	60.1327	436.176	MYC;STAT3
		Vitiligo	3/243	0.000723501	0.00205491	20.5677	148.734	SP1;ESR1;TP53
		Hepatocellular Adenoma	1954-02-01	0.000734556	0.00208426	58.9734	425.566	STAT3;TP53
		Fetal Alcohol Syndrome	1955-02-01	0.000761945	0.00215137	57.8578	415.398	STAT3;NFKB1
		Gingivitis	1955-02-01	0.000761945	0.00215137	57.8578	415.398	STAT3;ESR1
		Lymphoma, Diffuse	1955-02-01	0.000761945	0.00215137	57.8578	415.398	MYC;TP53
		Atherogenesis	1955-02-01	0.000761945	0.00215137	57.8578	415.398	STAT3;ESR1
		Primary central nervous system lymphoma	1955-02-01	0.000761945	0.00215137	57.8578	415.398	MYC;STAT3
		Immune System Diseases	3/250	0.000785633	0.00221609	19.9777	142.821	STAT1;STAT3;ESR1
		Glucocorticoid Receptor Deficiency	1956-02-01	0.000789823	0.00221921	56.7835	405.644	JUN;NR3C1
		HER2 gene amplification	1956-02-01	0.000789823	0.00221921	56.7835	405.644	ESR1;TP53
		Hyperandrogenism	1956-02-01	0.000789823	0.00221921	56.7835	405.644	AR;NR3C1
		Pituitary-dependent Cushing's disease	1956-02-01	0.000789823	0.00221921	56.7835	405.644	SP1;NR3C1
		Parkinson Disease	5/1064	0.000809794	0.00227311	8.93579	63.6115	AR;ESR1;TP53;ESR2;NFKB1
		Sentinel node (disorder)	1957-02-01	0.00081819	0.00228332	55.7483	396.282	ESR1;TP53
		Malignant neoplasm of colon stage IV	1957-02-01	0.00081819	0.00228332	55.7483	396.282	TP53;ESR2
		Carotid Artery Diseases	1957-02-01	0.00081819	0.00228332	55.7483	396.282	TP53;NFKB1
		Chronic Lymphocytic Leukemia/Small Lymphocytic Lymphoma	1957-02-01	0.00081819	0.00228332	55.7483	396.282	TP53;NFKB1
		Peutz-Jeghers Syndrome	1957-02-01	0.00081819	0.00228332	55.7483	396.282	SMAD4;TP53
		Pneumocystis jiroveci pneumonia	1957-02-01	0.00081819	0.00228332	55.7483	396.282	NFKB1;RELA
		Carcinoma, Lobular	1958-02-01	0.000847044	0.00235245	54.75	387.288	AR;ESR1
		Substance Withdrawal Syndrome	1958-02-01	0.000847044	0.00235245	54.75	387.288	AR;CREB1
		Amnesia	1958-02-01	0.000847044	0.00235245	54.75	387.288	CREB1;STAT3
		Mycoplasma Infections	1958-02-01	0.000847044	0.00235245	54.75	387.288	SMAD4;TP53
		Congenital aneurysm of ascending aorta	1958-02-01	0.000847044	0.00235245	54.75	387.288	SMAD4;SMAD3
		Behcet Syndrome	3/258	0.000860705	0.00238808	19.3431	136.519	STAT3;TP53;NFKB1
		Squamous cell carcinoma of mouth	1959-02-01	0.000876385	0.00242226	53.7868	378.643	MYC;TP53
		Acne	1959-02-01	0.000876385	0.00242226	53.7868	378.643	NR3C1;ESR1
		Leukocyte adhesion deficiency type 1	1959-02-01	0.000876385	0.00242226	53.7868	378.643	SP1;TP53
		Progeria	1959-02-01	0.000876385	0.00242226	53.7868	378.643	TP53;NFKB1
		Endothelial dysfunction	3/262	0.000899897	0.00248486	19.0405	133.536	STAT1;NFKB1;RELA
		Fatty Liver, Alcoholic	1960-02-01	0.000906213	0.0024999	52.8568	370.327	NFKB1;RELA
		Epithelial hyperplasia of skin	1961-02-01	0.000936527	0.00257121	51.9583	362.322	STAT3;NFKB1
		Ganglioglioma	1961-02-01	0.000936527	0.00257121	51.9583	362.322	AR;TP53
		Leukemia, Large Granular Lymphocytic	1961-02-01	0.000936527	0.00257121	51.9583	362.322	STAT3;TP53
		MYELOPROLIFERATIVE SYNDROME, TRANSIENT	1961-02-01	0.000936527	0.00257121	51.9583	362.322	MYC;ESR1
		Noonan Syndrome	1961-02-01	0.000936527	0.00257121	51.9583	362.322	AR;STAT3
		Trichohepatoenteric Syndrome	3/267	0.000950467	0.00260451	18.6752	129.952	AR;NR3C1;TP53
		Memory impairment	3/267	0.000950467	0.00260451	18.6752	129.952	CREB1;STAT3;ESR2
		Marijuana Abuse	1962-02-01	0.000967326	0.00264317	51.0897	354.613	ESR1;TP53
		Nijmegen Breakage Syndrome	1962-02-01	0.000967326	0.00264317	51.0897	354.613	MYC;TP53
		Precursor cell lymphoblastic lymphoma	1962-02-01	0.000967326	0.00264317	51.0897	354.613	MYC;TP53
		Bulbo-Spinal Atrophy, X-Linked	1963-02-01	0.000998609	0.00270809	50.2497	347.182	AR;STAT1
		Lichen Planus, Oral	1963-02-01	0.000998609	0.00270809	50.2497	347.182	MYC;TP53
		gliosarcoma	1963-02-01	0.000998609	0.00270809	50.2497	347.182	ESR1;TP53
		Viral hepatitis	1963-02-01	0.000998609	0.00270809	50.2497	347.182	SP1;TP53
		Lymphangioleiomyomatosis	1963-02-01	0.000998609	0.00270809	50.2497	347.182	STAT3;ESR1
		Monocytic leukemia	1963-02-01	0.000998609	0.00270809	50.2497	347.182	TP53;NFKB1
		Neutrophilia (disorder)	1963-02-01	0.000998609	0.00270809	50.2497	347.182	TP53;NFKB1
		Chronic ear infection	1963-02-01	0.000998609	0.00270809	50.2497	347.182	STAT3;NFKB1
		Adenocarcinoma, Endometrioid	1964-02-01	0.00103038	0.00278115	49.4367	340.017	ESR1;TP53
		Uterine Cancer	1964-02-01	0.00103038	0.00278115	49.4367	340.017	SMAD3;ESR1
		Mastocytosis	1964-02-01	0.00103038	0.00278115	49.4367	340.017	AR;STAT3
		Osteopetrosis	1964-02-01	0.00103038	0.00278115	49.4367	340.017	MYC;NFKB1
		Congenital Camptodactyly	1964-02-01	0.00103038	0.00278115	49.4367	340.017	SMAD4;SMAD3
		Adult Liver Carcinoma	1965-02-01	0.00106263	0.00286283	48.6496	333.104	MYC;STAT3
		Melanocytic nevus of skin	1965-02-01	0.00106263	0.00286283	48.6496	333.104	MYC;TP53
		Bronchitis, Chronic	1966-02-01	0.00109536	0.00293454	47.887	326.43	NR3C1;TP53
		Shigella Infections	1966-02-01	0.00109536	0.00293454	47.887	326.43	NFKB1;RELA
		stage, non-small cell lung cancer	1966-02-01	0.00109536	0.00293454	47.887	326.43	MYC;TP53
		Beckwith-Wiedemann Syndrome	1966-02-01	0.00109536	0.00293454	47.887	326.43	SMAD3;TP53
		Bronchiolitis	1966-02-01	0.00109536	0.00293454	47.887	326.43	JUN;NR3C1
		Congenital arteriovenous malformation	1966-02-01	0.00109536	0.00293454	47.887	326.43	SMAD4;STAT3
		Idiopathic Inflammatory Myopathies	1967-02-01	0.00112857	0.00300675	47.1479	319.984	NR3C1;NFKB1
		Arteriopathic disease	1967-02-01	0.00112857	0.00300675	47.1479	319.984	ESR1;NFKB1
		Metastatic Renal Cell Cancer	1967-02-01	0.00112857	0.00300675	47.1479	319.984	STAT3;TP53
		Cervical Adenocarcinoma	1967-02-01	0.00112857	0.00300675	47.1479	319.984	STAT3;TP53
		Cushing Syndrome	1967-02-01	0.00112857	0.00300675	47.1479	319.984	SP1;NR3C1
		Pustulosis of Palms and Soles	1967-02-01	0.00112857	0.00300675	47.1479	319.984	STAT3;TP53
		Alveolar rhabdomyosarcoma	1968-02-01	0.00116227	0.0030851	46.4312	313.754	MYC;TP53
		Migraine with Aura	1968-02-01	0.00116227	0.0030851	46.4312	313.754	ESR1;ESR2
		Persistent infection	1968-02-01	0.00116227	0.0030851	46.4312	313.754	CREB1;TP53
		Precocious Puberty	1968-02-01	0.00116227	0.0030851	46.4312	313.754	AR;ESR1
		Atrial Fibrillation	3/288	0.00118256	0.00313607	17.2807	116.473	SMAD3;STAT3;TP53
		Histiocytosis, Langerhans-Cell	1969-02-01	0.00119645	0.00316125	45.7359	307.73	AR;TP53
		Optic Atrophy, Hereditary, Leber	1969-02-01	0.00119645	0.00316125	45.7359	307.73	TP53;ESR2
		Adenomatous Polyps	1969-02-01	0.00119645	0.00316125	45.7359	307.73	TP53;ESR2
		Chronic otitis media	1969-02-01	0.00119645	0.00316125	45.7359	307.73	STAT3;NFKB1
		Amyotrophic Lateral Sclerosis	4/660	0.00119952	0.00316647	10.7145	72.0641	AR;TP53;NFKB1;RELA
		Migraine Disorders	3/290	0.00120637	0.00318162	17.1585	115.308	SMAD4;ESR1;ESR2
		Anemia, Diamond-Blackfan	1970-02-01	0.0012311	0.00323502	45.0611	301.902	SMAD4;TP53
		Stromal Neoplasm	1970-02-01	0.0012311	0.00323502	45.0611	301.902	TP53;NFKB1
		Neck Neoplasms	1970-02-01	0.0012311	0.00323502	45.0611	301.902	STAT3;TP53
		Philadelphia chromosome-positive acute lymphoblastic leukemia	1970-02-01	0.0012311	0.00323502	45.0611	301.902	TP53;NFKB1
		Seizures	5/1174	0.00126413	0.00330923	8.0479	53.7066	SMAD4;CREB1;ESR1;TP53;NFKB1
		Rhabdoid Tumor	1971-02-01	0.00126624	0.00330923	44.4058	296.262	MYC;TP53
		Leukemia, Myeloid, Chronic-Phase	1971-02-01	0.00126624	0.00330923	44.4058	296.262	MYC;TP53
		Splenic Marginal Zone B-Cell Lymphoma	1971-02-01	0.00126624	0.00330923	44.4058	296.262	TP53;NFKB1
		Duodenal Ulcer	1971-02-01	0.00126624	0.00330923	44.4058	296.262	STAT3;TP53
		Pterygium	1971-02-01	0.00126624	0.00330923	44.4058	296.262	MYC;TP53
		Epilepsy	5/1177	0.00127874	0.00333886	8.02602	53.4684	SMAD4;CREB1;SP1;ESR1;TP53
		Hyperuricemia	1972-02-01	0.00130185	0.00339	43.7692	290.801	MYC;STAT3
		Benign melanocytic nevus	1972-02-01	0.00130185	0.00339	43.7692	290.801	MYC;TP53
		Eating Disorders	1972-02-01	0.00130185	0.00339	43.7692	290.801	NR3C1;ESR1
		Failure to Thrive	1973-02-01	0.00133795	0.0034777	43.1506	285.511	MYC;NR3C1
		Infertility	1973-02-01	0.00133795	0.0034777	43.1506	285.511	AR;ESR1
		Hereditary gingival fibromatosis	1974-02-01	0.00137452	0.00356632	42.5491	280.384	TP53;NFKB1
		Marginal Zone B-Cell Lymphoma	1974-02-01	0.00137452	0.00356632	42.5491	280.384	MYC;TP53
		Ewing Sarcoma/Peripheral Primitive Neuroectodermal Tumor	1975-02-01	0.00141156	0.00364929	41.9642	275.413	MYC;TP53
		Malignant Fibrous Histiocytoma	1975-02-01	0.00141156	0.00364929	41.9642	275.413	STAT1;TP53
		Central Nervous System Neoplasms	1975-02-01	0.00141156	0.00364929	41.9642	275.413	MYC;TP53
		Ovarian Cysts	1975-02-01	0.00141156	0.00364929	41.9642	275.413	ESR1;NFKB1
		Arthrogryposis	3/307	0.00142108	0.00367059	16.185	106.115	SMAD4;SMAD3;STAT3
		Peripheral Neuropathy	3/309	0.00144782	0.00372622	16.0776	105.111	AR;JUN;SMAD3
		Varicosity	1976-02-01	0.00144909	0.00372622	41.395	270.592	JUN;ESR1
		Acromegaly	1976-02-01	0.00144909	0.00372622	41.395	270.592	MYC;TP53
		Machado-Joseph Disease	1976-02-01	0.00144909	0.00372622	41.395	270.592	AR;TP53
		Chest Pain	1976-02-01	0.00144909	0.00372622	41.395	270.592	SMAD3;TP53
		Kidney Failure, Acute	3/310	0.00146131	0.00375429	16.0244	104.614	AR;TP53;NFKB1
		Neoplastic Syndromes, Hereditary	1977-02-01	0.00148709	0.00381033	40.841	265.913	SMAD4;TP53
		aggressive cancer	1977-02-01	0.00148709	0.00381033	40.841	265.913	MYC;TP53
		Non-small cell lung cancer stage I	1977-02-01	0.00148709	0.00381033	40.841	265.913	ESR1;TP53
		Sicca Syndrome	1978-02-01	0.00152556	0.0038916	40.3016	261.372	STAT3;TP53
		Giant Cell Glioblastoma	1978-02-01	0.00152556	0.0038916	40.3016	261.372	MYC;TP53
		Pleural Effusion, Malignant	1978-02-01	0.00152556	0.0038916	40.3016	261.372	MYC;ESR1
		Klinefelter Syndrome	1978-02-01	0.00152556	0.0038916	40.3016	261.372	AR;NFKB1
		Crohn's disease of large bowel	1978-02-01	0.00152556	0.0038916	40.3016	261.372	SMAD3;STAT3
		Cholestasis	3/315	0.00152994	0.00389932	15.7636	102.188	NR3C1;ESR1;RELA
		Extrahepatic Cholangiocarcinoma	1980-02-01	0.00160393	0.00407706	39.2643	252.678	SMAD4;TP53
		Dementia, Vascular	1980-02-01	0.00160393	0.00407706	39.2643	252.678	ESR1;TP53
		Bloom Syndrome	1980-02-01	0.00160393	0.00407706	39.2643	252.678	MYC;TP53
		Neoplasms, Experimental	1981-02-01	0.00164382	0.00416744	38.7653	248.514	TP53;RELA
		Connective Tissue Diseases	1981-02-01	0.00164382	0.00416744	38.7653	248.514	SMAD3;STAT3
		Primary immune deficiency disorder	1981-02-01	0.00164382	0.00416744	38.7653	248.514	STAT1;STAT3
		Salivary Gland Neoplasms	1982-02-01	0.00168419	0.00426227	38.2788	244.467	STAT3;TP53
		Prediabetes syndrome	1982-02-01	0.00168419	0.00426227	38.2788	244.467	TP53;NFKB1
		Lymphoma, Large-Cell, Follicular	1983-02-01	0.00172503	0.00434653	37.8044	240.531	MYC;TP53
		Hydatidiform Mole	1983-02-01	0.00172503	0.00434653	37.8044	240.531	STAT3;TP53
		Testicular Neoplasms	1983-02-01	0.00172503	0.00434653	37.8044	240.531	AR;TP53
		bone destruction	1983-02-01	0.00172503	0.00434653	37.8044	240.531	STAT3;NFKB1
		Paraganglioma	1983-02-01	0.00172503	0.00434653	37.8044	240.531	MYC;TP53
		Mental disorders	3/329	0.00173286	0.00436244	15.0759	95.8524	NR3C1;ESR1;NFKB1
		Fatigue	3/330	0.00174797	0.00439663	15.0291	95.424	CREB1;NR3C1;NFKB1
		Soft Tissue Neoplasms	1984-02-01	0.00176634	0.00443896	37.3415	236.702	STAT3;TP53
		Hypogammaglobulinemia	1985-02-01	0.00180812	0.00453095	36.8897	232.976	STAT3;NFKB1
		Alcoholic Liver Diseases	1985-02-01	0.00180812	0.00453095	36.8897	232.976	STAT3;NFKB1
		Primary physiologic amenorrhea	1985-02-01	0.00180812	0.00453095	36.8897	232.976	AR;ESR1
		Non-alcoholic Fatty Liver Disease	3/334	0.00180923	0.00453095	14.8444	93.7403	JUN;STAT3;TP53
		Acquired Hypogammaglobulinemia	1986-02-01	0.00185037	0.00462994	36.4487	229.349	TP53;NFKB1
		Adrenal Gland Neoplasms	1987-02-01	0.00189309	0.00472451	36.0181	225.817	MYC;TP53
		Adult type dermatomyositis	1987-02-01	0.00189309	0.00472451	36.0181	225.817	STAT1;TP53
		Nevus	1987-02-01	0.00189309	0.00472451	36.0181	225.817	MYC;TP53
		Brain Tumor, Primary	1988-02-01	0.00193627	0.00482393	35.5975	222.377	TP53;RELA
		Abnormality of the skeletal system	1988-02-01	0.00193627	0.00482393	35.5975	222.377	SMAD3;STAT3
		Myocardial Diseases, Secondary	1989-02-01	0.00197993	0.00492417	35.1866	219.026	STAT3;TP53
		Acute Kidney Insufficiency	1989-02-01	0.00197993	0.00492417	35.1866	219.026	TP53;NFKB1
		Cardiomyopathies, Primary	1992-02-01	0.00211369	0.00524779	34.0085	209.469	STAT3;TP53
		Acute kidney injury	1992-02-01	0.00211369	0.00524779	34.0085	209.469	TP53;NFKB1
		airway disease	1994-02-01	0.0022052	0.00546555	33.2659	203.485	NFKB1;RELA
		Myelodysplasia	1994-02-01	0.0022052	0.00546555	33.2659	203.485	TP53;NFKB1
		Gastric ulcer	1995-02-01	0.00225165	0.00556631	32.9065	200.601	TP53;NFKB1
		Anorexia Nervosa	1995-02-01	0.00225165	0.00556631	32.9065	200.601	ESR1;ESR2
		Limb ischemia	1995-02-01	0.00225165	0.00556631	32.9065	200.601	AR;NFKB1
		Steroid Sulfatase Deficiency Disease	1996-02-01	0.00229856	0.00566769	32.5548	197.786	MYC;TP53
		Werner Syndrome	1996-02-01	0.00229856	0.00566769	32.5548	197.786	MYC;TP53
		Cardiac fibrosis	1996-02-01	0.00229856	0.00566769	32.5548	197.786	SMAD3;STAT3
		Orbital separation excessive	3/368	0.00238503	0.00587586	13.4384	81.1481	SMAD4;SMAD3;STAT3
		Hypercalcemia	1998-02-01	0.00239377	0.00589237	31.8734	192.352	ESR1;TP53
		Aortic Aneurysm, Thoracic	1999-02-01	0.00244207	0.006001	31.5432	189.73	SMAD4;SMAD3
		Ischemia of kidney	1999-02-01	0.00244207	0.006001	31.5432	189.73	TP53;NFKB1
		Childhood Neuroblastoma	2/100	0.00249083	0.0061	31.2198	187.167	AR;MYC
		Oral Cavity Carcinoma	2/100	0.00249083	0.0061	31.2198	187.167	SMAD3;TP53
		Polymyositis	2/100	0.00249083	0.0061	31.2198	187.167	NR3C1;TP53
		Rash and Dermatitis Adverse Event Associated with Chemoradiation	2/100	0.00249083	0.0061	31.2198	187.167	ESR1;TP53
		Intervertebral Disc Degeneration	2/102	0.00258974	0.00632607	30.5923	182.214	SMAD3;NFKB1
		Adult Acute Myeloblastic Leukemia	2/102	0.00258974	0.00632607	30.5923	182.214	ESR1;TP53
		Childhood Acute Myeloid Leukemia	2/102	0.00258974	0.00632607	30.5923	182.214	STAT3;TP53
		Idiopathic Pulmonary Fibrosis	3/379	0.00259306	0.00632883	13.0379	77.6396	STAT3;TP53;NFKB1
		Ichthyosis, X-Linked	2/103	0.00263988	0.00643218	30.2879	179.82	MYC;TP53
		Sunken eyes	2/103	0.00263988	0.00643218	30.2879	179.82	SMAD4;STAT3
		Age related macular degeneration	3/382	0.0026517	0.00645553	12.9327	76.7241	SMAD4;STAT3;ESR1
		Enophthalmos	2/104	0.00269047	0.00653887	29.9894	177.479	SMAD4;STAT3
		Acute pancreatitis	2/104	0.00269047	0.00653887	29.9894	177.479	STAT3;NFKB1
		Leukoencephalopathy, Progressive Multifocal	2/105	0.00274153	0.00665734	29.6968	175.188	STAT1;TP53
		Atrial Premature Complexes	2/106	0.00279304	0.00677672	29.4098	172.948	MYC;TP53
		Basal cell carcinoma	2/107	0.00284501	0.006897	29.1282	170.755	STAT3;TP53
		Severe myopia	2/108	0.00289744	0.00701229	28.852	168.609	JUN;ESR1
		Waldenstrom Macroglobulinemia	2/108	0.00289744	0.00701229	28.852	168.609	MYC;TP53
		Oligospermia	2/109	0.00295032	0.00713427	28.5809	166.508	AR;ESR1
		Hyperplastic Polyp	2/110	0.00300366	0.007245	28.3148	164.45	STAT3;TP53
		Deep Vein Thrombosis	2/110	0.00300366	0.007245	28.3148	164.45	NFKB1;RELA
		Post-Traumatic Stress Disorder	2/110	0.00300366	0.007245	28.3148	164.45	NR3C1;ESR1
		Diabetes, Autoimmune	2/111	0.00305745	0.00735626	28.0536	162.435	STAT3;NFKB1
		Kartagener Syndrome	2/111	0.00305745	0.00735626	28.0536	162.435	CREB1;TP53
		Multiple Endocrine Neoplasia Type 1	2/111	0.00305745	0.00735626	28.0536	162.435	SMAD3;TP53
		Cleft Palate	2/112	0.00311169	0.00748052	27.7972	160.462	MYC;TP53
		Dermatologic disorders	3/406	0.0031507	0.00756798	12.1476	69.972	JUN;TP53;NFKB1
		Diabetes Mellitus, Experimental	2/113	0.00316639	0.00758668	27.5454	158.528	TP53;RELA
		Streptozotocin Diabetes	2/113	0.00316639	0.00758668	27.5454	158.528	TP53;RELA
		Alloxan Diabetes	2/113	0.00316639	0.00758668	27.5454	158.528	TP53;RELA
		Head and Neck Carcinoma	2/114	0.00322153	0.00768684	27.2981	156.634	SMAD4;TP53
		Neuroectodermal Tumor, Primitive	2/114	0.00322153	0.00768684	27.2981	156.634	MYC;TP53
		Intracranial Aneurysm	2/114	0.00322153	0.00768684	27.2981	156.634	STAT1;TP53
		Obsessive-Compulsive Disorder	2/114	0.00322153	0.00768684	27.2981	156.634	ESR1;ESR2
		Dermatomyositis	2/114	0.00322153	0.00768684	27.2981	156.634	STAT1;TP53
		Cryptorchidism	3/414	0.00332907	0.00793353	11.9063	67.9263	AR;SMAD4;ESR1
		Ischemic cardiomyopathy	2/116	0.00333319	0.00793353	26.8165	152.956	SMAD3;ESR1
		Pancytopenia	2/116	0.00333319	0.00793353	26.8165	152.956	STAT3;TP53
		Red Blood Cell Count measurement	2/118	0.00344664	0.0081968	26.3515	149.422	SP1;ESR2
		Adult Acute Lymphocytic Leukemia	2/121	0.00362019	0.00860243	25.6833	144.371	MYC;TP53
		Congenital heart disease	2/122	0.00367893	0.00873481	25.4679	142.751	SMAD3;STAT3
		Peripheral T-Cell Lymphoma	2/123	0.00373813	0.00886804	25.2562	141.161	TP53;NFKB1
		Hernia, Inguinal	2/124	0.00379776	0.0089947	25.0479	139.601	AR;SMAD3
		Nicotine Dependence	2/124	0.00379776	0.0089947	25.0479	139.601	NR3C1;NFKB1
		Congenital hypoplasia of lung	2/125	0.00385785	0.0091295	24.843	138.069	NR3C1;TP53
		Left-Sided Heart Failure	2/126	0.00391838	0.00924993	24.6414	136.565	SMAD3;TP53
		Memory Loss	2/126	0.00391838	0.00924993	24.6414	136.565	CREB1;STAT3
		Nodule	2/126	0.00391838	0.00924993	24.6414	136.565	AR;TP53
		Interstitial lung fibrosis	2/127	0.00397935	0.00938618	24.4431	135.088	TP53;NFKB1
		Sarcomatoid Renal Cell Carcinoma	2/128	0.00404076	0.00951545	24.2479	133.638	TP53;RELA
		Hereditary Nonpolyposis Colorectal Cancer	2/128	0.00404076	0.00951545	24.2479	133.638	SMAD4;TP53
		Malignant neoplasm of larynx	2/129	0.00410262	0.00963749	24.0557	132.213	STAT3;TP53
		Chronic liver disease	2/129	0.00410262	0.00963749	24.0557	132.213	ESR1;TP53
		early pregnancy	2/129	0.00410262	0.00963749	24.0557	132.213	ESR1;TP53
		Tauopathies	2/130	0.00416493	0.0097679	23.8666	130.814	SP1;TP53
		Lyme Disease	2/130	0.00416493	0.0097679	23.8666	130.814	JUN;NFKB1
		Pseudohyperkalemia Cardiff	2/131	0.00422767	0.00990699	23.6804	129.439	STAT1;TP53
		Motor Neuron Disease	2/135	0.00448305	0.00992875	22.9636	124.174	AR;TP53
		Mycoses	2/135	0.00448305	0.00992875	22.9636	124.174	STAT1;STAT3
		Recurrent Staphylococcus aureus infections	2021-01-06	0.00449207	0.00992875	285.429	1542.87	STAT3
		Epithelial tumor of ovary	2021-01-06	0.00449207	0.00992875	285.429	1542.87	TP53
		Retinal Neoplasms	2021-01-06	0.00449207	0.00992875	285.429	1542.87	TP53
		Corneal dystrophy, Fuchs' endothelial, 1	2021-01-06	0.00449207	0.00992875	285.429	1542.87	JUN
		Scleritis	2021-01-06	0.00449207	0.00992875	285.429	1542.87	STAT1
		Dissection, Blood Vessel	2021-01-06	0.00449207	0.00992875	285.429	1542.87	SMAD3
		Fibrous histiocytoma of tendon sheath	2021-01-06	0.00449207	0.00992875	285.429	1542.87	AR
		Gastritis, Hypertrophic	2021-01-06	0.00449207	0.00992875	285.429	1542.87	SMAD4
		Hemorrhagic Fever, Crimean	2021-01-06	0.00449207	0.00992875	285.429	1542.87	NFKB1
		Hypospadias, perineal	2021-01-06	0.00449207	0.00992875	285.429	1542.87	AR
		Germ cell neoplasia	2021-01-06	0.00449207	0.00992875	285.429	1542.87	AR
		Giant cell carcinoma of lung	2021-01-06	0.00449207	0.00992875	285.429	1542.87	MYC
		GLIOMA SUSCEPTIBILITY 1	2021-01-06	0.00449207	0.00992875	285.429	1542.87	TP53
		Hairy cell leukemia variant	2021-01-06	0.00449207	0.00992875	285.429	1542.87	TP53
		Muscular dystrophy congenital, merosin negative	2021-01-06	0.00449207	0.00992875	285.429	1542.87	NFKB1
		Splenic Neoplasms	2021-01-06	0.00449207	0.00992875	285.429	1542.87	TP53
		Heavy Chain Disease	2021-01-06	0.00449207	0.00992875	285.429	1542.87	STAT3
		Squamous cell carcinoma of pharynx	2021-01-06	0.00449207	0.00992875	285.429	1542.87	TP53
		Neutropenia, severe chronic	2021-01-06	0.00449207	0.00992875	285.429	1542.87	STAT3
		Hemodynamic instability	2021-01-06	0.00449207	0.00992875	285.429	1542.87	NR3C1
		Hepatobiliary disease	2021-01-06	0.00449207	0.00992875	285.429	1542.87	TP53
		Stiff skin	2021-01-06	0.00449207	0.00992875	285.429	1542.87	SMAD4
		Hereditary Ovarian Carcinoma	2021-01-06	0.00449207	0.00992875	285.429	1542.87	TP53
		Sunburn	2021-01-06	0.00449207	0.00992875	285.429	1542.87	TP53
		Symptoms of stress	2021-01-06	0.00449207	0.00992875	285.429	1542.87	NR3C1
		Sarcoma, metastatic	2021-01-06	0.00449207	0.00992875	285.429	1542.87	TP53
		Serous cystadenoma, borderline malignancy	2021-01-06	0.00449207	0.00992875	285.429	1542.87	MYC
		Tension Headache	2021-01-06	0.00449207	0.00992875	285.429	1542.87	ESR1
		Abnormality of bone marrow cell morphology	2021-01-06	0.00449207	0.00992875	285.429	1542.87	MYC
		Ulcerative Colitis-Associated Colorectal Adenocarcinoma	2021-01-06	0.00449207	0.00992875	285.429	1542.87	TP53
		Immune dysregulation	2021-01-06	0.00449207	0.00992875	285.429	1542.87	STAT1
		Uterus absent (finding)	2021-01-06	0.00449207	0.00992875	285.429	1542.87	AR
		Vagina Carcinoma	2021-01-06	0.00449207	0.00992875	285.429	1542.87	TP53
		Ventricular Remodeling	2021-01-06	0.00449207	0.00992875	285.429	1542.87	SMAD3
		Acinar cell carcinoma of pancreas	2021-01-06	0.00449207	0.00992875	285.429	1542.87	TP53
		Vipoma	2021-01-06	0.00449207	0.00992875	285.429	1542.87	SMAD4
		Intestinal-Type Sinonasal Adenocarcinoma	2021-01-06	0.00449207	0.00992875	285.429	1542.87	TP53
		Adrenal incidentaloma	2021-01-06	0.00449207	0.00992875	285.429	1542.87	NR3C1
		Kaposi's sarcoma-associated herpesvirus infection	2021-01-06	0.00449207	0.00992875	285.429	1542.87	STAT3
		Keratoma	2021-01-06	0.00449207	0.00992875	285.429	1542.87	TP53
		Keratosis Blennorrhagica	2021-01-06	0.00449207	0.00992875	285.429	1542.87	TP53
		Large iliac wings	2021-01-06	0.00449207	0.00992875	285.429	1542.87	SMAD4
		Left Ventricle Remodeling	2021-01-06	0.00449207	0.00992875	285.429	1542.87	SMAD3
		Lentigo maligna melanoma	2021-01-06	0.00449207	0.00992875	285.429	1542.87	TP53
		Lichen disease	2021-01-06	0.00449207	0.00992875	285.429	1542.87	SMAD4
		Aortic aneurysm and dissection	2021-01-06	0.00449207	0.00992875	285.429	1542.87	SMAD4
		Loeys-Dietz Aortic Aneurysm Syndrome	2021-01-06	0.00449207	0.00992875	285.429	1542.87	SMAD3
		Aromatase deficiency	2021-01-06	0.00449207	0.00992875	285.429	1542.87	ESR1
		Lung Melanoma	2021-01-06	0.00449207	0.00992875	285.429	1542.87	NFKB1
		Male Germ Cell Tumor	2021-01-06	0.00449207	0.00992875	285.429	1542.87	TP53
		Malignant neoplasm of cecum	2021-01-06	0.00449207	0.00992875	285.429	1542.87	TP53
		Malignant neoplasm of thymus	2021-01-06	0.00449207	0.00992875	285.429	1542.87	TP53
		Mesenchymal Glioblastoma	2021-01-06	0.00449207	0.00992875	285.429	1542.87	TP53
		Brain Stem Neoplasms	2021-01-06	0.00449207	0.00992875	285.429	1542.87	TP53
		Bulbospinal Neuronopathy	2021-01-06	0.00449207	0.00992875	285.429	1542.87	AR
		Cecal Neoplasms	2021-01-06	0.00449207	0.00992875	285.429	1542.87	TP53
		Childhood Malignant Liver Neoplasm	2021-01-06	0.00449207	0.00992875	285.429	1542.87	TP53
		NESTOR-GUILLERMO PROGERIA SYNDROME	2021-01-06	0.00449207	0.00992875	285.429	1542.87	NFKB1
		Non-Metastatic Childhood Soft Tissue Sarcoma	2021-01-06	0.00449207	0.00992875	285.429	1542.87	TP53
		Chronic ulcerative stomatitis	2021-01-06	0.00449207	0.00992875	285.429	1542.87	TP53
		Opisthorchis Viverrini-Related Cholangiocarcinoma	2021-01-06	0.00449207	0.00992875	285.429	1542.87	TP53
		Cocaine withdrawal	2021-01-06	0.00449207	0.00992875	285.429	1542.87	NR3C1
		Osteoblastic Osteosarcoma	2021-01-06	0.00449207	0.00992875	285.429	1542.87	ESR1
		Papillary and follicular adenocarcinoma	2021-01-06	0.00449207	0.00992875	285.429	1542.87	TP53
		Papillary transitional cell carcinoma	2021-01-06	0.00449207	0.00992875	285.429	1542.87	TP53
		Papillary urothelial carcinoma	2021-01-06	0.00449207	0.00992875	285.429	1542.87	ESR1
		Pleomorphic carcinoma	2021-01-06	0.00449207	0.00992875	285.429	1542.87	TP53
		Pleural Neoplasms	2021-01-06	0.00449207	0.00992875	285.429	1542.87	NFKB1
		Primary Hypothyroidism	2021-01-06	0.00449207	0.00992875	285.429	1542.87	STAT1
		Disseminated Bacillus Calmette-Guerin infection	2021-01-06	0.00449207	0.00992875	285.429	1542.87	STAT1
		Dural ectasia	2021-01-06	0.00449207	0.00992875	285.429	1542.87	SMAD3
		Rectal polyp	2021-01-06	0.00449207	0.00992875	285.429	1542.87	SMAD4
		Abdominal discomfort	2/138	0.0046792	0.0103186	22.4536	120.455	SMAD4;TP53
		Collecting Duct Carcinoma of the Kidney	2/138	0.0046792	0.0103186	22.4536	120.455	TP53;RELA
		Drug habituation	2/138	0.0046792	0.0103186	22.4536	120.455	NR3C1;NFKB1
		Malaria	3/469	0.00472517	0.010412	10.4716	56.0737	MYC;TP53;NFKB1
		Differentiated Thyroid Gland Carcinoma	2/139	0.00474546	0.0104487	22.2886	119.257	TP53;RELA
		Gastrointestinal pain	2/140	0.00481215	0.0105794	22.126	118.078	SMAD4;TP53
		Thyroid Diseases	2/140	0.00481215	0.0105794	22.126	118.078	JUN;STAT3
		Vascular inflammations	2/142	0.00494684	0.0108672	21.8077	115.777	STAT3;NFKB1
		Leprosy	2/143	0.00501484	0.0109998	21.6519	114.655	STAT3;NFKB1
		Myositis	2/143	0.00501484	0.0109998	21.6519	114.655	NR3C1;NFKB1
		ACTH Syndrome, Ectopic	2021-01-07	0.00523892	0.011086	237.845	1249.08	NR3C1
		Fat redistribution	2021-01-07	0.00523892	0.011086	237.845	1249.08	AR
		Skin Pigmentation Disorder	2021-01-07	0.00523892	0.011086	237.845	1249.08	TP53
		Neoplasms, Bone Tissue	2021-01-07	0.00523892	0.011086	237.845	1249.08	TP53
		PROSTATE CANCER, SOMATIC	2021-01-07	0.00523892	0.011086	237.845	1249.08	AR
		High urine albumin levels	2021-01-07	0.00523892	0.011086	237.845	1249.08	STAT3
		Short rib-polydactyly syndrome, Verma-Naumoff type	2021-01-07	0.00523892	0.011086	237.845	1249.08	NFKB1
		Squamous cell carcinoma, metastatic	2021-01-07	0.00523892	0.011086	237.845	1249.08	TP53
		Thoracic Outlet Syndrome	2021-01-07	0.00523892	0.011086	237.845	1249.08	RELA
		Transitional cell carcinoma in situ	2021-01-07	0.00523892	0.011086	237.845	1249.08	TP53
		Hypopharyngeal Neoplasms	2021-01-07	0.00523892	0.011086	237.845	1249.08	TP53
		Ulcerative colitis in remission	2021-01-07	0.00523892	0.011086	237.845	1249.08	STAT3
		Unilateral Breast Carcinoma	2021-01-07	0.00523892	0.011086	237.845	1249.08	TP53
		Unilateral Breast Neoplasms	2021-01-07	0.00523892	0.011086	237.845	1249.08	TP53
		Idiopathic osteoporosis	2021-01-07	0.00523892	0.011086	237.845	1249.08	ESR1
		In situ cancer	2021-01-07	0.00523892	0.011086	237.845	1249.08	TP53
		Increased body mass index	2021-01-07	0.00523892	0.011086	237.845	1249.08	TP53
		Absent axillary hair	2021-01-07	0.00523892	0.011086	237.845	1249.08	AR
		Increased megakaryocyte count	2021-01-07	0.00523892	0.011086	237.845	1249.08	TP53
		Acute-Phase Reaction	2021-01-07	0.00523892	0.011086	237.845	1249.08	STAT3
		Adenosarcoma	2021-01-07	0.00523892	0.011086	237.845	1249.08	TP53
		Adenosis	2021-01-07	0.00523892	0.011086	237.845	1249.08	TP53
		Advanced breast cancer	2021-01-07	0.00523892	0.011086	237.845	1249.08	ESR1
		Alkalemia	2021-01-07	0.00523892	0.011086	237.845	1249.08	NFKB1
		Labial hypoplasia	2021-01-07	0.00523892	0.011086	237.845	1249.08	AR
		Anus Neoplasms	2021-01-07	0.00523892	0.011086	237.845	1249.08	TP53
		Macroprolactinoma	2021-01-07	0.00523892	0.011086	237.845	1249.08	TP53
		Atypical fibroxanthoma of skin	2021-01-07	0.00523892	0.011086	237.845	1249.08	TP53
		Basal Cell Cancer	2021-01-07	0.00523892	0.011086	237.845	1249.08	TP53
		Microalbuminuria	2021-01-07	0.00523892	0.011086	237.845	1249.08	STAT3
		Bronchopneumonia	2021-01-07	0.00523892	0.011086	237.845	1249.08	RELA
		Cardiac dilatation	2021-01-07	0.00523892	0.011086	237.845	1249.08	TP53
		Central Neurocytoma	2021-01-07	0.00523892	0.011086	237.845	1249.08	TP53
		Choroid Plexus Neoplasms	2021-01-07	0.00523892	0.011086	237.845	1249.08	TP53
		Chromosome 17 trisomy	2021-01-07	0.00523892	0.011086	237.845	1249.08	TP53
		Non-small cell lung cancer stage III	2021-01-07	0.00523892	0.011086	237.845	1249.08	TP53
		Null Cell Pituitary Gland Adenoma	2021-01-07	0.00523892	0.011086	237.845	1249.08	ESR1
		colon (non-specific) lesion	2021-01-07	0.00523892	0.011086	237.845	1249.08	SMAD3
		Complete Trisomy 21 Syndrome	2021-01-07	0.00523892	0.011086	237.845	1249.08	TP53
		Ovarian clear cell carcinoma	2021-01-07	0.00523892	0.011086	237.845	1249.08	STAT3
		Oxalosis	2021-01-07	0.00523892	0.011086	237.845	1249.08	NFKB1
		Congenital glucose-galactose malabsorption	2021-01-07	0.00523892	0.011086	237.845	1249.08	TP53
		Pancreatic Intraepithelial Neoplasia-3	2021-01-07	0.00523892	0.011086	237.845	1249.08	SMAD4
		Congenital malformation of genital organs	2021-01-07	0.00523892	0.011086	237.845	1249.08	AR
		Parotid Neoplasms	2021-01-07	0.00523892	0.011086	237.845	1249.08	TP53
		polyp benign	2021-01-07	0.00523892	0.011086	237.845	1249.08	TP53
		Desmoplastic infantile astrocytoma	2021-01-07	0.00523892	0.011086	237.845	1249.08	TP53
		Dysplastic nodule	2021-01-07	0.00523892	0.011086	237.845	1249.08	AR
		Glaucoma, Primary Open Angle	2/147	0.00529118	0.0111802	21.0504	110.34	TP53;ESR2
		Hematological Disease	2/147	0.00529118	0.0111802	21.0504	110.34	AR;TP53
		Adrenoleukodystrophy	2/149	0.00543193	0.0114692	20.7619	108.283	STAT3;NFKB1
		Monoclonal Gammopathy of Undetermined Significance	2/150	0.00550296	0.0116106	20.6206	107.278	MYC;TP53
		Congenital chromosomal disease	3/497	0.00555429	0.0117104	9.86387	51.2249	AR;MYC;TP53
		Malignant Squamous Cell Neoplasm	2/151	0.00557441	0.0117442	20.4812	106.288	AR;TP53
		Abdominal Pain	2/153	0.00571861	0.0120304	20.2078	104.354	SMAD4;TP53
		Cachexia	2/153	0.00571861	0.0120304	20.2078	104.354	STAT3;NFKB1
		Hypercholesterolemia, Familial	2/154	0.00579135	0.0120458	20.0739	103.408	NR3C1;ESR1
		Icterus	2/154	0.00579135	0.0120458	20.0739	103.408	SMAD4;TP53
		Premature Menopause	2/154	0.00579135	0.0120458	20.0739	103.408	AR;ESR1
		Mucocutaneous Lymph Node Syndrome	2/156	0.00593812	0.0120458	19.8112	101.559	SMAD3;STAT1
		Recurrent mycobacterial infections	2021-01-08	0.00598524	0.0120458	203.857	1043.43	STAT1
		Environmental Carcinogenesis	2021-01-08	0.00598524	0.0120458	203.857	1043.43	TP53
		Reduced pancreatic beta cells	2021-01-08	0.00598524	0.0120458	203.857	1043.43	STAT3
		Erdheim-Chester Disease	2021-01-08	0.00598524	0.0120458	203.857	1043.43	AR
		Erythroid hypoplasia	2021-01-08	0.00598524	0.0120458	203.857	1043.43	TP53
		Esophageal dysplasia	2021-01-08	0.00598524	0.0120458	203.857	1043.43	TP53
		Bronchiolitis, Viral	2021-01-08	0.00598524	0.0120458	203.857	1043.43	NFKB1
		RETINITIS PIGMENTOSA 9	2021-01-08	0.00598524	0.0120458	203.857	1043.43	MYC
		Roberts-SC phocomelia syndrome	2021-01-08	0.00598524	0.0120458	203.857	1043.43	TP53
		Schizotypal Personality Disorder	2021-01-08	0.00598524	0.0120458	203.857	1043.43	NFKB1
		Secondary malignant neoplasm of female breast	2021-01-08	0.00598524	0.0120458	203.857	1043.43	TP53
		Secondary malignant neoplasm of ovary	2021-01-08	0.00598524	0.0120458	203.857	1043.43	TP53
		Sensory denervation disorder	2021-01-08	0.00598524	0.0120458	203.857	1043.43	STAT1
		Gastrointestinal lymphoma	2021-01-08	0.00598524	0.0120458	203.857	1043.43	MYC
		Shprintzen-Goldberg syndrome	2021-01-08	0.00598524	0.0120458	203.857	1043.43	SMAD4
		Skin appendage adenoma	2021-01-08	0.00598524	0.0120458	203.857	1043.43	TP53
		Genitourinary Neoplasms	2021-01-08	0.00598524	0.0120458	203.857	1043.43	TP53
		Grade III Chondrosarcoma	2021-01-08	0.00598524	0.0120458	203.857	1043.43	MYC
		Squamous cell carcinoma of lip	2021-01-08	0.00598524	0.0120458	203.857	1043.43	TP53
		Neuroepithelioma, Peripheral	2021-01-08	0.00598524	0.0120458	203.857	1043.43	TP53
		Polycystic Kidney, Type 1 Autosomal Dominant Disease	2021-01-08	0.00598524	0.0120458	203.857	1043.43	MYC
		Histoplasmosis	2021-01-08	0.00598524	0.0120458	203.857	1043.43	STAT1
		Testicular dysgenesis syndrome	2021-01-08	0.00598524	0.0120458	203.857	1043.43	AR
		Thanatophoric dysplasia, type 2	2021-01-08	0.00598524	0.0120458	203.857	1043.43	STAT1
		Total Hypotrichosis, Mari type	2021-01-08	0.00598524	0.0120458	203.857	1043.43	ESR1
		Thyroid Gland Spindle Cell Tumor with Thymus-Like Differentiation	2021-01-08	0.00598524	0.0120458	203.857	1043.43	ESR1
		Tubular adenoma	2021-01-08	0.00598524	0.0120458	203.857	1043.43	TP53
		Uterine carcinoma	2021-01-08	0.00598524	0.0120458	203.857	1043.43	TP53
		Uterine Diseases	2021-01-08	0.00598524	0.0120458	203.857	1043.43	ESR1
		Increased circulating cortisol level	2021-01-08	0.00598524	0.0120458	203.857	1043.43	NR3C1
		Acute and chronic colitis	2021-01-08	0.00598524	0.0120458	203.857	1043.43	SMAD3
		Acute blood cancer	2021-01-08	0.00598524	0.0120458	203.857	1043.43	TP53
		Angiosarcoma of liver	2021-01-08	0.00598524	0.0120458	203.857	1043.43	TP53
		Liquid Tumor	2021-01-08	0.00598524	0.0120458	203.857	1043.43	TP53
		Lown-Ganong-Levine Syndrome	2021-01-08	0.00598524	0.0120458	203.857	1043.43	STAT3
		Arterial tortuosity	2021-01-08	0.00598524	0.0120458	203.857	1043.43	SMAD3
		Malignant neoplasm of border of tongue	2021-01-08	0.00598524	0.0120458	203.857	1043.43	TP53
		Malignant neoplasm of dorsal surface of tongue	2021-01-08	0.00598524	0.0120458	203.857	1043.43	TP53
		Malignant neoplasm of ventral surface of tongue	2021-01-08	0.00598524	0.0120458	203.857	1043.43	TP53
		Malignant tumor of base of tongue	2021-01-08	0.00598524	0.0120458	203.857	1043.43	TP53
		Malignant tumor of extrahepatic bile duct	2021-01-08	0.00598524	0.0120458	203.857	1043.43	TP53
		Malignant tumor of junctional zone of tongue	2021-01-08	0.00598524	0.0120458	203.857	1043.43	TP53
		malignant tumor of lingual tonsil	2021-01-08	0.00598524	0.0120458	203.857	1043.43	TP53
		Morphine Abuse	2021-01-08	0.00598524	0.0120458	203.857	1043.43	CREB1
		Candidiasis of the esophagus	2021-01-08	0.00598524	0.0120458	203.857	1043.43	NFKB1
		Chronic cholecystitis	2021-01-08	0.00598524	0.0120458	203.857	1043.43	TP53
		Non-small cell lung cancer stage II	2021-01-08	0.00598524	0.0120458	203.857	1043.43	TP53
		Chronic rhinosinusitis with nasal polyps	2021-01-08	0.00598524	0.0120458	203.857	1043.43	NR3C1
		Common wart	2021-01-08	0.00598524	0.0120458	203.857	1043.43	TP53
		Penile Neoplasms	2021-01-08	0.00598524	0.0120458	203.857	1043.43	TP53
		Craniofacial asymmetry	2021-01-08	0.00598524	0.0120458	203.857	1043.43	ESR1
		Cystadenocarcinoma	2021-01-08	0.00598524	0.0120458	203.857	1043.43	TP53
		Deficiency of testosterone biosynthesis	2021-01-08	0.00598524	0.0120458	203.857	1043.43	AR
		Portal hypertensive gastropathy	2021-01-08	0.00598524	0.0120458	203.857	1043.43	RELA
		Diffuse Large B-Cell Lymphoma Germinal Center B-Cell Type	2021-01-08	0.00598524	0.0120458	203.857	1043.43	MYC
		Disorder of lymph node	2021-01-08	0.00598524	0.0120458	203.857	1043.43	TP53
		Prodrome	2021-01-08	0.00598524	0.0120458	203.857	1043.43	NFKB1
		Progressive brain disease	2021-01-08	0.00598524	0.0120458	203.857	1043.43	TP53
		Intestinal Neoplasms	2/158	0.00608659	0.0122412	19.5552	99.7643	MYC;TP53
		Eosinophilic disorder	2/161	0.00631248	0.0126866	19.1834	97.1681	AR;NR3C1
		Nephritis	2/162	0.00638862	0.0128307	19.0625	96.3273	ESR1;NFKB1
		Inflammatory dermatosis	2/163	0.00646519	0.0129754	18.9431	95.4985	TP53;NFKB1
		Acute GVH disease	2/166	0.00669742	0.0130278	18.5938	93.0812	STAT3;NR3C1
		Recurrent Chronic Lymphoid Leukemia	2021-01-09	0.00673105	0.0130278	178.366	892.013	TP53
		Refractory Thrombocytopenia	2021-01-09	0.00673105	0.0130278	178.366	892.013	TP53
		Failure of exfoliation of primary tooth	2021-01-09	0.00673105	0.0130278	178.366	892.013	STAT3
		Clinically Isolated Syndrome, CNS Demyelinating	2021-01-09	0.00673105	0.0130278	178.366	892.013	TP53
		Rumination Disorders	2021-01-09	0.00673105	0.0130278	178.366	892.013	CREB1
		Secondary malignant neoplasm of axilla	2021-01-09	0.00673105	0.0130278	178.366	892.013	TP53
		Epithelioid hemangioendothelioma, malignant	2021-01-09	0.00673105	0.0130278	178.366	892.013	MYC
		Hyper-Immunoglobulin E Syndrome, Autosomal Dominant	2021-01-09	0.00673105	0.0130278	178.366	892.013	STAT3
		Hypospadias, penoscrotal	2021-01-09	0.00673105	0.0130278	178.366	892.013	AR
		Leydig cell tumor, benign	2021-01-09	0.00673105	0.0130278	178.366	892.013	TP53
		Small cell osteosarcoma	2021-01-09	0.00673105	0.0130278	178.366	892.013	TP53
		Spinal Diseases	2021-01-09	0.00673105	0.0130278	178.366	892.013	AR
		Spondylolisthesis	2021-01-09	0.00673105	0.0130278	178.366	892.013	SMAD3
		Spontaneous hematomas	2021-01-09	0.00673105	0.0130278	178.366	892.013	SMAD4
		Stage I Endometrial Carcinoma	2021-01-09	0.00673105	0.0130278	178.366	892.013	TP53
		Polyposis, Gastric	2021-01-09	0.00673105	0.0130278	178.366	892.013	SMAD4
		Prostatic Cancer, Castration-Resistant	2021-01-09	0.00673105	0.0130278	178.366	892.013	AR
		Tendinitis	2021-01-09	0.00673105	0.0130278	178.366	892.013	TP53
		Hyperargininemia	2021-01-09	0.00673105	0.0130278	178.366	892.013	TP53
		Hypoparathyroidism familial isolated	2021-01-09	0.00673105	0.0130278	178.366	892.013	TP53
		Undifferentiated Neuroblastoma	2021-01-09	0.00673105	0.0130278	178.366	892.013	TP53
		Acquired porencephaly	2021-01-09	0.00673105	0.0130278	178.366	892.013	AR
		Acute Myeloid Leukemia with Myelodysplasia-Related Changes	2021-01-09	0.00673105	0.0130278	178.366	892.013	TP53
		West Nile Fever	2021-01-09	0.00673105	0.0130278	178.366	892.013	STAT1
		X-Linked Dyskeratosis Congenita	2021-01-09	0.00673105	0.0130278	178.366	892.013	TP53
		Adult Soft Tissue Sarcoma	2021-01-09	0.00673105	0.0130278	178.366	892.013	TP53
		Lung cancer stage I	2021-01-09	0.00673105	0.0130278	178.366	892.013	SP1
		Atresia	2021-01-09	0.00673105	0.0130278	178.366	892.013	STAT1
		Attention deficit-hyperactivity	2021-01-09	0.00673105	0.0130278	178.366	892.013	NR3C1
		Avascular Necrosis of Femur Head	2021-01-09	0.00673105	0.0130278	178.366	892.013	STAT1
		Mature Teratoma	2021-01-09	0.00673105	0.0130278	178.366	892.013	TP53
		Bone Sarcoma	2021-01-09	0.00673105	0.0130278	178.366	892.013	STAT3
		Bronchial carcinoid	2021-01-09	0.00673105	0.0130278	178.366	892.013	TP53
		Carcinoid tumor of lung	2021-01-09	0.00673105	0.0130278	178.366	892.013	TP53
		Carcinoma in situ of fallopian tube	2021-01-09	0.00673105	0.0130278	178.366	892.013	TP53
		Myelofibrosis due to another disorder	2021-01-09	0.00673105	0.0130278	178.366	892.013	STAT3
		Obsessions	2021-01-09	0.00673105	0.0130278	178.366	892.013	ESR1
		Other emphysema	2021-01-09	0.00673105	0.0130278	178.366	892.013	JUN
		Ovarian cancer stage III	2021-01-09	0.00673105	0.0130278	178.366	892.013	TP53
		Congenital porencephaly	2021-01-09	0.00673105	0.0130278	178.366	892.013	AR
		Persistent Polyclonal B-Cell Lymphocytosis	2021-01-09	0.00673105	0.0130278	178.366	892.013	NFKB1
		Deficiency of steroid 21-monooxygenase	2021-01-09	0.00673105	0.0130278	178.366	892.013	AR
		Porokeratosis of Mibelli	2021-01-09	0.00673105	0.0130278	178.366	892.013	TP53
		Demyelination	2021-01-09	0.00673105	0.0130278	178.366	892.013	TP53
		Dilatation of the cerebral artery	2021-01-09	0.00673105	0.0130278	178.366	892.013	STAT1
		Progression of prostate cancer	2021-01-09	0.00673105	0.0130278	178.366	892.013	AR
		Progressive encephalopathy	2021-01-09	0.00673105	0.0130278	178.366	892.013	TP53
		Progressive Muscular Atrophy	2021-01-09	0.00673105	0.0130278	178.366	892.013	AR
		Protrusio acetabuli	2021-01-09	0.00673105	0.0130278	178.366	892.013	SMAD3
		pseudohermaphrodite (non-specific)	2021-01-09	0.00673105	0.0130278	178.366	892.013	AR
		Psychoticism	2021-01-09	0.00673105	0.0130278	178.366	892.013	ESR1
		Radicular Cyst	2021-01-09	0.00673105	0.0130278	178.366	892.013	TP53
		Follicular thyroid carcinoma	2/167	0.00677567	0.0130966	18.4802	92.2978	TP53;ESR2
		Hereditary hemochromatosis	2/167	0.00677567	0.0130966	18.4802	92.2978	TP53;NFKB1
		Tuberculosis, Pulmonary	2/169	0.00693343	0.0133925	18.257	90.763	NFKB1;RELA
		Intellectual Disability	2503-06-01	0.00698242	0.0134781	4.66907	23.1789	AR;JUN;SMAD4;SMAD3;STAT1;TP53
		Complete atrioventricular block	2/170	0.00701294	0.0135189	18.1474	90.0112	STAT1;ESR1
		Dental caries	2/170	0.00701294	0.0135189	18.1474	90.0112	SMAD4;TP53
		Coinfection	2/171	0.00709287	0.0136639	18.0391	89.2697	TP53;NFKB1
		Azoospermia	2/174	0.00733516	0.0139817	17.7218	87.1041	AR;ESR1
		Ovarian Failure, Premature	2/175	0.00741675	0.0139817	17.6185	86.4014	AR;ESR1
		46, XX Testicular Disorders of Sex Development	2021-01-10	0.00747633	0.0139817	158.54	776.212	AR
		Enlarged polycystic ovaries	2021-01-10	0.00747633	0.0139817	158.54	776.212	ESR1
		Fatty Liver Disease	2021-01-10	0.00747633	0.0139817	158.54	776.212	STAT3
		Sex hormone binding globulin measurement	2021-01-10	0.00747633	0.0139817	158.54	776.212	TP53
		Sick Headaches	2021-01-10	0.00747633	0.0139817	158.54	776.212	ESR1
		Generalized osteoporosis with pathologic fractures	2021-01-10	0.00747633	0.0139817	158.54	776.212	STAT1
		Leukemia, Megakaryoblastic, of Down Syndrome	2021-01-10	0.00747633	0.0139817	158.54	776.212	TP53
		Small cell carcinoma of the cervix	2021-01-10	0.00747633	0.0139817	158.54	776.212	TP53
		Gliomatosis cerebri	2021-01-10	0.00747633	0.0139817	158.54	776.212	TP53
		Hemicrania migraine	2021-01-10	0.00747633	0.0139817	158.54	776.212	ESR1
		Stage III Breast Cancer AJCC v6	2021-01-10	0.00747633	0.0139817	158.54	776.212	TP53
		Stage III Breast Cancer AJCC v7	2021-01-10	0.00747633	0.0139817	158.54	776.212	TP53
		Status Migrainosus	2021-01-10	0.00747633	0.0139817	158.54	776.212	ESR1
		Subacute progressive viral hepatitis	2021-01-10	0.00747633	0.0139817	158.54	776.212	TP53
		Schizoaffective disorder, bipolar type	2021-01-10	0.00747633	0.0139817	158.54	776.212	NFKB1
		stage, endometrial cancer	2021-01-10	0.00747633	0.0139817	158.54	776.212	TP53
		Trophoblastic Tumor, Placental Site	2021-01-10	0.00747633	0.0139817	158.54	776.212	AR
		Tuberculosis, Central Nervous System	2021-01-10	0.00747633	0.0139817	158.54	776.212	RELA
		Abdominal Migraine	2021-01-10	0.00747633	0.0139817	158.54	776.212	ESR1
		Tubulovillous adenoma	2021-01-10	0.00747633	0.0139817	158.54	776.212	TP53
		Vascular degeneration	2021-01-10	0.00747633	0.0139817	158.54	776.212	TP53
		Infections specific to perinatal period	2021-01-10	0.00747633	0.0139817	158.54	776.212	TP53
		Acute Confusional Migraine	2021-01-10	0.00747633	0.0139817	158.54	776.212	ESR1
		Anal intraepithelial neoplasia	2021-01-10	0.00747633	0.0139817	158.54	776.212	TP53
		Lentigo	2021-01-10	0.00747633	0.0139817	158.54	776.212	STAT3
		Liver Dysplastic Nodule	2021-01-10	0.00747633	0.0139817	158.54	776.212	TP53
		Lobstein Disease	2021-01-10	0.00747633	0.0139817	158.54	776.212	SMAD4
		Malignant tumor of eye	2021-01-10	0.00747633	0.0139817	158.54	776.212	TP53
		Medullary Neoplasms	2021-01-10	0.00747633	0.0139817	158.54	776.212	SMAD4
		Bladder Adenocarcinoma	2021-01-10	0.00747633	0.0139817	158.54	776.212	TP53
		Merkel Cell Polyomavirus Infection	2021-01-10	0.00747633	0.0139817	158.54	776.212	TP53
		Mild dementia	2021-01-10	0.00747633	0.0139817	158.54	776.212	ESR1
		Cervical Migraine Syndrome	2021-01-10	0.00747633	0.0139817	158.54	776.212	ESR1
		Childhood Soft Tissue Sarcoma	2021-01-10	0.00747633	0.0139817	158.54	776.212	TP53
		NUT midline carcinoma	2021-01-10	0.00747633	0.0139817	158.54	776.212	MYC
		Ocular Adnexal Mucosa-Associated Lymphoid Tissue Lymphoma	2021-01-10	0.00747633	0.0139817	158.54	776.212	NFKB1
		Papilledema	2021-01-10	0.00747633	0.0139817	158.54	776.212	TP53
		Penis agenesis	2021-01-10	0.00747633	0.0139817	158.54	776.212	AR
		Deformity of spine	2021-01-10	0.00747633	0.0139817	158.54	776.212	AR
		Dementia due to Alzheimer's disease (disorder)	2021-01-10	0.00747633	0.0139817	158.54	776.212	ESR1
		Prodromal Symptoms	2021-01-10	0.00747633	0.0139817	158.54	776.212	NFKB1
		Distemper	2021-01-10	0.00747633	0.0139817	158.54	776.212	STAT1
		Prostatic Adenoma	2021-01-10	0.00747633	0.0139817	158.54	776.212	TP53
		Well Differentiated Oligodendroglioma	2/176	0.00749876	0.0140055	17.5164	85.7078	CREB1;TP53
		Liver Failure	2/176	0.00749876	0.0140055	17.5164	85.7078	NR3C1;TP53
		Carcinoma of larynx	2/177	0.00758118	0.0141411	17.4154	85.0234	STAT3;TP53
		Dengue Fever	2/177	0.00758118	0.0141411	17.4154	85.0234	STAT1;TP53
		Cerebrovascular Disorders	2/178	0.00766402	0.0142863	17.3156	84.3479	SMAD4;SMAD3
		Myasthenia Gravis	2/179	0.00774727	0.0144322	17.2169	83.6811	ESR1;ESR2
		Nephrotic Syndrome	2/182	0.0079995	0.0148817	16.9274	81.7316	NR3C1;RELA
		oligodendroglioma	2/183	0.0080844	0.0148817	16.833	81.0983	CREB1;TP53
		Delayed bone age	2/183	0.0080844	0.0148817	16.833	81.0983	STAT1;ESR1
		Recurrent Endometrial Cancer	2021-01-11	0.00822109	0.0148817	142.679	685.007	TP53
		extranodal lymphoma	2021-01-11	0.00822109	0.0148817	142.679	685.007	MYC
		Rudiger syndrome 1	2021-01-11	0.00822109	0.0148817	142.679	685.007	TP53
		Dendritic Cell Sarcoma, Follicular	2021-01-11	0.00822109	0.0148817	142.679	685.007	NFKB1
		Depressive episode, unspecified	2021-01-11	0.00822109	0.0148817	142.679	685.007	ESR1
		Ectodermal dysplasia, hypohidrotic, with immune deficiency	2021-01-11	0.00822109	0.0148817	142.679	685.007	NFKB1
		Sex Differentiation Disorders	2021-01-11	0.00822109	0.0148817	142.679	685.007	AR
		Splanchnic vein thrombosis	2021-01-11	0.00822109	0.0148817	142.679	685.007	SP1
		Porokeratosis, Disseminated Superficial Actinic	2021-01-11	0.00822109	0.0148817	142.679	685.007	TP53
		High Grade Ovarian Serous Adenocarcinoma	2021-01-11	0.00822109	0.0148817	142.679	685.007	TP53
		HODGKIN'S AND NON-HODGKIN'S LYMPHOMA	2021-01-11	0.00822109	0.0148817	142.679	685.007	TP53
		Hyperoxia	2021-01-11	0.00822109	0.0148817	142.679	685.007	JUN
		Hyperplastic lymph node	2021-01-11	0.00822109	0.0148817	142.679	685.007	NFKB1
		Abnormal platelet morphology	2021-01-11	0.00822109	0.0148817	142.679	685.007	TP53
		Trisomy 4	2021-01-11	0.00822109	0.0148817	142.679	685.007	TP53
		Immunoproliferative Small Intestinal Disease	2021-01-11	0.00822109	0.0148817	142.679	685.007	TP53
		Increased circulating ACTH level	2021-01-11	0.00822109	0.0148817	142.679	685.007	NR3C1
		Intestinal Perforation	2021-01-11	0.00822109	0.0148817	142.679	685.007	NFKB1
		Adenolymphoma	2021-01-11	0.00822109	0.0148817	142.679	685.007	AR
		Jaw Keratocyst	2021-01-11	0.00822109	0.0148817	142.679	685.007	TP53
		Anovulatory (finding)	2021-01-11	0.00822109	0.0148817	142.679	685.007	NR3C1
		Apparent mineralocorticoid excess	2021-01-11	0.00822109	0.0148817	142.679	685.007	NR3C1
		AROMATASE EXCESS SYNDROME	2021-01-11	0.00822109	0.0148817	142.679	685.007	CREB1
		Arterial thrombosis	2021-01-11	0.00822109	0.0148817	142.679	685.007	TP53
		Malignant neoplasm of fallopian tube	2021-01-11	0.00822109	0.0148817	142.679	685.007	TP53
		Marek Disease	2021-01-11	0.00822109	0.0148817	142.679	685.007	TP53
		Benign neoplasm of liver	2021-01-11	0.00822109	0.0148817	142.679	685.007	STAT3
		Metabolic alkalosis	2021-01-11	0.00822109	0.0148817	142.679	685.007	NR3C1
		Burn scar	2021-01-11	0.00822109	0.0148817	142.679	685.007	TP53
		Multiple Endocrine Neoplasia Type 2b	2021-01-11	0.00822109	0.0148817	142.679	685.007	STAT3
		Cerebral Primitive Neuroectodermal Tumor	2021-01-11	0.00822109	0.0148817	142.679	685.007	TP53
		Neonatal insulin-dependent diabetes mellitus	2021-01-11	0.00822109	0.0148817	142.679	685.007	STAT3
		Chromosome Breaks	2021-01-11	0.00822109	0.0148817	142.679	685.007	MYC
		Osteochondritis Dissecans	2021-01-11	0.00822109	0.0148817	142.679	685.007	SMAD3
		Congenital Mesoblastic Nephroma	2021-01-11	0.00822109	0.0148817	142.679	685.007	TP53
		Parapsoriasis	2021-01-11	0.00822109	0.0148817	142.679	685.007	TP53
		Peripheral Nerve Sheath Neoplasm	2021-01-11	0.00822109	0.0148817	142.679	685.007	TP53
		Pityriasis Rubra Pilaris	2021-01-11	0.00822109	0.0148817	142.679	685.007	RELA
		Dedifferentiated chondrosarcoma	2021-01-11	0.00822109	0.0148817	142.679	685.007	TP53
		Porencephaly	2021-01-11	0.00822109	0.0148817	142.679	685.007	AR
		Digestive System Disorders	2021-01-11	0.00822109	0.0148817	142.679	685.007	TP53
		Pulmonary Blastoma	2021-01-11	0.00822109	0.0148817	142.679	685.007	TP53
		Respiratory Distress Syndrome, Adult	2/186	0.00834155	0.0150902	16.556	79.2455	NR3C1;NFKB1
		Bronchopulmonary Dysplasia	2/188	0.00851504	0.0153944	16.3763	78.0484	NR3C1;NFKB1
		Dermatitis	2/190	0.00869015	0.0157011	16.2005	76.8805	TP53;NFKB1
		Ependymoblastoma	2021-01-12	0.00896533	0.0158406	129.701	611.463	TP53
		Reifenstein Syndrome	2021-01-12	0.00896533	0.0158406	129.701	611.463	AR
		Arterial Diseases, Common Carotid	2021-01-12	0.00896533	0.0158406	129.701	611.463	TP53
		External Carotid Artery Diseases	2021-01-12	0.00896533	0.0158406	129.701	611.463	TP53
		CRANIOSYNOSTOSIS, TYPE 2	2021-01-12	0.00896533	0.0158406	129.701	611.463	TP53
		Secondary pulmonary hypertension	2021-01-12	0.00896533	0.0158406	129.701	611.463	AR
		Senile dementia	2021-01-12	0.00896533	0.0158406	129.701	611.463	ESR1
		Gastric adenoma	2021-01-12	0.00896533	0.0158406	129.701	611.463	TP53
		Immunoglobulin Deficiency, Late-Onset	2021-01-12	0.00896533	0.0158406	129.701	611.463	NFKB1
		Hamartomatous polyposis	2021-01-12	0.00896533	0.0158406	129.701	611.463	SMAD4
		Hyaline Membrane Disease	2021-01-12	0.00896533	0.0158406	129.701	611.463	NFKB1
		Hypersplenism	2021-01-12	0.00896533	0.0158406	129.701	611.463	RELA
		Abdominal Neoplasms	2021-01-12	0.00896533	0.0158406	129.701	611.463	TP53
		Urologic Neoplasms	2021-01-12	0.00896533	0.0158406	129.701	611.463	TP53
		Increased IgE level	2021-01-12	0.00896533	0.0158406	129.701	611.463	STAT3
		Violence	2021-01-12	0.00896533	0.0158406	129.701	611.463	NR3C1
		Vulvar Lichen Sclerosus	2021-01-12	0.00896533	0.0158406	129.701	611.463	TP53
		Internal Carotid Artery Diseases	2021-01-12	0.00896533	0.0158406	129.701	611.463	TP53
		Intestinal metaplasia of gastric mucosa	2021-01-12	0.00896533	0.0158406	129.701	611.463	TP53
		Adrenocortical hyperplasia	2021-01-12	0.00896533	0.0158406	129.701	611.463	TP53
		Inverted Squamous Cell Papilloma	2021-01-12	0.00896533	0.0158406	129.701	611.463	TP53
		Keratocystic Odontogenic Tumor	2021-01-12	0.00896533	0.0158406	129.701	611.463	TP53
		Amaurosis Fugax	2021-01-12	0.00896533	0.0158406	129.701	611.463	TP53
		Amebiasis	2021-01-12	0.00896533	0.0158406	129.701	611.463	RELA
		Lymphoblastic leukemia in children	2021-01-12	0.00896533	0.0158406	129.701	611.463	NR3C1
		Lymphoepithelial carcinoma	2021-01-12	0.00896533	0.0158406	129.701	611.463	TP53
		Astler-Coller B1 Rectal Carcinoma	2021-01-12	0.00896533	0.0158406	129.701	611.463	NFKB1
		Atelectasis	2021-01-12	0.00896533	0.0158406	129.701	611.463	STAT3
		Malignant neoplasm of anus	2021-01-12	0.00896533	0.0158406	129.701	611.463	TP53
		Biliary System Disorder	2021-01-12	0.00896533	0.0158406	129.701	611.463	TP53
		Migraine Variant	2021-01-12	0.00896533	0.0158406	129.701	611.463	ESR1
		Childhood Ependymoma	2021-01-12	0.00896533	0.0158406	129.701	611.463	TP53
		Chondroblastoma	2021-01-12	0.00896533	0.0158406	129.701	611.463	TP53
		Non-small cell lung cancer recurrent	2021-01-12	0.00896533	0.0158406	129.701	611.463	TP53
		Paronychia Inflammation	2021-01-12	0.00896533	0.0158406	129.701	611.463	STAT3
		Contractures of the joints of the lower limbs	2021-01-12	0.00896533	0.0158406	129.701	611.463	STAT3
		Eclampsia	2/194	0.00904525	0.015972	15.8598	74.6284	STAT3;RELA
		Eosinophil count procedure	2/201	0.00968221	0.0168243	15.2965	70.9369	SMAD3;NFKB1
		Eosinophil count result	2/201	0.00968221	0.0168243	15.2965	70.9369	SMAD3;NFKB1
		Adenocarcinoma, intestinal type	2021-01-13	0.00970904	0.0168243	118.887	551.005	TP53
		Epithelioid hemangioendothelioma	2021-01-13	0.00970904	0.0168243	118.887	551.005	MYC
		Renal Cell Dysplasia	2021-01-13	0.00970904	0.0168243	118.887	551.005	ESR1
		Extramedullary Plasmacytoma	2021-01-13	0.00970904	0.0168243	118.887	551.005	TP53
		Cystadenoma, Mucinous	2021-01-13	0.00970904	0.0168243	118.887	551.005	TP53
		Hamartomatous polyp	2021-01-13	0.00970904	0.0168243	118.887	551.005	TP53
		Spinocerebellar ataxia type 8	2021-01-13	0.00970904	0.0168243	118.887	551.005	AR
		Polycystic kidney disease, type 2	2021-01-13	0.00970904	0.0168243	118.887	551.005	MYC
		Trophoblastic Neoplasms	2021-01-13	0.00970904	0.0168243	118.887	551.005	TP53
		TUBEROUS SCLEROSIS 1 (disorder)	2021-01-13	0.00970904	0.0168243	118.887	551.005	TP53
		Urolithiasis	2021-01-13	0.00970904	0.0168243	118.887	551.005	AR
		Adrenal Gland Diseases	2021-01-13	0.00970904	0.0168243	118.887	551.005	TP53
		Lower Urinary Tract Symptoms	2021-01-13	0.00970904	0.0168243	118.887	551.005	AR
		B Lymphoblastic Lymphoma	2021-01-13	0.00970904	0.0168243	118.887	551.005	MYC
		Barakat syndrome	2021-01-13	0.00970904	0.0168243	118.887	551.005	SP1
		Mineralocorticoid insufficiency	2021-01-13	0.00970904	0.0168243	118.887	551.005	NR3C1
		Morphea	2021-01-13	0.00970904	0.0168243	118.887	551.005	TP53
		cancer angiogenesis	2021-01-13	0.00970904	0.0168243	118.887	551.005	AR
		Canine Osteosarcoma	2021-01-13	0.00970904	0.0168243	118.887	551.005	TP53
		Cells in urine	2021-01-13	0.00970904	0.0168243	118.887	551.005	MYC
		Non-toxic nodular goiter	2021-01-13	0.00970904	0.0168243	118.887	551.005	TP53
		Olfactory Neuroblastoma	2021-01-13	0.00970904	0.0168243	118.887	551.005	TP53
		Osteitis Fibrosa Disseminata	2021-01-13	0.00970904	0.0168243	118.887	551.005	CREB1
		OVERLAP CONNECTIVE TISSUE DISEASE	2021-01-13	0.00970904	0.0168243	118.887	551.005	AR
		Perivascular Epithelioid Cell Neoplasms	2021-01-13	0.00970904	0.0168243	118.887	551.005	TP53
		Curling Ulcer	2021-01-13	0.00970904	0.0168243	118.887	551.005	STAT3
		Primary chondrosarcoma of bone	2021-01-13	0.00970904	0.0168243	118.887	551.005	TP53
		Primary Cutaneous Follicle Center Lymphoma	2021-01-13	0.00970904	0.0168243	118.887	551.005	MYC
		Pulmonary Valve Stenosis	2021-01-13	0.00970904	0.0168243	118.887	551.005	STAT3
		Melanocytic nevus	2/203	0.00986781	0.0170789	15.1427	69.9364	MYC;TP53
		Muscular Dystrophy	2/203	0.00986781	0.0170789	15.1427	69.9364	SMAD4;SMAD3
		Osteogenesis Imperfecta	2/204	0.0099612	0.0172302	15.067	69.4448	SMAD4;ESR1
		Adenoid Cystic Carcinoma	2/208	0.0103388	0.0175935	14.7715	67.533	TP53;NFKB1
		Nonalcoholic Steatohepatitis	2/209	0.0104342	0.0175935	14.6994	67.0684	TP53;NFKB1
		Refractory Neoplasm	2021-01-14	0.0104522	0.0175935	109.736	500.5	ESR1
		Female pattern alopecia (disorder)	2021-01-14	0.0104522	0.0175935	109.736	500.5	AR
		ECTODERMAL DYSPLASIA 10A, HYPOHIDROTIC/HAIR/NAIL TYPE, AUTOSOMAL DOMINANT	2021-01-14	0.0104522	0.0175935	109.736	500.5	NFKB1
		ECTODERMAL DYSPLASIA 11A, HYPOHIDROTIC/HAIR/TOOTH TYPE, AUTOSOMAL DOMINANT	2021-01-14	0.0104522	0.0175935	109.736	500.5	NFKB1
		Sex Cord-Stromal Tumor	2021-01-14	0.0104522	0.0175935	109.736	500.5	TP53
		Heredodegenerative Disorders, Nervous System	2021-01-14	0.0104522	0.0175935	109.736	500.5	AR
		Histiocytoma, Angiomatoid Fibrous	2021-01-14	0.0104522	0.0175935	109.736	500.5	CREB1
		Hydatidiform Mole, Partial	2021-01-14	0.0104522	0.0175935	109.736	500.5	TP53
		Gastric Gastrointestinal Stromal Tumor	2021-01-14	0.0104522	0.0175935	109.736	500.5	TP53
		Germinoma	2021-01-14	0.0104522	0.0175935	109.736	500.5	TP53
		hemangiopericytoma	2021-01-14	0.0104522	0.0175935	109.736	500.5	TP53
		Pyloric Stenosis, Hypertrophic	2021-01-14	0.0104522	0.0175935	109.736	500.5	AR
		Testicular embryonal carcinoma	2021-01-14	0.0104522	0.0175935	109.736	500.5	TP53
		Testicular Feminization	2021-01-14	0.0104522	0.0175935	109.736	500.5	AR
		Supratentorial Embryonal Tumor, Not Otherwise Specified	2021-01-14	0.0104522	0.0175935	109.736	500.5	TP53
		Hypoparathyroidism - autosomal dominant	2021-01-14	0.0104522	0.0175935	109.736	500.5	ESR1
		Uterine Polyp	2021-01-14	0.0104522	0.0175935	109.736	500.5	ESR2
		Adams Oliver syndrome	2021-01-14	0.0104522	0.0175935	109.736	500.5	SMAD3
		Anal squamous cell carcinoma	2021-01-14	0.0104522	0.0175935	109.736	500.5	TP53
		Leiomyomatosis	2021-01-14	0.0104522	0.0175935	109.736	500.5	TP53
		Loeys-Dietz Syndrome	2021-01-14	0.0104522	0.0175935	109.736	500.5	SMAD3
		Low Grade Cervical Squamous Intraepithelial Neoplasia	2021-01-14	0.0104522	0.0175935	109.736	500.5	TP53
		ARTERIAL TORTUOSITY SYNDROME	2021-01-14	0.0104522	0.0175935	109.736	500.5	SMAD3
		Lymphoid interstitial pneumonia	2021-01-14	0.0104522	0.0175935	109.736	500.5	TP53
		Atherosclerotic occlusive disease	2021-01-14	0.0104522	0.0175935	109.736	500.5	TP53
		B lymphocytopenia	2021-01-14	0.0104522	0.0175935	109.736	500.5	STAT1
		Mastitis-metritis-agalactia syndrome	2021-01-14	0.0104522	0.0175935	109.736	500.5	SP1
		Maxillary Sinus Squamous Cell Carcinoma	2021-01-14	0.0104522	0.0175935	109.736	500.5	TP53
		Mesenchymal Chondrosarcoma	2021-01-14	0.0104522	0.0175935	109.736	500.5	MYC
		Micronodular cirrhosis	2021-01-14	0.0104522	0.0175935	109.736	500.5	TP53
		Miller Dieker syndrome	2021-01-14	0.0104522	0.0175935	109.736	500.5	TP53
		Mucopolysaccharidosis I	2021-01-14	0.0104522	0.0175935	109.736	500.5	TP53
		Cancer Relapse	2021-01-14	0.0104522	0.0175935	109.736	500.5	AR
		Contralateral breast cancer	2021-01-14	0.0104522	0.0175935	109.736	500.5	ESR1
		Copper-Overload Cirrhosis	2021-01-14	0.0104522	0.0175935	109.736	500.5	STAT3
		Poikiloderma with Neutropenia	2021-01-14	0.0104522	0.0175935	109.736	500.5	TP53
		Delayed epiphyseal ossification	2021-01-14	0.0104522	0.0175935	109.736	500.5	ESR1
		Delayed maturation of end part of long bone	2021-01-14	0.0104522	0.0175935	109.736	500.5	ESR1
		Desmoplastic melanoma	2021-01-14	0.0104522	0.0175935	109.736	500.5	TP53
		Diastolic hypertension	2021-01-14	0.0104522	0.0175935	109.736	500.5	ESR2
		Disorder of endocrine ovary	2021-01-14	0.0104522	0.0175935	109.736	500.5	ESR1
		dowling-degos disease	2021-01-14	0.0104522	0.0175935	109.736	500.5	TP53
		Pure Red-Cell Aplasia	2021-01-14	0.0104522	0.0175935	109.736	500.5	STAT3
		Radiation Damage	2021-01-14	0.0104522	0.0175935	109.736	500.5	TP53
		Growth failure	2/212	0.0107227	0.0180382	14.4872	65.7051	MYC;NR3C1
		Recurrent respiratory infections	2/213	0.0108197	0.0181907	14.4178	65.2606	STAT1;STAT3
		Blast Phase	2/214	0.010917	0.0183329	14.3491	64.8209	MYC;TP53
		Parkinsonian Disorders	2/214	0.010917	0.0183329	14.3491	64.8209	SMAD3;TP53
		Epithelial cyst	2021-01-15	0.0111949	0.0184658	101.893	457.733	TP53
		Atrophy, Muscular, Spinobulbar	2021-01-15	0.0111949	0.0184658	101.893	457.733	AR
		Fast acetylator due to N-acetyltransferase enzyme variant	2021-01-15	0.0111949	0.0184658	101.893	457.733	TP53
		Leukemia, Prolymphocytic, B-Cell	2021-01-15	0.0111949	0.0184658	101.893	457.733	TP53
		Smoker's lung	2021-01-15	0.0111949	0.0184658	101.893	457.733	TP53
		Group B streptococcal pneumonia	2021-01-15	0.0111949	0.0184658	101.893	457.733	TP53
		Hematochezia	2021-01-15	0.0111949	0.0184658	101.893	457.733	SMAD4
		Stage 0 Breast Carcinoma	2021-01-15	0.0111949	0.0184658	101.893	457.733	TP53
		Hereditary Paraganglioma	2021-01-15	0.0111949	0.0184658	101.893	457.733	ESR1
		Sudden sensorineural hearing loss	2021-01-15	0.0111949	0.0184658	101.893	457.733	ESR1
		Thanatophoric Dysplasia	2021-01-15	0.0111949	0.0184658	101.893	457.733	STAT1
		Triglyceride storage disease with ichthyosis	2021-01-15	0.0111949	0.0184658	101.893	457.733	ESR1
		Hypoplastic anemia	2021-01-15	0.0111949	0.0184658	101.893	457.733	TP53
		Hypovolemia	2021-01-15	0.0111949	0.0184658	101.893	457.733	STAT3
		Urinary Stress Incontinence	2021-01-15	0.0111949	0.0184658	101.893	457.733	SP1
		Uterine Corpus Carcinosarcoma	2021-01-15	0.0111949	0.0184658	101.893	457.733	TP53
		Adult Synovial Sarcoma	2021-01-15	0.0111949	0.0184658	101.893	457.733	TP53
		Juvenile hemochromatosis	2021-01-15	0.0111949	0.0184658	101.893	457.733	ESR1
		Low grade B-cell lymphoma	2021-01-15	0.0111949	0.0184658	101.893	457.733	TP53
		Ascending aortic dissection	2021-01-15	0.0111949	0.0184658	101.893	457.733	SMAD3
		Bacterial sepsis	2021-01-15	0.0111949	0.0184658	101.893	457.733	NFKB1
		Bilateral ptosis	2021-01-15	0.0111949	0.0184658	101.893	457.733	STAT3
		Meleda Disease	2021-01-15	0.0111949	0.0184658	101.893	457.733	STAT3
		Nevi and Melanomas	2021-01-15	0.0111949	0.0184658	101.893	457.733	TP53
		Nodular melanoma	2021-01-15	0.0111949	0.0184658	101.893	457.733	MYC
		Pancreatic Endocrine Carcinoma	2021-01-15	0.0111949	0.0184658	101.893	457.733	TP53
		Cystic medial necrosis of aorta	2021-01-15	0.0111949	0.0184658	101.893	457.733	SMAD3
		Descending aortic dissection	2021-01-15	0.0111949	0.0184658	101.893	457.733	SMAD3
		Primary Adrenal Insufficiency	2021-01-15	0.0111949	0.0184658	101.893	457.733	NR3C1
		Progressive pseudorheumatoid dysplasia	2021-01-15	0.0111949	0.0184658	101.893	457.733	ESR1
		Ductal Carcinoma In Situ with Microinvasion	2021-01-15	0.0111949	0.0184658	101.893	457.733	TP53
		Blood basophil count (lab test)	2/224	0.0119121	0.019249	13.6958	60.675	SMAD3;NFKB1
		Reoviridae Infections	2021-01-16	0.0119371	0.019249	95.0952	421.092	STAT1
		Round cell liposarcoma	2021-01-16	0.0119371	0.019249	95.0952	421.092	TP53
		Dyspnea, Paroxysmal	2021-01-16	0.0119371	0.019249	95.0952	421.092	SMAD3
		Secondary polycythemia	2021-01-16	0.0119371	0.019249	95.0952	421.092	NFKB1
		Female external genitalia in individual with 46,XY karyotype	2021-01-16	0.0119371	0.019249	95.0952	421.092	AR
		Glioblastoma, IDH-Mutant	2021-01-16	0.0119371	0.019249	95.0952	421.092	TP53
		Malignant melanoma, metastatic	2021-01-16	0.0119371	0.019249	95.0952	421.092	TP53
		social stress	2021-01-16	0.0119371	0.019249	95.0952	421.092	NR3C1
		Stage III Colorectal Cancer	2021-01-16	0.0119371	0.019249	95.0952	421.092	SMAD4
		Other specified forms of pleural effusion, except tuberculous	2021-01-16	0.0119371	0.019249	95.0952	421.092	ESR1
		RETINOSCHISIS 1, X-LINKED, JUVENILE	2021-01-16	0.0119371	0.019249	95.0952	421.092	ESR1
		SPHEROCYTOSIS, TYPE 1 (disorder)	2021-01-16	0.0119371	0.019249	95.0952	421.092	TP53
		Hyperoxaluria	2021-01-16	0.0119371	0.019249	95.0952	421.092	NFKB1
		XERODERMA PIGMENTOSUM, COMPLEMENTATION GROUP E	2021-01-16	0.0119371	0.019249	95.0952	421.092	TP53
		Abnormality of the fallopian tube	2021-01-16	0.0119371	0.019249	95.0952	421.092	TP53
		Abnormality of the iris	2021-01-16	0.0119371	0.019249	95.0952	421.092	SMAD3
		Visceral angiomatosis	2021-01-16	0.0119371	0.019249	95.0952	421.092	SMAD4
		Inverted Papilloma	2021-01-16	0.0119371	0.019249	95.0952	421.092	TP53
		Lepidic Predominant Adenocarcinoma	2021-01-16	0.0119371	0.019249	95.0952	421.092	NFKB1
		Asymmetric crying face association	2021-01-16	0.0119371	0.019249	95.0952	421.092	AR
		Malignant melanoma of choroid	2021-01-16	0.0119371	0.019249	95.0952	421.092	TP53
		Balkan Nephropathy	2021-01-16	0.0119371	0.019249	95.0952	421.092	TP53
		Basaloid squamous cell carcinoma	2021-01-16	0.0119371	0.019249	95.0952	421.092	TP53
		Benign neurologic neoplasms	2021-01-16	0.0119371	0.019249	95.0952	421.092	TP53
		Blastoma	2021-01-16	0.0119371	0.019249	95.0952	421.092	TP53
		Broad ribs	2021-01-16	0.0119371	0.019249	95.0952	421.092	SMAD4
		Morphine Dependence	2021-01-16	0.0119371	0.019249	95.0952	421.092	CREB1
		Cerebellar Neoplasms	2021-01-16	0.0119371	0.019249	95.0952	421.092	SMAD3
		Childhood Synovial Sarcoma	2021-01-16	0.0119371	0.019249	95.0952	421.092	TP53
		Codependency	2021-01-16	0.0119371	0.019249	95.0952	421.092	ESR1
		Other anxiety states	2021-01-16	0.0119371	0.019249	95.0952	421.092	ESR2
		Papillary neoplasm	2021-01-16	0.0119371	0.019249	95.0952	421.092	TP53
		Ph-Like Acute Lymphoblastic Leukemia	2021-01-16	0.0119371	0.019249	95.0952	421.092	TP53
		Pineal Gland Neoplasm	2021-01-16	0.0119371	0.019249	95.0952	421.092	TP53
		Pleomorphic Xanthoastrocytoma	2021-01-16	0.0119371	0.019249	95.0952	421.092	TP53
		Pleuropulmonary blastoma	2021-01-16	0.0119371	0.019249	95.0952	421.092	TP53
		Dermatofibrosarcoma	2021-01-16	0.0119371	0.019249	95.0952	421.092	TP53
		premalignant lesion	2021-01-16	0.0119371	0.019249	95.0952	421.092	NFKB1
		Q Fever	2021-01-16	0.0119371	0.019249	95.0952	421.092	STAT3
		Malnutrition	2/225	0.0120137	0.0193618	13.6337	60.284	STAT1;NR3C1
		Anemia, Sickle Cell	2/231	0.0126317	0.020052	13.2724	58.021	JUN;RELA
		Recurrent fungal infections	2021-01-17	0.0126787	0.020052	89.1473	389.38	STAT3
		Enlargement of craniofacial bones	2021-01-17	0.0126787	0.020052	89.1473	389.38	SMAD4
		DIABETES MELLITUS, PERMANENT NEONATAL	2021-01-17	0.0126787	0.020052	89.1473	389.38	STAT3
		Gonadal Dysgenesis, 45,X	2021-01-17	0.0126787	0.020052	89.1473	389.38	AR
		Motor Neuron Disease, Lower	2021-01-17	0.0126787	0.020052	89.1473	389.38	AR
		Thick craniofacial bones	2021-01-17	0.0126787	0.020052	89.1473	389.38	SMAD4
		Hypertrophy of craniofacial bones	2021-01-17	0.0126787	0.020052	89.1473	389.38	SMAD4
		Tricuspid Valve Stenosis	2021-01-17	0.0126787	0.020052	89.1473	389.38	TP53
		Hypopharyngeal Carcinoma	2021-01-17	0.0126787	0.020052	89.1473	389.38	TP53
		Ileal Diseases	2021-01-17	0.0126787	0.020052	89.1473	389.38	STAT3
		UV-Sensitive Syndrome	2021-01-17	0.0126787	0.020052	89.1473	389.38	TP53
		Acute monoblastic leukemia	2021-01-17	0.0126787	0.020052	89.1473	389.38	TP53
		Adrenocorticotropic hormone (ACTH) deficiency (disorder)	2021-01-17	0.0126787	0.020052	89.1473	389.38	TP53
		Aggressive natural killer-cell leukemia	2021-01-17	0.0126787	0.020052	89.1473	389.38	TP53
		Leydig Cell Tumor	2021-01-17	0.0126787	0.020052	89.1473	389.38	TP53
		Atypical Endometrial Hyperplasia	2021-01-17	0.0126787	0.020052	89.1473	389.38	TP53
		Metastatic hepatocellular carcinoma	2021-01-17	0.0126787	0.020052	89.1473	389.38	STAT3
		Brain Stem Glioma	2021-01-17	0.0126787	0.020052	89.1473	389.38	TP53
		Mouth Diseases	2021-01-17	0.0126787	0.020052	89.1473	389.38	TP53
		Carcinoma in situ of bladder	2021-01-17	0.0126787	0.020052	89.1473	389.38	TP53
		Cervical Intraepithelial Neoplasia Grade 2/3	2021-01-17	0.0126787	0.020052	89.1473	389.38	AR
		child abuse behavior	2021-01-17	0.0126787	0.020052	89.1473	389.38	NR3C1
		Childhood Myelodysplastic Syndrome	2021-01-17	0.0126787	0.020052	89.1473	389.38	TP53
		Neurofibrosarcoma	2021-01-17	0.0126787	0.020052	89.1473	389.38	TP53
		Occlusive vascular disease	2021-01-17	0.0126787	0.020052	89.1473	389.38	MYC
		Overriding toe	2021-01-17	0.0126787	0.020052	89.1473	389.38	SMAD4
		Parainfluenza	2021-01-17	0.0126787	0.020052	89.1473	389.38	STAT1
		Craniofacial hyperostosis	2021-01-17	0.0126787	0.020052	89.1473	389.38	SMAD4
		de novo myelodysplastic syndromes	2021-01-17	0.0126787	0.020052	89.1473	389.38	TP53
		Portal vein thrombosis	2021-01-17	0.0126787	0.020052	89.1473	389.38	ESR1
		Dermoid Cyst	2021-01-17	0.0126787	0.020052	89.1473	389.38	TP53
		Pseudopelade	2021-01-17	0.0126787	0.020052	89.1473	389.38	AR
		Psychological symptom	2021-01-17	0.0126787	0.020052	89.1473	389.38	NR3C1
		Hamman-Rich syndrome	2/233	0.0128408	0.0202972	13.1562	57.2968	STAT3;TP53
		Sarcoidosis	2/236	0.0131573	0.0207679	12.9855	56.2375	STAT1;NR3C1
		Adenoma, Villous	2021-01-18	0.0134198	0.0207679	83.8992	361.691	TP53
		B-CELL MALIGNANCY, LOW-GRADE	2021-01-18	0.0134198	0.0207679	83.8992	361.691	TP53
		Cancer, Embryonal	2021-01-18	0.0134198	0.0207679	83.8992	361.691	TP53
		Central Nervous System Embryonal Tumor, Not Otherwise Specified	2021-01-18	0.0134198	0.0207679	83.8992	361.691	TP53
		ECTODERMAL DYSPLASIA 10B, HYPOHIDROTIC/HAIR/TOOTH TYPE, AUTOSOMAL RECESSIVE	2021-01-18	0.0134198	0.0207679	83.8992	361.691	NFKB1
		ECTODERMAL DYSPLASIA 11B, HYPOHIDROTIC/HAIR/TOOTH TYPE, AUTOSOMAL RECESSIVE	2021-01-18	0.0134198	0.0207679	83.8992	361.691	NFKB1
		Small intestine biopsy shows villous atrophy	2021-01-18	0.0134198	0.0207679	83.8992	361.691	STAT1
		SPINOCEREBELLAR ATAXIA 17	2021-01-18	0.0134198	0.0207679	83.8992	361.691	AR
		SPINOCEREBELLAR ATAXIA 8	2021-01-18	0.0134198	0.0207679	83.8992	361.691	AR
		Papillary renal cell carcinoma, sporadic	2021-01-18	0.0134198	0.0207679	83.8992	361.691	TP53
		Psychoses, Substance-Induced	2021-01-18	0.0134198	0.0207679	83.8992	361.691	ESR1
		Teratoma, Malignant	2021-01-18	0.0134198	0.0207679	83.8992	361.691	TP53
		Thymus Hyperplasia	2021-01-18	0.0134198	0.0207679	83.8992	361.691	ESR1
		Tooth Loss	2021-01-18	0.0134198	0.0207679	83.8992	361.691	ESR1
		Idiopathic scoliosis	2021-01-18	0.0134198	0.0207679	83.8992	361.691	ESR1
		Abnormality of the rib cage	2021-01-18	0.0134198	0.0207679	83.8992	361.691	AR
		Variable degree of villous atrophy	2021-01-18	0.0134198	0.0207679	83.8992	361.691	STAT1
		Venous malformation	2021-01-18	0.0134198	0.0207679	83.8992	361.691	STAT1
		Villous atrophy	2021-01-18	0.0134198	0.0207679	83.8992	361.691	STAT1
		Villous atrophy of intestine	2021-01-18	0.0134198	0.0207679	83.8992	361.691	STAT1
		Acrodysostosis	2021-01-18	0.0134198	0.0207679	83.8992	361.691	CREB1
		Infection by Candida albicans	2021-01-18	0.0134198	0.0207679	83.8992	361.691	NFKB1
		Acute HIV infection	2021-01-18	0.0134198	0.0207679	83.8992	361.691	NFKB1
		Invasive Fungal Infections	2021-01-18	0.0134198	0.0207679	83.8992	361.691	STAT3
		Adult Burkitt Lymphoma	2021-01-18	0.0134198	0.0207679	83.8992	361.691	MYC
		Malignant neoplasm tonsil	2021-01-18	0.0134198	0.0207679	83.8992	361.691	TP53
		Biopsy shows villous atrophy	2021-01-18	0.0134198	0.0207679	83.8992	361.691	STAT1
		Mouth Abnormalities	2021-01-18	0.0134198	0.0207679	83.8992	361.691	AR
		Narrowing	2021-01-18	0.0134198	0.0207679	83.8992	361.691	ESR1
		Oppositional Defiant Disorder	2021-01-18	0.0134198	0.0207679	83.8992	361.691	NR3C1
		Congenital hernia of foramen of Bochdalek	2021-01-18	0.0134198	0.0207679	83.8992	361.691	STAT3
		Congenital hernia of foramen of Morgagni	2021-01-18	0.0134198	0.0207679	83.8992	361.691	STAT3
		Papillomatosis	2021-01-18	0.0134198	0.0207679	83.8992	361.691	TP53
		Coxsackievirus Infections	2021-01-18	0.0134198	0.0207679	83.8992	361.691	TP53
		Diminished ovarian reserve	2021-01-18	0.0134198	0.0207679	83.8992	361.691	AR
		Proliferative Inflammatory Atrophy	2021-01-18	0.0134198	0.0207679	83.8992	361.691	AR
		Duodenal villous atrophy	2021-01-18	0.0134198	0.0207679	83.8992	361.691	STAT1
		Pyothorax-Associated Lymphoma	2021-01-18	0.0134198	0.0207679	83.8992	361.691	TP53
		Allergic disposition	2/240	0.0135845	0.0210115	12.7647	54.8732	STAT3;NFKB1
		Aneurysm, Dissecting	2021-01-19	0.0141604	0.0216465	79.2341	337.324	SMAD3
		Arteriovenous Malformations, Cerebral	2021-01-19	0.0141604	0.0216465	79.2341	337.324	SMAD4
		Fallopian Tube Carcinoma	2021-01-19	0.0141604	0.0216465	79.2341	337.324	TP53
		Female Urogenital Diseases	2021-01-19	0.0141604	0.0216465	79.2341	337.324	ESR1
		Gastric Cardia Carcinoma	2021-01-19	0.0141604	0.0216465	79.2341	337.324	TP53
		Skeletal muscle hypertrophy	2021-01-19	0.0141604	0.0216465	79.2341	337.324	SMAD4
		Squamous cell carcinoma of vulva	2021-01-19	0.0141604	0.0216465	79.2341	337.324	TP53
		Staphylococcal Infections	2021-01-19	0.0141604	0.0216465	79.2341	337.324	STAT3
		Papilloma, Squamous Cell	2021-01-19	0.0141604	0.0216465	79.2341	337.324	TP53
		HER2-positive carcinoma of breast	2021-01-19	0.0141604	0.0216465	79.2341	337.324	SMAD3
		Teratozoospermia	2021-01-19	0.0141604	0.0216465	79.2341	337.324	STAT3
		THANATOPHORIC DYSPLASIA, TYPE I (disorder)	2021-01-19	0.0141604	0.0216465	79.2341	337.324	STAT1
		Inflammatory disease of mucous membrane	2021-01-19	0.0141604	0.0216465	79.2341	337.324	NFKB1
		Adult Non-Hodgkin Lymphoma	2021-01-19	0.0141604	0.0216465	79.2341	337.324	TP53
		Angiolymphoid hyperplasia	2021-01-19	0.0141604	0.0216465	79.2341	337.324	AR
		Aortic Rupture	2021-01-19	0.0141604	0.0216465	79.2341	337.324	STAT1
		Apert syndrome	2021-01-19	0.0141604	0.0216465	79.2341	337.324	STAT3
		Multiple adenomatous polyps	2021-01-19	0.0141604	0.0216465	79.2341	337.324	TP53
		Carcinoma of extrahepatic bile duct	2021-01-19	0.0141604	0.0216465	79.2341	337.324	TP53
		Cavitation	2021-01-19	0.0141604	0.0216465	79.2341	337.324	TP53
		Differentiating Neuroblastoma	2021-01-19	0.0141604	0.0216465	79.2341	337.324	TP53
		Proximal amyotrophy	2021-01-19	0.0141604	0.0216465	79.2341	337.324	AR
		Kidney Neoplasm	2/246	0.0142368	0.0217517	12.447	52.9239	SMAD3;TP53
		Splenomegaly	2/247	0.0143468	0.0219082	12.3956	52.6098	TP53;NFKB1
		46, XY Disorders of Sex Development	2021-01-20	0.0149005	0.0223391	75.0602	315.73	AR
		Adenocarcinoma of lung, stage I	2021-01-20	0.0149005	0.0223391	75.0602	315.73	MYC
		Rokitansky Kuster Hauser syndrome	2021-01-20	0.0149005	0.0223391	75.0602	315.73	ESR1
		Deafness, Acquired	2021-01-20	0.0149005	0.0223391	75.0602	315.73	SMAD4
		Filarial Elephantiases	2021-01-20	0.0149005	0.0223391	75.0602	315.73	NFKB1
		Hearing Loss, Extreme	2021-01-20	0.0149005	0.0223391	75.0602	315.73	SMAD4
		Gastric dysplasia	2021-01-20	0.0149005	0.0223391	75.0602	315.73	TP53
		Solitary fibrous tumor	2021-01-20	0.0149005	0.0223391	75.0602	315.73	TP53
		Thymoma, type C	2021-01-20	0.0149005	0.0223391	75.0602	315.73	TP53
		Tonsillar Carcinoma	2021-01-20	0.0149005	0.0223391	75.0602	315.73	TP53
		Undifferentiated (Embryonal) Sarcoma	2021-01-20	0.0149005	0.0223391	75.0602	315.73	TP53
		Acral pseudolymphomatous angiokeratoma of children (APACHE)	2021-01-20	0.0149005	0.0223391	75.0602	315.73	ESR2
		Vulval intraepithelial neoplasia	2021-01-20	0.0149005	0.0223391	75.0602	315.73	TP53
		Adult Myelodysplastic Syndrome	2021-01-20	0.0149005	0.0223391	75.0602	315.73	TP53
		Ketonuria	2021-01-20	0.0149005	0.0223391	75.0602	315.73	STAT3
		Leukaemia recurrent	2021-01-20	0.0149005	0.0223391	75.0602	315.73	TP53
		Atrophy of testis	2021-01-20	0.0149005	0.0223391	75.0602	315.73	AR
		Mastocytoma	2021-01-20	0.0149005	0.0223391	75.0602	315.73	TP53
		Bifid scrotum	2021-01-20	0.0149005	0.0223391	75.0602	315.73	AR
		Bilateral Deafness	2021-01-20	0.0149005	0.0223391	75.0602	315.73	SMAD4
		Calf muscle hypertrophy	2021-01-20	0.0149005	0.0223391	75.0602	315.73	AR
		Carcinoma of ampulla of Vater	2021-01-20	0.0149005	0.0223391	75.0602	315.73	TP53
		Chronic multifocal osteomyelitis	2021-01-20	0.0149005	0.0223391	75.0602	315.73	STAT1
		Chronic ulcerative colitis	2021-01-20	0.0149005	0.0223391	75.0602	315.73	TP53
		Clear cell sarcoma of kidney	2021-01-20	0.0149005	0.0223391	75.0602	315.73	TP53
		Complete Hearing Loss	2021-01-20	0.0149005	0.0223391	75.0602	315.73	SMAD4
		Congenital abnormality of vein	2021-01-20	0.0149005	0.0223391	75.0602	315.73	STAT1
		Panic Attacks	2021-01-20	0.0149005	0.0223391	75.0602	315.73	TP53
		Perineurioma	2021-01-20	0.0149005	0.0223391	75.0602	315.73	TP53
		Peyronie Disease	2021-01-20	0.0149005	0.0223391	75.0602	315.73	SMAD3
		Deaf Mutism	2021-01-20	0.0149005	0.0223391	75.0602	315.73	SMAD4
		Destructive Arthritis	2021-01-20	0.0149005	0.0223391	75.0602	315.73	JUN
		Pregnancy associated hypertension	2021-01-20	0.0149005	0.0223391	75.0602	315.73	ESR1
		Eczema Herpeticum	2021-01-20	0.0149005	0.0223391	75.0602	315.73	SP1
		Elevated circulating luteinizing hormone level	2021-01-20	0.0149005	0.0223391	75.0602	315.73	AR
		Acute Coronary Syndrome	2/255	0.0152405	0.0228369	11.9988	50.2005	STAT3;NFKB1
		46, XY female	2021-01-21	0.0156401	0.0231467	71.3036	296.475	AR
		ALPHA-THALASSEMIA/MENTAL RETARDATION SYNDROME, NONDELETION TYPE, X-LINKED	2021-01-21	0.0156401	0.0231467	71.3036	296.475	TP53
		Fibrolamellar Hepatocellular Carcinoma	2021-01-21	0.0156401	0.0231467	71.3036	296.475	TP53
		Shared Paranoid Disorder	2021-01-21	0.0156401	0.0231467	71.3036	296.475	ESR1
		Polyarticular Juvenile Idiopathic Arthritis, Rheumatoid Factor Negative	2021-01-21	0.0156401	0.0231467	71.3036	296.475	STAT1
		Sudden Cardiac Arrest	2021-01-21	0.0156401	0.0231467	71.3036	296.475	ESR1
		Herpes encephalitis	2021-01-21	0.0156401	0.0231467	71.3036	296.475	STAT1
		Xanthomatosis, Cerebrotendinous	2021-01-21	0.0156401	0.0231467	71.3036	296.475	TP53
		Hypoalphalipoproteinemias	2021-01-21	0.0156401	0.0231467	71.3036	296.475	ESR1
		Indolent Non-Hodgkin Lymphoma	2021-01-21	0.0156401	0.0231467	71.3036	296.475	TP53
		Infantile nystagmus syndrome	2021-01-21	0.0156401	0.0231467	71.3036	296.475	NFKB1
		Adult-Onset Still Disease	2021-01-21	0.0156401	0.0231467	71.3036	296.475	TP53
		allergic symptom	2021-01-21	0.0156401	0.0231467	71.3036	296.475	NFKB1
		Anaplastic Ependymoma	2021-01-21	0.0156401	0.0231467	71.3036	296.475	TP53
		Lumbar disc disease	2021-01-21	0.0156401	0.0231467	71.3036	296.475	ESR1
		Choroid Plexus Papilloma	2021-01-21	0.0156401	0.0231467	71.3036	296.475	TP53
		Nodular Goiter	2021-01-21	0.0156401	0.0231467	71.3036	296.475	TP53
		Oculo-dento-digital syndrome	2021-01-21	0.0156401	0.0231467	71.3036	296.475	TP53
		Oropharynx (excludes nasopharynx)	2021-01-21	0.0156401	0.0231467	71.3036	296.475	TP53
		Papillon-Lefevre Disease	2021-01-21	0.0156401	0.0231467	71.3036	296.475	TP53
		Pathological accumulation of air in tissues	2021-01-21	0.0156401	0.0231467	71.3036	296.475	TP53
		Pleurisy	2021-01-21	0.0156401	0.0231467	71.3036	296.475	TP53
		Polymyalgia Rheumatica	2021-01-21	0.0156401	0.0231467	71.3036	296.475	NFKB1
		Pseudomyxoma Peritonei	2021-01-21	0.0156401	0.0231467	71.3036	296.475	TP53
		Epidermodysplasia Verruciformis	2021-01-22	0.0163791	0.0238603	67.9048	279.207	TP53
		Renal Artery Stenosis	2021-01-22	0.0163791	0.0238603	67.9048	279.207	STAT1
		Breast cancer, lobular	2021-01-22	0.0163791	0.0238603	67.9048	279.207	TP53
		Cockayne Syndrome, Type II	2021-01-22	0.0163791	0.0238603	67.9048	279.207	TP53
		Fibromyxosarcoma	2021-01-22	0.0163791	0.0238603	67.9048	279.207	TP53
		Gallbladder adenocarcinoma	2021-01-22	0.0163791	0.0238603	67.9048	279.207	TP53
		Short finger	2021-01-22	0.0163791	0.0238603	67.9048	279.207	SMAD4
		Shwachman syndrome	2021-01-22	0.0163791	0.0238603	67.9048	279.207	TP53
		Leukemia, T-Cell, Chronic	2021-01-22	0.0163791	0.0238603	67.9048	279.207	MYC
		Herpes zoster disease	2021-01-22	0.0163791	0.0238603	67.9048	279.207	ESR1
		Psychoses, Drug	2021-01-22	0.0163791	0.0238603	67.9048	279.207	ESR1
		Psychosis, Brief Reactive	2021-01-22	0.0163791	0.0238603	67.9048	279.207	NR3C1
		Timothy syndrome	2021-01-22	0.0163791	0.0238603	67.9048	279.207	TP53
		Hypoaldosteronism	2021-01-22	0.0163791	0.0238603	67.9048	279.207	NR3C1
		Hypoplastic finger	2021-01-22	0.0163791	0.0238603	67.9048	279.207	SMAD4
		Hypoplastic iliac wing	2021-01-22	0.0163791	0.0238603	67.9048	279.207	SMAD4
		Impaired left ventricular function	2021-01-22	0.0163791	0.0238603	67.9048	279.207	SMAD3
		Adenoid cystic carcinoma of salivary gland	2021-01-22	0.0163791	0.0238603	67.9048	279.207	MYC
		Adrenal Cancer	2021-01-22	0.0163791	0.0238603	67.9048	279.207	TP53
		Adrenal Gland Hyperfunction	2021-01-22	0.0163791	0.0238603	67.9048	279.207	NR3C1
		XX males	2021-01-22	0.0163791	0.0238603	67.9048	279.207	AR
		AIDS with Kaposi's sarcoma	2021-01-22	0.0163791	0.0238603	67.9048	279.207	NFKB1
		Angiomyolipoma of kidney	2021-01-22	0.0163791	0.0238603	67.9048	279.207	TP53
		Basal-Like Breast Carcinoma	2021-01-22	0.0163791	0.0238603	67.9048	279.207	ESR1
		Mastitis	2021-01-22	0.0163791	0.0238603	67.9048	279.207	NFKB1
		Benign Mastocytoma	2021-01-22	0.0163791	0.0238603	67.9048	279.207	TP53
		myeloblastosis	2021-01-22	0.0163791	0.0238603	67.9048	279.207	TP53
		Conduct Disorder	2021-01-22	0.0163791	0.0238603	67.9048	279.207	NR3C1
		Pancolitis	2021-01-22	0.0163791	0.0238603	67.9048	279.207	TP53
		Prelingual Deafness	2021-01-22	0.0163791	0.0238603	67.9048	279.207	SMAD4
		Dystrophic fingernails	2021-01-22	0.0163791	0.0238603	67.9048	279.207	STAT3
		Pancreatitis	2/269	0.0168612	0.0245502	11.3616	46.3863	STAT3;TP53
		Short stature	3/750	0.0170577	0.0246002	6.43842	26.2118	SMAD4;STAT1;STAT3
		Enthesitis-Related Arthritis	2021-01-23	0.0171176	0.0246002	64.8149	263.644	ESR1
		Familial benign pemphigus	2021-01-23	0.0171176	0.0246002	64.8149	263.644	SP1
		Rubinstein-Taybi Syndrome	2021-01-23	0.0171176	0.0246002	64.8149	263.644	CREB1
		Severe hereditary factor VIII deficiency disease	2021-01-23	0.0171176	0.0246002	64.8149	263.644	MYC
		Smallpox	2021-01-23	0.0171176	0.0246002	64.8149	263.644	TP53
		Granulomatous Slack Skin	2021-01-23	0.0171176	0.0246002	64.8149	263.644	TP53
		Neoplasms, Second Primary	2021-01-23	0.0171176	0.0246002	64.8149	263.644	TP53
		Hemimegalencephaly	2021-01-23	0.0171176	0.0246002	64.8149	263.644	MYC
		Squamous Cell Neoplasms	2021-01-23	0.0171176	0.0246002	64.8149	263.644	TP53
		Stage III Colon Cancer AJCC v7	2021-01-23	0.0171176	0.0246002	64.8149	263.644	TP53
		Stage IV Bladder Cancer AJCC v6	2021-01-23	0.0171176	0.0246002	64.8149	263.644	STAT3
		Opitz GBBB Syndrome, X-Linked	2021-01-23	0.0171176	0.0246002	64.8149	263.644	TP53
		Hemorrhagic Fever with Renal Syndrome	2021-01-23	0.0171176	0.0246002	64.8149	263.644	RELA
		Superficial spreading malignant melanoma of skin	2021-01-23	0.0171176	0.0246002	64.8149	263.644	TP53
		Schizophrenia, Childhood	2021-01-23	0.0171176	0.0246002	64.8149	263.644	RELA
		Hunger	2021-01-23	0.0171176	0.0246002	64.8149	263.644	NR3C1
		Absence of pubertal development	2021-01-23	0.0171176	0.0246002	64.8149	263.644	ESR1
		Increased gastric cancer	2021-01-23	0.0171176	0.0246002	64.8149	263.644	TP53
		Multi-infarct dementia	2021-01-23	0.0171176	0.0246002	64.8149	263.644	TP53
		Neuroepithelioma	2021-01-23	0.0171176	0.0246002	64.8149	263.644	MYC
[truncated: 881 more rows]

## Sheet: GWAS
15 of 78 PPI Hub Proteins (90 up-stream regulatory TFs) regulate expression of fb-PMT genes (633 DEGs)	Term	Overlap	P-value	Adjusted P-value	Odds Ratio	Combined Score	Genes	GWAS Catalog 2019
	Glioblastoma	2021-02-16	6.26192e-05	0.00425283	219.462	2124.05	MYC;TP53	63 significant records
	Allergic rhinitis	3/114	7.8065e-05	0.00425283	44.7613	423.351	SMAD3;MYC;NFKB1
	Non-glioblastoma glioma	2021-02-22	0.00012023	0.00425283	153.577	1386.2	MYC;TP53
	Inflammatory bowel disease	5/709	0.000123271	0.00425283	13.6939	123.26	SMAD3;STAT1;STAT3;NFKB1;RELA
	Glioma	2021-02-25	0.00015594	0.00430394	133.525	1170.49	MYC;TP53
	Chronic inflammatory diseases (pleiotropy)	3/177	0.000286715	0.00659444	28.4641	232.182	SMAD3;STAT3;NFKB1
	Allergic sensitization	1944-02-01	0.000487704	0.00960098	73.0513	557.075	MYC;NFKB1
	Primary biliary cirrhosis	1947-02-01	0.000556579	0.00960098	68.1709	510.853	STAT1;NFKB1
	Multiple sclerosis	3/244	0.000732177	0.0112267	20.4813	147.865	MYC;STAT3;NFKB1
	Systemic sclerosis	1968-02-01	0.00116227	0.0160393	46.4312	313.754	STAT1;NFKB1
	Prostate cancer	3/399	0.00299961	0.0336124	12.3668	71.8421	AR;MYC;ESR2
	Primary biliary cholangitis	2/112	0.00311169	0.0336124	27.7972	160.462	STAT1;NFKB1
	Neutrophil percentage of white cells	2/113	0.00316639	0.0336124	27.5454	158.528	SP1;NFKB1
	Schizophrenia (treatment resistant)	2021-01-05	0.0037447	0.0343791	356.804	1993.61	NFKB1
	Lung cancer (smoking interaction)	2021-01-05	0.0037447	0.0343791	356.804	1993.61	SMAD3
	Ulcerative colitis	3/456	0.00436783	0.0343791	10.7792	58.5689	SMAD3;STAT3;NFKB1
	Glioblastoma (age-stratified)	2021-01-06	0.00449207	0.0343791	285.429	1542.87	TP53
	Neutrophil percentage of granulocytes	2/148	0.00536134	0.0343791	20.9052	109.304	STAT1;NFKB1
	Eosinophil percentage of granulocytes	2/152	0.0056463	0.0343791	20.3436	105.314	SMAD3;NFKB1
	Diffuse large B cell lymphoma	2021-01-08	0.00598524	0.0343791	203.857	1043.43	MYC
	Breast Cancer in BRCA1 mutation carriers	2021-01-08	0.00598524	0.0343791	203.857	1043.43	ESR1
	Eosinophil percentage of white cells	2/160	0.00623675	0.0343791	19.3057	98.021	SMAD3;NFKB1
	Chronic myeloid leukemia	2021-01-09	0.00673105	0.0343791	178.366	892.013	ESR1
	Food antigen IgG levels	2021-01-09	0.00673105	0.0343791	178.366	892.013	CREB1
	Prostate-specific antigen levels (conditioned on lead SNPs)	2021-01-09	0.00673105	0.0343791	178.366	892.013	MYC
	Allergic disease (asthma, hay fever or eczema)	2/172	0.00717322	0.0343791	17.9321	88.5381	SMAD3;MYC
	Sum eosinophil basophil counts	2/173	0.00725398	0.0343791	17.8264	87.8163	SMAD3;NFKB1
	Endometrial endometrioid carcinoma	2021-01-10	0.00747633	0.0343791	158.54	776.212	MYC
	Urinary bladder cancer	2021-01-10	0.00747633	0.0343791	158.54	776.212	MYC
	Sporadic neuroblastoma	2021-01-10	0.00747633	0.0343791	158.54	776.212	TP53
	Pulse pressure	3/567	0.00799628	0.0343791	8.6086	41.569	SMAD3;ESR1;TP53
	Sex hormone levels	2021-01-11	0.00822109	0.0343791	142.679	685.007	TP53
	Bone properties (heel)	2021-01-11	0.00822109	0.0343791	142.679	685.007	ESR1
	Eosinophil counts	2/199	0.00949821	0.0358112	15.4533	71.9608	SMAD3;NFKB1
	Crohn's disease	3/613	0.0099005	0.0358112	7.94057	36.6471	SMAD3;STAT3;NFKB1
	Immune response to anthrax vaccine	2021-01-14	0.0104522	0.0358112	109.736	500.5	SMAD4
	Thyroid cancer	2021-01-14	0.0104522	0.0358112	109.736	500.5	SMAD3
	Excessive daytime sleepiness	2021-01-14	0.0104522	0.0358112	109.736	500.5	AR
	Mammographic density (dense area)	2021-01-14	0.0104522	0.0358112	109.736	500.5	ESR1
	Percentage gas trapping	2021-01-15	0.0111949	0.0358112	101.893	457.733	SP1
	Bone ultrasound measurement (velocity of sound)	2021-01-15	0.0111949	0.0358112	101.893	457.733	ESR1
	Prostate cancer (early onset)	2021-01-15	0.0111949	0.0358112	101.893	457.733	MYC
	Breast cancer	2/219	0.0114097	0.0358112	14.0149	62.6927	MYC;ESR1
	Esophageal squamous cell carcinoma	2021-01-16	0.0119371	0.0358112	95.0952	421.092	TP53
	BRCA1/2-negative high-risk breast cancer	2021-01-16	0.0119371	0.0358112	95.0952	421.092	ESR1
	Progressive supranuclear palsy	2021-01-16	0.0119371	0.0358112	95.0952	421.092	SP1
	Renal cell carcinoma	2021-01-18	0.0134198	0.0374933	83.8992	361.691	MYC
	JT interval (sulfonylurea treatment interaction)	2021-01-18	0.0134198	0.0374933	83.8992	361.691	STAT1
	Bone mineral density (Ward's triangle area)	2021-01-18	0.0134198	0.0374933	83.8992	361.691	ESR1
	Atrial fibrillation	2/240	0.0135845	0.0374933	12.7647	54.8732	NR3C1;ESR2
	Red blood cell count	2/246	0.0142368	0.0385231	12.447	52.9239	SP1;ESR2
	Limited cutaneous systemic scleroderma	2021-01-20	0.0149005	0.0395436	75.0602	315.73	STAT1
	Homeostasis model assessment of beta-cell function (dietary factor interaction)	2021-01-21	0.0156401	0.0407232	71.3036	296.475	NFKB1
	Asthma and hay fever	2021-01-22	0.0163791	0.0414427	67.9048	279.207	SMAD3
	Osteoarthritis (hip)	2021-01-23	0.0171176	0.0414427	64.8149	263.644	SMAD3
	Western dietary pattern	2021-01-23	0.0171176	0.0414427	64.8149	263.644	ESR1
	Bone ultrasound measurement (broadband ultrasound attenuation)	2021-01-23	0.0171176	0.0414427	64.8149	263.644	ESR1
	Age at first birth	2021-01-27	0.0200666	0.0469353	54.8324	214.324	ESR1
	Asthma (moderate or severe)	2021-01-27	0.0200666	0.0469353	54.8324	214.324	SMAD3
	Bladder cancer	2021-01-28	0.0208025	0.0478457	52.7989	204.474	MYC
	Fractures	2021-01-29	0.0215379	0.0479392	50.9107	195.392	ESR1
	Sudden cardiac arrest	2021-01-29	0.0215379	0.0479392	50.9107	195.392	ESR1
	Breast cancer (estrogen-receptor negative)	2021-01-30	0.0222728	0.0487881	49.1527	186.996	ESR1
	Nonsyndromic cleft lip with cleft palate	1933-01-01	0.0244745	0.0527731	44.5379	165.241	MYC
	Mean corpuscular hemoglobin	2/336	0.0255766	0.0540226	9.05159	33.1838	SP1;TP53
	Bone mineral density (spine)	1935-01-01	0.0259397	0.0540226	41.9139	153.069	ESR1
	Lumbar spine bone mineral density	1936-01-01	0.0266715	0.0540226	40.7143	147.555	SMAD3
	Primary sclerosing cholangitis	1936-01-01	0.0266715	0.0540226	40.7143	147.555	NFKB1
	Allergy	1937-01-01	0.0274028	0.0540226	39.5813	142.378	SMAD3
	Self-reported allergy	1937-01-01	0.0274028	0.0540226	39.5813	142.378	SMAD3
	Corneal structure	1938-01-01	0.0281336	0.0545646	38.5097	137.51	SMAD3
	Endometrial cancer (endometrioid histology)	1939-01-01	0.0288639	0.0545646	37.4944	132.924	MYC
	Restless legs syndrome	1939-01-01	0.0288639	0.0545646	37.4944	132.924	SMAD3
	Systemic lupus erythematosus	2/365	0.0298147	0.054859	8.31617	29.2127	STAT1;STAT3
	Mean corpuscular volume	2/365	0.0298147	0.054859	8.31617	29.2127	SP1;STAT3
	Prostate-specific antigen levels	1943-01-01	0.0317799	0.0577056	33.9167	116.976	MYC
	Endometrial cancer	1945-01-01	0.0332348	0.0580558	32.3718	110.199	MYC
	Femoral neck bone mineral density	1945-01-01	0.0332348	0.0580558	32.3718	110.199	SMAD3
	Pediatric autoimmune diseases	1945-01-01	0.0332348	0.0580558	32.3718	110.199	SMAD3
	Basal cell carcinoma	1947-01-01	0.0346877	0.0598364	30.9612	104.072	TP53
	Endometriosis	1949-01-01	0.0361386	0.0615695	29.6682	98.5099	ESR1
	Uterine fibroids	1950-01-01	0.0368633	0.0620382	29.0612	95.9177	TP53
	Serum total protein level	1954-01-01	0.0397569	0.0653149	26.8625	86.6309	NFKB1
	Bone mineral density (hip)	1954-01-01	0.0397569	0.0653149	26.8625	86.6309	ESR1
	Alcohol dependence	1955-01-01	0.040479	0.0657189	26.3638	84.5478	ESR1
	Diastolic blood pressure (cigarette smoking interaction)	1957-01-01	0.0419217	0.0672698	25.4196	80.6299	RELA
	Myocardial infarction	1959-01-01	0.0433625	0.0687818	24.5406	77.0125	SMAD3
	Albumin-globulin ratio	1960-01-01	0.0440821	0.0691287	24.1235	75.3063	NFKB1
	Tonsillectomy	1962-01-01	0.0455197	0.0697393	23.3302	72.0812	NFKB1
	Corneal astigmatism	1963-01-01	0.0462378	0.0697393	22.9528	70.5558	SMAD3
	Itch intensity from mosquito bite	1964-01-01	0.0469554	0.0697393	22.5873	69.0845	STAT3
	Systolic blood pressure (cigarette smoking interaction)	1966-01-01	0.0483891	0.0697393	21.8901	66.2938	RELA
	Central corneal thickness	1966-01-01	0.0483891	0.0697393	21.8901	66.2938	SMAD3
	Atopic dermatitis	1967-01-01	0.0491051	0.0697393	21.5574	64.9694	STAT3
	Copper levels	1967-01-01	0.0491051	0.0697393	21.5574	64.9694	NFKB1
	Lung function (FVC)	1967-01-01	0.0491051	0.0697393	21.5574	64.9694	SMAD3
	Non-albumin protein levels	1968-01-01	0.0498207	0.0697393	21.2345	63.6893	NFKB1
	Ovarian cancer	1968-01-01	0.0498207	0.0697393	21.2345	63.6893	MYC
	Waist circumference adjusted for BMI in non-smokers	1969-01-01	0.0505358	0.0697393	20.9212	62.4514	SMAD3
	Depression	1969-01-01	0.0505358	0.0697393	20.9212	62.4514	ESR2
	Birth weight	1972-01-01	0.0526779	0.0719758	20.0342	58.9719	ESR1
	Chronic lymphocytic leukemia	1974-01-01	0.0541035	0.0731989	19.4834	56.8302	MYC
	Nasopharyngeal carcinoma (SNP x SNP interaction)	1977-01-01	0.0562382	0.0746238	18.7115	53.8546	SMAD3
	Coronary heart disease	1977-01-01	0.0562382	0.0746238	18.7115	53.8546	SMAD3
	Waist circumference adjusted for BMI (joint analysis main effects and smoking interaction)	1979-01-01	0.0576588	0.0754878	18.2299	52.0136	SMAD3
	Height	2/527	0.0580226	0.0754878	5.70256	16.2348	MYC;ESR1
	Glomerular filtration rate (creatinine)	1981-01-01	0.0590774	0.0754878	17.7723	50.2762	NFKB1
	Waist circumference adjusted for BMI (adjusted for smoking behaviour)	1981-01-01	0.0590774	0.0754878	17.7723	50.2762	SMAD3
	Night sleep phenotypes	2/555	0.06359	0.0805084	5.40604	14.8952	JUN;NR3C1
	Bone mineral density	1989-01-01	0.064732	0.0812092	16.1502	44.2111	ESR1
	Breast size	1993-01-01	0.0675474	0.0839778	15.4449	41.6228	ESR1
	Coronary artery disease (myocardial infarction, PTCA, CABG, angina or CIHD)	1994-01-01	0.06825	0.0840937	15.278	41.0151	SMAD3
	Pursuit maintenance gain	1999-01-01	0.0717556	0.0876307	14.4949	38.1867	SMAD3
	Diastolic blood pressure	2/646	0.0828809	0.100257	4.6204	11.5064	CREB1;TP53
	Cognitive performance	1/116	0.0835828	0.100257	12.3416	30.6309	JUN
	Itch intensity from mosquito bite adjusted by bite size	1/117	0.0842742	0.100257	12.2346	30.2645	STAT3
	Systolic blood pressure	2/657	0.0853274	0.100643	4.54022	11.1747	CREB1;ESR1
	Colorectal cancer	1/124	0.0890998	0.104201	11.5343	27.8898	MYC
	Psoriasis	1/127	0.0911606	0.104585	11.2579	26.9642	STAT3
	Waist circumference adjusted for body mass index	1/128	0.0918466	0.104585	11.1687	26.6668	SMAD3
	Hemoglobin concentration	1/128	0.0918466	0.104585	11.1687	26.6668	ESR2
	Lymphocyte percentage of white cells	1/129	0.0925321	0.104585	11.0809	26.3748	NFKB1
	Pancreatic cancer	1/130	0.0932172	0.104585	10.9945	26.0879	MYC
	Hematocrit	1/153	0.10884	0.121128	9.32002	20.6706	ESR2
	Diverticular disease	1/156	0.110859	0.122388	9.13825	20.0995	SMAD3
	Reticulocyte count	1/171	0.120891	0.131362	8.32563	17.5909	SP1
	Monocyte percentage of white cells	1/171	0.120891	0.131362	8.32563	17.5909	NFKB1
	LDL cholesterol	1/181	0.12752	0.137483	7.85913	16.1857	AR
	Asthma	1/204	0.14259	0.152538	6.96059	13.5577	SMAD3
	Heel bone mineral density	2/898	0.143903	0.152759	3.27764	6.35409	SMAD3;ESR1
	Menarche (age at onset)	1/212	0.147775	0.155671	6.69397	12.7993	ESR1
	Acne (severe)	1/223	0.154856	0.161895	6.35875	11.8607	RELA
	Male-pattern baldness	1/251	0.172634	0.179123	5.63857	9.90463	AR
	Type 2 diabetes	1/397	0.259812	0.267567	3.53337	4.76227	STAT3
	Intraocular pressure	1/401	0.262075	0.267899	3.49732	4.68335	SMAD3
	Coronary artery disease	1/433	0.279949	0.284065	3.23297	4.11605	SMAD3
	Obesity-related traits	1/804	0.459723	0.463079	1.70628	1.326	ESR1
	Body mass index	1/1246	0.619103	0.619103	1.07516	0.515521	CREB1

## Sheet: GSEA2
15 genes down-regulated by the fb-PMT	Term	Overlap	P-value	Adjusted P-value	Odds Ratio	Combined Score	Genes	DisGeNET						15 genes down-regulated by the fb-PMT	Term	Overlap	P-value	Adjusted P-value	Odds Ratio	Combined Score	Genes	Transcription Factor PPIs					15 genes down-regulated by the fb-PMT	Term	Overlap	P-value	Adjusted P-value	Odds Ratio	Combined Score	Genes	PPI Hub Proteins					15 genes down-regulated by the fb-PMT	Term	Overlap	P-value	Adjusted P-value	Odds Ratio	Combined Score	Genes	ARCHS4 TFs Coexp
CREBBP	Glioblastoma	14/1937	8.35524e-14	1.4254e-10	131.497	3959.8	HDAC4;GSK3B;CREBBP;SMAD3;CSNK2A1;PRKDC;CSNK2A2;PRKCA;MAPK14;MTOR;NFKB1;SP1;EP300;MAPK1	1169 significant records							JUN	12/248	4.45005e-21	9.52018e-19	334.729	15685.9	HDAC4;GSK3B;CREBBP;SMAD3;CSNK2A1;PRKDC;SP1;CSNK2A2;EP300;MAPK1;MTOR;NFKB1	208 significant records						SP1	12/195	2.32252e-22	4.85406e-20	432.831	21561.1	HDAC4;CREBBP;SMAD3;CSNK2A1;PRKDC;SIN3A;SP1;CSNK2A2;EP300;MAPK1;MAPK14;NFKB1	158 significant records						NR2C2 human tf ARCHS4 coexpression	6/299	4.74496e-08	5.94701e-06	44.8055	755.581	CREBBP;PRKDC;SP1;EP300;MAPK1;MTOR	60 significant records
CSNK2A1	Adenocarcinoma of lung (disorder)	12/1187	6.97328e-13	5.94821e-10	64.034	1792.41	GSK3B;CREBBP;SMAD3;PRKDC;SIN3A;SP1;EP300;MAPK1;PRKCA;MAPK14;MTOR;NFKB1								TP53	14/628	1.14452e-20	9.52018e-19	441.684	20280.7	HDAC4;GSK3B;CREBBP;SMAD3;CSNK2A1;PRKDC;CSNK2A2;PRKCA;MAPK14;MTOR;SIN3A;SP1;EP300;MAPK1							JUN	12/211	6.13152e-22	6.40744e-20	397.709	19425.4	GSK3B;CREBBP;SMAD3;CSNK2A1;PRKDC;SP1;CSNK2A2;EP300;MAPK1;MAPK14;MTOR;NFKB1							FOXJ3 human tf ARCHS4 coexpression	6/299	4.74496e-08	5.94701e-06	44.8055	755.581	GSK3B;CREBBP;SIN3A;SP1;EP300;MTOR
CSNK2A2	Medulloblastoma	10/590	1.21694e-12	6.92032e-10	66.9138	1835.76	GSK3B;CREBBP;SMAD3;PRKDC;SP1;EP300;MAPK1;MAPK14;MTOR;NFKB1								AR	12/271	1.31615e-20	9.52018e-19	304.649	13945.9	HDAC4;GSK3B;CREBBP;SMAD3;PRKDC;SIN3A;SP1;EP300;MAPK1;PRKCA;MAPK14;NFKB1							ESR1	14/591	4.85479e-21	3.38217e-19	470.905	22026.2	HDAC4;GSK3B;CREBBP;SMAD3;CSNK2A1;PRKDC;CSNK2A2;PRKCA;MAPK14;NFKB1;SIN3A;SP1;EP300;MAPK1							UBR4 human tf ARCHS4 coexpression	6/299	4.74496e-08	5.94701e-06	44.8055	755.581	CREBBP;PRKDC;SP1;EP300;MAPK1;MTOR
EP300	Malignant neoplasm of pancreas	13/1846	2.98315e-12	1.19346e-09	64.3688	1708.22	GSK3B;CREBBP;SMAD3;CSNK2A1;CSNK2A2;PRKCA;MAPK14;MTOR;NFKB1;SIN3A;SP1;EP300;MAPK1								CEBPB	10/142	6.8687e-19	3.72627e-17	300.803	12580.2	GSK3B;CREBBP;SMAD3;PRKDC;SIN3A;SP1;EP300;MAPK1;MAPK14;NFKB1							TP53	13/502	1.34972e-19	7.05228e-18	259.149	11259.8	GSK3B;CREBBP;SMAD3;CSNK2A1;PRKDC;CSNK2A2;PRKCA;MAPK14;MTOR;SIN3A;SP1;EP300;MAPK1							ZNF609 human tf ARCHS4 coexpression	5/299	1.91812e-06	6.5565e-05	33.4881	440.843	GSK3B;CREBBP;SP1;EP300;MTOR
GSK3B	Pancreatic carcinoma	13/1869	3.49783e-12	1.19346e-09	63.4906	1674.81	GSK3B;CREBBP;SMAD3;PRKDC;CSNK2A2;PRKCA;MAPK14;MTOR;NFKB1;SIN3A;SP1;EP300;MAPK1								ESR1	14/871	1.14868e-18	4.98528e-17	312.476	12907.7	HDAC4;GSK3B;CREBBP;SMAD3;CSNK2A1;PRKDC;CSNK2A2;PRKCA;MAPK14;NFKB1;SIN3A;SP1;EP300;MAPK1							AR	11/243	8.87122e-19	3.70817e-17	234.141	9732.38	HDAC4;GSK3B;CREBBP;SMAD3;PRKDC;SP1;EP300;MAPK1;PRKCA;MAPK14;NFKB1							GATAD2B human tf ARCHS4 coexpression	5/299	1.91812e-06	6.5565e-05	33.4881	440.843	GSK3B;CREBBP;SIN3A;SP1;EP300
HDAC4	Highly arched eyebrow	1969-06-01	6.5904e-12	1.60618e-09	210.815	5427.51	HDAC4;CREBBP;CSNK2A1;SIN3A;EP300;MAPK1								SP1	11/263	2.14744e-18	7.76657e-17	215.34	8760.53	HDAC4;CREBBP;SMAD3;CSNK2A1;PRKDC;SIN3A;CSNK2A2;EP300;MAPK1;MAPK14;NFKB1							RELA	11/283	4.86461e-18	1.6945e-16	199.304	7945.17	GSK3B;CREBBP;CSNK2A1;PRKDC;SIN3A;SP1;CSNK2A2;EP300;MAPK1;MAPK14;NFKB1							SP1 human tf ARCHS4 coexpression	5/299	1.91812e-06	6.5565e-05	33.4881	440.843	CREBBP;PRKDC;EP300;MAPK14;MTOR
MAPK1	Bowed and upward slanting eyebrows	1969-06-01	6.5904e-12	1.60618e-09	210.815	5427.51	HDAC4;CREBBP;CSNK2A1;SIN3A;EP300;MAPK1								MEF2C	1950-08-01	5.37407e-18	1.66596e-16	542.667	21579.1	HDAC4;CSNK2A1;PRKDC;SP1;CSNK2A2;EP300;PRKCA;MAPK14							IRS1	9/157	4.31423e-16	1.28811e-14	201.051	7113.06	GSK3B;SMAD3;CSNK2A1;PRKDC;CSNK2A2;MAPK1;PRKCA;MAPK14;MTOR							PRDM4 human tf ARCHS4 coexpression	5/299	1.91812e-06	6.5565e-05	33.4881	440.843	GSK3B;CREBBP;SMAD3;SIN3A;SP1
MAPK14	Prostatic Neoplasms	12/1554	1.69695e-11	3.61875e-09	47.8418	1186.46	GSK3B;CREBBP;SMAD3;CSNK2A1;PRKDC;SP1;EP300;MAPK1;PRKCA;MAPK14;MTOR;NFKB1								PML	10/178	6.97678e-18	1.89245e-16	235.917	9319.64	CREBBP;SMAD3;CSNK2A1;SIN3A;SP1;EP300;MAPK1;MAPK14;MTOR;NFKB1							MYC	11/498	2.55124e-15	6.33991e-14	110.102	3699.66	GSK3B;CREBBP;SMAD3;CSNK2A1;PRKDC;SP1;CSNK2A2;EP300;MAPK1;MAPK14;MTOR							TCF20 human tf ARCHS4 coexpression	5/299	1.91812e-06	6.5565e-05	33.4881	440.843	CREBBP;PRKDC;SP1;EP300;MTOR
MTOR	Non-Small Cell Lung Carcinoma	13/2243	3.63121e-11	6.33834e-09	51.7522	1244.07	HDAC4;GSK3B;CREBBP;SMAD3;PRKDC;PRKCA;MAPK14;MTOR;NFKB1;SIN3A;SP1;EP300;MAPK1								ETS1	9/102	7.9312e-18	1.9123e-16	320.839	12633.3	GSK3B;CREBBP;SMAD3;PRKDC;SP1;EP300;MAPK1;MAPK14;NFKB1							STAT3	9/192	2.73011e-15	6.33991e-14	162.311	5443.02	HDAC4;GSK3B;CREBBP;SP1;EP300;MAPK1;MAPK14;MTOR;NFKB1							LHX4 human tf ARCHS4 coexpression	5/299	1.91812e-06	6.5565e-05	33.4881	440.843	CREBBP;PRKDC;SP1;EP300;MTOR
NFKB1	Stomach Neoplasms	10/835	3.78871e-11	6.33834e-09	46.4485	1114.6	GSK3B;SMAD3;PRKDC;SP1;EP300;MAPK1;PRKCA;MAPK14;MTOR;NFKB1								YY1	9/120	3.60344e-17	7.81947e-16	268.568	10168.5	HDAC4;CREBBP;SMAD3;PRKDC;SIN3A;SP1;EP300;MTOR;NFKB1							SMAD3	10/328	3.42725e-15	7.16296e-14	123.692	4119.81	HDAC4;GSK3B;CREBBP;SMAD3;SIN3A;SP1;EP300;MAPK1;PRKCA;MAPK14							AHCTF1 human tf ARCHS4 coexpression	5/299	1.91812e-06	6.5565e-05	33.4881	440.843	PRKDC;SP1;EP300;MAPK1;MTOR
PRKCA	Carcinogenesis	15/4065	4.08685e-11	6.33834e-09	239025	5.71764e+06	HDAC4;GSK3B;CREBBP;SMAD3;CSNK2A1;PRKDC;CSNK2A2;PRKCA;MAPK14;MTOR;NFKB1;SIN3A;SP1;EP300;MAPK1								ATF2	10/237	1.28624e-16	2.5374e-15	174.079	6369.5	HDAC4;CREBBP;SMAD3;CSNK2A1;CSNK2A2;EP300;MAPK1;PRKCA;MAPK14;NFKB1							NR3C1	9/209	5.92382e-15	1.12553e-13	148.387	4861.14	GSK3B;CREBBP;SMAD3;CSNK2A1;PRKDC;EP300;MAPK1;MAPK14;NFKB1							SMAD4 human tf ARCHS4 coexpression	5/299	1.91812e-06	6.5565e-05	33.4881	440.843	CREBBP;PRKDC;SP1;EP300;MTOR
PRKDC	Prostate carcinoma	14/3145	7.06296e-11	1.00412e-08	75.3612	1761.46	HDAC4;GSK3B;CREBBP;SMAD3;CSNK2A1;PRKDC;CSNK2A2;PRKCA;MAPK14;MTOR;NFKB1;SP1;EP300;MAPK1								SP3	1938-07-01	3.16455e-16	5.72256e-15	563.218	20100.9	CREBBP;CSNK2A1;SIN3A;SP1;CSNK2A2;EP300;MAPK1							BRCA1	9/216	7.999e-15	1.39316e-13	143.319	4652.05	GSK3B;CREBBP;SMAD3;CSNK2A1;PRKDC;SP1;EP300;PRKCA;NFKB1							SETDB1 human tf ARCHS4 coexpression	4/299	5.86775e-05	0.000648904	24.2712	236.485	PRKDC;SP1;EP300;MTOR
SIN3A	Malignant neoplasm of prostate	14/3239	1.06214e-10	1.39088e-08	72.7566	1670.9	HDAC4;GSK3B;CREBBP;SMAD3;CSNK2A1;PRKDC;CSNK2A2;PRKCA;MAPK14;MTOR;NFKB1;SP1;EP300;MAPK1								BRCA1	11/418	3.6925e-16	6.16363e-15	132.284	4700.71	GSK3B;CREBBP;SMAD3;CSNK2A1;PRKDC;SP1;EP300;MAPK1;PRKCA;MTOR;NFKB1							MAPK1	10/406	2.91959e-14	4.6938e-13	98.9343	3083.26	HDAC4;GSK3B;CREBBP;SMAD3;CSNK2A1;SP1;EP300;MAPK1;PRKCA;MAPK14							ZNF24 human tf ARCHS4 coexpression	4/299	5.86775e-05	0.000648904	24.2712	236.485	GSK3B;PRKDC;SP1;MAPK1
SMAD3	Squamous cell carcinoma of the head and neck	10/934	1.1414e-10	1.39088e-08	41.2576	944.534	CREBBP;SMAD3;PRKDC;CSNK2A2;EP300;MAPK1;PRKCA;MAPK14;MTOR;NFKB1								RUNX1	8/106	2.9671e-15	4.599e-14	231.918	7757.95	GSK3B;CREBBP;SMAD3;SIN3A;SP1;EP300;MAPK1;MAPK14							NCOR1	8/142	3.26343e-14	4.87183e-13	169.305	5257.5	HDAC4;GSK3B;CREBBP;SIN3A;SP1;EP300;MAPK14;NFKB1							RFX7 human tf ARCHS4 coexpression	4/299	5.86775e-05	0.000648904	24.2712	236.485	GSK3B;CREBBP;PRKDC;EP300
SP1	Carcinoma of lung	13/2476	1.28505e-10	1.46153e-08	46.2416	1053.15	HDAC4;GSK3B;SMAD3;PRKDC;CSNK2A2;PRKCA;MAPK14;MTOR;NFKB1;SIN3A;SP1;EP300;MAPK1								VDR	8/109	3.73427e-15	5.13586e-14	224.996	7474.63	CREBBP;SMAD3;CSNK2A1;SIN3A;CSNK2A2;EP300;MAPK1;PRKCA							POLR2A	8/165	1.10782e-13	1.54356e-12	144.335	4305.68	GSK3B;CREBBP;PRKDC;EP300;MAPK1;MAPK14;MTOR;NFKB1							ZBTB40 human tf ARCHS4 coexpression	4/299	5.86775e-05	0.000648904	24.2712	236.485	CREBBP;SP1;EP300;MTOR
	Squamous cell carcinoma	12/1876	1.56044e-10	1.66382e-08	38.8863	878.086	GSK3B;CREBBP;SMAD3;CSNK2A1;PRKDC;SP1;CSNK2A2;EP300;MAPK1;MAPK14;MTOR;NFKB1								FOS	9/199	3.78681e-15	5.13586e-14	156.276	5189.51	CREBBP;SMAD3;CSNK2A1;CSNK2A2;EP300;MAPK1;PRKCA;MAPK14;NFKB1							FOS	8/173	1.62703e-13	2.12531e-12	137.281	4042.5	CREBBP;SMAD3;CSNK2A1;CSNK2A2;MAPK1;PRKCA;MAPK14;NFKB1							RCOR1 human tf ARCHS4 coexpression	4/299	5.86775e-05	0.000648904	24.2712	236.485	SP1;EP300;MAPK1;MAPK14
15 genes down-regulated by the fb-PMT	Malignant tumor of colon	2001-12-01	3.32765e-10	3.33939e-08	36.1911	789.819	GSK3B;CREBBP;SMAD3;CSNK2A1;PRKDC;SP1;EP300;MAPK1;PRKCA;MAPK14;MTOR;NFKB1								PPARG	8/116	6.23105e-15	7.95376e-14	210.339	6880.01	HDAC4;GSK3B;CREBBP;CSNK2A1;SP1;EP300;MAPK1;MAPK14							SIN3A	8/183	2.56585e-13	3.15449e-12	129.371	3750.65	HDAC4;GSK3B;SMAD3;CSNK2A1;SP1;CSNK2A2;MAPK14;NFKB1							ZFP91 human tf ARCHS4 coexpression	4/299	5.86775e-05	0.000648904	24.2712	236.485	SMAD3;PRKDC;SP1;MTOR
from 78 PPI Hub Proteins associated with 90 up-stream regulatory TFs	Colon Carcinoma	2091-12-01	5.57282e-10	5.2818e-08	34.4512	734.084	GSK3B;CREBBP;SMAD3;CSNK2A1;PRKDC;SP1;EP300;MAPK1;PRKCA;MAPK14;MTOR;NFKB1								HIF1A	8/126	1.22799e-14	1.39608e-13	192.416	6163.26	HDAC4;CREBBP;SMAD3;CSNK2A1;SP1;EP300;MAPK1;MTOR							CREBBP	9/334	4.15772e-13	4.82757e-12	90.7385	2586.83	CREBBP;SMAD3;CSNK2A1;SP1;CSNK2A2;EP300;MAPK1;PRKCA;NFKB1							ATMIN human tf ARCHS4 coexpression	4/299	5.86775e-05	0.000648904	24.2712	236.485	GSK3B;SP1;MAPK1;MTOR
15 of 78 PPI Hub Proteins down-regulated by fb-PMT	Anoxia	7/288	6.9594e-10	6.24881e-08	61.3559	1293.74	SMAD3;CSNK2A1;SP1;MAPK1;MAPK14;MTOR;NFKB1								E2F1	8/126	1.22799e-14	1.39608e-13	192.416	6163.26	GSK3B;CREBBP;PRKDC;SP1;MAPK1;PRKCA;MAPK14;NFKB1							AKT1	9/355	7.20301e-13	7.92331e-12	85.1402	2380.44	GSK3B;CREBBP;SMAD3;CSNK2A1;PRKDC;EP300;PRKCA;MAPK14;MTOR							NFAT5 human tf ARCHS4 coexpression	4/299	5.86775e-05	0.000648904	24.2712	236.485	GSK3B;CREBBP;SP1;EP300
	Breast Carcinoma	15/4963	8.19798e-10	6.99288e-08	225555	4.71905e+06	HDAC4;GSK3B;CREBBP;SMAD3;CSNK2A1;PRKDC;CSNK2A2;PRKCA;MAPK14;MTOR;NFKB1;SIN3A;SP1;EP300;MAPK1								MYCN	2021-06-26	1.28671e-14	1.39608e-13	665.5	21285.4	GSK3B;CSNK2A1;SP1;CSNK2A2;MAPK1;MAPK14							HSP90AA1	8/231	1.68327e-12	1.75902e-11	101.279	2745.69	CSNK2A1;PRKDC;SIN3A;SP1;CSNK2A2;MAPK1;PRKCA;NFKB1							ZNF398 human tf ARCHS4 coexpression	4/299	5.86775e-05	0.000648904	24.2712	236.485	CREBBP;PRKDC;EP300;MTOR
	Glioma	2211-12-01	1.07064e-09	8.0559e-08	32.3529	668.249	HDAC4;GSK3B;CREBBP;SMAD3;PRKDC;SP1;EP300;MAPK1;PRKCA;MAPK14;MTOR;NFKB1								POLR2A	9/239	2.00893e-14	1.98154e-13	128.837	4063.34	GSK3B;CREBBP;CSNK2A1;PRKDC;EP300;MAPK1;MAPK14;MTOR;NFKB1							STAT1	7/139	4.13018e-12	4.11051e-11	131.601	3449.63	GSK3B;CREBBP;CSNK2A1;EP300;MAPK1;MAPK14;MTOR							EP400 human tf ARCHS4 coexpression	4/299	5.86775e-05	0.000648904	24.2712	236.485	CREBBP;PRKDC;EP300;MTOR
	Malignant neoplasm of breast	15/5054	1.07706e-09	8.0559e-08	224190	4.62931e+06	HDAC4;GSK3B;CREBBP;SMAD3;CSNK2A1;PRKDC;CSNK2A2;PRKCA;MAPK14;MTOR;NFKB1;SIN3A;SP1;EP300;MAPK1								NR3C1	9/239	2.00893e-14	1.98154e-13	128.837	4063.34	GSK3B;CREBBP;SMAD3;CSNK2A1;PRKDC;EP300;MAPK1;MAPK14;NFKB1							PRKCZ	7/156	9.36516e-12	8.8969e-11	116.487	2958.06	GSK3B;CREBBP;CSNK2A1;SP1;MAPK1;PRKCA;MAPK14							PPP1R10 human tf ARCHS4 coexpression	4/299	5.86775e-05	0.000648904	24.2712	236.485	CREBBP;SP1;EP300;MTOR
	Malignant neoplasm of skin	7/307	1.08608e-09	8.0559e-08	57.4146	1185.08	SMAD3;CSNK2A1;SP1;CSNK2A2;MAPK1;PRKCA;MAPK14								NCOR1	8/155	6.66341e-14	6.28678e-13	154.231	4679.31	HDAC4;GSK3B;CREBBP;SIN3A;SP1;EP300;MAPK14;NFKB1							HDAC3	7/164	1.33432e-11	1.21249e-10	110.506	2767.08	HDAC4;CREBBP;CSNK2A1;SIN3A;SP1;EP300;NFKB1							ZBED4 human tf ARCHS4 coexpression	4/299	5.86775e-05	0.000648904	24.2712	236.485	PRKDC;EP300;MAPK14;MTOR
	Primary malignant neoplasm of lung	2268-12-01	1.44148e-09	1.02465e-07	31.4344	639.929	HDAC4;GSK3B;SMAD3;SIN3A;SP1;CSNK2A2;EP300;MAPK1;PRKCA;MAPK14;MTOR;NFKB1								EGR1	1935-06-01	9.04053e-14	7.84718e-13	458.759	13778.6	CREBBP;SMAD3;CSNK2A1;SP1;CSNK2A2;EP300							NFKB1	8/305	1.56527e-11	1.36309e-10	75.7595	1884.93	GSK3B;CREBBP;CSNK2A1;PRKDC;SIN3A;SP1;EP300;NFKB1							ZNF142 human tf ARCHS4 coexpression	4/299	5.86775e-05	0.000648904	24.2712	236.485	CREBBP;SIN3A;EP300;MTOR
	Bladder Neoplasm	10/1217	1.5222e-09	1.03875e-07	31.1152	631.734	HDAC4;GSK3B;CREBBP;PRKDC;SP1;EP300;PRKCA;MAPK14;MTOR;NFKB1								KLF5	1935-06-01	9.04053e-14	7.84718e-13	458.759	13778.6	GSK3B;CREBBP;SMAD3;EP300;PRKCA;NFKB1							IKBKB	7/169	1.65001e-11	1.37941e-10	107.069	2658.26	CREBBP;PRKDC;CSNK2A2;PRKCA;MAPK14;MTOR;NFKB1							AFF4 human tf ARCHS4 coexpression	4/299	5.86775e-05	0.000648904	24.2712	236.485	GSK3B;CREBBP;EP300;MTOR
	Glioblastoma Multiforme	9/854	1.79726e-09	1.17928e-07	33.9763	684.181	CREBBP;SMAD3;PRKDC;SP1;MAPK1;PRKCA;MAPK14;MTOR;NFKB1								MYB	1984-07-01	1.11776e-13	9.32903e-13	226.227	6746.61	GSK3B;CREBBP;CSNK2A1;SIN3A;CSNK2A2;EP300;MAPK1							PRKCD	7/173	1.94658e-11	1.56475e-10	104.468	2576.42	GSK3B;CREBBP;PRKDC;EP300;MAPK1;PRKCA;MTOR							PLAGL2 human tf ARCHS4 coexpression	4/299	5.86775e-05	0.000648904	24.2712	236.485	SIN3A;EP300;MTOR;NFKB1
	Malignant neoplasm of endometrium	8/577	2.46173e-09	1.54004e-07	38.9977	773.029	CREBBP;PRKDC;SP1;EP300;MAPK1;PRKCA;MTOR;NFKB1								RARA	8/175	1.78602e-13	1.43543e-12	135.624	3981.04	HDAC4;GSK3B;CREBBP;SP1;EP300;MAPK1;PRKCA;MAPK14							NFKB2	7/184	3.00764e-11	2.32814e-10	97.9209	2372.36	HDAC4;GSK3B;PRKDC;SIN3A;SP1;EP300;NFKB1							MYSM1 human tf ARCHS4 coexpression	4/299	5.86775e-05	0.000648904	24.2712	236.485	PRKDC;SP1;EP300;MTOR
	Uterine Corpus Cancer	8/579	2.52964e-09	1.54004e-07	38.8571	769.184	CREBBP;PRKDC;SP1;EP300;MAPK1;PRKCA;MTOR;NFKB1								STAT1	8/196	4.47131e-13	3.46526e-12	120.347	3422.16	HDAC4;GSK3B;CREBBP;CSNK2A1;EP300;MAPK1;MAPK14;MTOR							CTNNB1	8/337	3.47297e-11	2.59232e-10	68.2796	1644.41	HDAC4;GSK3B;CREBBP;SMAD3;CSNK2A1;CSNK2A2;EP300;NFKB1							FOXK1 human tf ARCHS4 coexpression	4/299	5.86775e-05	0.000648904	24.2712	236.485	HDAC4;CREBBP;PRKDC;EP300
	Mammary Neoplasms	2387-12-01	2.61789e-09	1.54004e-07	29.6589	586.087	CREBBP;SMAD3;CSNK2A1;PRKDC;SP1;CSNK2A2;EP300;MAPK1;PRKCA;MAPK14;MTOR;NFKB1								MYBL2	1948-06-01	6.80101e-13	5.016e-12	316.556	8868.79	GSK3B;CREBBP;CSNK2A1;EP300;MAPK1;MAPK14							HDAC1	8/346	4.2854e-11	3.08845e-10	66.4311	1585.92	CREBBP;SMAD3;CSNK2A1;SIN3A;SP1;CSNK2A2;EP300;NFKB1							AFF1 human tf ARCHS4 coexpression	4/299	5.86775e-05	0.000648904	24.2712	236.485	CREBBP;SP1;EP300;MTOR
	Malignant neoplasm of lung	2449-12-01	3.52944e-09	1.98901e-07	28.8026	560.56	HDAC4;GSK3B;SMAD3;SIN3A;SP1;CSNK2A2;EP300;MAPK1;PRKCA;MAPK14;MTOR;NFKB1								CDX2	2021-05-17	6.93456e-13	5.016e-12	832.208	23299.4	GSK3B;CREBBP;EP300;MAPK1;MAPK14							CSNK2A1	9/564	4.55563e-11	3.17376e-10	52.5135	1250.46	GSK3B;CREBBP;CSNK2A1;SIN3A;SP1;CSNK2A2;MAPK1;MAPK14;NFKB1							CUX1 human tf ARCHS4 coexpression	4/299	5.86775e-05	0.000648904	24.2712	236.485	HDAC4;GSK3B;CREBBP;EP300
	melanoma	2454-12-01	3.61427e-09	1.98901e-07	28.7355	558.571	GSK3B;CREBBP;SMAD3;CSNK2A1;PRKDC;SP1;EP300;MAPK1;PRKCA;MAPK14;MTOR;NFKB1								HSF1	7/109	7.28936e-13	5.10255e-12	170.565	4766.81	GSK3B;CREBBP;CSNK2A1;PRKDC;CSNK2A2;MAPK1;MAPK14							HDAC4	6/127	2.77906e-10	1.87362e-09	109.444	2408.17	HDAC4;GSK3B;SMAD3;SIN3A;SP1;MAPK1							BAZ2A human tf ARCHS4 coexpression	4/299	5.86775e-05	0.000648904	24.2712	236.485	CREBBP;SP1;EP300;MTOR
	Huntington Disease	8/627	4.72875e-09	2.52101e-07	35.7554	685.416	HDAC4;GSK3B;CREBBP;SP1;MAPK1;PRKCA;MAPK14;NFKB1								SIN3A	8/214	9.09078e-13	6.16468e-12	109.731	3042.44	HDAC4;GSK3B;SMAD3;CSNK2A1;SP1;CSNK2A2;MAPK14;NFKB1							RFC1	6/128	2.9146e-10	1.9036e-09	108.541	2383.14	CREBBP;CSNK2A1;PRKDC;CSNK2A2;EP300;NFKB1							ZNF507 human tf ARCHS4 coexpression	4/299	5.86775e-05	0.000648904	24.2712	236.485	PRKDC;SP1;EP300;MTOR
	Adenoid Cystic Carcinoma	6/208	5.44852e-09	2.81672e-07	65.2904	1242.34	CREBBP;PRKDC;EP300;MAPK1;MTOR;NFKB1								SMAD3	9/375	1.17964e-12	7.75702e-12	80.4057	2208.41	HDAC4;GSK3B;CREBBP;SIN3A;SP1;EP300;MAPK1;PRKCA;MAPK14							PARP1	6/140	5.01832e-10	3.17827e-09	98.7612	2114.75	CREBBP;PRKDC;SP1;EP300;MAPK1;NFKB1							HP1BP3 human tf ARCHS4 coexpression	4/299	5.86775e-05	0.000648904	24.2712	236.485	CREBBP;PRKDC;MAPK1;MTOR
	Adenomatous Polyposis Coli	7/392	5.92017e-09	2.91679e-07	44.5455	843.909	GSK3B;SMAD3;PRKDC;SP1;CSNK2A2;MTOR;NFKB1								CTNNB1	9/398	2.0143e-12	1.2856e-11	75.563	2034.97	HDAC4;GSK3B;CREBBP;SMAD3;CSNK2A1;CSNK2A2;EP300;PRKCA;NFKB1							RPA2	6/162	1.21244e-09	7.45292e-09	84.7393	1739.75	GSK3B;CREBBP;CSNK2A1;PRKDC;PRKCA;MAPK14							MACF1 human tf ARCHS4 coexpression	4/299	5.86775e-05	0.000648904	24.2712	236.485	CREBBP;PRKDC;EP300;MTOR
	Schizophrenia	1923-11-01	5.98403e-09	2.91679e-07	25.9941	492.177	HDAC4;GSK3B;CREBBP;SMAD3;CSNK2A1;SP1;MAPK1;PRKCA;MAPK14;MTOR;NFKB1								STAT3	8/246	2.79239e-12	1.73128e-11	94.8235	2522.7	HDAC4;GSK3B;CREBBP;SP1;EP300;MAPK1;MTOR;NFKB1							MAPK3	7/326	1.64912e-09	9.8476e-09	53.9428	1090.89	HDAC4;GSK3B;SP1;CSNK2A2;MAPK1;PRKCA;MAPK14							NCOA2 human tf ARCHS4 coexpression	3/299	0.00131726	0.00825481	16.6292	110.288	CREBBP;SP1;EP300
	leukemia	1941-11-01	6.60769e-09	3.13131e-07	25.726	484.551	GSK3B;CREBBP;SMAD3;PRKDC;SIN3A;SP1;EP300;MAPK1;MAPK14;MTOR;NFKB1								UBTF	1961-06-01	3.06197e-12	1.84569e-11	241.576	6404.65	GSK3B;CREBBP;CSNK2A1;EP300;MAPK1;MAPK14							ABL1	7/351	2.75455e-09	1.59917e-08	49.9589	984.691	GSK3B;CREBBP;PRKDC;SP1;EP300;PRKCA;MTOR							POGK human tf ARCHS4 coexpression	3/299	0.00131726	0.00825481	16.6292	110.288	GSK3B;PRKDC;MTOR
	synovial sarcoma	6/217	7.02201e-09	3.23772e-07	62.4771	1172.96	GSK3B;EP300;MAPK1;MAPK14;MTOR;NFKB1								CREB1	7/134	3.18296e-12	1.85992e-11	136.817	3621.98	HDAC4;GSK3B;CREBBP;CSNK2A1;SP1;EP300;MAPK14							EP300	7/357	3.0981e-09	1.75001e-08	49.0875	961.746	CREBBP;SMAD3;SP1;EP300;MAPK1;PRKCA;NFKB1							SP3 human tf ARCHS4 coexpression	3/299	0.00131726	0.00825481	16.6292	110.288	PRKDC;SP1;MAPK14
	Impaired cognition	8/671	8.04569e-09	3.61209e-07	33.3066	620.773	GSK3B;CREBBP;PRKDC;EP300;MAPK1;PRKCA;MTOR;NFKB1								MYC	11/957	3.257e-12	1.85992e-11	55.3459	1463.91	GSK3B;CREBBP;SMAD3;CSNK2A1;PRKDC;SP1;CSNK2A2;EP300;MAPK1;MAPK14;MTOR							ESR2	7/361	3.34687e-09	1.84078e-08	48.523	946.937	CREBBP;SMAD3;PRKDC;SIN3A;SP1;EP300;MAPK1							PBRM1 human tf ARCHS4 coexpression	3/299	0.00131726	0.00825481	16.6292	110.288	GSK3B;PRKDC;EP300
	Esophageal carcinoma	8/685	9.45662e-09	4.03735e-07	32.5942	602.229	GSK3B;CREBBP;EP300;MAPK1;PRKCA;MAPK14;MTOR;NFKB1								RXRA	7/139	4.13018e-12	2.29808e-11	131.601	3449.63	HDAC4;GSK3B;SIN3A;SP1;EP300;MAPK1;NFKB1							RPS6KA3	7/375	4.35617e-09	2.33446e-08	46.6437	897.969	HDAC4;GSK3B;CREBBP;SMAD3;MAPK1;MAPK14;MTOR							HIVEP1 human tf ARCHS4 coexpression	3/299	0.00131726	0.00825481	16.6292	110.288	CREBBP;EP300;NFKB1
	Sunken eyes	5/103	9.46623e-09	4.03735e-07	101.464	1874.61	HDAC4;CREBBP;SIN3A;EP300;MAPK1								SPI1	1966-06-01	5.00083e-12	2.71295e-11	221.389	5760.85	CREBBP;SMAD3;CSNK2A1;PRKDC;SIN3A;NFKB1							RB1	6/209	5.60739e-09	2.92986e-08	64.9655	1234.29	GSK3B;SIN3A;SP1;EP300;MAPK1;MAPK14							MECP2 human tf ARCHS4 coexpression	3/299	0.00131726	0.00825481	16.6292	110.288	HDAC4;CREBBP;EP300
	Enophthalmos	5/104	9.94017e-09	4.13608e-07	100.434	1850.67	HDAC4;CREBBP;SIN3A;EP300;MAPK1								HNF4A	1971-06-01	7.86758e-12	4.16406e-11	204.308	5223.79	HDAC4;CREBBP;SMAD3;SP1;MAPK1;MAPK14							HDAC2	6/214	6.46046e-09	3.29326e-08	63.3878	1195.34	CREBBP;CSNK2A1;SIN3A;SP1;CSNK2A2;NFKB1							SMARCC1 human tf ARCHS4 coexpression	3/299	0.00131726	0.00825481	16.6292	110.288	CSNK2A1;PRKDC;MTOR
	Malignant neoplasm of ovary	2026-11-01	1.04207e-08	4.23278e-07	24.5248	450.753	HDAC4;GSK3B;CREBBP;SMAD3;SP1;EP300;MAPK1;PRKCA;MAPK14;MTOR;NFKB1								NCOA1	1989-06-01	3.1702e-11	1.63793e-10	159.855	3864.45	GSK3B;CREBBP;EP300;MAPK1;MAPK14;NFKB1							SMAD4	6/221	7.83312e-09	3.89791e-08	61.3023	1144.2	GSK3B;CREBBP;SMAD3;SP1;EP300;MAPK1							GPATCH8 human tf ARCHS4 coexpression	3/299	0.00131726	0.00825481	16.6292	110.288	CREBBP;SIN3A;EP300
	Hyperactive behavior	8/709	1.2378e-08	4.91089e-07	31.4392	572.424	CREBBP;SMAD3;SIN3A;EP300;MAPK1;MAPK14;MTOR;NFKB1								SRF	1993-06-01	4.15198e-11	2.06733e-10	152.475	3644.89	HDAC4;CREBBP;CSNK2A1;PRKDC;SP1;PRKCA							GSK3B	8/696	1.07112e-08	5.20615e-08	32.0548	588.269	HDAC4;GSK3B;SMAD3;CSNK2A1;SIN3A;MAPK1;PRKCA;NFKB1							HELZ human tf ARCHS4 coexpression	3/299	0.00131726	0.00825481	16.6292	110.288	CREBBP;SP1;EP300
	Thyroid carcinoma	8/721	1.41117e-08	5.4715e-07	30.8908	558.39	GSK3B;CREBBP;SMAD3;CSNK2A1;MAPK1;PRKCA;MTOR;NFKB1								PDX1	1936-05-01	4.19182e-11	2.06733e-10	321.839	7690.43	GSK3B;CSNK2A1;PRKDC;MAPK1;MAPK14							CREB1	5/124	2.4134e-08	1.14636e-07	83.4706	1464.04	GSK3B;CREBBP;CSNK2A1;EP300;MAPK14							ZXDB human tf ARCHS4 coexpression	3/299	0.00131726	0.00825481	16.6292	110.288	GSK3B;PRKDC;MTOR
	Liver carcinoma	13/3593	1.45549e-08	5.51794e-07	29.7856	537.491	HDAC4;GSK3B;CREBBP;SMAD3;PRKDC;CSNK2A2;PRKCA;MAPK14;MTOR;NFKB1;SP1;EP300;MAPK1								TCF7L2	1937-05-01	4.84479e-11	2.28548e-10	311.766	7404.6	HDAC4;CREBBP;CSNK2A1;CSNK2A2;EP300							KAT5	5/126	2.61565e-08	1.21482e-07	82.0826	1433.09	GSK3B;CREBBP;PRKDC;EP300;NFKB1							NFE2L2 human tf ARCHS4 coexpression	3/299	0.00131726	0.00825481	16.6292	110.288	SMAD3;SP1;NFKB1
	Leukemogenesis	8/730	1.55467e-08	5.64311e-07	30.4915	548.219	GSK3B;CREBBP;SMAD3;EP300;MAPK1;PRKCA;MTOR;NFKB1								MEF2A	1937-05-01	4.84479e-11	2.28548e-10	311.766	7404.6	HDAC4;GSK3B;CSNK2A1;EP300;MAPK14							CDH1	5/127	2.72171e-08	1.2366e-07	81.4057	1418.04	GSK3B;CREBBP;CSNK2A1;CSNK2A2;EP300							NFRKB human tf ARCHS4 coexpression	3/299	0.00131726	0.00825481	16.6292	110.288	PRKDC;SIN3A;MTOR
	B-Cell Lymphomas	8/730	1.55467e-08	5.64311e-07	30.4915	548.219	HDAC4;CREBBP;CSNK2A1;EP300;MAPK1;MAPK14;MTOR;NFKB1								CREM	1939-05-01	6.39396e-11	2.95211e-10	293.397	6886.93	GSK3B;CREBBP;CSNK2A1;CSNK2A2;PRKCA							CHD3	5/132	3.30455e-08	1.46947e-07	78.1811	1346.7	GSK3B;CSNK2A1;SIN3A;SP1;MAPK14							RC3H2 human tf ARCHS4 coexpression	3/299	0.00131726	0.00825481	16.6292	110.288	GSK3B;PRKDC;SP1
	Malignant neoplasm of urinary bladder	9/1144	2.32536e-08	8.26471e-07	24.9119	437.872	HDAC4;GSK3B;CREBBP;PRKDC;EP300;PRKCA;MAPK14;MTOR;NFKB1								MITF	1942-05-01	9.4352e-11	4.2655e-10	269.568	6222.69	GSK3B;CREBBP;EP300;MAPK1;MAPK14							FLNA	5/135	3.69926e-08	1.57785e-07	76.3654	1306.81	GSK3B;SMAD3;PRKCA;MAPK14;MTOR							ZC3H11A human tf ARCHS4 coexpression	3/299	0.00131726	0.00825481	16.6292	110.288	CREBBP;SP1;MTOR
	Strawberry nevus of skin	1944-04-01	2.73139e-08	9.31951e-07	181.318	3157.81	CREBBP;EP300;MTOR;NFKB1								JUND	1944-05-01	1.20355e-10	5.33e-10	255.718	5840.75	GSK3B;SMAD3;EP300;MAPK1;MAPK14							SGK1	5/135	3.69926e-08	1.57785e-07	76.3654	1306.81	GSK3B;MAPK1;PRKCA;MAPK14;MTOR							ZNF304 human tf ARCHS4 coexpression	3/299	0.00131726	0.00825481	16.6292	110.288	GSK3B;SIN3A;EP300
	Birthmark	1944-04-01	2.73139e-08	9.31951e-07	181.318	3157.81	CREBBP;SIN3A;EP300;MTOR								SMARCC2	6/114	1.44096e-10	6.13114e-10	122.698	2780.39	GSK3B;CREBBP;SMAD3;CSNK2A1;SIN3A;SP1							SRC	7/513	3.77558e-08	1.57819e-07	33.684	575.732	GSK3B;CREBBP;SMAD3;PRKDC;SP1;EP300;PRKCA							ZNF236 human tf ARCHS4 coexpression	3/299	0.00131726	0.00825481	16.6292	110.288	CREBBP;PRKDC;EP300
	Infection	7/492	2.83404e-08	9.48015e-07	35.1804	611.4	SMAD3;PRKDC;SP1;MAPK1;PRKCA;MAPK14;NFKB1								SMARCC1	6/114	1.44096e-10	6.13114e-10	122.698	2780.39	GSK3B;CREBBP;SMAD3;SIN3A;SP1;MAPK14							XRCC6	5/141	4.60099e-08	1.88551e-07	72.9743	1232.86	CREBBP;SMAD3;CSNK2A1;PRKDC;EP300							YEATS2 human tf ARCHS4 coexpression	3/299	0.00131726	0.00825481	16.6292	110.288	PRKDC;EP300;MTOR
	Lung Neoplasms	9/1177	2.97824e-08	9.64551e-07	24.1657	418.775	CREBBP;SMAD3;PRKDC;SIN3A;SP1;MAPK1;MAPK14;MTOR;NFKB1								ATF3	1946-05-01	1.51785e-10	6.33412e-10	243.22	5498.84	HDAC4;GSK3B;CREBBP;SMAD3;NFKB1							UBA1	5/144	5.11304e-08	2.01628e-07	71.3885	1198.53	GSK3B;CSNK2A1;CSNK2A2;PRKCA;MAPK14							NR4A2 human tf ARCHS4 coexpression	3/299	0.00131726	0.00825481	16.6292	110.288	CREBBP;EP300;NFKB1
	Cafe-au-Lait Spots	1945-04-01	2.99655e-08	9.64551e-07	176.887	3064.25	CREBBP;SIN3A;EP300;MTOR								JUNB	1948-05-01	1.89448e-10	7.75666e-10	231.884	5191.16	GSK3B;CREBBP;SMAD3;EP300;MAPK14							SMARCA4	5/144	5.11304e-08	2.01628e-07	71.3885	1198.53	CREBBP;SMAD3;CSNK2A1;SIN3A;SP1							UBP1 human tf ARCHS4 coexpression	3/299	0.00131726	0.00825481	16.6292	110.288	PRKDC;MAPK1;MTOR
	Herpes Simplex Infections	7/503	3.29861e-08	1.04212e-06	34.3808	592.284	HDAC4;SMAD3;SP1;MAPK1;MAPK14;MTOR;NFKB1								ELK1	1949-05-01	2.10889e-10	8.47461e-10	226.602	5048.63	GSK3B;CREBBP;SIN3A;EP300;MAPK1							MAPK14	7/552	6.23664e-08	2.41381e-07	31.211	517.798	SMAD3;CSNK2A1;SIN3A;SP1;CSNK2A2;MAPK1;MAPK14							ZNF592 human tf ARCHS4 coexpression	3/299	0.00131726	0.00825481	16.6292	110.288	CREBBP;SP1;EP300
	Malignant neoplasm of thyroid	7/505	3.38967e-08	1.05141e-06	34.2392	588.913	GSK3B;CREBBP;CSNK2A1;MAPK1;PRKCA;MTOR;NFKB1								SMAD4	7/245	2.2487e-10	8.87216e-10	72.5993	1612.83	GSK3B;CREBBP;SMAD3;SIN3A;SP1;EP300;MAPK1							CHUK	5/157	7.88048e-08	2.99458e-07	65.2401	1067.09	CREBBP;PRKDC;EP300;MTOR;NFKB1							ZBTB39 human tf ARCHS4 coexpression	3/299	0.00131726	0.00825481	16.6292	110.288	PRKDC;SIN3A;MTOR
	Hepatocarcinogenesis	7/527	4.5409e-08	1.36359e-06	32.7536	553.783	HDAC4;CREBBP;PRKDC;MAPK1;PRKCA;MTOR;NFKB1								NFATC1	1950-05-01	2.34224e-10	9.07617e-10	221.556	4912.94	HDAC4;GSK3B;CSNK2A1;EP300;PRKCA							SMAD1	5/162	9.21703e-08	3.43993e-07	63.1465	1022.95	GSK3B;CREBBP;SMAD3;EP300;MAPK1							SRCAP human tf ARCHS4 coexpression	3/299	0.00131726	0.00825481	16.6292	110.288	CREBBP;EP300;MTOR
	Hepatitis B	8/839	4.59321e-08	1.36359e-06	26.3421	445.079	GSK3B;CREBBP;SMAD3;SP1;MAPK1;MAPK14;MTOR;NFKB1								NFKB1	7/254	2.89447e-10	1.10193e-09	69.9221	1535.7	HDAC4;CREBBP;CSNK2A1;PRKDC;SIN3A;SP1;EP300							SRRM2	5/166	1.04109e-07	3.81732e-07	61.5652	989.835	GSK3B;CSNK2A1;PRKDC;MAPK14;MTOR							ELK4 human tf ARCHS4 coexpression	3/299	0.00131726	0.00825481	16.6292	110.288	CREBBP;SP1;EP300
	Endometrial Carcinoma	8/840	4.63589e-08	1.36359e-06	26.3091	444.277	CREBBP;PRKDC;SP1;EP300;MAPK1;PRKCA;MTOR;NFKB1								KLF1	2021-04-17	4.84563e-10	1.81293e-09	558.657	11982	CREBBP;CSNK2A1;SIN3A;CSNK2A2							MAPK8	6/352	1.24681e-07	4.49283e-07	37.8401	601.563	GSK3B;SMAD3;PRKDC;SP1;MAPK1;MAPK14							ZBTB5 human tf ARCHS4 coexpression	3/299	0.00131726	0.00825481	16.6292	110.288	GSK3B;MAPK1;MTOR
	Stomach Carcinoma	2378-11-01	5.67363e-08	1.64054e-06	20.4687	341.518	HDAC4;GSK3B;SMAD3;PRKDC;SP1;EP300;MAPK1;PRKCA;MAPK14;MTOR;NFKB1								SREBF2	1962-05-01	7.11795e-10	2.61796e-09	174.807	3682	CREBBP;SMAD3;SP1;EP300;MAPK1							PAK1	5/176	1.39382e-07	4.93742e-07	57.9357	914.575	GSK3B;CSNK2A1;CSNK2A2;MAPK1;MAPK14							MGA human tf ARCHS4 coexpression	3/299	0.00131726	0.00825481	16.6292	110.288	PRKDC;SIN3A;EP300
	Myeloid Leukemia, Chronic	8/876	6.41933e-08	1.82523e-06	25.1705	416.858	GSK3B;CREBBP;PRKDC;EP300;MAPK1;MAPK14;MTOR;NFKB1								GATA1	1969-05-01	1.23261e-09	4.38488e-09	155.633	3192.67	HDAC4;CREBBP;SP1;EP300;MAPK1							SMAD2	6/370	1.67345e-07	5.82917e-07	35.9359	560.715	GSK3B;CREBBP;SMAD3;SP1;EP300;MAPK1							ZC3H4 human tf ARCHS4 coexpression	3/299	0.00131726	0.00825481	16.6292	110.288	CREBBP;CSNK2A2;EP300
	Multiple Myeloma	9/1312	7.639e-08	2.13642e-06	21.5065	352.436	HDAC4;CREBBP;PRKDC;SP1;EP300;MAPK1;MAPK14;MTOR;NFKB1								SREBF1	1969-05-01	1.23261e-09	4.38488e-09	155.633	3192.67	GSK3B;CREBBP;SP1;EP300;MAPK1							PPP2CA	5/184	1.73927e-07	5.95915e-07	55.324	861.098	HDAC4;CSNK2A1;MAPK1;PRKCA;MAPK14							SMAD6 human tf ARCHS4 coexpression	2/299	0.0205717	0.0540907	10.1984	39.6089	PRKDC;MTOR
	Small head	7/570	7.76661e-08	2.13707e-06	30.1852	494.157	HDAC4;CREBBP;CSNK2A1;PRKDC;SIN3A;EP300;MAPK1								NFYB	2021-04-25	2.56654e-09	8.98289e-09	345.697	6838.13	HDAC4;CREBBP;SP1;EP300							PRKCE	5/193	2.2057e-07	7.43535e-07	52.6516	806.994	GSK3B;CSNK2A1;MAPK1;PRKCA;MAPK14							ZNF354B human tf ARCHS4 coexpression	2/299	0.0205717	0.0540907	10.1984	39.6089	PRKDC;MTOR
	Cardiomegaly	5/159	8.3952e-08	2.27337e-06	64.3864	1049.05	HDAC4;GSK3B;SMAD3;MAPK1;PRKCA								ESR2	7/365	3.61246e-09	1.24429e-08	47.971	932.503	CREBBP;SMAD3;PRKDC;SIN3A;SP1;EP300;MAPK1							MDM2	5/197	2.44246e-07	8.02336e-07	51.5443	784.766	GSK3B;CREBBP;CSNK2A1;PRKDC;EP300							SMARCC2 human tf ARCHS4 coexpression	2/299	0.0205717	0.0540907	10.1984	39.6089	CREBBP;EP300
	Transitional cell carcinoma of bladder	5/167	1.07277e-07	2.85961e-06	61.1821	981.841	CREBBP;EP300;MAPK1;MTOR;NFKB1								STAT4	2021-04-28	4.14869e-09	1.40667e-08	302.439	5837.22	GSK3B;CREBBP;EP300;MAPK14							CDK2	7/675	2.45691e-07	8.02336e-07	25.303	385.09	CREBBP;SMAD3;CSNK2A1;SIN3A;SP1;EP300;MAPK1							HIVEP2 human tf ARCHS4 coexpression	2/299	0.0205717	0.0540907	10.1984	39.6089	CREBBP;NFKB1
	Alzheimer's Disease	1982-10-01	1.6813e-07	4.41277e-06	18.2688	284.966	HDAC4;GSK3B;CREBBP;CSNK2A1;SP1;EP300;MAPK1;MAPK14;MTOR;NFKB1								CEBPD	2021-04-29	4.81038e-09	1.57077e-08	290.327	5560.49	HDAC4;CREBBP;SMAD3;EP300							EWSR1	5/215	3.76952e-07	1.21204e-06	47.0833	696.417	GSK3B;CREBBP;MAPK1;PRKCA;MAPK14							NCOR1 human tf ARCHS4 coexpression	2/299	0.0205717	0.0540907	10.1984	39.6089	CREBBP;EP300
	Sarcoma	7/658	2.06607e-07	5.34048e-06	25.9866	399.997	HDAC4;PRKDC;SP1;MAPK1;MAPK14;MTOR;NFKB1								ZBTB7A	2021-04-29	4.81038e-09	1.57077e-08	290.327	5560.49	GSK3B;SIN3A;SP1;MAPK14							MAPK9	5/222	4.41804e-07	1.39904e-06	45.5484	666.482	SMAD3;CSNK2A1;PRKDC;PRKCA;MAPK14							ETV5 human tf ARCHS4 coexpression	2/299	0.0205717	0.0540907	10.1984	39.6089	CSNK2A1;SP1
	Carcinoma breast stage IV	6/392	2.3517e-07	5.98805e-06	33.8497	516.647	SMAD3;SP1;MAPK1;MAPK14;MTOR;NFKB1								NOTCH1	6/204	4.84986e-09	1.57077e-08	66.6229	1275.45	GSK3B;SMAD3;PRKDC;EP300;MAPK1;NFKB1							CSNK2A2	5/289	1.62303e-06	5.00497e-06	34.6849	462.391	CREBBP;CSNK2A1;SIN3A;SP1;MAPK14							HOXC8 human tf ARCHS4 coexpression	2/299	0.0205717	0.0540907	10.1984	39.6089	SMAD3;SP1
	Small cell carcinoma of lung	7/673	2.40791e-07	6.04103e-06	25.3816	386.798	CREBBP;PRKDC;EP300;MAPK1;PRKCA;MTOR;NFKB1								HDAC2	7/387	5.41721e-09	1.72873e-08	45.1431	859.239	CREBBP;CSNK2A1;SIN3A;SP1;CSNK2A2;EP300;NFKB1							PRKCA	6/547	1.65172e-06	5.00497e-06	23.9606	319.004	GSK3B;CREBBP;SMAD3;EP300;MAPK1;PRKCA							POGZ human tf ARCHS4 coexpression	2/299	0.0205717	0.0540907	10.1984	39.6089	CREBBP;EP300
	Ataxia Telangiectasia	6/396	2.49647e-07	6.17243e-06	33.4957	509.243	HDAC4;PRKDC;MAPK1;MAPK14;MTOR;NFKB1								NEUROD1	2021-04-30	5.54801e-09	1.74481e-08	279.147	5306.53	GSK3B;EP300;MAPK1;MAPK14							BCL2	4/121	1.65236e-06	5.00497e-06	61.7498	822.094	GSK3B;MAPK1;PRKCA;MAPK14							SSRP1 human tf ARCHS4 coexpression	2/299	0.0205717	0.0540907	10.1984	39.6089	PRKDC;MTOR
	MYELODYSPLASTIC SYNDROME	7/683	2.66145e-07	6.48634e-06	24.9932	378.377	GSK3B;CREBBP;SIN3A;EP300;MAPK1;MAPK14;NFKB1								CDKN1B	1993-05-01	5.64338e-09	1.74945e-08	113.051	2147.16	GSK3B;CSNK2A1;MAPK1;PRKCA;MAPK14							HIST1H3A	4/122	1.70762e-06	5.09846e-06	61.2234	813.072	CREBBP;EP300;MAPK1;MAPK14							YBX1 human tf ARCHS4 coexpression	2/299	0.0205717	0.0540907	10.1984	39.6089	PRKDC;MTOR
	Colorectal Neoplasms	8/1073	3.06972e-07	7.37597e-06	20.3032	304.476	GSK3B;CREBBP;SP1;EP300;MAPK1;MAPK14;MTOR;NFKB1								KLF4	1931-04-01	6.36715e-09	1.94602e-08	268.795	5072.72	CREBBP;SMAD3;SP1;EP300							TAF6	4/124	1.82224e-06	5.28957e-06	60.197	795.53	GSK3B;SIN3A;MAPK1;MAPK14							SMARCA5 human tf ARCHS4 coexpression	2/299	0.0205717	0.0540907	10.1984	39.6089	CSNK2A1;PRKDC
	Lupus Erythematosus, Systemic	8/1113	4.06457e-07	9.63078e-06	19.5268	287.353	CREBBP;SMAD3;PRKDC;SP1;EP300;MAPK1;MTOR;NFKB1								MAX	1996-05-01	6.62895e-09	1.99789e-08	109.308	2058.46	SMAD3;CSNK2A1;CSNK2A2;EP300;MAPK14							ATN1	4/124	1.82224e-06	5.28957e-06	60.197	795.53	GSK3B;CSNK2A1;MAPK1;MAPK14							CHD1 human tf ARCHS4 coexpression	2/299	0.0205717	0.0540907	10.1984	39.6089	PRKDC;EP300
	Ovarian Carcinoma	2203-10-01	4.5892e-07	1.06094e-05	16.2262	236.811	HDAC4;GSK3B;SMAD3;SP1;EP300;MAPK1;PRKCA;MAPK14;MTOR;NFKB1								CUX1	1933-04-01	8.27317e-09	2.45929e-08	250.232	4656.88	GSK3B;CREBBP;CSNK2A1;MAPK14							NFKBIA	4/134	2.48325e-06	7.10958e-06	55.5385	716.776	HDAC4;CSNK2A1;CSNK2A2;NFKB1							LARP1 human tf ARCHS4 coexpression	2/299	0.0205717	0.0540907	10.1984	39.6089	PRKDC;MTOR
	Chordoma	1988-04-01	4.60197e-07	1.06094e-05	86.1515	1257.09	HDAC4;MAPK1;MTOR;NFKB1								EPAS1	5/106	1.09447e-08	3.20947e-08	98.4356	1804.37	CREBBP;SMAD3;SIN3A;SP1;EP300							TOP1	4/136	2.6343e-06	7.44011e-06	54.6915	702.615	CSNK2A1;PRKDC;CSNK2A2;PRKCA							MLXIP human tf ARCHS4 coexpression	2/299	0.0205717	0.0540907	10.1984	39.6089	CREBBP;EP300
	Colorectal Carcinoma	2931-11-01	5.0658e-07	1.1523e-05	16.0715	232.966	GSK3B;CREBBP;SMAD3;CSNK2A1;PRKDC;SP1;EP300;MAPK1;MAPK14;MTOR;NFKB1								REST	1937-04-01	1.33295e-08	3.85668e-08	219.857	3986.72	HDAC4;GSK3B;SIN3A;SP1							HSP90AB1	4/138	2.79206e-06	7.78054e-06	53.8697	688.926	CSNK2A1;PRKDC;CSNK2A2;NFKB1							MNT human tf ARCHS4 coexpression	2/299	0.0205717	0.0540907	10.1984	39.6089	CREBBP;EP300
	Embryonal Rhabdomyosarcoma	1991-04-01	5.26754e-07	1.18242e-05	83.1682	1202.32	PRKDC;MAPK1;MAPK14;MTOR								CEBPA	5/113	1.5115e-08	4.31574e-08	92.0231	1657.11	GSK3B;CREBBP;SMAD3;EP300;MAPK1							IKBKG	5/332	3.20361e-06	8.80993e-06	30.0581	380.272	GSK3B;CREBBP;PRKDC;MTOR;NFKB1							CUL4B human tf ARCHS4 coexpression	2/299	0.0205717	0.0540907	10.1984	39.6089	PRKCA;MTOR
	Central neuroblastoma	9/1655	5.62821e-07	1.24698e-05	16.7123	240.496	GSK3B;CREBBP;PRKDC;SP1;MAPK1;PRKCA;MAPK14;MTOR;NFKB1								TCF3	6/248	1.55953e-08	4.39505e-08	54.3884	977.702	GSK3B;CREBBP;SIN3A;EP300;MAPK1;MAPK14							NPM1	4/144	3.30757e-06	8.97768e-06	51.5455	650.467	GSK3B;CSNK2A1;EP300;PRKCA							LARP4 human tf ARCHS4 coexpression	2/299	0.0205717	0.0540907	10.1984	39.6089	CSNK2A1;PRKDC
	Joint laxity	1993-04-01	5.74941e-07	1.2575e-05	81.2911	1168.07	CREBBP;SMAD3;SIN3A;EP300								CIITA	1941-04-01	2.0403e-08	5.67621e-08	196.049	3471.56	HDAC4;GSK3B;PRKDC;MAPK1							RUVBL1	4/147	3.59028e-06	9.62011e-06	50.4565	632.587	CREBBP;PRKDC;MTOR;NFKB1							ZHX2 human tf ARCHS4 coexpression	2/299	0.0205717	0.0540907	10.1984	39.6089	CREBBP;NFKB1
	Cognition Disorders	5/237	6.1056e-07	1.3185e-05	42.5711	609.145	GSK3B;CREBBP;MAPK1;PRKCA;MTOR								EP300	7/473	2.16207e-08	5.93884e-08	36.6505	646.867	CREBBP;SMAD3;SP1;MAPK1;PRKCA;MAPK14;NFKB1							SQSTM1	4/165	5.67946e-06	1.50254e-05	44.7747	540.818	GSK3B;SMAD3;MAPK1;MAPK14							HIST1H1E human tf ARCHS4 coexpression	2/299	0.0205717	0.0540907	10.1984	39.6089	PRKDC;MTOR
	Werner Syndrome	1996-04-01	6.53281e-07	1.39312e-05	78.6285	1119.77	CREBBP;MAPK1;MAPK14;MTOR								GATA4	1942-04-01	2.25408e-08	6.11418e-08	190.88	3361.01	SMAD3;SP1;EP300;MAPK1							SHC1	4/195	1.09955e-05	2.87258e-05	37.6849	430.287	SP1;MAPK1;PRKCA;MAPK14							CREB3L2 human tf ARCHS4 coexpression	2/299	0.0205717	0.0540907	10.1984	39.6089	SMAD3;EP300
	Nasopharyngeal carcinoma	7/782	6.65024e-07	1.40066e-05	21.6887	308.488	GSK3B;CREBBP;SMAD3;SP1;MAPK1;MAPK14;NFKB1								TCOF1	1944-04-01	2.73139e-08	7.31743e-08	181.318	3157.81	GSK3B;CSNK2A1;CSNK2A2;MAPK14							LYN	4/197	1.14471e-05	2.9406e-05	37.2906	424.284	CREBBP;CSNK2A1;PRKDC;PRKCA							HIF1A human tf ARCHS4 coexpression	2/299	0.0205717	0.0540907	10.1984	39.6089	SMAD3;NFKB1
	Neuroblastoma	9/1698	7.0055e-07	1.44146e-05	16.2487	230.266	GSK3B;CREBBP;PRKDC;SP1;MAPK1;PRKCA;MAPK14;MTOR;NFKB1								IRF1	1945-04-01	2.99655e-08	7.9299e-08	176.887	3064.25	CREBBP;CSNK2A1;EP300;NFKB1							GRB2	6/767	1.16009e-05	2.9406e-05	16.841	191.388	SMAD3;PRKDC;SP1;EP300;MAPK1;MAPK14							TCFL5 human tf ARCHS4 coexpression	2/299	0.0205717	0.0540907	10.1984	39.6089	PRKDC;SP1
	Lip and Oral Cavity Carcinoma	6/473	7.07824e-07	1.44146e-05	27.863	394.569	SMAD3;SP1;MAPK1;MAPK14;MTOR;NFKB1								BCL3	1946-04-01	3.2805e-08	8.57672e-08	172.667	2975.51	GSK3B;CREBBP;EP300;NFKB1							SUMO1	4/198	1.1678e-05	2.9406e-05	37.0965	421.335	HDAC4;SIN3A;SP1;NFKB1							CBX2 human tf ARCHS4 coexpression	2/299	0.0205717	0.0540907	10.1984	39.6089	PRKDC;MTOR
	Central Serous Chorioretinopathy	1998-04-01	7.09748e-07	1.44146e-05	76.9478	1089.45	GSK3B;SMAD3;MAPK1;NFKB1								NFE2L2	1961-04-01	1.04219e-07	2.69232e-07	127.132	2043.88	GSK3B;CREBBP;PRKDC;PRKCA							VIM	4/199	1.19123e-05	2.96388e-05	36.9044	418.42	SMAD3;PRKDC;PRKCA;NFKB1							SUZ12 human tf ARCHS4 coexpression	2/299	0.0205717	0.0540907	10.1984	39.6089	PRKDC;SP1
	Leukemia, Myelocytic, Acute	9/1703	7.18335e-07	1.44174e-05	16.1963	229.118	GSK3B;CREBBP;SMAD3;EP300;MAPK1;PRKCA;MAPK14;MTOR;NFKB1								CRX	2021-03-14	1.23605e-07	3.15556e-07	453.955	7220.68	CREBBP;SP1;EP300							PRKACA	5/440	1.26088e-05	3.10028e-05	22.4713	253.501	GSK3B;CREBBP;EP300;MAPK1;NFKB1							ZKSCAN5 human tf ARCHS4 coexpression	2/299	0.0205717	0.0540907	10.1984	39.6089	CSNK2A1;SIN3A
	Neoplasm Metastasis	3920-12-01	7.94703e-07	1.57647e-05	16.4555	231.122	HDAC4;GSK3B;SMAD3;PRKDC;SIN3A;SP1;EP300;MAPK1;PRKCA;MAPK14;MTOR;NFKB1								PPARGC1A	1964-04-01	1.26723e-07	3.19754e-07	120.758	1917.78	GSK3B;CREBBP;EP300;MAPK14							EGFR	5/467	1.68118e-05	4.08566e-05	21.1288	232.278	CSNK2A1;CSNK2A2;MAPK1;PRKCA;MAPK14							HOXA13 human tf ARCHS4 coexpression	2/299	0.0205717	0.0540907	10.1984	39.6089	PRKDC;MTOR
	Intervertebral Disc Degeneration	4/102	8.33495e-07	1.63442e-05	73.7922	1032.92	SMAD3;MAPK1;MAPK14;NFKB1								DACH1	2021-03-15	1.54437e-07	3.85205e-07	416.104	6525.96	CREBBP;SMAD3;SIN3A							YWHAZ	5/500	2.3358e-05	5.6113e-05	19.6869	209.952	HDAC4;GSK3B;PRKDC;PRKCA;MTOR							HIST1H1B human tf ARCHS4 coexpression	2/299	0.0205717	0.0540907	10.1984	39.6089	PRKDC;MTOR
	Hyperglycemia	6/488	8.4947e-07	1.64681e-05	26.9751	377.076	SP1;MAPK1;PRKCA;MAPK14;MTOR;NFKB1								ZNF148	2021-03-16	1.89992e-07	4.68502e-07	384.077	5944.08	HDAC4;EP300;MAPK14							VHL	4/314	7.0964e-05	0.00016854	23.0792	220.483	GSK3B;CSNK2A1;SP1;EP300							KNTC1 human tf ARCHS4 coexpression	2/299	0.0205717	0.0540907	10.1984	39.6089	PRKDC;MTOR
	Heart failure	7/815	8.78603e-07	1.68415e-05	20.7672	289.597	HDAC4;GSK3B;MAPK1;PRKCA;MAPK14;MTOR;NFKB1								SMAD2	6/384	2.08286e-07	5.07844e-07	34.5802	531.995	GSK3B;CREBBP;SMAD3;SP1;EP300;MAPK1							ARRB2	4/323	7.91826e-05	0.000185946	22.4178	211.708	GSK3B;CSNK2A1;CSNK2A2;MAPK1							HIST1H1C human tf ARCHS4 coexpression	2/299	0.0205717	0.0540907	10.1984	39.6089	PRKDC;MTOR
	Skin Neoplasms	5/256	8.93511e-07	1.68905e-05	39.3108	547.524	CSNK2A1;SP1;CSNK2A2;MAPK14;MTOR								SMAD1	5/192	2.14946e-07	5.18258e-07	52.9358	812.717	GSK3B;CREBBP;SMAD3;EP300;MAPK1							PRKCB	4/338	9.43972e-05	0.000219211	21.3947	198.286	GSK3B;PRKDC;PRKCA;MAPK14							WHSC1 human tf ARCHS4 coexpression	2/299	0.0205717	0.0540907	10.1984	39.6089	PRKDC;MTOR
	Acquired flat foot	4/104	9.01064e-07	1.68905e-05	72.3091	1006.52	CREBBP;SMAD3;EP300;MAPK1								IRF3	1975-04-01	2.41245e-07	5.75277e-07	101.992	1554.1	CREBBP;CSNK2A1;PRKDC;EP300							CAV1	3/125	0.000102645	0.000235746	40.7029	373.824	CSNK2A1;CSNK2A2;MAPK1							ZNF263 human tf ARCHS4 coexpression	2/299	0.0205717	0.0540907	10.1984	39.6089	GSK3B;MTOR
	Urothelial Carcinoma	5/257	9.10857e-07	1.68905e-05	39.1528	544.571	CREBBP;SMAD3;EP300;MTOR;NFKB1								ZBTB7B	2021-03-18	2.76597e-07	6.52409e-07	332.833	5026.02	HDAC4;SP1;EP300							MCM2	3/129	0.0001127	0.000256025	39.4028	358.202	GSK3B;CSNK2A1;CSNK2A2							ZNF207 human tf ARCHS4 coexpression	2/299	0.0205717	0.0540907	10.1984	39.6089	CSNK2A1;PRKDC
	Amyloidosis	7/833	1.01771e-06	1.84148e-05	20.2956	280.037	GSK3B;PRKDC;SP1;MAPK1;PRKCA;MAPK14;NFKB1								STAT5B	1981-04-01	3.29352e-07	7.68488e-07	94.0165	1403.3	GSK3B;CREBBP;EP300;MAPK1							HTT	3/130	0.00011531	0.000259138	39.0906	354.469	CREBBP;SIN3A;SP1							E2F3 human tf ARCHS4 coexpression	2/299	0.0205717	0.0540907	10.1984	39.6089	PRKDC;MAPK14
	Malignant neoplasm of stomach	2398-10-01	1.0219e-06	1.84148e-05	14.7379	203.292	HDAC4;GSK3B;SMAD3;PRKDC;SP1;MAPK1;PRKCA;MAPK14;MTOR;NFKB1								CCNE1	1982-04-01	3.46089e-07	7.98951e-07	92.8065	1380.64	GSK3B;CREBBP;MAPK1;MAPK14							CALM1	4/359	0.000119146	0.000264909	20.1076	181.675	CSNK2A1;CSNK2A2;PRKCA;NFKB1							ZXDA human tf ARCHS4 coexpression	2/299	0.0205717	0.0540907	10.1984	39.6089	SP1;NFKB1
	Malignant Glioma	6/504	1.02544e-06	1.84148e-05	26.087	359.75	PRKDC;SP1;MAPK1;MAPK14;MTOR;NFKB1								SMARCA4	5/219	4.13009e-07	9.434e-07	46.1939	679.041	CREBBP;SMAD3;CSNK2A1;SIN3A;SP1							CDK4	3/135	0.000128954	0.0002837	37.6004	336.751	SMAD3;SP1;MAPK14							FOXN3 human tf ARCHS4 coexpression	2/299	0.0205717	0.0540907	10.1984	39.6089	CREBBP;EP300
	Flatfoot	4/108	1.04834e-06	1.84377e-05	69.514	957.09	CREBBP;SMAD3;EP300;MAPK1								STAT5A	1996-04-01	6.53281e-07	1.47669e-06	78.6285	1119.77	CREBBP;EP300;MAPK1;NFKB1							SYK	3/136	0.000131804	0.000286948	37.3158	333.387	HDAC4;SP1;PRKCA							TLX2 human tf ARCHS4 coexpression	2/299	0.0205717	0.0540907	10.1984	39.6089	PRKDC;MTOR
	Tumor Promotion	4/108	1.04834e-06	1.84377e-05	69.514	957.09	SMAD3;MAPK1;PRKCA;NFKB1								KAT2A	4/107	1.00995e-06	2.25938e-06	70.1924	969.049	CREBBP;SMAD3;PRKDC;EP300							MAP1LC3A	4/383	0.000152872	0.000329384	18.8112	165.274	CSNK2A1;PRKDC;CSNK2A2;NFKB1							ZNF510 human tf ARCHS4 coexpression	2/299	0.0205717	0.0540907	10.1984	39.6089	PRKDC;MTOR
	Memory impairment	5/267	1.0994e-06	1.91386e-05	37.6393	516.439	HDAC4;CREBBP;MAPK1;PRKCA;MAPK14								CCND1	4/108	1.04834e-06	2.32132e-06	69.514	957.09	GSK3B;SP1;EP300;MAPK1							HSPA1A	3/145	0.000159315	0.000336331	34.9349	305.492	SMAD3;PRKCA;NFKB1							ASH1L human tf ARCHS4 coexpression	2/299	0.0205717	0.0540907	10.1984	39.6089	CREBBP;EP300
	Tumor Angiogenesis	6/511	1.11132e-06	1.91506e-05	25.7162	352.568	CREBBP;SMAD3;SP1;MAPK1;MTOR;NFKB1								CLOCK	2021-03-28	1.10549e-06	2.42314e-06	199.6	2737.56	GSK3B;CREBBP;EP300							PIN1	3/145	0.000159315	0.000336331	34.9349	305.492	SMAD3;CSNK2A1;CSNK2A2							PRDM2 human tf ARCHS4 coexpression	2/299	0.0205717	0.0540907	10.1984	39.6089	CREBBP;EP300
	Cytomegalovirus Infections	5/270	1.1616e-06	1.98168e-05	37.2075	508.468	SP1;MAPK1;MAPK14;MTOR;NFKB1								NR4A1	4/115	1.34821e-06	2.92561e-06	65.1073	880.038	SMAD3;EP300;MAPK1;NFKB1							PPP2R1A	3/146	0.000162584	0.0003398	34.6888	302.636	SMAD3;MAPK1;PRKCA							ETV3 human tf ARCHS4 coexpression	2/299	0.0205717	0.0540907	10.1984	39.6089	SP1;NFKB1
	Sepsis	6/529	1.3596e-06	2.29652e-05	24.8082	335.116	CREBBP;MAPK1;PRKCA;MAPK14;MTOR;NFKB1								FOXM1	2021-03-31	1.5148e-06	3.25457e-06	178.188	2387.75	GSK3B;CREBBP;MAPK14							APC	3/150	0.000176096	0.000364397	33.7381	291.648	GSK3B;CREBBP;CSNK2A1							ADNP human tf ARCHS4 coexpression	2/299	0.0205717	0.0540907	10.1984	39.6089	CSNK2A1;CSNK2A2
	Lymphoma	8/1307	1.38456e-06	2.30104e-05	16.4399	221.776	CREBBP;PRKDC;CSNK2A2;EP300;MAPK1;MAPK14;MTOR;NFKB1								ATF1	1932-03-01	1.67075e-06	3.55444e-06	172.034	2288.44	CREBBP;CSNK2A1;CSNK2A2							DLG4	4/409	0.000196719	0.000403082	17.5802	150.025	PRKDC;MAPK1;PRKCA;MAPK14							ZNF516 human tf ARCHS4 coexpression	2/299	0.0205717	0.0540907	10.1984	39.6089	HDAC4;CREBBP
	Byzanthine arch palate	5/280	1.38926e-06	2.30104e-05	35.8364	483.316	CREBBP;SMAD3;CSNK2A1;SIN3A;EP300								XRCC4	1933-03-01	1.837e-06	3.87019e-06	166.292	2196.28	CSNK2A1;PRKDC;CSNK2A2							RNPS1	3/157	0.000201464	0.000408795	32.1932	273.961	GSK3B;CSNK2A1;CSNK2A2							ADNP2 human tf ARCHS4 coexpression	2/299	0.0205717	0.0540907	10.1984	39.6089	PRKDC;MTOR
	Virus Diseases	7/875	1.41609e-06	2.32293e-05	19.2712	259.537	GSK3B;CREBBP;SMAD3;MAPK1;MAPK14;MTOR;NFKB1								ETS2	1934-03-01	2.01387e-06	4.20202e-06	160.919	2110.53	CREBBP;EP300;MAPK1							PTK2	3/163	0.000225006	0.000452176	30.9766	260.184	GSK3B;MAPK1;PRKCA							ZNF407 human tf ARCHS4 coexpression	2/299	0.0205717	0.0540907	10.1984	39.6089	CREBBP;EP300
	Asthma	8/1313	1.43355e-06	2.32918e-05	16.3591	220.117	CREBBP;SMAD3;PRKDC;SP1;MAPK1;MAPK14;MTOR;NFKB1								TCF12	1936-03-01	2.40076e-06	4.96157e-06	151.152	1955.86	CREBBP;SMAD3;EP300							YWHAB	5/812	0.000232867	0.000463516	11.8823	99.3958	HDAC4;CSNK2A1;PRKDC;PRKCA;MAPK14							BCLAF1 human tf ARCHS4 coexpression	2/299	0.0205717	0.0540907	10.1984	39.6089	PRKDC;SIN3A
	Squamous cell carcinoma of lung	5/283	1.46401e-06	2.35221e-05	35.4442	476.17	CREBBP;CSNK2A1;PRKDC;CSNK2A2;EP300								RUNX3	1941-03-01	3.57628e-06	7.32125e-06	131.23	1645.78	HDAC4;SMAD3;EP300							RAF1	3/166	0.000237419	0.000468118	30.4018	253.724	PRKDC;MAPK1;PRKCA							ELF1 human tf ARCHS4 coexpression	2/299	0.0205717	0.0540907	10.1984	39.6089	MAPK14;NFKB1
	Liver neoplasms	8/1321	1.50118e-06	2.35221e-05	16.2524	217.933	GSK3B;SMAD3;SP1;MAPK1;PRKCA;MAPK14;MTOR;NFKB1								AHR	1942-03-01	3.84965e-06	7.73494e-06	127.859	1594.09	SP1;EP300;PRKCA							MAP3K7	3/168	0.000245936	0.000480379	30.0303	249.565	HDAC4;SMAD3;MAPK14							KLF3 human tf ARCHS4 coexpression	2/299	0.0205717	0.0540907	10.1984	39.6089	SP1;MAPK14
	AIDS-Associated Nephropathy	2021-03-31	1.5148e-06	2.35221e-05	178.188	2387.75	MAPK1;MTOR;NFKB1								IKZF1	1942-03-01	3.84965e-06	7.73494e-06	127.859	1594.09	HDAC4;CSNK2A1;SIN3A							PRKACB	3/174	0.00027267	0.000527666	28.9678	237.746	GSK3B;SMAD3;MAPK1							ZBTB24 human tf ARCHS4 coexpression	2/299	0.0205717	0.0540907	10.1984	39.6089	PRKDC;EP300
	Retinoblastoma	6/539	1.51612e-06	2.35221e-05	24.3302	326.009	SMAD3;SIN3A;SP1;MAPK1;MTOR;NFKB1								USF1	1943-03-01	4.13651e-06	8.23508e-06	124.656	1545.2	PRKDC;EP300;MAPK14							YWHAH	3/177	0.000286715	0.000549756	28.4641	232.182	HDAC4;CREBBP;PRKCA							PHB2 human tf ARCHS4 coexpression	2/299	0.0205717	0.0540907	10.1984	39.6089	PRKDC;MTOR
	Congestive heart failure	7/884	1.51667e-06	2.35221e-05	19.0644	255.444	HDAC4;GSK3B;MAPK1;PRKCA;MAPK14;MTOR;NFKB1								TBP	4/160	5.027e-06	9.91691e-06	46.2214	563.933	CREBBP;SIN3A;SP1;EP300							TAF2	3/180	0.00030122	0.000572318	27.9774	226.832	GSK3B;CSNK2A2;MAPK14							FOXO3 human tf ARCHS4 coexpression	2/299	0.0205717	0.0540907	10.1984	39.6089	CREBBP;EP300
	Fanconi Anemia	5/290	1.65081e-06	2.5372e-05	34.5614	460.159	GSK3B;PRKDC;MAPK1;MTOR;NFKB1								KLF9	2021-02-05	5.24307e-06	1.025e-05	1024.72	12459.1	SP1;SIN3A							YWHAQ	3/188	0.000342204	0.000644329	26.7568	213.522	HDAC4;CSNK2A1;MTOR							ZFYVE26 human tf ARCHS4 coexpression	2/299	0.0205717	0.0540907	10.1984	39.6089	EP300;NFKB1
	Colorectal Cancer	3298-11-01	1.71869e-06	2.61793e-05	13.97	185.438	GSK3B;CREBBP;SMAD3;CSNK2A1;PRKDC;SP1;EP300;MAPK1;MAPK14;MTOR;NFKB1								ESRRA	1951-03-01	6.95516e-06	1.34756e-05	103.839	1233.19	GSK3B;SP1;CSNK2A2							RPS3	3/189	0.000347566	0.000648584	26.6116	211.949	GSK3B;MAPK1;NFKB1							RREB1 human tf ARCHS4 coexpression	2/299	0.0205717	0.0540907	10.1984	39.6089	CREBBP;EP300
	Polycystic Kidney Diseases	4/124	1.82224e-06	2.7511e-05	60.197	795.53	GSK3B;SP1;MAPK1;MTOR								HOXB4	2021-02-06	7.86123e-06	1.50963e-05	768.5	9032.62	CREBBP;EP300							CASP3	3/193	0.00036956	0.000683523	26.0461	205.847	PRKDC;SP1;MAPK14							NCOA1 human tf ARCHS4 coexpression	2/299	0.0205717	0.0540907	10.1984	39.6089	CREBBP;MAPK1
	Diabetic Nephropathy	6/561	1.91292e-06	2.86267e-05	23.3393	307.306	HDAC4;GSK3B;MAPK1;PRKCA;MAPK14;NFKB1								TAL1	1965-03-01	1.44967e-05	2.75946e-05	80.3347	895.056	GSK3B;SP1;EP300							LCK	3/196	0.000386632	0.000708826	25.6373	201.459	MAPK1;PRKCA;MAPK14							FOSB human tf ARCHS4 coexpression	2/299	0.0205717	0.0540907	10.1984	39.6089	CREBBP;EP300
	Systemic Scleroderma	6/562	1.9328e-06	2.86727e-05	23.2962	306.497	GSK3B;SMAD3;SP1;MAPK1;MAPK14;NFKB1								MYBL1	2021-02-08	1.46617e-05	2.7666e-05	512.282	5701.84	CREBBP;CSNK2A1							INSR	3/202	0.000422288	0.000767462	24.8568	193.133	CSNK2A1;MAPK1;PRKCA							HOXD10 human tf ARCHS4 coexpression	2/299	0.0205717	0.0540907	10.1984	39.6089	PRKDC;MTOR
	Parkinson Disease, Familial, Type 1	1934-03-01	2.01387e-06	2.96178e-05	160.919	2110.53	GSK3B;MAPK1;MAPK14								MAZ	2021-02-09	1.88426e-05	3.52487e-05	439.077	4776.89	CSNK2A1;CSNK2A2							TGFBR1	3/216	0.000513565	0.000925302	23.2066	175.77	SMAD3;CSNK2A2;MAPK14							ATXN7 human tf ARCHS4 coexpression	2/299	0.0205717	0.0540907	10.1984	39.6089	CREBBP;EP300
	Tauopathies	4/130	2.20055e-06	3.20867e-05	57.3131	746.607	GSK3B;SP1;MAPK1;MAPK14								LYL1	2021-02-10	2.35431e-05	4.36654e-05	384.173	4094.01	MAPK1;NFKB1							GRIN2B	3/219	0.000534641	0.000955042	22.8808	172.382	GSK3B;MAPK1;PRKCA							RERE human tf ARCHS4 coexpression	2/299	0.0205717	0.0540907	10.1984	39.6089	CREBBP;EP300
	ovarian neoplasm	7/938	2.25545e-06	3.26085e-05	17.9079	232.841	GSK3B;SP1;MAPK1;PRKCA;MAPK14;MTOR;NFKB1								STAT6	1983-03-01	3.02478e-05	5.56252e-05	62.2031	647.291	CREBBP;EP300;NFKB1							ATM	3/222	0.000556265	0.000985249	22.5639	169.1	PRKDC;SP1;EP300							CREBZF human tf ARCHS4 coexpression	2/299	0.0205717	0.0540907	10.1984	39.6089	PRKDC;SP1
	Fibroid Tumor	5/310	2.29003e-06	3.28301e-05	32.2623	418.989	SMAD3;SP1;MAPK1;MTOR;NFKB1								GTF2B	1986-03-01	3.36455e-05	6.13536e-05	59.9458	617.419	CREBBP;SP1;EP300							UBC	4/540	0.000565945	0.00099397	13.1947	98.657	CREBBP;SMAD3;SP1;MAPK1							FOXK2 human tf ARCHS4 coexpression	2/299	0.0205717	0.0540907	10.1984	39.6089	PRKDC;MTOR
	Obesity	1961-09-01	2.37739e-06	3.36168e-05	13.8573	179.446	HDAC4;CREBBP;SMAD3;SIN3A;EP300;MAPK1;MAPK14;MTOR;NFKB1								PAX5	2021-02-16	6.26192e-05	0.000113236	219.462	2124.05	CREBBP;EP300							ARRB1	3/263	0.00090987	0.00158469	18.9663	132.806	CSNK2A1;MAPK1;MAPK14							RBM5 human tf ARCHS4 coexpression	2/299	0.0205717	0.0540907	10.1984	39.6089	EP300;PRKCA
	Low intelligence	7/947	2.40402e-06	3.36168e-05	17.7281	229.372	HDAC4;CREBBP;CSNK2A1;SIN3A;EP300;MAPK1;MTOR								MTF2	2021-02-20	9.89758e-05	0.000176047	170.658	1573.58	GSK3B;SMAD3							PRKDC	3/296	0.0012796	0.00221023	16.802	111.922	PRKDC;SP1;NFKB1							ZNF496 human tf ARCHS4 coexpression	2/299	0.0205717	0.0540907	10.1984	39.6089	PRKDC;MTOR
	Dull intelligence	7/947	2.40402e-06	3.36168e-05	17.7281	229.372	HDAC4;CREBBP;CSNK2A1;SIN3A;EP300;MAPK1;MTOR								ZEB1	2021-02-20	9.89758e-05	0.000176047	170.658	1573.58	SMAD3;EP300							SNCA	3/328	0.00171783	0.00294285	15.1231	96.284	CSNK2A1;CSNK2A2;MAPK1							TCF7L2 human tf ARCHS4 coexpression	2/299	0.0205717	0.0540907	10.1984	39.6089	CSNK2A1;CSNK2A2
	Cystic Fibrosis	6/594	2.66468e-06	3.69588e-05	21.9921	282.278	CREBBP;SMAD3;SP1;MAPK1;MAPK14;NFKB1								BRF1	2021-02-22	0.00012023	0.000210402	153.577	1386.2	CSNK2A1;CSNK2A2							CLTC	2/120	0.00356189	0.00605232	25.9022	146.023	MAPK14;NFKB1							CSDE1 human tf ARCHS4 coexpression	2/299	0.0205717	0.0540907	10.1984	39.6089	PRKDC;MTOR
	Myocardial Infarction	7/966	2.74485e-06	3.77639e-05	17.3595	222.302	GSK3B;SMAD3;CSNK2A1;SP1;MAPK1;MTOR;NFKB1								BCL11B	2021-02-22	0.00012023	0.000210402	153.577	1386.2	SP1;EP300							YWHAG	3/428	0.00365603	0.00616217	11.5059	64.5639	HDAC4;PRKDC;PRKCA							BRD9 human tf ARCHS4 coexpression	2/299	0.0205717	0.0540907	10.1984	39.6089	PRKDC;MTOR
	Poor school performance	7/985	3.12547e-06	4.26564e-05	17.0052	215.557	HDAC4;CREBBP;CSNK2A1;SIN3A;EP300;MAPK1;MTOR								NFIC	2021-02-23	0.000131623	0.000228498	146.256	1306.88	GSK3B;CREBBP							FYN	3/433	0.00377742	0.00631585	11.3692	63.4254	CSNK2A1;SP1;MAPK14							CUL1 human tf ARCHS4 coexpression	2/299	0.0205717	0.0540907	10.1984	39.6089	PRKDC;MTOR
	Fibrodysplasia Ossificans Progressiva	1940-03-01	3.31609e-06	4.48988e-05	134.784	1700.53	MAPK1;MAPK14;NFKB1								SMC3	3/137	0.000134694	0.000231973	37.0354	330.079	CSNK2A1;PRKDC;CSNK2A2							DNM1	2/129	0.00410262	0.00680054	24.0557	132.213	GSK3B;PRKCA							ZFR human tf ARCHS4 coexpression	2/299	0.0205717	0.0540907	10.1984	39.6089	CSNK2A1;PRKDC
	Pneumonitis	5/339	3.54765e-06	4.76558e-05	29.4177	369.169	CREBBP;MAPK1;MAPK14;MTOR;NFKB1								KDM5A	2021-02-25	0.00015594	0.000264367	133.525	1170.49	GSK3B;MAPK14							HNRNPA1	2/130	0.00416493	0.00680054	23.8666	130.814	CSNK2A1;MAPK14							CEBPG human tf ARCHS4 coexpression	2/299	0.0205717	0.0540907	10.1984	39.6089	CSNK2A1;PRKDC
	Triple Negative Breast Neoplasms	6/632	3.81404e-06	5.0834e-05	20.6166	257.23	SMAD3;SIN3A;MAPK1;PRKCA;MTOR;NFKB1								BCOR	2021-02-25	0.00015594	0.000264367	133.525	1170.49	HDAC4;SP1							CASP8	2/130	0.00416493	0.00680054	23.8666	130.814	MAPK1;MAPK14							RUNX1 human tf ARCHS4 coexpression	2/299	0.0205717	0.0540907	10.1984	39.6089	MAPK14;NFKB1
	Squamous cell carcinoma of esophagus	7/1023	4.02094e-06	5.31761e-05	16.3365	202.964	CREBBP;SMAD3;SP1;EP300;MAPK1;MAPK14;NFKB1								GATA2	2021-02-27	0.000182292	0.000306646	122.831	1057.56	EP300;MAPK1							SMURF1	2/131	0.00422767	0.00684948	23.6804	129.439	SMAD3;CSNK2A2							SMAD7 human tf ARCHS4 coexpression	2/299	0.0205717	0.0540907	10.1984	39.6089	SMAD3;NFKB1
	Tumor Progression	2090-09-01	4.06504e-06	5.32499e-05	12.9053	160.195	GSK3B;CREBBP;SMAD3;PRKDC;SP1;MAPK1;MAPK14;MTOR;NFKB1								CNOT3	2021-02-28	0.000196229	0.000327552	118.101	1008.13	CREBBP;MAPK14							TAF1	2/138	0.0046792	0.00746529	22.4536	120.455	CSNK2A1;SIN3A							PRDM10 human tf ARCHS4 coexpression	2/299	0.0205717	0.0540907	10.1984	39.6089	SIN3A;EP300
	Uterine Fibroids	5/349	4.08894e-06	5.32499e-05	28.548	354.201	SMAD3;SP1;MAPK1;MTOR;NFKB1								NANOG	3/160	0.000213024	0.000352871	31.5732	266.924	CSNK2A1;SIN3A;SP1							SETDB1	2/138	0.0046792	0.00746529	22.4536	120.455	CSNK2A1;SIN3A							MET human tf ARCHS4 coexpression	2/299	0.0205717	0.0540907	10.1984	39.6089	SMAD3;PRKDC
	Mental deficiency	7/1032	4.26196e-06	5.46685e-05	16.1854	200.145	HDAC4;CREBBP;CSNK2A1;SIN3A;EP300;MAPK1;MTOR								NACC1	1931-02-01	0.00024108	0.000396321	105.867	881.916	HDAC4;GSK3B							NEDD4	2/141	0.00487928	0.00772553	21.9657	116.918	SMAD3;MAPK1							ZNF318 human tf ARCHS4 coexpression	2/299	0.0205717	0.0540907	10.1984	39.6089	CREBBP;EP300
	Primary malignant neoplasm	7/1032	4.26196e-06	5.46685e-05	16.1854	200.145	CREBBP;CSNK2A1;PRKDC;SP1;EP300;MAPK1;MTOR								IRF8	1932-02-01	0.000257041	0.000419382	102.333	845.916	CREBBP;NFKB1							PCNA	2/146	0.00522144	0.00814389	21.1976	111.393	PRKDC;EP300							EXOC2 human tf ARCHS4 coexpression	2/299	0.0205717	0.0540907	10.1984	39.6089	CSNK2A1;PRKCA
	Brain Neoplasms	6/646	4.32816e-06	5.51033e-05	20.151	248.873	SMAD3;PRKDC;CSNK2A2;MAPK1;MTOR;NFKB1								NR4A2	1933-02-01	0.000273506	0.000442916	99.0273	812.439	SIN3A;MAPK1							CDK5	2/146	0.00522144	0.00814389	21.1976	111.393	HDAC4;GSK3B							ZHX1 human tf ARCHS4 coexpression	2/299	0.0205717	0.0540907	10.1984	39.6089	GSK3B;MAPK1
	Osteosarcoma of bone	7/1042	4.54389e-06	5.74213e-05	16.0205	197.08	GSK3B;PRKDC;SP1;MAPK1;MAPK14;MTOR;NFKB1								RARG	1940-02-01	0.00040282	0.000642735	80.7571	631.28	SMAD3;MAPK14							GRIN1	2/149	0.00543193	0.00840944	20.7619	108.283	GSK3B;MAPK1							ZNF217 human tf ARCHS4 coexpression	2/299	0.0205717	0.0540907	10.1984	39.6089	SP1;EP300
	Curvature of little finger	4/157	4.66324e-06	5.84962e-05	47.1349	578.618	HDAC4;CREBBP;EP300;MAPK1								PPARD	1940-02-01	0.00040282	0.000642735	80.7571	631.28	HDAC4;EP300							TBP	2/154	0.00579135	0.00889995	20.0739	103.408	SIN3A;SP1							TGIF2 human tf ARCHS4 coexpression	2/299	0.0205717	0.0540907	10.1984	39.6089	CSNK2A1;CSNK2A2
	Amyotrophic Lateral Sclerosis	6/660	4.89763e-06	6.06186e-05	19.7054	240.933	HDAC4;CREBBP;MAPK1;MAPK14;MTOR;NFKB1								PAX3	1941-02-01	0.000423295	0.000665615	78.6824	611.161	GSK3B;CSNK2A1							RUVBL2	2/161	0.00631248	0.00962998	19.1834	97.1681	HDAC4;NFKB1							CHD6 human tf ARCHS4 coexpression	2/299	0.0205717	0.0540907	10.1984	39.6089	CREBBP;EP300
	Clinodactyly of the 5th finger	4/159	4.90349e-06	6.06186e-05	46.522	568.758	HDAC4;CREBBP;EP300;MAPK1								GLI1	1941-02-01	0.000423295	0.000665615	78.6824	611.161	GSK3B;SIN3A							SUMO2	2/162	0.00638862	0.00967552	19.0625	96.3273	HDAC4;PRKDC							SP2 human tf ARCHS4 coexpression	2/299	0.0205717	0.0540907	10.1984	39.6089	CREBBP;SP1
	Autoimmune Diseases	7/1060	5.09087e-06	6.23333e-05	15.7317	191.739	CREBBP;SMAD3;PRKDC;MAPK1;MAPK14;MTOR;NFKB1								NFYA	1942-02-01	0.000444267	0.000693568	76.7115	592.143	SP1;EP300							ACTA1	2/165	0.00661959	0.00995319	18.7088	93.8757	HDAC4;PRKCA							ZNF146 human tf ARCHS4 coexpression	2/299	0.0205717	0.0540907	10.1984	39.6089	CSNK2A1;PRKDC
	Pancreatic Neoplasm	6/665	5.11528e-06	6.23333e-05	19.5508	238.193	GSK3B;EP300;MAPK1;MAPK14;MTOR;NFKB1								ELF1	1945-02-01	0.000510167	0.000790758	71.3488	540.879	SP1;NFKB1							H2AFX	2/172	0.00717322	0.010602	17.9321	88.5381	PRKDC;PRKCA							KIAA1683 human tf ARCHS4 coexpression	2/299	0.0205717	0.0540907	10.1984	39.6089	CREBBP;EP300
	Metastatic malignant neoplasm to brain	4/163	5.41139e-06	6.51794e-05	45.3425	549.868	MAPK1;PRKCA;MTOR;NFKB1								STAT2	1950-02-01	0.000629902	0.000969424	63.9006	470.944	CREBBP;EP300							SFN	2/173	0.00725398	0.010602	17.8264	87.8163	HDAC4;CSNK2A1							HIC2 human tf ARCHS4 coexpression	2/299	0.0205717	0.0540907	10.1984	39.6089	MAPK1;MTOR
	Rhinovirus infection	1947-03-01	5.42525e-06	6.51794e-05	113.301	1373.71	MAPK1;MAPK14;NFKB1								HNF1A	1952-02-01	0.000681247	0.00104106	61.3385	447.255	CREBBP;EP300							PTPN6	2/173	0.00725398	0.010602	17.8264	87.8163	SMAD3;PRKCA							PHF21A human tf ARCHS4 coexpression	2/299	0.0205717	0.0540907	10.1984	39.6089	CREBBP;EP300
	Abnormal behavior	5/372	5.5817e-06	6.65901e-05	26.7275	323.297	HDAC4;GSK3B;MAPK1;PRKCA;NFKB1								BCLAF1	1954-02-01	0.000734556	0.00111468	58.9734	425.566	GSK3B;CSNK2A1							TNFRSF1A	2/173	0.00725398	0.010602	17.8264	87.8163	PRKDC;MAPK1							RC3H1 human tf ARCHS4 coexpression	2/299	0.0205717	0.0540907	10.1984	39.6089	CREBBP;SP1
	Autistic Disorder	6/677	5.67005e-06	6.71744e-05	19.1893	231.812	CREBBP;SIN3A;SP1;EP300;MAPK1;MTOR								ZFX	2021-01-01	0.000749981	0.00113018	19985	143801	CSNK2A2							HSPA8	2/183	0.0080844	0.0117336	16.833	81.0983	SP1;NFKB1							PLXNC1 human tf ARCHS4 coexpression	1/299	0.2023	0.2023	4.71884	7.54073	MAPK14
	Gastric Adenocarcinoma	5/383	6.43235e-06	7.568e-05	25.9352	310.034	CREBBP;SP1;MAPK14;MTOR;NFKB1								TCF4	1957-02-01	0.00081819	0.00122446	55.7483	396.282	CSNK2A1;EP300							PPP1CA	2/184	0.00816971	0.0117756	16.7396	80.4729	GSK3B;MAPK1							ZNF35 human tf ARCHS4 coexpression	1/299	0.2023	0.2023	4.71884	7.54073	CSNK2A1
	Single transverse palmar crease	1950-03-01	6.54897e-06	7.65243e-05	106.053	1265.87	CREBBP;SIN3A;EP300								CTCF	1960-02-01	0.000906213	0.00134691	52.8568	370.327	SMAD3;SIN3A							CSNK1E	2/195	0.00913503	0.0130769	15.7768	74.0822	PRKDC;MAPK14							ZFX human tf ARCHS4 coexpression	1/299	0.2023	0.2023	4.71884	7.54073	CSNK2A2
	Osteosarcoma	7/1103	6.62516e-06	7.68879e-05	15.0802	179.826	GSK3B;PRKDC;SP1;MAPK1;MAPK14;MTOR;NFKB1								KDM5B	1963-02-01	0.000998609	0.00147414	50.2497	347.182	HDAC4;SIN3A							CDC42	2/205	0.010055	0.0142959	14.992	68.9587	PRKCA;MAPK14							APTX human tf ARCHS4 coexpression	1/299	0.2023	0.2023	4.71884	7.54073	CSNK2A2
	Pancreatic Ductal Adenocarcinoma	6/701	6.92746e-06	7.9853e-05	18.5036	219.823	CREBBP;SMAD3;MAPK1;MAPK14;MTOR;NFKB1								AIRE	1968-02-01	0.00116227	0.00170414	46.4312	313.754	CREBBP;PRKDC							UBE2I	2/212	0.0107227	0.0151422	14.4872	65.7051	HDAC4;EP300							NPAS2 human tf ARCHS4 coexpression	1/299	0.2023	0.2023	4.71884	7.54073	SMAD3
	Multiple malignancy	4/176	7.33353e-06	8.39665e-05	41.8879	495.243	PRKDC;SP1;MTOR;NFKB1								BMI1	1970-02-01	0.0012311	0.00179295	45.0611	301.902	CSNK2A1;PRKDC							CRK	2/215	0.0110148	0.0154502	14.281	64.386	SMAD3;SP1							E2F2 human tf ARCHS4 coexpression	1/299	0.2023	0.2023	4.71884	7.54073	PRKDC
	Rhabdomyosarcoma	5/397	7.65892e-06	8.54221e-05	24.9911	294.386	SP1;MAPK1;MAPK14;MTOR;NFKB1								HTT	3/293	0.00124264	0.00179769	16.9784	113.595	CREBBP;SIN3A;SP1							PRKAB1	2/223	0.0118108	0.0164564	13.7584	61.0701	GSK3B;PRKDC							STAT2 human tf ARCHS4 coexpression	1/299	0.2023	0.2023	4.71884	7.54073	NFKB1
	Scleroderma	4/179	7.84062e-06	8.54221e-05	41.1636	483.928	SMAD3;SP1;MAPK1;MAPK14								ILF3	3/297	0.00129208	0.00185683	16.744	111.373	CSNK2A1;PRKDC;MAPK14							MAP3K3	2/227	0.0122182	0.0169113	13.5111	59.5141	PRKDC;PRKCA							CUL4A human tf ARCHS4 coexpression	1/299	0.2023	0.2023	4.71884	7.54073	PRKDC
	Carcinoma, Transitional Cell	5/399	7.84817e-06	8.54221e-05	24.8617	292.255	CREBBP;SMAD3;EP300;MTOR;NFKB1								E2F4	1973-02-01	0.00133795	0.0019101	43.1506	285.511	SMAD3;SIN3A							ACTG1	2/246	0.0142368	0.0195756	12.447	52.9239	PRKCA;NFKB1							ETV7 human tf ARCHS4 coexpression	1/299	0.2023	0.2023	4.71884	7.54073	NFKB1
	Bifid uterus	2021-02-06	7.86123e-06	8.54221e-05	768.5	9032.62	CREBBP;EP300								POU5F1	3/338	0.00187183	0.00265482	14.6642	92.1033	SMAD3;CSNK2A1;SP1							APP	2/247	0.0143468	0.019598	12.3956	52.6098	GSK3B;CSNK2A1							ZNF664 human tf ARCHS4 coexpression	1/299	0.2023	0.2023	4.71884	7.54073	MTOR
	Chorioretinal dystrophy	2021-02-06	7.86123e-06	8.54221e-05	768.5	9032.62	CREBBP;EP300								HCFC1	1987-02-01	0.00189309	0.00266753	36.0181	225.817	SIN3A;SP1							RAC1	2/249	0.014568	0.0197709	12.294	51.9904	PRKCA;NFKB1							ATF7 human tf ARCHS4 coexpression	1/299	0.2023	0.2023	4.71884	7.54073	EP300
	Partial/complete duplication of the phalanges of the hallux	2021-02-06	7.86123e-06	8.54221e-05	768.5	9032.62	CREBBP;EP300								FOXP3	3/350	0.00206776	0.00289487	14.1484	87.4554	HDAC4;GSK3B;EP300							TRAF2	2/279	0.0180625	0.0243552	10.9458	43.9357	GSK3B;MTOR							HOXB9 human tf ARCHS4 coexpression	1/299	0.2023	0.2023	4.71884	7.54073	MAPK1
	Premature development of the breasts	2021-02-06	7.86123e-06	8.54221e-05	768.5	9032.62	CREBBP;EP300								CBX3	2/114	0.00322153	0.00448124	27.2981	156.634	PRKDC;CSNK2A2							PIK3R1	2/301	0.0208304	0.0279074	10.1291	39.2134	CSNK2A1;CSNK2A2							RUNX3 human tf ARCHS4 coexpression	1/299	0.2023	0.2023	4.71884	7.54073	NFKB1
	Duplication of phalanx of hallux	2021-02-06	7.86123e-06	8.54221e-05	768.5	9032.62	CREBBP;EP300								YAP1	2/115	0.00327713	0.00452954	27.0551	154.777	SMAD3;EP300							MAP1LC3B	2/322	0.0236287	0.0314547	9.45433	35.4092	PRKDC;NFKB1							ARNTL2 human tf ARCHS4 coexpression	1/299	0.2023	0.2023	4.71884	7.54073	SMAD3
	Rotavirus Infections	1954-03-01	8.2729e-06	8.93263e-05	97.7157	1143.52	SMAD3;MAPK1;MAPK14								SMARCB1	2/116	0.00333319	0.00457786	26.8165	152.956	CREBBP;SIN3A							ACTB	2/339	0.0260025	0.0343957	8.96964	32.7353	SMAD3;PRKCA							CEBPB human tf ARCHS4 coexpression	1/299	0.2023	0.2023	4.71884	7.54073	NFKB1
	Precursor T-Cell Lymphoblastic Leukemia-Lymphoma	5/408	8.74577e-06	9.38382e-05	24.2953	282.966	HDAC4;CREBBP;SMAD3;MTOR;NFKB1								TP63	2/120	0.00356189	0.0048612	25.9022	146.023	SMAD3;EP300							GABARAPL2	2/539	0.060386	0.0793753	5.57169	15.6397	PRKDC;NFKB1							ZNF443 human tf ARCHS4 coexpression	1/299	0.2023	0.2023	4.71884	7.54073	CSNK2A1
	Mental Retardation	7/1158	9.13652e-06	9.74181e-05	14.3178	166.132	HDAC4;CREBBP;CSNK2A1;SIN3A;EP300;MAPK1;MTOR								SP4	2021-01-06	0.00449207	0.00609237	285.429	1542.87	SP1							CDK1	2/659	0.0857747	0.10954	4.52593	11.1158	CSNK2A1;CSNK2A2							ZIC2 human tf ARCHS4 coexpression	1/299	0.2023	0.2023	4.71884	7.54073	CSNK2A2
	Carcinoma of bladder	7/1162	9.34662e-06	9.90393e-05	14.2652	165.198	HDAC4;GSK3B;PRKDC;PRKCA;MAPK14;MTOR;NFKB1								SETDB1	2/136	0.004548	0.00612991	22.791	122.914	CSNK2A1;SIN3A							PRKG1	1/121	0.0870346	0.10954	11.8244	28.8687	PRKCA							NFE2L3 human tf ARCHS4 coexpression	1/299	0.2023	0.2023	4.71884	7.54073	PRKDC
	Acquired Immunodeficiency Syndrome	4/188	9.51807e-06	9.96769e-05	39.1324	452.461	SMAD3;SP1;MAPK1;MAPK14								BDP1	2021-01-07	0.00523892	0.00684846	237.845	1249.08	CSNK2A1							VCL	1/121	0.0870346	0.10954	11.8244	28.8687	PRKCA							ALX4 human tf ARCHS4 coexpression	1/299	0.2023	0.2023	4.71884	7.54073	MTOR
	Astrocytoma	6/741	9.52365e-06	9.96769e-05	17.4603	201.872	PRKDC;MAPK1;PRKCA;MAPK14;MTOR;NFKB1								SOX4	2021-01-07	0.00523892	0.00684846	237.845	1249.08	EP300							PLCG2	1/121	0.0870346	0.10954	11.8244	28.8687	PRKCA							BDP1 human tf ARCHS4 coexpression	1/299	0.2023	0.2023	4.71884	7.54073	PRKDC
	Metastatic melanoma	5/417	9.72208e-06	0.000101133	23.7536	274.143	PRKDC;SP1;MAPK1;MTOR;NFKB1								HNF1B	2021-01-07	0.00523892	0.00684846	237.845	1249.08	CREBBP							TNIK	1/121	0.0870346	0.10954	11.8244	28.8687	MAPK1							PRDM1 human tf ARCHS4 coexpression	1/299	0.2023	0.2023	4.71884	7.54073	NFKB1
	Transient Ischemic Attack	4/191	1.0132e-05	0.000104759	38.4988	442.729	GSK3B;SIN3A;EP300;NFKB1								KLF2	2021-01-07	0.00523892	0.00684846	237.845	1249.08	EP300							HSPA5	1/121	0.0870346	0.10954	11.8244	28.8687	NFKB1							MXD1 human tf ARCHS4 coexpression	1/299	0.2023	0.2023	4.71884	7.54073	MAPK14
	Wide anterior fontanel	1958-03-01	1.02729e-05	0.000105576	90.5909	1040.53	CREBBP;EP300;MTOR								EBF1	2021-01-07	0.00523892	0.00684846	237.845	1249.08	CREBBP							HGS	1/122	0.0877235	0.10954	11.7261	28.5362	SMAD3							RELA human tf ARCHS4 coexpression	1/299	0.2023	0.2023	4.71884	7.54073	NFKB1
	Adenocarcinoma	8/1712	1.05447e-05	0.000107244	12.2609	140.508	GSK3B;SP1;CSNK2A2;EP300;MAPK1;MAPK14;MTOR;NFKB1								HOXD13	2021-01-08	0.00598524	0.00777723	203.857	1043.43	CREBBP							TAF9	1/122	0.0877235	0.10954	11.7261	28.5362	SIN3A							ZBTB2 human tf ARCHS4 coexpression	1/299	0.2023	0.2023	4.71884	7.54073	SIN3A
	Globe retraction and deviation on adduction	2021-02-07	1.1001e-05	0.000107244	614.769	7019.14	CREBBP;EP300								TET1	2021-01-09	0.00673105	0.00864282	178.366	892.013	SIN3A							RTN1	1/123	0.0884119	0.10954	11.6294	28.21	CSNK2A1							ZFP41 human tf ARCHS4 coexpression	1/299	0.2023	0.2023	4.71884	7.54073	MTOR
	Hyperplasia of foramen magnum	2021-02-07	1.1001e-05	0.000107244	614.769	7019.14	CREBBP;EP300								POU3F2	2021-01-09	0.00673105	0.00864282	178.366	892.013	EP300							SMURF2	1/124	0.0890998	0.10954	11.5343	27.8898	SMAD3							KLF6 human tf ARCHS4 coexpression	1/299	0.2023	0.2023	4.71884	7.54073	NFKB1
	Increased circumference of foramen magnum	2021-02-07	1.1001e-05	0.000107244	614.769	7019.14	CREBBP;EP300								TAF1	2/171	0.00709287	0.00905384	18.0391	89.2697	CSNK2A1;SIN3A							TNFRSF1B	1/124	0.0890998	0.10954	11.5343	27.8898	PRKDC							NR1D2 human tf ARCHS4 coexpression	1/299	0.2023	0.2023	4.71884	7.54073	MAPK1
	Increased diameter of foramen magnum	2021-02-07	1.1001e-05	0.000107244	614.769	7019.14	CREBBP;EP300								RNF2	2/175	0.00741675	0.0094119	17.6185	86.4014	CSNK2A1;CSNK2A2							TUBB	1/125	0.0897872	0.10974	11.4407	27.5756	NFKB1							ZNF623 human tf ARCHS4 coexpression	1/299	0.2023	0.2023	4.71884	7.54073	GSK3B
	Vascular ring	2021-02-07	1.1001e-05	0.000107244	614.769	7019.14	CREBBP;EP300								HEY1	2021-01-12	0.00896533	0.0111809	129.701	611.463	SMAD3							IL7R	1/127	0.0911606	0.11051	11.2579	26.9642	MAPK1							FOSL1 human tf ARCHS4 coexpression	1/299	0.2023	0.2023	4.71884	7.54073	SMAD3
	Large foramen magnum	2021-02-07	1.1001e-05	0.000107244	614.769	7019.14	CREBBP;EP300								MXI1	2021-01-12	0.00896533	0.0111809	129.701	611.463	SIN3A							BTK	1/128	0.0918466	0.11051	11.1687	26.6668	PRKCA							BRPF1 human tf ARCHS4 coexpression	1/299	0.2023	0.2023	4.71884	7.54073	EP300
	Limited eye motility from Duane anomaly	2021-02-07	1.1001e-05	0.000107244	614.769	7019.14	CREBBP;EP300								MBD4	2021-01-12	0.00896533	0.0111809	129.701	611.463	SIN3A							ITGB1	1/129	0.0925321	0.11051	11.0809	26.3748	PRKCA							FOXL2 human tf ARCHS4 coexpression	1/299	0.2023	0.2023	4.71884	7.54073	MAPK1
	Cornela disease	2021-02-07	1.1001e-05	0.000107244	614.769	7019.14	CREBBP;EP300								ZNF217	2021-01-13	0.00970904	0.0119032	118.887	551.005	GSK3B							SMAD9	1/129	0.0925321	0.11051	11.0809	26.3748	SMAD3							NFATC3 human tf ARCHS4 coexpression	1/299	0.2023	0.2023	4.71884	7.54073	EP300
	Speech impairment	4/200	1.215e-05	0.000117772	36.7143	415.539	CREBBP;CSNK2A1;SIN3A;EP300								THAP11	2021-01-13	0.00970904	0.0119032	118.887	551.005	SIN3A							RPOC	1/130	0.0932172	0.110695	10.9945	26.0879	NFKB1							ADAR human tf ARCHS4 coexpression	1/299	0.2023	0.2023	4.71884	7.54073	SP1
	Pemphigus Vulgaris	1962-03-01	1.25688e-05	0.00012043	84.4322	952.758	MAPK1;PRKCA;MAPK14								DLX4	2021-01-13	0.00970904	0.0119032	118.887	551.005	SP1							COPS5	1/132	0.0945857	0.111686	10.8255	25.5293	MAPK14							HIC1 human tf ARCHS4 coexpression	1/299	0.2023	0.2023	4.71884	7.54073	NFKB1
	Colonic Neoplasms	6/778	1.25841e-05	0.00012043	16.5915	187.204	GSK3B;SMAD3;SP1;MAPK1;MAPK14;NFKB1								TRIM28	2/204	0.0099612	0.0121437	15.067	69.4448	CREBBP;SIN3A							JAK1	1/136	0.0973171	0.114266	10.5026	24.4689	PRKCA							FOSL2 human tf ARCHS4 coexpression	1/299	0.2023	0.2023	4.71884	7.54073	NFKB1
	Renal fibrosis	4/202	1.2636e-05	0.00012043	36.3398	409.875	SMAD3;MAPK1;MAPK14;NFKB1								ELK4	2021-01-14	0.0104522	0.0126712	109.736	500.5	MAPK1							MTOR	1/138	0.0986799	0.114731	10.3483	23.9653	MTOR							ZFP36L1 human tf ARCHS4 coexpression	1/299	0.2023	0.2023	4.71884	7.54073	SMAD3
	Iron deficiency	1963-03-01	1.31913e-05	0.000125024	83.0208	932.818	MAPK1;MAPK14;NFKB1								ZFPM2	2021-01-15	0.0111949	0.0134215	101.893	457.733	EP300							RHOA	1/139	0.0993606	0.114731	10.2728	23.7198	PRKCA							ZBTB33 human tf ARCHS4 coexpression	1/299	0.2023	0.2023	4.71884	7.54073	PRKDC
	Language Delay	4/206	1.36508e-05	0.000128664	35.613	398.926	CREBBP;CSNK2A1;SIN3A;EP300								FOXA2	2021-01-15	0.0111949	0.0134215	101.893	457.733	EP300							TCP1	1/139	0.0993606	0.114731	10.2728	23.7198	SMAD3							NFKB2 human tf ARCHS4 coexpression	1/299	0.2023	0.2023	4.71884	7.54073	NFKB1
	Smooth philtrum	1964-03-01	1.38339e-05	0.000129673	81.6557	913.596	SIN3A;MAPK1;MTOR								GTF3C2	2021-01-16	0.0119371	0.0142327	95.0952	421.092	EP300							COPS6	1/147	0.104789	0.120334	9.70597	21.8948	EP300							JUN human tf ARCHS4 coexpression	1/299	0.2023	0.2023	4.71884	7.54073	CREBBP
	Addictive Behavior	4/208	1.41802e-05	0.000132193	35.2602	393.634	CREBBP;PRKDC;MTOR;NFKB1								RFX5	2021-01-17	0.0126787	0.0148718	89.1473	389.38	HDAC4							CUL1	1/151	0.107492	0.122764	9.44524	21.0661	SMAD3							TIPARP human tf ARCHS4 coexpression	1/299	0.2023	0.2023	4.71884	7.54073	NFKB1
	Rounded columella	2021-02-08	1.46617e-05	0.000133047	512.282	5701.84	CREBBP;EP300								ZBTB33	2021-01-17	0.0126787	0.0148718	89.1473	389.38	GSK3B							RIF1	1/157	0.111531	0.126685	9.07921	19.9148	CSNK2A2							TCF7 human tf ARCHS4 coexpression	1/299	0.2023	0.2023	4.71884	7.54073	HDAC4
	Abnormality of the cervical spine	2021-02-08	1.46617e-05	0.000133047	512.282	5701.84	CREBBP;EP300								RBM15	2021-01-17	0.0126787	0.0148718	89.1473	389.38	PRKCA							JAK2	1/159	0.112874	0.127517	8.96338	19.5535	MAPK1							MSC human tf ARCHS4 coexpression	1/299	0.2023	0.2023	4.71884	7.54073	NFKB1
	Low hanging columella	2021-02-08	1.46617e-05	0.000133047	512.282	5701.84	CREBBP;EP300								MAFK	2021-01-19	0.0141604	0.0165205	79.2341	337.324	CREBBP							MEPCE	1/165	0.116891	0.131345	8.63284	18.5305	CSNK2A2							ZBTB6 human tf ARCHS4 coexpression	1/299	0.2023	0.2023	4.71884	7.54073	CSNK2A1
	Dental White Spot	2021-02-08	1.46617e-05	0.000133047	512.282	5701.84	MAPK1;MAPK14								FLI1	2021-01-21	0.0156401	0.0181492	71.3036	296.475	SMAD3							RPL3	1/166	0.117559	0.131389	8.58009	18.3684	SMAD3							ZBTB7A human tf ARCHS4 coexpression	1/299	0.2023	0.2023	4.71884	7.54073	SP1
	Prominent columella	2021-02-08	1.46617e-05	0.000133047	512.282	5701.84	CREBBP;EP300								NR2F2	2021-01-22	0.0163791	0.0188056	67.9048	279.207	EP300							PTPN11	1/168	0.118893	0.132174	8.47648	18.0509	PRKCA							REST human tf ARCHS4 coexpression	1/299	0.2023	0.2023	4.71884	7.54073	CSNK2A2
	Hypertrophic disorder of skin, unspecified	1966-03-01	1.51802e-05	0.000137023	79.0556	877.162	HDAC4;MAPK1;MAPK14								CEBPZ	2021-01-22	0.0163791	0.0188056	67.9048	279.207	GSK3B							EPB41	1/172	0.121556	0.134419	8.27652	17.4418	SMAD3							GATA2 human tf ARCHS4 coexpression	1/299	0.2023	0.2023	4.71884	7.54073	MAPK14
	Speech Delay	4/213	1.55698e-05	0.000139801	34.408	380.903	CREBBP;CSNK2A1;SIN3A;EP300								WT1	2021-01-25	0.0185931	0.0211241	59.4077	236.738	CREBBP							RPS27A	1/173	0.122221	0.134443	8.22799	17.2946	PRKCA							COPS2 human tf ARCHS4 coexpression	1/299	0.2023	0.2023	4.71884	7.54073	CSNK2A1
	Blast Phase	4/214	1.58594e-05	0.000141655	34.2424	378.439	GSK3B;CREBBP;PRKDC;EP300								USF2	2021-01-25	0.0185931	0.0211241	59.4077	236.738	EP300							ERBB2	1/175	0.123548	0.135191	8.13259	17.0063	PRKCA							RAG1 human tf ARCHS4 coexpression	1/299	0.2023	0.2023	4.71884	7.54073	HDAC4
	Respiratory syncytial virus (RSV) infection in conditions classified elsewhere and of unspecified site	4/216	1.64504e-05	0.000145319	33.916	373.59	MAPK1;MAPK14;MTOR;NFKB1								WRNIP1	2021-01-26	0.0193301	0.0216218	57.0286	225.04	GSK3B							CBL	1/180	0.126859	0.138092	7.90343	16.318	PRKCA							FOXE3 human tf ARCHS4 coexpression	1/299	0.2023	0.2023	4.71884	7.54073	MTOR
	Frontal bossing	4/216	1.64504e-05	0.000145319	33.916	373.59	HDAC4;CREBBP;EP300;MTOR								GATA3	2021-01-26	0.0193301	0.0216218	57.0286	225.04	HDAC4							MAPK10	1/182	0.12818	0.138807	7.81531	16.0551	CREBBP							ZNF286A human tf ARCHS4 coexpression	1/299	0.2023	0.2023	4.71884	7.54073	CSNK2A2
	Angle class 2 malocclusion	1968-03-01	1.66103e-05	0.000145319	76.6154	843.19	CREBBP;SMAD3;EP300								KDM6A	2021-01-26	0.0193301	0.0216218	57.0286	225.04	GSK3B							MAP3K1	1/184	0.1295	0.139503	7.72912	15.7989	MAPK1							CREM human tf ARCHS4 coexpression	1/299	0.2023	0.2023	4.71884	7.54073	NFKB1
	Angle class 3 malocclusion	1968-03-01	1.66103e-05	0.000145319	76.6154	843.19	CREBBP;SMAD3;EP300								LMO4	2021-01-30	0.0222728	0.0246592	49.1527	186.996	GSK3B							EEF1A1	1/185	0.130159	0.139503	7.68672	15.6732	MAPK14							GATAD2A human tf ARCHS4 coexpression	1/299	0.2023	0.2023	4.71884	7.54073	MTOR
	Septicemia	5/468	1.69862e-05	0.000147849	21.0821	231.547	CREBBP;MAPK1;MAPK14;MTOR;NFKB1								E2F2	2021-01-30	0.0222728	0.0246592	49.1527	186.996	SP1							HNRNPK	1/188	0.132133	0.140896	7.56226	15.3056	CSNK2A1							RNASE2 human tf ARCHS4 coexpression	1/299	0.2023	0.2023	4.71884	7.54073	MAPK14
	Underdeveloped nasal alae	1969-03-01	1.73575e-05	0.000150314	75.4508	827.053	HDAC4;SIN3A;MAPK1								NR0B1	1933-01-01	0.0244745	0.0269592	44.5379	165.241	SP1							ATXN1	1/194	0.136068	0.144356	7.32494	14.6103	HDAC4							ZNF559 human tf ARCHS4 coexpression	1/299	0.2023	0.2023	4.71884	7.54073	SIN3A
	Delayed speech and language development	4/220	1.76809e-05	0.000152342	33.2811	364.196	CREBBP;CSNK2A1;SIN3A;EP300								NR2C2	1934-01-01	0.0252073	0.0276262	43.1861	158.952	HDAC4							RPL5	1/207	0.144538	0.152568	6.85818	13.2652	CSNK2A1							MYBL2 human tf ARCHS4 coexpression	1/299	0.2023	0.2023	4.71884	7.54073	PRKDC
	Acute Promyelocytic Leukemia	5/475	1.82468e-05	0.000156278	20.7606	226.53	GSK3B;MAPK1;MAPK14;MTOR;NFKB1								MEIS1	1936-01-01	0.0266715	0.029084	40.7143	147.555	CREBBP							YWHAE	1/215	0.149712	0.156341	6.59913	12.532	HDAC4							POU6F1 human tf ARCHS4 coexpression	1/299	0.2023	0.2023	4.71884	7.54073	PRKCA
	Downward slant of palpebral fissure	4/222	1.8321e-05	0.000156278	32.9725	359.646	CREBBP;SIN3A;EP300;MTOR								ERG	1941-01-01	0.0303229	0.0329004	35.6161	124.509	PRKDC							IGF1R	1/215	0.149712	0.156341	6.59913	12.532	PRKCA							E2F1 human tf ARCHS4 coexpression	1/299	0.2023	0.2023	4.71884	7.54073	PRKDC
	Prominent fingertip pads	2021-02-09	1.88426e-05	0.00015977	439.077	4776.89	CREBBP;EP300								RCOR1	1943-01-01	0.0317799	0.0341398	33.9167	116.976	HDAC4							NAF1	1/216	0.150356	0.156341	6.56811	12.4449	CSNK2A1							CHD2 human tf ARCHS4 coexpression	1/299	0.2023	0.2023	4.71884	7.54073	CREBBP
	Malocclusion	1971-03-01	1.89177e-05	0.00015977	73.2243	796.344	CREBBP;SMAD3;EP300								LMO2	1943-01-01	0.0317799	0.0341398	33.9167	116.976	SP1							NCK1	1/244	0.168222	0.173194	5.80306	10.3438	SP1							GATA1 human tf ARCHS4 coexpression	1/299	0.2023	0.2023	4.71884	7.54073	MAPK1
	Solid Neoplasm	6/840	1.94783e-05	0.000163694	15.3086	166.04	CSNK2A1;SP1;EP300;MAPK1;MTOR;NFKB1								NOD2	1945-01-01	0.0332348	0.0355269	32.3718	110.199	MAPK14							PLCG1	1/244	0.168222	0.173194	5.80306	10.3438	PRKCA							IRF7 human tf ARCHS4 coexpression	1/299	0.2023	0.2023	4.71884	7.54073	NFKB1
	Hypertensive disease	7/1310	2.05296e-05	0.000171684	12.5455	135.411	GSK3B;SMAD3;SP1;EP300;PRKCA;MTOR;NFKB1								TFAP2A	1946-01-01	0.0339615	0.0361258	31.6508	107.06	EP300							231403	1/288	0.19559	0.200384	4.90244	7.99947	MAPK1							NR2F2 human tf ARCHS4 coexpression	1/299	0.2023	0.2023	4.71884	7.54073	SMAD3
	Hereditary gingival fibromatosis	1974-03-01	2.14271e-05	0.000178315	70.1197	753.847	MAPK1;MAPK14;NFKB1								TAF7	1950-01-01	0.0368633	0.0390211	29.0612	95.9177	CSNK2A1							IKBKE	1/454	0.291458	0.297145	3.07979	3.79695	NFKB1							CTCF human tf ARCHS4 coexpression	1/299	0.2023	0.2023	4.71884	7.54073	PRKDC
	Malignant neoplasm of mouth	5/492	2.16142e-05	0.000178999	20.0185	215.042	SP1;MAPK1;MAPK14;MTOR;NFKB1								SIN3B	1955-01-01	0.040479	0.0426405	26.3638	84.5478	SIN3A							GABARAP	1/479	0.304935	0.309376	2.91497	3.46199	PRKDC							PBX1 human tf ARCHS4 coexpression	1/299	0.2023	0.2023	4.71884	7.54073	GSK3B
	Promyelocytic leukemia	4/233	2.21518e-05	0.000182565	31.3712	336.224	MAPK1;MAPK14;MTOR;NFKB1								TARDBP	1959-01-01	0.0433625	0.0454573	24.5406	77.0125	CSNK2A1							GABARAPL1	1/499	0.315544	0.318593	2.79504	3.22395	PRKDC							MYBL1 human tf ARCHS4 coexpression	1/299	0.2023	0.2023	4.71884	7.54073	SMAD3
	Tumor Initiation	4/234	2.25271e-05	0.000184765	31.2332	334.22	MAPK1;PRKCA;MAPK14;NFKB1								CHD1	1965-01-01	0.0476725	0.0497352	22.2333	67.6647	CSNK2A2							TRAF6	1/550	0.341918	0.343562	2.52875	2.71382	MAPK14							ZBTB44 human tf ARCHS4 coexpression	1/299	0.2023	0.2023	4.71884	7.54073	CSNK2A2
	Pneumonia	5/497	2.26917e-05	0.000185225	19.81	211.838	CREBBP;MAPK1;MAPK14;MTOR;NFKB1								SUZ12	1966-01-01	0.0483891	0.0502413	21.8901	66.2938	CSNK2A1							SLC2A4	1/635	0.383777	0.383777	2.18015	2.08792	MAPK1							ZNF267 human tf ARCHS4 coexpression	1/299	0.2023	0.2023	4.71884	7.54073	NFKB1
	Adult T-Cell Lymphoma/Leukemia	5/500	2.3358e-05	0.000189756	19.6869	209.952	CREBBP;SMAD3;CSNK2A1;MAPK1;NFKB1								SOX2	1970-01-01	0.0512503	0.0529587	20.617	61.2537	SIN3A																				RELB human tf ARCHS4 coexpression	1/299	0.2023	0.2023	4.71884	7.54073	NFKB1
	CEROID LIPOFUSCINOSIS, NEURONAL, 6	2021-02-10	2.35431e-05	0.000190353	384.173	4094.01	GSK3B;MAPK1								NFE2	1977-01-01	0.0562382	0.0575646	18.7115	53.8546	CREBBP																				H1FOO human tf ARCHS4 coexpression	1/299	0.2023	0.2023	4.71884	7.54073	SIN3A
	Renal Cell Carcinoma	7/1348	2.47412e-05	0.000199096	12.1652	129.037	GSK3B;EP300;MAPK1;PRKCA;MAPK14;MTOR;NFKB1								HDAC8	1977-01-01	0.0562382	0.0575646	18.7115	53.8546	CSNK2A1																				HLA-DQB1 human tf ARCHS4 coexpression	1/299	0.2023	0.2023	4.71884	7.54073	NFKB1
	Acute monocytic leukemia	1978-03-01	2.51012e-05	0.000201045	66.3667	702.995	CREBBP;EP300;NFKB1								ESRRB	1984-01-01	0.0612016	0.062351	17.1274	47.8467	SP1																				TEAD1 human tf ARCHS4 coexpression	1/299	0.2023	0.2023	4.71884	7.54073	SMAD3
	Chondrosarcoma	4/241	2.52866e-05	0.000201584	30.3	320.732	MAPK1;MAPK14;MTOR;NFKB1								SIRT3	1995-01-01	0.0689521	0.0699187	15.1147	40.422	EP300																				ZNF136 human tf ARCHS4 coexpression	1/299	0.2023	0.2023	4.71884	7.54073	CSNK2A1
	Paroxysmal kinesigenic choreoathetosis	1980-03-01	2.70842e-05	0.00021491	64.6364	679.752	MAPK1;MAPK14;MTOR								EZH2	1/115	0.082891	0.0836621	12.4505	31.0046	MAPK14																				YOD1 human tf ARCHS4 coexpression	1/299	0.2023	0.2023	4.71884	7.54073	MAPK1
	Kidney Neoplasm	4/246	2.74047e-05	0.000216446	29.6664	311.64	SMAD3;MAPK1;MAPK14;MTOR								ILF2	1/184	0.1295	0.130099	7.72912	15.7989	PRKDC																				ZFP62 human tf ARCHS4 coexpression	1/299	0.2023	0.2023	4.71884	7.54073	CSNK2A1
	FANCONI ANEMIA, COMPLEMENTATION GROUP A (disorder)	4/249	2.87365e-05	0.000225086	29.2987	306.387	GSK3B;MAPK1;MTOR;NFKB1								RAD21	1/237	0.163789	0.163789	5.9773	10.814	PRKDC																				MTF1 human tf ARCHS4 coexpression	1/299	0.2023	0.2023	4.71884	7.54073	NFKB1
	Shawl scrotum	2021-02-11	2.87625e-05	0.000225086	341.47	3570.56	CREBBP;EP300																																		TFEC human tf ARCHS4 coexpression	1/299	0.2023	0.2023	4.71884	7.54073	NFKB1
	Patent ductus arteriosus	4/251	2.96504e-05	0.000230976	29.0585	302.965	GSK3B;CREBBP;EP300;NFKB1																																		LCOR human tf ARCHS4 coexpression	1/299	0.2023	0.2023	4.71884	7.54073	PRKCA
	Acute lymphocytic leukemia	6/907	3.00963e-05	0.000232445	14.1206	147.011	HDAC4;CREBBP;EP300;MAPK1;MTOR;NFKB1																																		ZFP28 human tf ARCHS4 coexpression	1/299	0.2023	0.2023	4.71884	7.54073	PRKCA
	Lymphoma, Large-Cell, Follicular	1983-03-01	3.02478e-05	0.000232445	62.2031	647.291	CREBBP;MAPK1;MAPK14																																		MAFG human tf ARCHS4 coexpression	1/299	0.2023	0.2023	4.71884	7.54073	NFKB1
	Van der Woude syndrome	1983-03-01	3.02478e-05	0.000232445	62.2031	647.291	MAPK1;MAPK14;NFKB1																																		EZH2 human tf ARCHS4 coexpression	1/299	0.2023	0.2023	4.71884	7.54073	PRKDC
	Congenital Epicanthus	4/255	3.15422e-05	0.000241305	28.5896	296.308	CREBBP;CSNK2A1;SIN3A;EP300																																		PRMT3 human tf ARCHS4 coexpression	1/299	0.2023	0.2023	4.71884	7.54073	PRKDC
	Severe Acute Respiratory Syndrome	1985-03-01	3.24865e-05	0.000247419	60.6799	627.108	MAPK1;MAPK14;NFKB1																																		TFDP1 human tf ARCHS4 coexpression	1/299	0.2023	0.2023	4.71884	7.54073	PRKDC
	Malignant Pleural Mesothelioma	4/260	3.403e-05	0.000258023	28.0241	288.32	SP1;MAPK1;MAPK14;MTOR																																		HIST1H1T human tf ARCHS4 coexpression	1/299	0.2023	0.2023	4.71884	7.54073	MTOR
	Lymphoma, Lymphocytic, Intermediate	2021-02-12	3.45001e-05	0.000258146	307.308	3157.45	GSK3B;MTOR																																		CPSF4L human tf ARCHS4 coexpression	1/299	0.2023	0.2023	4.71884	7.54073	SIN3A
	Lacrimal Duct Obstruction	2021-02-12	3.45001e-05	0.000258146	307.308	3157.45	CREBBP;EP300																																		MAFB human tf ARCHS4 coexpression	1/299	0.2023	0.2023	4.71884	7.54073	NFKB1
	Obstruction of nasolacrimal duct	2021-02-12	3.45001e-05	0.000258146	307.308	3157.45	CREBBP;EP300																																		ZNF460 human tf ARCHS4 coexpression	1/299	0.2023	0.2023	4.71884	7.54073	PRKDC
	Abnormality of the skeletal system	1988-03-01	3.60446e-05	0.000267929	58.5294	598.8	CREBBP;SMAD3;MTOR																																		POU5F1 human tf ARCHS4 coexpression	1/299	0.2023	0.2023	4.71884	7.54073	MTOR
	Brain Ischemia	4/264	3.61218e-05	0.000267929	27.5874	282.181	MAPK1;PRKCA;MAPK14;NFKB1																																		SLC22A4 human tf ARCHS4 coexpression	1/299	0.2023	0.2023	4.71884	7.54073	MAPK14
	Malignant Neoplasms	7/1438	3.76594e-05	0.000278125	11.345	115.571	CREBBP;CSNK2A1;PRKDC;SP1;EP300;MAPK1;MTOR																																		MYF5 human tf ARCHS4 coexpression	1/299	0.2023	0.2023	4.71884	7.54073	CSNK2A2
	Hematologic Neoplasms	5/557	3.91988e-05	0.000288246	17.6024	178.609	HDAC4;CREBBP;EP300;MTOR;NFKB1																																		ELK3 human tf ARCHS4 coexpression	1/299	0.2023	0.2023	4.71884	7.54073	SMAD3
	EPILEPSY, PYRIDOXINE-DEPENDENT	2021-02-13	4.07553e-05	0.000294612	279.357	2823.72	MAPK1;MAPK14																																		FOXM1 human tf ARCHS4 coexpression	1/299	0.2023	0.2023	4.71884	7.54073	PRKDC
	Cerebral Cavernous Malformations 3	2021-02-13	4.07553e-05	0.000294612	279.357	2823.72	MAPK1;MAPK14																																		ZNF560 human tf ARCHS4 coexpression	1/299	0.2023	0.2023	4.71884	7.54073	CSNK2A1
	Patellar Dislocation	2021-02-13	4.07553e-05	0.000294612	279.357	2823.72	CREBBP;EP300																																		ZNF649 human tf ARCHS4 coexpression	1/299	0.2023	0.2023	4.71884	7.54073	CSNK2A1
	Phonophobia	2021-02-13	4.07553e-05	0.000294612	279.357	2823.72	CREBBP;EP300																																		ZBTB32 human tf ARCHS4 coexpression	1/299	0.2023	0.2023	4.71884	7.54073	NFKB1
	Cerebral Ischemia	4/275	4.23611e-05	0.000304928	26.4529	266.361	SP1;MAPK1;MAPK14;NFKB1																																		ZNF805 human tf ARCHS4 coexpression	1/299	0.2023	0.2023	4.71884	7.54073	SIN3A
	Diffuse Large B-Cell Lymphoma	5/575	4.56317e-05	0.000327091	17.0307	170.22	HDAC4;CREBBP;EP300;MTOR;NFKB1																																		NR3C1 human tf ARCHS4 coexpression	1/299	0.2023	0.2023	4.71884	7.54073	NFKB1
	Experimental Organism Basal Cell Carcinoma	4/282	4.67223e-05	0.000333507	25.7776	257.036	CREBBP;MAPK1;MAPK14;MTOR																																		IKZF2 human tf ARCHS4 coexpression	1/299	0.2023	0.2023	4.71884	7.54073	NFKB1
	Reduced concentration span	2021-02-14	4.75273e-05	0.000333669	256.064	2548.92	CREBBP;EP300																																		LGR4 human tf ARCHS4 coexpression	1/299	0.2023	0.2023	4.71884	7.54073	PRKDC
	Mirror movements disorder	2021-02-14	4.75273e-05	0.000333669	256.064	2548.92	CREBBP;EP300																																		SMAD5 human tf ARCHS4 coexpression	1/299	0.2023	0.2023	4.71884	7.54073	CSNK2A1
	Dysferlinopathy	2021-02-14	4.75273e-05	0.000333669	256.064	2548.92	SMAD3;NFKB1																																		ZZZ3 human tf ARCHS4 coexpression	1/299	0.2023	0.2023	4.71884	7.54073	PRKDC
	Easily distracted	2021-02-14	4.75273e-05	0.000333669	256.064	2548.92	CREBBP;EP300																																		FOXP3 human tf ARCHS4 coexpression	1/299	0.2023	0.2023	4.71884	7.54073	NFKB1
	Lupus Vulgaris	4/284	4.80266e-05	0.000335792	25.5909	254.47	CREBBP;MAPK1;MTOR;NFKB1																																		HLA-DRB3 human tf ARCHS4 coexpression	1/299	0.2023	0.2023	4.71884	7.54073	NFKB1
	Diabetes Mellitus	7/1507	5.0995e-05	0.000355092	10.7829	106.576	GSK3B;CREBBP;MAPK1;PRKCA;MAPK14;MTOR;NFKB1																																		ZNF275 human tf ARCHS4 coexpression	1/299	0.2023	0.2023	4.71884	7.54073	EP300
	Ischemia of kidney	1999-03-01	5.12651e-05	0.000355521	51.7943	511.65	MAPK1;MAPK14;NFKB1																																		STAT1 human tf ARCHS4 coexpression	1/299	0.2023	0.2023	4.71884	7.54073	NFKB1
	Adenoma	6/1000	5.21697e-05	0.00036033	12.7371	125.601	GSK3B;SP1;MAPK1;PRKCA;MTOR;NFKB1																																		ZBTB12 human tf ARCHS4 coexpression	1/299	0.2023	0.2023	4.71884	7.54073	MTOR
	Hemangioma	3/101	5.44194e-05	0.000373503	50.7321	498.128	MAPK1;MTOR;NFKB1																																		ZBTB17 human tf ARCHS4 coexpression	1/299	0.2023	0.2023	4.71884	7.54073	NFKB1
	Periodic fever	2021-02-15	5.48155e-05	0.000373503	236.355	2319.01	MAPK1;MAPK14																																		ZNF213 human tf ARCHS4 coexpression	1/299	0.2023	0.2023	4.71884	7.54073	HDAC4
	Poor coordination	2021-02-15	5.48155e-05	0.000373503	236.355	2319.01	CREBBP;EP300																																		ZNF155 human tf ARCHS4 coexpression	1/299	0.2023	0.2023	4.71884	7.54073	SIN3A
	Pituitary Adenoma	4/294	5.49527e-05	0.000373503	24.6959	242.243	GSK3B;SMAD3;PRKCA;MTOR																																		PROX1 human tf ARCHS4 coexpression	1/299	0.2023	0.2023	4.71884	7.54073	CSNK2A1
	Tuberculosis	5/602	5.67904e-05	0.000384462	16.2379	158.744	SMAD3;MAPK1;MAPK14;MTOR;NFKB1																																		MYB human tf ARCHS4 coexpression	1/299	0.2023	0.2023	4.71884	7.54073	MAPK14
	Adenocarcinoma of large intestine	4/297	5.7166e-05	0.000385475	24.4393	238.761	CREBBP;PRKDC;EP300;PRKCA																																		KLF12 human tf ARCHS4 coexpression	1/299	0.2023	0.2023	4.71884	7.54073	CREBBP
	Mental and motor retardation	6/1021	5.86219e-05	0.000393736	12.4598	121.413	HDAC4;CREBBP;CSNK2A1;SIN3A;EP300;MAPK1																																		SALL4 human tf ARCHS4 coexpression	1/299	0.2023	0.2023	4.71884	7.54073	CSNK2A2
	M5b Acute differentiated monocytic leukemia	3/105	6.11048e-05	0.000408803	48.7328	472.851	CREBBP;EP300;NFKB1																																		NR4A3 human tf ARCHS4 coexpression	1/299	0.2023	0.2023	4.71884	7.54073	NFKB1
	Lupus Erythematosus	4/304	6.2584e-05	0.000414063	23.8606	230.947	CREBBP;MAPK1;MTOR;NFKB1																																		ZNF629 human tf ARCHS4 coexpression	1/299	0.2023	0.2023	4.71884	7.54073	MTOR
	Gaucher Disease, Type 3 (disorder)	2021-02-16	6.26192e-05	0.000414063	219.462	2124.05	MAPK1;MAPK14																																		FOXF1 human tf ARCHS4 coexpression	1/299	0.2023	0.2023	4.71884	7.54073	SMAD3
	Ovarian Granulosa Cell Tumor	2021-02-16	6.26192e-05	0.000414063	219.462	2124.05	SMAD3;MTOR																																		AHR human tf ARCHS4 coexpression	1/299	0.2023	0.2023	4.71884	7.54073	NFKB1
	Precursor Cell Lymphoblastic Leukemia Lymphoma	5/618	6.43386e-05	0.00042379	15.801	152.501	CREBBP;SP1;EP300;MAPK1;NFKB1																																		NKX3-2 human tf ARCHS4 coexpression	1/299	0.2023	0.2023	4.71884	7.54073	GSK3B
	Microstomia	3/107	6.46402e-05	0.000424139	47.7909	461.023	CREBBP;SIN3A;EP300																																		ARID5B human tf ARCHS4 coexpression	1/299	0.2023	0.2023	4.71884	7.54073	PRKCA
	Carcinoma, Lewis Lung	3/108	6.64572e-05	0.000434168	47.3333	455.297	MAPK1;MAPK14;NFKB1																																		IFI16 human tf ARCHS4 coexpression	1/299	0.2023	0.2023	4.71884	7.54073	NFKB1
	Lupus Erythematosus, Discoid	4/309	6.66777e-05	0.000434168	23.4635	225.616	CREBBP;MAPK1;MTOR;NFKB1																																		PAWR human tf ARCHS4 coexpression	1/299	0.2023	0.2023	4.71884	7.54073	PRKDC
	SYNOVITIS, GRANULOMATOUS, WITH UVEITIS AND CRANIAL NEUROPATHIES (disorder)	2021-02-17	7.09378e-05	0.000458408	204.821	1956.8	MAPK1;MAPK14																																		NKRF human tf ARCHS4 coexpression	1/299	0.2023	0.2023	4.71884	7.54073	PRKDC
	Poisoning	2021-02-17	7.09378e-05	0.000458408	204.821	1956.8	GSK3B;PRKDC																																		GON4L human tf ARCHS4 coexpression	1/299	0.2023	0.2023	4.71884	7.54073	CREBBP
	Generalized hypotonia	5/633	7.21021e-05	0.000464175	15.4116	146.987	CREBBP;CSNK2A1;SIN3A;EP300;MTOR																																		EGR2 human tf ARCHS4 coexpression	1/299	0.2023	0.2023	4.71884	7.54073	NFKB1
	Agenesis of corpus callosum	4/317	7.36306e-05	0.000472232	22.8545	217.494	CREBBP;SIN3A;EP300;MTOR																																		RLF human tf ARCHS4 coexpression	1/299	0.2023	0.2023	4.71884	7.54073	EP300
	Esophageal Neoplasms	5/637	7.42903e-05	0.000474679	15.3109	145.569	GSK3B;MAPK1;MAPK14;MTOR;NFKB1																																		ATF1 human tf ARCHS4 coexpression	1/299	0.2023	0.2023	4.71884	7.54073	CSNK2A1
	Kidney Diseases	5/639	7.54035e-05	0.000479994	15.261	144.868	CREBBP;SMAD3;EP300;MTOR;NFKB1																																		TCF19 human tf ARCHS4 coexpression	1/299	0.2023	0.2023	4.71884	7.54073	PRKDC
	Adenocarcinoma, Clear Cell	3/113	7.60449e-05	0.000480491	45.1705	428.405	SP1;MTOR;NFKB1																																		NFE2 human tf ARCHS4 coexpression	1/299	0.2023	0.2023	4.71884	7.54073	MAPK14
	Cocaine-Related Disorders	3/113	7.60449e-05	0.000480491	45.1705	428.405	HDAC4;SMAD3;MAPK1																																		KLF7 human tf ARCHS4 coexpression	1/299	0.2023	0.2023	4.71884	7.54073	SP1
	Immunologic Deficiency Syndromes	5/641	7.65296e-05	0.000481769	15.2115	144.172	PRKDC;SIN3A;MAPK1;MTOR;NFKB1																																		CTCFL human tf ARCHS4 coexpression	1/299	0.2023	0.2023	4.71884	7.54073	MAPK1
	Alexander Disease	2021-02-18	7.97705e-05	0.000500325	192.01	1811.87	MAPK14;MTOR																																		ZNFX1 human tf ARCHS4 coexpression	1/299	0.2023	0.2023	4.71884	7.54073	NFKB1
	Heart Diseases	4/325	8.10995e-05	0.000506798	22.2758	209.835	EP300;MAPK1;MTOR;NFKB1																																		SNAI1 human tf ARCHS4 coexpression	1/299	0.2023	0.2023	4.71884	7.54073	NFKB1
	Arteriosclerosis	6/1087	8.32126e-05	0.000518105	11.6583	109.52	GSK3B;SMAD3;SP1;MAPK1;MAPK14;NFKB1																																		UNKL human tf ARCHS4 coexpression	1/299	0.2023	0.2023	4.71884	7.54073	SIN3A
	Mental disorders	4/329	8.50348e-05	0.000527525	21.9972	206.168	GSK3B;MAPK1;PRKCA;NFKB1																																		TRERF1 human tf ARCHS4 coexpression	1/299	0.2023	0.2023	4.71884	7.54073	CREBBP
	Secondary malignant neoplasm of bone	4/330	8.604e-05	0.000529907	21.9286	205.267	SMAD3;PRKDC;MAPK1;NFKB1																																		ZNF211 human tf ARCHS4 coexpression	1/299	0.2023	0.2023	4.71884	7.54073	CSNK2A2
	Broad flat nasal bridge	4/330	8.604e-05	0.000529907	21.9286	205.267	CREBBP;CSNK2A1;SIN3A;EP300																																		MBNL3 human tf ARCHS4 coexpression	1/299	0.2023	0.2023	4.71884	7.54073	MAPK14
	Nasal bridge wide	4/333	8.91077e-05	0.000537219	21.7253	202.603	CREBBP;CSNK2A1;SIN3A;EP300																																		SOHLH2 human tf ARCHS4 coexpression	1/299	0.2023	0.2023	4.71884	7.54073	SIN3A
	Flared iliac wings	2021-02-19	8.91167e-05	0.000537219	180.706	1685.18	CREBBP;EP300																																		BATF3 human tf ARCHS4 coexpression	1/299	0.2023	0.2023	4.71884	7.54073	NFKB1
	Self Mutilation	2021-02-19	8.91167e-05	0.000537219	180.706	1685.18	CREBBP;EP300																																		ZNF45 human tf ARCHS4 coexpression	1/299	0.2023	0.2023	4.71884	7.54073	PRKDC
	Tuberculosis, Drug-Resistant	2021-02-19	8.91167e-05	0.000537219	180.706	1685.18	MAPK1;MAPK14																																		GZF1 human tf ARCHS4 coexpression	1/299	0.2023	0.2023	4.71884	7.54073	EP300
	Agoraphobia	2021-02-19	8.91167e-05	0.000537219	180.706	1685.18	CREBBP;EP300																																		PLEK human tf ARCHS4 coexpression	1/299	0.2023	0.2023	4.71884	7.54073	NFKB1
	Legg-Calve-Perthes Disease	2021-02-19	8.91167e-05	0.000537219	180.706	1685.18	CREBBP;EP300																																		KIAA1549 human tf ARCHS4 coexpression	1/299	0.2023	0.2023	4.71884	7.54073	GSK3B
	Polyhydramnios	3/121	9.31964e-05	0.000559835	42.0911	390.639	CREBBP;SIN3A;EP300																																		NCOA3 human tf ARCHS4 coexpression	1/299	0.2023	0.2023	4.71884	7.54073	SP1
	Chronic Obstructive Airway Disease	5/669	9.37097e-05	0.000560943	14.5489	134.946	CREBBP;SMAD3;MAPK1;MAPK14;NFKB1																																		ZNF484 human tf ARCHS4 coexpression	1/299	0.2023	0.2023	4.71884	7.54073	EP300
	Malignant neoplasm of esophagus	5/673	9.63894e-05	0.000574966	14.4588	133.702	GSK3B;MAPK1;MAPK14;MTOR;NFKB1																																		STAT5A human tf ARCHS4 coexpression	1/299	0.2023	0.2023	4.71884	7.54073	NFKB1
	Chronic Lymphocytic Leukemia	6/1120	9.82983e-05	0.000584265	11.2932	104.208	GSK3B;MAPK1;PRKCA;MAPK14;MTOR;NFKB1																																		E2F8 human tf ARCHS4 coexpression	1/299	0.2023	0.2023	4.71884	7.54073	PRKDC
	Impulsive Behavior	2021-02-20	9.89758e-05	0.000584265	170.658	1573.58	CREBBP;EP300																																		HIVEP3 human tf ARCHS4 coexpression	1/299	0.2023	0.2023	4.71884	7.54073	NFKB1
	Destructive Arthritis	2021-02-20	9.89758e-05	0.000584265	170.658	1573.58	MAPK1;MAPK14																																		BCL11B human tf ARCHS4 coexpression	1/299	0.2023	0.2023	4.71884	7.54073	CREBBP
	Thin upper lip vermilion	3/125	0.000102645	0.000603838	40.7029	373.824	CSNK2A1;MAPK1;MTOR																																		ZNF317 human tf ARCHS4 coexpression	1/299	0.2023	0.2023	4.71884	7.54073	SIN3A
	Secondary malignant neoplasm of lung	5/683	0.000103349	0.000605885	14.2382	130.67	SP1;MAPK1;PRKCA;MAPK14;NFKB1																																		CASZ1 human tf ARCHS4 coexpression	1/299	0.2023	0.2023	4.71884	7.54073	EP300
	Atherosclerosis	6/1134	0.000105329	0.000615378	11.1448	102.069	GSK3B;SMAD3;SP1;MAPK1;MAPK14;NFKB1																																		IRF5 human tf ARCHS4 coexpression	1/299	0.2023	0.2023	4.71884	7.54073	NFKB1
	Malignant lymphoma, lymphocytic, intermediate differentiation, diffuse	4/349	0.000106837	0.000622058	20.7009	189.294	GSK3B;SMAD3;MTOR;NFKB1																																		RHOXF2 human tf ARCHS4 coexpression	1/299	0.2023	0.2023	4.71884	7.54073	MAPK1
	Duane Retraction Syndrome	2021-02-21	0.000109347	0.00063451	161.668	1474.57	CREBBP;EP300																																		JUND human tf ARCHS4 coexpression	1/299	0.2023	0.2023	4.71884	7.54073	CREBBP
	Cocaine Abuse	3/128	0.000110129	0.000636447	39.72	362.003	HDAC4;SMAD3;MAPK1																																		NFATC1 human tf ARCHS4 coexpression	1/299	0.2023	0.2023	4.71884	7.54073	NFKB1
	Ewings sarcoma	4/352	0.000110427	0.000636447	20.5193	186.955	CREBBP;SP1;MAPK1;MTOR																																		ZNF362 human tf ARCHS4 coexpression	1/299	0.2023	0.2023	4.71884	7.54073	CREBBP
	Adenocarcinoma of pancreas	4/354	0.000112869	0.000648331	20.4	185.421	SP1;MAPK1;MAPK14;NFKB1																																		AEBP2 human tf ARCHS4 coexpression	1/299	0.2023	0.2023	4.71884	7.54073	CSNK2A2
	Lyme Disease	3/130	0.00011531	0.000660131	39.0906	354.469	MAPK1;MAPK14;NFKB1																																		FOXN4 human tf ARCHS4 coexpression	1/299	0.2023	0.2023	4.71884	7.54073	CREBBP
	Lymphoma, Follicular	4/359	0.000119146	0.000679808	20.1076	181.675	CREBBP;MAPK1;MAPK14;MTOR																																		ZNF740 human tf ARCHS4 coexpression	1/299	0.2023	0.2023	4.71884	7.54073	SP1
	Hypoplastic iliac wing	2021-02-22	0.00012023	0.000681434	153.577	1386.2	CREBBP;EP300																																		ZNF367 human tf ARCHS4 coexpression	1/299	0.2023	0.2023	4.71884	7.54073	PRKDC
	Laryngomalacia	2021-02-22	0.00012023	0.000681434	153.577	1386.2	CREBBP;EP300																																		E2F7 human tf ARCHS4 coexpression	1/299	0.2023	0.2023	4.71884	7.54073	PRKDC
	Skin Carcinogenesis	3/134	0.000126146	0.000712598	37.8893	340.173	SMAD3;PRKCA;NFKB1																																		MYCN human tf ARCHS4 coexpression	1/299	0.2023	0.2023	4.71884	7.54073	PRKDC
	Seizures	6/1174	0.00012767	0.000718828	10.7403	96.2982	HDAC4;CREBBP;EP300;MAPK1;MTOR;NFKB1																																		SOX3 human tf ARCHS4 coexpression	1/299	0.2023	0.2023	4.71884	7.54073	EP300
	Epilepsy	6/1177	0.000129488	0.000726665	10.7111	95.8847	HDAC4;CREBBP;SP1;EP300;MAPK1;MTOR																																		CLOCK human tf ARCHS4 coexpression	1/299	0.2023	0.2023	4.71884	7.54073	GSK3B
	Orbital separation excessive	4/368	0.00013108	0.00073143	19.6014	175.231	SMAD3;CSNK2A1;SIN3A;MTOR																																		DNAJC21 human tf ARCHS4 coexpression	1/299	0.2023	0.2023	4.71884	7.54073	PRKDC
	Rubinstein-Taybi Syndrome	2021-02-23	0.000131623	0.00073143	146.256	1306.88	CREBBP;EP300																																		NOC3L human tf ARCHS4 coexpression	1/299	0.2023	0.2023	4.71884	7.54073	PRKDC
	Congenital dislocation of radial head	2021-02-23	0.000131623	0.00073143	146.256	1306.88	CREBBP;EP300																																		DMRTB1 human tf ARCHS4 coexpression	1/299	0.2023	0.2023	4.71884	7.54073	SIN3A
	Pruritus	3/137	0.000134694	0.000746065	37.0354	330.079	MAPK1;MAPK14;MTOR																																		ZNF697 human tf ARCHS4 coexpression	1/299	0.2023	0.2023	4.71884	7.54073	GSK3B
	Dupuytren's Disease	2021-02-24	0.000143527	0.00078986	139.601	1235.33	MAPK1;MAPK14																																		SKIL human tf ARCHS4 coexpression	1/299	0.2023	0.2023	4.71884	7.54073	CSNK2A2
	Elastosis perforans serpiginosa	2021-02-24	0.000143527	0.00078986	139.601	1235.33	MTOR;NFKB1																																		HLX human tf ARCHS4 coexpression	1/299	0.2023	0.2023	4.71884	7.54073	NFKB1
	Mesothelioma	4/383	0.000152872	0.000838584	18.8112	165.274	SMAD3;MAPK1;MAPK14;MTOR																																		ZBED2 human tf ARCHS4 coexpression	1/299	0.2023	0.2023	4.71884	7.54073	NFKB1
	Neurodegenerative Disorders	5/745	0.000155613	0.000849947	13.0034	114.015	GSK3B;CREBBP;MAPK1;MTOR;NFKB1																																		MYC human tf ARCHS4 coexpression	1/299	0.2023	0.2023	4.71884	7.54073	PRKDC
	Astrocytosis	2021-02-25	0.00015594	0.000849947	133.525	1170.49	MAPK1;MTOR																																		ZNF518B human tf ARCHS4 coexpression	1/299	0.2023	0.2023	4.71884	7.54073	CSNK2A2
	Hepatitis C, Chronic	4/386	0.000157528	0.000855867	18.6606	163.391	SMAD3;MAPK1;MAPK14;MTOR																																		IRF4 human tf ARCHS4 coexpression	1/299	0.2023	0.2023	4.71884	7.54073	NFKB1
	Endometriosis	5/749	0.000159574	0.000864234	12.9308	113.054	SMAD3;MAPK1;MAPK14;MTOR;NFKB1																																		ZNF711 human tf ARCHS4 coexpression	1/299	0.2023	0.2023	4.71884	7.54073	PRKDC
	Short stature	5/750	0.000160577	0.000866911	12.9128	112.815	HDAC4;CREBBP;SIN3A;EP300;MAPK1																																		STAT4 human tf ARCHS4 coexpression	1/299	0.2023	0.2023	4.71884	7.54073	NFKB1
	Mild Mental Retardation	3/147	0.000165896	0.000892804	34.4462	299.825	SMAD3;SIN3A;EP300																																		LEF1 human tf ARCHS4 coexpression	1/299	0.2023	0.2023	4.71884	7.54073	HDAC4
	Menkes Kinky Hair Syndrome	2021-02-26	0.000168862	0.000904139	127.955	1111.47	MAPK1;MAPK14																																		ETV6 human tf ARCHS4 coexpression	1/299	0.2023	0.2023	4.71884	7.54073	NFKB1
	Intellectual Disability	2503-08-01	0.000169062	0.000904139	8.01145	69.5814	HDAC4;CREBBP;SMAD3;CSNK2A1;SIN3A;EP300;MAPK1;MTOR																																		IRF8 human tf ARCHS4 coexpression	1/299	0.2023	0.2023	4.71884	7.54073	NFKB1
	Chronic Infantile Neurological, Cutaneous, and Articular Syndrome	2021-02-27	0.000182292	0.000968816	122.831	1057.56	MAPK1;MAPK14																																		PRDM8 human tf ARCHS4 coexpression	1/299	0.2023	0.2023	4.71884	7.54073	CREBBP
	Rothmund-Thomson syndrome	2021-02-27	0.000182292	0.000968816	122.831	1057.56	CREBBP;MAPK14																																		ZKSCAN2 human tf ARCHS4 coexpression	1/299	0.2023	0.2023	4.71884	7.54073	CSNK2A1
	Sezary Syndrome	3/153	0.000186696	0.000989143	33.0583	283.84	CREBBP;MAPK1;NFKB1																																		ZNF841 human tf ARCHS4 coexpression	1/299	0.2023	0.2023	4.71884	7.54073	CREBBP
	Burkitt Lymphoma	4/407	0.000193057	0.00101882	17.6693	151.117	EP300;MAPK1;MAPK14;NFKB1																																		ZNF770 human tf ARCHS4 coexpression	1/299	0.2023	0.2023	4.71884	7.54073	CSNK2A1
	Other specified transient cerebral ischemias	3/155	0.000193989	0.00101882	32.6201	278.827	SIN3A;EP300;NFKB1																																		RBAK human tf ARCHS4 coexpression	1/299	0.2023	0.2023	4.71884	7.54073	PRKDC
	Curvature of spine	4/408	0.000194882	0.00101882	17.6247	150.57	CREBBP;SMAD3;SIN3A;EP300																																		WDHD1 human tf ARCHS4 coexpression	1/299	0.2023	0.2023	4.71884	7.54073	PRKDC
	Diabetes	6/1268	0.000195324	0.00101882	9.89065	84.4745	GSK3B;CREBBP;PRKCA;MAPK14;MTOR;NFKB1																																		ZNF182 human tf ARCHS4 coexpression	1/299	0.2023	0.2023	4.71884	7.54073	MAPK14
	Sarcopenia	2021-02-28	0.000196229	0.00101882	118.101	1008.13	MTOR;NFKB1																																		NFIB human tf ARCHS4 coexpression	1/299	0.2023	0.2023	4.71884	7.54073	PRKCA
	Spina Bifida Occulta	2021-02-28	0.000196229	0.00101882	118.101	1008.13	CREBBP;EP300																																		NR6A1 human tf ARCHS4 coexpression	1/299	0.2023	0.2023	4.71884	7.54073	CSNK2A2
	Hepatitis C	5/783	0.000196479	0.00101882	12.3438	105.354	SMAD3;MAPK1;MAPK14;MTOR;NFKB1																																		GFI1 human tf ARCHS4 coexpression	1/299	0.2023	0.2023	4.71884	7.54073	MAPK14
	Secondary malignant neoplasm of lymph node	6/1271	0.000197879	0.00102298	9.86561	84.1325	SMAD3;SP1;MAPK1;PRKCA;MTOR;NFKB1																																		EN1 human tf ARCHS4 coexpression	1/299	0.2023	0.2023	4.71884	7.54073	GSK3B
	Cocaine Dependence	3/157	0.000201464	0.00103836	32.1932	273.961	HDAC4;SMAD3;MAPK1																																		YBX2 human tf ARCHS4 coexpression	1/299	0.2023	0.2023	4.71884	7.54073	MTOR
	Scrub Typhus	2029-02-01	0.000210674	0.0010665	113.721	962.669	MAPK1;MAPK14																																		ZNF215 human tf ARCHS4 coexpression	1/299	0.2023	0.2023	4.71884	7.54073	SIN3A
	XERODERMA PIGMENTOSUM, COMPLEMENTATION GROUP C	2029-02-01	0.000210674	0.0010665	113.721	962.669	CSNK2A1;MAPK1																																		DEPDC1 human tf ARCHS4 coexpression	1/299	0.2023	0.2023	4.71884	7.54073	PRKDC
	LEOPARD Syndrome	2029-02-01	0.000210674	0.0010665	113.721	962.669	MAPK1;MTOR																																		HMGB3 human tf ARCHS4 coexpression	1/299	0.2023	0.2023	4.71884	7.54073	CSNK2A1
	Asbestosis	2029-02-01	0.000210674	0.0010665	113.721	962.669	MAPK1;MAPK14																																		FOXQ1 human tf ARCHS4 coexpression	1/299	0.2023	0.2023	4.71884	7.54073	SMAD3
	Muckle-Wells Syndrome	2029-02-01	0.000210674	0.0010665	113.721	962.669	MAPK1;MAPK14																																		FLI1 human tf ARCHS4 coexpression	1/299	0.2023	0.2023	4.71884	7.54073	MAPK14
	Multiple endocrine neoplasia Type 2	2029-02-01	0.000210674	0.0010665	113.721	962.669	SIN3A;MAPK1																																		CUL3 human tf ARCHS4 coexpression	1/299	0.2023	0.2023	4.71884	7.54073	MTOR
	Acquired scoliosis	4/418	0.000213826	0.00107925	17.1902	145.263	CREBBP;SMAD3;SIN3A;EP300																																		TRIT1 human tf ARCHS4 coexpression	1/299	0.2023	0.2023	4.71884	7.54073	CSNK2A1
	Polycystic Kidney, Autosomal Dominant	3/161	0.000216971	0.00109189	31.3718	264.645	MAPK1;MAPK14;MTOR																																		HHEX human tf ARCHS4 coexpression	1/299	0.2023	0.2023	4.71884	7.54073	MAPK14
	Malignant neoplasm of kidney	4/421	0.00021976	0.00110268	17.0639	143.729	MAPK1;PRKCA;MTOR;NFKB1																																		NFIL3 human tf ARCHS4 coexpression	1/299	0.2023	0.2023	4.71884	7.54073	MAPK14
	Narrow palate	1930-02-01	0.000225624	0.00112314	109.654	920.724	CREBBP;EP300																																		PARP12 human tf ARCHS4 coexpression	1/299	0.2023	0.2023	4.71884	7.54073	NFKB1
	Congenital malformation syndrome	1930-02-01	0.000225624	0.00112314	109.654	920.724	CREBBP;EP300																																		HDX human tf ARCHS4 coexpression	1/299	0.2023	0.2023	4.71884	7.54073	CSNK2A1
	Alcoholic Intoxication, Chronic	4/424	0.000225813	0.00112314	16.9394	142.22	EP300;MAPK1;MAPK14;NFKB1																																		GABPA human tf ARCHS4 coexpression	1/299	0.2023	0.2023	4.71884	7.54073	MAPK1
	VITILIGO-ASSOCIATED MULTIPLE AUTOIMMUNE DISEASE SUSCEPTIBILITY 1 (finding)	3/166	0.000237419	0.00117743	30.4018	253.724	SP1;MAPK1;MAPK14																																		BATF human tf ARCHS4 coexpression	1/299	0.2023	0.2023	4.71884	7.54073	NFKB1
	Recurrent upper respiratory tract infection	1931-02-01	0.00024108	0.0011915	105.867	881.916	CREBBP;EP300																																		BACH1 human tf ARCHS4 coexpression	1/299	0.2023	0.2023	4.71884	7.54073	NFKB1
	Progressive Neoplastic Disease	3/167	0.000241653	0.0011915	30.2149	251.63	HDAC4;GSK3B;NFKB1																																		ETS2 human tf ARCHS4 coexpression	1/299	0.2023	0.2023	4.71884	7.54073	NFKB1
	Breast adenocarcinoma	3/168	0.000245936	0.00120912	30.0303	249.565	EP300;MAPK1;MAPK14																																		SSH1 human tf ARCHS4 coexpression	1/299	0.2023	0.2023	4.71884	7.54073	SMAD3
	Fibrosis	3/169	0.000250267	0.00121988	29.8479	247.528	MAPK1;PRKCA;MAPK14																																		RBM22 human tf ARCHS4 coexpression	1/299	0.2023	0.2023	4.71884	7.54073	NFKB1
	Tuberculosis, Pulmonary	3/169	0.000250267	0.00121988	29.8479	247.528	MAPK1;MAPK14;NFKB1																																		RBM27 human tf ARCHS4 coexpression	1/299	0.2023	0.2023	4.71884	7.54073	PRKDC
	Progressive cGVHD	3/169	0.000250267	0.00121988	29.8479	247.528	HDAC4;GSK3B;NFKB1																																		SMARCA1 human tf ARCHS4 coexpression	1/299	0.2023	0.2023	4.71884	7.54073	CSNK2A1
[truncated: 2,529 more rows]
